# Supplementary material for: Zoobooth: A portable, open-source and affordable approach for repeated size measurements of live individual zooplankton
Source: Heliyon. 2023 Apr 20;9(5):e15383. doi: 10.1016/j.heliyon.2023.e15383 (PMC10160350; doi:10.1016/j.heliyon.2023.e15383)
Supplement: Multimedia component 1 [file mmc1.zip]

Archive with 33 entries (33 files):
- Zoobooth_Video_Lotta_2_DetailedSizedata.csv
- Zoobooth_Video_Lotta_1_DetailedSizedata.csv
- Zoobooth_Leica_Lotta_2.xlsx
- Zoobooth_Leica_Lotta_1.xlsx
- VideoAnalysisScript.py
- SizeAnalysis_Bogstadvannet.html
- roi.out
- photoofsetup2.JPG
- photoofsetup1.JPG
- ObjectDetection_JuvenileDaphnia.mp4
- ObjectDetection_AdultDaphnia.mp4
- newcameramtx.out
- mtx.out
- ManualMeasurementPics.JPG
- FindingOptimalVideoEstimate.html
- FindingOptimalVideoEstimate.Rmd
- Ecovar_20C_Lotta_Manual measurements.txt
- Ecovar_20C_Lotta_DetailedSizedata.csv
- dist.out
- DaphniaTimelapse.mp4
- Copepoda_Heterocope_DetailedSizedata.csv
- Copepoda_Heterocope.csv
- Copepoda_Copepod1_DetailedSizedata.csv
- Copepoda_Copepod1.csv
- Cladocera_Scapholebrius_DetailedSizedata.csv
- Cladocera_Scapholebrius.csv
- Cladocera_Polyphemus_DetailedSizedata.csv
- Cladocera_Polyphemus.csv
- Cladocera_Diaphanosoma_DetailedSizedata.csv
- Cladocera_Diaphanosoma.csv
- CameraScript.py
- CameraHouse.stl
- avg_size_manual.csv
