# Supplementary material for: Zoobooth: A portable, open-source and affordable approach for repeated size measurements of live individual zooplankton
Source: Heliyon. 2023 Apr 20;9(5):e15383. doi: 10.1016/j.heliyon.2023.e15383 (PMC10160350; doi:10.1016/j.heliyon.2023.e15383)
Supplement: Multimedia component 1 [file mmc1.zip › Zoobooth_Video_Lotta_2_DetailedSizedata.csv]

Movie	Length	Width
Method_Organism_Daphnia_large_Stage_age50_ID_9_20170317-192417.h264	2.23299437009	0.0382185574881
Method_Organism_Daphnia_large_Stage_age50_ID_9_20170317-192417.h264	2.6840467541	0.0459384925222
Method_Organism_Daphnia_large_Stage_age50_ID_9_20170317-192417.h264	1.63145725984	0.0279230184857
Method_Organism_Daphnia_large_Stage_age50_ID_9_20170317-192417.h264	1.63234703211	0.0279382472803
Method_Organism_Daphnia_large_Stage_age50_ID_9_20170317-192417.h264	2.56610713959	0.0439199106583
Method_Organism_Daphnia_large_Stage_age50_ID_9_20170317-192417.h264	2.24689121833	0.0384564073907
Method_Organism_Daphnia_large_Stage_age50_ID_9_20170317-192417.h264	2.08311514341	0.0356533168776
Method_Organism_Daphnia_large_Stage_age50_ID_9_20170317-192417.h264	1.89803650489	0.0324856247953
Method_Organism_Daphnia_large_Stage_age50_ID_9_20170317-192417.h264	2.01053080192	0.0344110079559
Method_Organism_Daphnia_large_Stage_age50_ID_9_20170317-192417.h264	1.83237747486	0.0313618452428
Method_Organism_Daphnia_large_Stage_age50_ID_9_20170317-192417.h264	1.52412740267	0.0260860266996
Method_Organism_Daphnia_large_Stage_age50_ID_9_20170317-192417.h264	1.72865110397	0.0295865285103
Method_Organism_Daphnia_large_Stage_age50_ID_9_20170317-192417.h264	2.18905562914	0.0374665290373
Method_Organism_Daphnia_large_Stage_age50_ID_9_20170317-192417.h264	3.70679231497	0.0634431761601
Method_Organism_Daphnia_large_Stage_age50_ID_9_20170317-192417.h264	1.49096725904	0.0255184780874
Method_Organism_Daphnia_large_Stage_age50_ID_9_20170317-192417.h264	2.1882159996	0.0374521584547
Method_Organism_Daphnia_large_Stage_age50_ID_9_20170317-192417.h264	2.60325558882	0.0445557206549
Method_Organism_Daphnia_large_Stage_age50_ID_9_20170317-192417.h264	2.73169749333	0.0467540532513
Method_Organism_Daphnia_large_Stage_age50_ID_9_20170317-192417.h264	2.93039667276	0.05015486613
Method_Organism_Daphnia_large_Stage_age50_ID_9_20170317-192417.h264	2.73245746906	0.0467670605281
Method_Organism_Daphnia_large_Stage_age50_ID_9_20170317-192417.h264	2.8928457759	0.0495121680875
Method_Organism_Daphnia_large_Stage_age50_ID_9_20170317-192417.h264	2.78543796246	0.0476738420498
Method_Organism_Daphnia_large_Stage_age50_ID_9_20170317-192417.h264	2.76044625209	0.0472460993146
Method_Organism_Daphnia_large_Stage_age50_ID_9_20170317-192417.h264	2.58764213562	0.0442884903981
Method_Organism_Daphnia_large_Stage_age50_ID_9_20170317-192417.h264	2.53516933735	0.0433903982738
Method_Organism_Daphnia_large_Stage_age50_ID_9_20170317-192417.h264	2.87075685941	0.0491341077861
Method_Organism_Daphnia_large_Stage_age50_ID_9_20170317-192417.h264	3.05832539778	0.0523444154621
Method_Organism_Daphnia_large_Stage_age50_ID_9_20170317-192417.h264	1.23177805974	0.0210823552532
Method_Organism_Daphnia_large_Stage_age50_ID_9_20170317-192417.h264	0.811676535973	0.0138921560965
Method_Organism_Daphnia_large_Stage_age50_ID_9_20170317-192417.h264	2.47404770191	0.042344277975
Method_Organism_Daphnia_large_Stage_age50_ID_9_20170317-192417.h264	2.62864739638	0.0449903112073
Method_Organism_Daphnia_large_Stage_age50_ID_9_20170317-192417.h264	2.14698901397	0.036746542739
Method_Organism_Daphnia_large_Stage_age50_ID_9_20170317-192417.h264	1.27946066049	0.0218984613046
Method_Organism_Daphnia_large_Stage_age50_ID_9_20170317-192417.h264	1.01427509601	0.0173597083741
Method_Organism_Daphnia_large_Stage_age50_ID_9_20170317-192417.h264	1.57448023429	0.0269478347792
Method_Organism_Daphnia_large_Stage_age50_ID_9_20170317-192417.h264	2.16315429834	0.0370232177985
Method_Organism_Daphnia_large_Stage_age50_ID_9_20170317-192417.h264	1.51671254672	0.025959118588
Method_Organism_Daphnia_large_Stage_age50_ID_9_20170317-192417.h264	2.59766963665	0.044460114935
Method_Organism_Daphnia_large_Stage_age50_ID_9_20170317-192417.h264	3.35956802368	0.0575002988669
Method_Organism_Daphnia_large_Stage_age50_ID_9_20170317-192417.h264	3.35651271233	0.057448006038
Method_Organism_Daphnia_large_Stage_age50_ID_9_20170317-192417.h264	3.67393655337	0.0628808371634
Method_Organism_Daphnia_large_Stage_age50_ID_9_20170317-192417.h264	3.28432546469	0.0562124935303
Method_Organism_Daphnia_large_Stage_age50_ID_9_20170317-192417.h264	3.58319466811	0.0613277548965
Method_Organism_Daphnia_large_Stage_age50_ID_9_20170317-192417.h264	3.39086962186	0.0580360377588
Method_Organism_Daphnia_large_Stage_age50_ID_9_20170317-192417.h264	3.02129995493	0.051710710767
Method_Organism_Daphnia_large_Stage_age50_ID_9_20170317-192417.h264	3.43766375615	0.0588369373649
Method_Organism_Daphnia_large_Stage_age50_ID_9_20170317-192417.h264	3.25161412459	0.0556526263632
Method_Organism_Daphnia_large_Stage_age50_ID_9_20170317-192417.h264	3.12335189819	0.0534573690268
Method_Organism_Daphnia_large_Stage_age50_ID_9_20170317-192417.h264	3.2184635133	0.0550852409007
Method_Organism_Daphnia_large_Stage_age50_ID_9_20170317-192417.h264	3.38005393982	0.0578509232008
Method_Organism_Daphnia_large_Stage_age50_ID_9_20170317-192417.h264	3.68481386918	0.0630670066072
Method_Organism_Daphnia_large_Stage_age50_ID_9_20170317-192417.h264	3.04829763559	0.0521727864553
Method_Organism_Daphnia_large_Stage_age50_ID_9_20170317-192417.h264	2.23816533896	0.0383070606091
Method_Organism_Daphnia_large_Stage_age50_ID_9_20170317-192417.h264	2.15013507843	0.0368003888424
Method_Organism_Daphnia_large_Stage_age50_ID_9_20170317-192417.h264	2.47874048673	0.0424245967921
Method_Organism_Daphnia_large_Stage_age50_ID_9_20170317-192417.h264	2.3975189297	0.0410344586045
Method_Organism_Daphnia_large_Stage_age50_ID_9_20170317-192417.h264	2.40558668577	0.0411725413526
Method_Organism_Daphnia_large_Stage_age50_ID_9_20170317-192417.h264	2.42449310596	0.0414961320059
Method_Organism_Daphnia_large_Stage_age50_ID_9_20170317-192417.h264	2.6131488536	0.0447250476865
Method_Organism_Daphnia_large_Stage_age50_ID_9_20170317-192417.h264	2.72118971898	0.0465742086518
Method_Organism_Daphnia_large_Stage_age50_ID_9_20170317-192417.h264	2.85876386789	0.0489288431235
Method_Organism_Daphnia_large_Stage_age50_ID_9_20170317-192417.h264	2.84000761472	0.0486078226366
Method_Organism_Daphnia_large_Stage_age50_ID_9_20170317-192417.h264	2.62640324813	0.0449519017468
Method_Organism_Daphnia_large_Stage_age50_ID_9_20170317-192417.h264	3.32579506801	0.0569222617409
Method_Organism_Daphnia_large_Stage_age50_ID_9_20170317-192417.h264	3.55052015158	0.0607685179789
Method_Organism_Daphnia_large_Stage_age50_ID_9_20170317-192417.h264	3.62703351534	0.062078073628
Method_Organism_Daphnia_large_Stage_age50_ID_9_20170317-192417.h264	3.54451059782	0.0606656621549
Method_Organism_Daphnia_large_Stage_age50_ID_9_20170317-192417.h264	3.29176957057	0.0563399022655
Method_Organism_Daphnia_large_Stage_age50_ID_9_20170317-192417.h264	2.37051524236	0.0405722801096
Method_Organism_Daphnia_large_Stage_age50_ID_9_20170317-192417.h264	2.51017997742	0.0429626957673
Method_Organism_Daphnia_large_Stage_age50_ID_9_20170317-192417.h264	3.39412498181	0.0580917544963
Method_Organism_Daphnia_large_Stage_age50_ID_9_20170317-192417.h264	2.27682486021	0.0389687331843
Method_Organism_Daphnia_large_Stage_age50_ID_9_20170317-192417.h264	2.61718769367	0.0447941739878
Method_Organism_Daphnia_large_Stage_age50_ID_9_20170317-192417.h264	2.69260862497	0.0460850322351
Method_Organism_Daphnia_large_Stage_age50_ID_9_20170317-192417.h264	3.17738982861	0.0543822489896
Method_Organism_Daphnia_large_Stage_age50_ID_9_20170317-192417.h264	3.12424088698	0.0534725844118
Method_Organism_Daphnia_large_Stage_age50_ID_9_20170317-192417.h264	2.67724222917	0.0458220304608
Method_Organism_Daphnia_large_Stage_age50_ID_9_20170317-192417.h264	2.79605855795	0.0478556176265
Method_Organism_Daphnia_large_Stage_age50_ID_9_20170317-192417.h264	2.80824010702	0.048064109524
Method_Organism_Daphnia_large_Stage_age50_ID_9_20170317-192417.h264	2.81576673948	0.0481929307334
Method_Organism_Daphnia_large_Stage_age50_ID_9_20170317-192417.h264	2.91177778978	0.0498361967866
Method_Organism_Daphnia_large_Stage_age50_ID_9_20170317-192417.h264	2.4706215433	0.0422856379526
Method_Organism_Daphnia_large_Stage_age50_ID_9_20170317-192417.h264	0.973693436843	0.016665137669
Method_Organism_Daphnia_large_Stage_age50_ID_9_20170317-192417.h264	1.18660298714	0.0203091665107
Method_Organism_Daphnia_large_Stage_age50_ID_9_20170317-192417.h264	2.53933144496	0.0434616343464
Method_Organism_Daphnia_large_Stage_age50_ID_9_20170317-192417.h264	3.11418935922	0.0533005486483
Method_Organism_Daphnia_large_Stage_age50_ID_9_20170317-192417.h264	2.76649785262	0.0473496747852
Method_Organism_Daphnia_large_Stage_age50_ID_9_20170317-192417.h264	2.80144367805	0.0479477860281
Method_Organism_Daphnia_large_Stage_age50_ID_9_20170317-192417.h264	2.73458696806	0.0468035077225
Method_Organism_Daphnia_large_Stage_age50_ID_9_20170317-192417.h264	2.674573957	0.0457763619564
Method_Organism_Daphnia_large_Stage_age50_ID_9_20170317-192417.h264	2.68710128197	0.0459907719415
Method_Organism_Daphnia_large_Stage_age50_ID_9_20170317-192417.h264	2.76136814704	0.0472618779013
Method_Organism_Daphnia_large_Stage_age50_ID_9_20170317-192417.h264	2.78942848792	0.0477421414279
Method_Organism_Daphnia_large_Stage_age50_ID_9_20170317-192417.h264	2.84055892357	0.0486172584996
Method_Organism_Daphnia_large_Stage_age50_ID_9_20170317-192417.h264	2.92466368749	0.050056743882
Method_Organism_Daphnia_large_Stage_age50_ID_9_20170317-192417.h264	2.96016787309	0.050664411674
Method_Organism_Daphnia_large_Stage_age50_ID_9_20170317-192417.h264	3.29562298701	0.05640585497
Method_Organism_Daphnia_large_Stage_age50_ID_9_20170317-192417.h264	2.90165600997	0.0496629586321
Method_Organism_Daphnia_large_Stage_age50_ID_9_20170317-192417.h264	2.43832936507	0.0417329449022
Method_Organism_Daphnia_large_Stage_age50_ID_9_20170317-192417.h264	2.31192738166	0.03956952634
Method_Organism_Daphnia_large_Stage_age50_ID_9_20170317-192417.h264	2.31204490368	0.0395715377746
Method_Organism_Daphnia_large_Stage_age50_ID_9_20170317-192417.h264	2.38549799406	0.0408287156675
Method_Organism_Daphnia_large_Stage_age50_ID_9_20170317-192417.h264	2.40742368551	0.0412039823098
Method_Organism_Daphnia_large_Stage_age50_ID_9_20170317-192417.h264	2.33345924377	0.0399380524415
Method_Organism_Daphnia_large_Stage_age50_ID_9_20170317-192417.h264	2.37958062979	0.0407274377022
Method_Organism_Daphnia_large_Stage_age50_ID_9_20170317-192417.h264	2.47114725847	0.0422946357699
Method_Organism_Daphnia_large_Stage_age50_ID_9_20170317-192417.h264	2.56548792912	0.0439093126331
Method_Organism_Daphnia_large_Stage_age50_ID_9_20170317-192417.h264	2.68964915936	0.0460343798429
Method_Organism_Daphnia_large_Stage_age50_ID_9_20170317-192417.h264	2.87756791335	0.0492506815939
Method_Organism_Daphnia_large_Stage_age50_ID_9_20170317-192417.h264	3.19863206423	0.0547458180224
Method_Organism_Daphnia_large_Stage_age50_ID_9_20170317-192417.h264	3.2934007762	0.0563678209773
Method_Organism_Daphnia_large_Stage_age50_ID_9_20170317-192417.h264	3.4403876554	0.0588835579483
Method_Organism_Daphnia_large_Stage_age50_ID_9_20170317-192417.h264	3.53026875716	0.0604219075745
Method_Organism_Daphnia_large_Stage_age50_ID_9_20170317-192417.h264	3.67588036757	0.0629141062911
Method_Organism_Daphnia_large_Stage_age50_ID_9_20170317-192417.h264	3.3751206266	0.0577664876475
Method_Organism_Daphnia_large_Stage_age50_ID_9_20170317-192417.h264	2.21842842982	0.0379692558181
Method_Organism_Daphnia_large_Stage_age50_ID_9_20170317-192417.h264	0.985569950984	0.0168684087765
Method_Organism_Daphnia_large_Stage_age50_ID_9_20170317-192417.h264	2.9125234017	0.0498489582214
Method_Organism_Daphnia_large_Stage_age50_ID_9_20170317-192417.h264	2.60229869843	0.0445393431077
Method_Organism_Daphnia_large_Stage_age50_ID_9_20170317-192417.h264	2.6401214629	0.0451866942688
Method_Organism_Daphnia_large_Stage_age50_ID_9_20170317-192417.h264	2.02408278832	0.0346429554155
Method_Organism_Daphnia_large_Stage_age50_ID_9_20170317-192417.h264	1.95701636681	0.0334950878166
Method_Organism_Daphnia_large_Stage_age50_ID_9_20170317-192417.h264	1.93400986451	0.0331013226811
Method_Organism_Daphnia_large_Stage_age50_ID_9_20170317-192417.h264	2.31638251085	0.0396457775895
Method_Organism_Daphnia_large_Stage_age50_ID_9_20170317-192417.h264	2.48204311664	0.0424811225733
Method_Organism_Daphnia_large_Stage_age50_ID_9_20170317-192417.h264	2.25240613497	0.0385507973101
Method_Organism_Daphnia_large_Stage_age50_ID_9_20170317-192417.h264	1.65973619168	0.0284070232806
Method_Organism_Daphnia_large_Stage_age50_ID_9_20170317-192417.h264	1.66563671112	0.0285080129403
Method_Organism_Daphnia_large_Stage_age50_ID_9_20170317-192417.h264	1.86958468511	0.0319986609566
Method_Organism_Daphnia_large_Stage_age50_ID_9_20170317-192417.h264	2.12016970561	0.0362875199614
Method_Organism_Daphnia_large_Stage_age50_ID_9_20170317-192417.h264	2.30812619723	0.0395044676064
Method_Organism_Daphnia_large_Stage_age50_ID_9_20170317-192417.h264	2.38414152879	0.0408054992427
Method_Organism_Daphnia_large_Stage_age50_ID_9_20170317-192417.h264	2.49576916621	0.042716049191
Method_Organism_Daphnia_large_Stage_age50_ID_9_20170317-192417.h264	3.01129386902	0.0515394527582
Method_Organism_Daphnia_large_Stage_age50_ID_9_20170317-192417.h264	2.98696028196	0.0511229740566
Method_Organism_Daphnia_large_Stage_age50_ID_9_20170317-192417.h264	2.91935534844	0.0499658896175
Method_Organism_Daphnia_large_Stage_age50_ID_9_20170317-192417.h264	3.52016551971	0.0602489867797
Method_Organism_Daphnia_large_Stage_age50_ID_1_20170317-191016.h264	1.06170469798	0.0181714842538
Method_Organism_Daphnia_large_Stage_age50_ID_1_20170317-191016.h264	1.0319318654	0.0176619107732
Method_Organism_Daphnia_large_Stage_age50_ID_1_20170317-191016.h264	2.54793875768	0.0436089518141
Method_Organism_Daphnia_large_Stage_age50_ID_1_20170317-191016.h264	2.63728630946	0.0451381695273
Method_Organism_Daphnia_large_Stage_age50_ID_1_20170317-191016.h264	2.20379798302	0.037718850094
Method_Organism_Daphnia_large_Stage_age50_ID_1_20170317-191016.h264	1.7457004151	0.0298783340276
Method_Organism_Daphnia_large_Stage_age50_ID_1_20170317-191016.h264	1.61125169901	0.0275771925407
Method_Organism_Daphnia_large_Stage_age50_ID_1_20170317-191016.h264	1.91015472265	0.0326930327531
Method_Organism_Daphnia_large_Stage_age50_ID_1_20170317-191016.h264	3.04816026541	0.0521704353118
Method_Organism_Daphnia_large_Stage_age50_ID_1_20170317-191016.h264	3.27270436507	0.0560135939406
Method_Organism_Daphnia_large_Stage_age50_ID_1_20170317-191016.h264	3.31280836252	0.0566999892816
Method_Organism_Daphnia_large_Stage_age50_ID_1_20170317-191016.h264	2.80098717029	0.0479399727223
Method_Organism_Daphnia_large_Stage_age50_ID_1_20170317-191016.h264	3.03136924157	0.0518830504807
Method_Organism_Daphnia_large_Stage_age50_ID_1_20170317-191016.h264	2.90124128782	0.049655860503
Method_Organism_Daphnia_large_Stage_age50_ID_1_20170317-191016.h264	2.78710755862	0.0477024178302
Method_Organism_Daphnia_large_Stage_age50_ID_1_20170317-191016.h264	1.73533196963	0.0297008740956
Method_Organism_Daphnia_large_Stage_age50_ID_1_20170317-191016.h264	2.17914134099	0.0372968421823
Method_Organism_Daphnia_large_Stage_age50_ID_1_20170317-191016.h264	1.95613364586	0.0334799797081
Method_Organism_Daphnia_large_Stage_age50_ID_1_20170317-191016.h264	2.44222064972	0.0417995457356
Method_Organism_Daphnia_large_Stage_age50_ID_1_20170317-191016.h264	2.52968941615	0.0432966073149
Method_Organism_Daphnia_large_Stage_age50_ID_1_20170317-191016.h264	3.15173163781	0.0539430991856
Method_Organism_Daphnia_large_Stage_age50_ID_1_20170317-191016.h264	2.4091146968	0.0412329246182
Method_Organism_Daphnia_large_Stage_age50_ID_1_20170317-191016.h264	3.09068861154	0.052898324313
Method_Organism_Daphnia_large_Stage_age50_ID_1_20170317-191016.h264	2.88880171262	0.0494429523891
Method_Organism_Daphnia_large_Stage_age50_ID_1_20170317-191016.h264	3.26856210562	0.0559426975769
Method_Organism_Daphnia_large_Stage_age50_ID_1_20170317-191016.h264	2.62558216095	0.0449378485239
Method_Organism_Daphnia_large_Stage_age50_ID_1_20170317-191016.h264	2.82314999507	0.0483192979925
Method_Organism_Daphnia_large_Stage_age50_ID_1_20170317-191016.h264	2.93271472931	0.0501945405593
Method_Organism_Daphnia_large_Stage_age50_ID_1_20170317-191016.h264	2.66081395663	0.0455408542577
Method_Organism_Daphnia_large_Stage_age50_ID_1_20170317-191016.h264	2.68743164943	0.0459964263075
Method_Organism_Daphnia_large_Stage_age50_ID_1_20170317-191016.h264	2.94517467499	0.0504077973219
Method_Organism_Daphnia_large_Stage_age50_ID_1_20170317-191016.h264	2.50930953099	0.042947797742
Method_Organism_Daphnia_large_Stage_age50_ID_1_20170317-191016.h264	2.61487512148	0.0447545934254
Method_Organism_Daphnia_large_Stage_age50_ID_1_20170317-191016.h264	2.69024852166	0.0460446381591
Method_Organism_Daphnia_large_Stage_age50_ID_1_20170317-191016.h264	2.96579587203	0.0507607370405
Method_Organism_Daphnia_large_Stage_age50_ID_1_20170317-191016.h264	2.49223070878	0.0426554871311
Method_Organism_Daphnia_large_Stage_age50_ID_1_20170317-191016.h264	3.50385085179	0.0599697549634
Method_Organism_Daphnia_large_Stage_age50_ID_1_20170317-191016.h264	3.55876706343	0.0609096670472
Method_Organism_Daphnia_large_Stage_age50_ID_1_20170317-191016.h264	2.9696020185	0.0508258807013
Method_Organism_Daphnia_large_Stage_age50_ID_1_20170317-191016.h264	3.33852688129	0.0571401716221
Method_Organism_Daphnia_large_Stage_age50_ID_1_20170317-191016.h264	3.09859575418	0.0530336581004
Method_Organism_Daphnia_large_Stage_age50_ID_1_20170317-191016.h264	3.75730118972	0.0643076549778
Method_Organism_Daphnia_large_Stage_age50_ID_1_20170317-191016.h264	3.62278391911	0.0620053401541
Method_Organism_Daphnia_large_Stage_age50_ID_1_20170317-191016.h264	3.54732381381	0.0607138114286
Method_Organism_Daphnia_large_Stage_age50_ID_1_20170317-191016.h264	3.54113823817	0.0606079429226
Method_Organism_Daphnia_large_Stage_age50_ID_1_20170317-191016.h264	3.51222886599	0.0601131478987
Method_Organism_Daphnia_large_Stage_age50_ID_1_20170317-191016.h264	3.24175246019	0.055483840184
Method_Organism_Daphnia_large_Stage_age50_ID_1_20170317-191016.h264	3.22524009411	0.0552012246877
Method_Organism_Daphnia_large_Stage_age50_ID_1_20170317-191016.h264	3.54140070402	0.0606124351264
Method_Organism_Daphnia_large_Stage_age50_ID_1_20170317-191016.h264	3.39272281353	0.058067755847
Method_Organism_Daphnia_large_Stage_age50_ID_1_20170317-191016.h264	3.1697772745	0.0542519571981
Method_Organism_Daphnia_large_Stage_age50_ID_1_20170317-191016.h264	2.7226503871	0.0465992085485
Method_Organism_Daphnia_large_Stage_age50_ID_1_20170317-191016.h264	0.952985273508	0.0163107094889
Method_Organism_Daphnia_large_Stage_age50_ID_1_20170317-191016.h264	1.92400547614	0.0329300937263
Method_Organism_Daphnia_large_Stage_age50_ID_1_20170317-191016.h264	1.06799643517	0.0182791697557
Method_Organism_Daphnia_large_Stage_age50_ID_1_20170317-191016.h264	2.14773841271	0.0367593689868
Method_Organism_Daphnia_large_Stage_age50_ID_1_20170317-191016.h264	1.61822206057	0.0276964929598
Method_Organism_Daphnia_large_Stage_age50_ID_1_20170317-191016.h264	1.22859099315	0.0210278073827
Method_Organism_Daphnia_large_Stage_age50_ID_1_20170317-191016.h264	2.03277079949	0.0347916540682
Method_Organism_Daphnia_large_Stage_age50_ID_1_20170317-191016.h264	2.60200698266	0.0445343502801
Method_Organism_Daphnia_large_Stage_age50_ID_1_20170317-191016.h264	2.1344864992	0.0365325573901
Method_Organism_Daphnia_large_Stage_age50_ID_1_20170317-191016.h264	2.2705397826	0.0388611616637
Method_Organism_Daphnia_large_Stage_age50_ID_1_20170317-191016.h264	2.26003879841	0.0386814332804
Method_Organism_Daphnia_large_Stage_age50_ID_1_20170317-191016.h264	1.04193899595	0.0178331866614
Method_Organism_Daphnia_large_Stage_age50_ID_1_20170317-191016.h264	1.240682442	0.0212347571805
Method_Organism_Daphnia_large_Stage_age50_ID_1_20170317-191016.h264	1.54597056756	0.0264598808678
Method_Organism_Daphnia_large_Stage_age50_ID_1_20170317-191016.h264	2.041557268	0.0349420378561
Method_Organism_Daphnia_large_Stage_age50_ID_1_20170317-191016.h264	2.09871710557	0.0359203504608
Method_Organism_Daphnia_large_Stage_age50_ID_1_20170317-191016.h264	2.03387093617	0.0348104833307
Method_Organism_Daphnia_large_Stage_age50_ID_1_20170317-191016.h264	2.27478441679	0.0389338102104
Method_Organism_Daphnia_large_Stage_age50_ID_1_20170317-191016.h264	0.895959606904	0.015334693272
Method_Organism_Daphnia_large_Stage_age50_ID_1_20170317-191016.h264	1.37461889267	0.0235271310476
Method_Organism_Daphnia_large_Stage_age50_ID_1_20170317-191016.h264	1.63948740886	0.0280604575747
Method_Organism_Daphnia_large_Stage_age50_ID_1_20170317-191016.h264	2.08838012989	0.0357434291462
Method_Organism_Daphnia_large_Stage_age50_ID_1_20170317-191016.h264	2.11683991506	0.0362305293154
Method_Organism_Daphnia_large_Stage_age50_ID_1_20170317-191016.h264	1.66321314592	0.0284665326897
Method_Organism_Daphnia_large_Stage_age50_ID_1_20170317-191016.h264	1.62020439588	0.027730421391
Method_Organism_Daphnia_large_Stage_age50_ID_1_20170317-191016.h264	2.2113081624	0.0378473897025
Method_Organism_Daphnia_large_Stage_age50_ID_1_20170317-191016.h264	2.25918950594	0.0386668973133
Method_Organism_Daphnia_large_Stage_age50_ID_1_20170317-191016.h264	1.76578910681	0.0302221597127
Method_Organism_Daphnia_large_Stage_age50_ID_1_20170317-191016.h264	1.77687339196	0.0304118715162
Method_Organism_Daphnia_large_Stage_age50_ID_1_20170317-191016.h264	1.96661073391	0.0336592990997
Method_Organism_Daphnia_large_Stage_age50_ID_1_20170317-191016.h264	0.85601126084	0.0146509619644
Method_Organism_Daphnia_large_Stage_age50_ID_1_20170317-191016.h264	1.084828657	0.0185672597064
Method_Organism_Daphnia_large_Stage_age50_ID_1_20170317-191016.h264	0.834789983309	0.0142877516374
Method_Organism_Daphnia_large_Stage_age50_ID_1_20170317-191016.h264	2.3356597783	0.0399757154363
Method_Organism_Daphnia_large_Stage_age50_ID_1_20170317-191016.h264	3.06057320228	0.0523828875006
Method_Organism_Daphnia_large_Stage_age50_ID_1_20170317-191016.h264	2.93955477201	0.0503116105209
Method_Organism_Daphnia_large_Stage_age50_ID_1_20170317-191016.h264	2.60239245488	0.0445409477855
Method_Organism_Daphnia_large_Stage_age50_ID_1_20170317-191016.h264	2.44120839339	0.0417822205792
Method_Organism_Daphnia_large_Stage_age50_ID_1_20170317-191016.h264	2.41349591769	0.0413079108989
Method_Organism_Daphnia_large_Stage_age50_ID_1_20170317-191016.h264	2.36109363262	0.0404110256353
Method_Organism_Daphnia_large_Stage_age50_ID_1_20170317-191016.h264	2.52092540741	0.0431466079345
Method_Organism_Daphnia_large_Stage_age50_ID_1_20170317-191016.h264	2.61582104316	0.0447707832387
Method_Organism_Daphnia_large_Stage_age50_ID_1_20170317-191016.h264	2.56843773182	0.0439597996407
Method_Organism_Daphnia_large_Stage_age50_ID_1_20170317-191016.h264	2.67290357736	0.0457477727664
Method_Organism_Daphnia_large_Stage_age50_ID_1_20170317-191016.h264	2.88102567233	0.0493098624687
Method_Organism_Daphnia_large_Stage_age50_ID_1_20170317-191016.h264	2.79106387212	0.0477701316574
Method_Organism_Daphnia_large_Stage_age50_ID_1_20170317-191016.h264	2.72758291685	0.0466836306922
Method_Organism_Daphnia_large_Stage_age50_ID_1_20170317-191016.h264	2.6492432609	0.04534281735
Method_Organism_Daphnia_large_Stage_age50_ID_1_20170317-191016.h264	3.00807350452	0.0514843349812
Method_Organism_Daphnia_large_Stage_age50_ID_1_20170317-191016.h264	2.93699801518	0.0502678506445
Method_Organism_Daphnia_large_Stage_age50_ID_1_20170317-191016.h264	2.59593344468	0.0444303993417
Method_Organism_Daphnia_large_Stage_age50_ID_1_20170317-191016.h264	2.51072371263	0.0429720020046
Method_Organism_Daphnia_large_Stage_age50_ID_1_20170317-191016.h264	2.47404874655	0.0423442958544
Method_Organism_Daphnia_large_Stage_age50_ID_1_20170317-191016.h264	2.46869052594	0.0422525878477
Method_Organism_Daphnia_large_Stage_age50_ID_1_20170317-191016.h264	2.59308497209	0.0443816466377
Method_Organism_Daphnia_large_Stage_age50_ID_1_20170317-191016.h264	2.5810656034	0.0441759305198
Method_Organism_Daphnia_large_Stage_age50_ID_1_20170317-191016.h264	2.48770219363	0.0425779798525
Method_Organism_Daphnia_large_Stage_age50_ID_1_20170317-191016.h264	2.52313873878	0.0431844899522
Method_Organism_Daphnia_large_Stage_age50_ID_1_20170317-191016.h264	2.66923662919	0.0456850115381
Method_Organism_Daphnia_large_Stage_age50_ID_1_20170317-191016.h264	2.83438222738	0.0485115419687
Method_Organism_Daphnia_large_Stage_age50_ID_1_20170317-191016.h264	2.83518529452	0.0485252867716
Method_Organism_Daphnia_large_Stage_age50_ID_1_20170317-191016.h264	2.70850935422	0.0463571793319
Method_Organism_Daphnia_large_Stage_age50_ID_1_20170317-191016.h264	2.63457390125	0.0450917456175
Method_Organism_Daphnia_large_Stage_age50_ID_1_20170317-191016.h264	2.69086668748	0.046055218305
Method_Organism_Daphnia_large_Stage_age50_ID_1_20170317-191016.h264	2.59393060831	0.0443961200268
Method_Organism_Daphnia_large_Stage_age50_ID_1_20170317-191016.h264	2.60059541262	0.044510190716
Method_Organism_Daphnia_large_Stage_age50_ID_1_20170317-191016.h264	2.57945058969	0.044148288939
Method_Organism_Daphnia_large_Stage_age50_ID_1_20170317-191016.h264	2.53849077078	0.0434472458845
Method_Organism_Daphnia_large_Stage_age50_ID_1_20170317-191016.h264	2.66543492244	0.0456199438648
Method_Organism_Daphnia_large_Stage_age50_ID_1_20170317-191016.h264	2.6809172733	0.0458849302546
Method_Organism_Daphnia_large_Stage_age50_ID_1_20170317-191016.h264	2.93618371817	0.0502539136379
Method_Organism_Daphnia_large_Stage_age50_ID_1_20170317-191016.h264	2.90126844846	0.0496563253679
Method_Organism_Daphnia_large_Stage_age50_ID_1_20170317-191016.h264	2.83455668229	0.0485145278316
Method_Organism_Daphnia_large_Stage_age50_ID_1_20170317-191016.h264	2.74925032102	0.0470544766483
Method_Organism_Daphnia_large_Stage_age50_ID_1_20170317-191016.h264	2.89984512623	0.0496319646604
Method_Organism_Daphnia_large_Stage_age50_ID_1_20170317-191016.h264	2.97373592083	0.0508966340296
Method_Organism_Daphnia_large_Stage_age50_ID_1_20170317-191016.h264	3.1726753675	0.0543015591746
Method_Organism_Daphnia_large_Stage_age50_ID_1_20170317-191016.h264	3.09230780381	0.0529260374114
Method_Organism_Daphnia_large_Stage_age50_ID_1_20170317-191016.h264	3.55063610664	0.0607705025944
Method_Organism_Daphnia_large_Stage_age50_ID_1_20170317-191016.h264	3.33021232898	0.0569978648615
Method_Organism_Daphnia_large_Stage_age50_ID_1_20170317-191016.h264	3.14972618983	0.0539087751721
Method_Organism_Daphnia_large_Stage_age50_ID_1_20170317-191016.h264	3.57765938099	0.0612330163284
Method_Organism_Daphnia_large_Stage_age50_ID_1_20170317-191016.h264	3.07140272581	0.0525682389609
Method_Organism_Daphnia_large_Stage_age50_ID_1_20170317-191016.h264	3.1190994292	0.0533845863845
Method_Organism_Daphnia_large_Stage_age50_ID_1_20170317-191016.h264	3.24294909551	0.0555043210577
Method_Organism_Daphnia_large_Stage_age50_ID_1_20170317-191016.h264	3.19852107121	0.0547439183342
Method_Organism_Daphnia_large_Stage_age50_ID_1_20170317-191016.h264	2.76274158771	0.0472853848666
Method_Organism_Daphnia_large_Stage_age50_ID_1_20170317-191016.h264	2.9465922517	0.0504320596926
Method_Organism_Daphnia_large_Stage_age50_ID_1_20170317-191016.h264	2.33661510174	0.0399920661644
Method_Organism_Daphnia_large_Stage_age50_ID_1_20170317-191016.h264	2.83827455667	0.0485781606815
Method_Organism_Daphnia_large_Stage_age50_ID_1_20170317-191016.h264	3.00887396005	0.0514980350856
Method_Organism_Daphnia_large_Stage_age50_ID_1_20170317-191016.h264	3.41546959217	0.0584570757121
Method_Organism_Daphnia_large_Stage_age50_ID_1_20170317-191016.h264	3.1769800685	0.0543752357878
Method_Organism_Daphnia_large_Stage_age50_ID_1_20170317-191016.h264	3.0196039816	0.0516816835313
Method_Organism_Daphnia_large_Stage_age50_ID_1_20170317-191016.h264	2.62333487877	0.0448993854252
Method_Organism_Daphnia_large_Stage_age50_ID_1_20170317-191016.h264	1.25835631737	0.021537252355
Method_Organism_Daphnia_large_Stage_age50_ID_1_20170317-191016.h264	2.01425141848	0.0344746877394
Method_Organism_Daphnia_large_Stage_age50_ID_1_20170317-191016.h264	2.33686790466	0.0399963929837
Method_Organism_Daphnia_large_Stage_age50_ID_1_20170317-191016.h264	1.21650137241	0.020820888874
Method_Organism_Daphnia_large_Stage_age50_ID_1_20170317-191016.h264	1.11960237796	0.0191624253152
Method_Organism_Daphnia_large_Stage_age50_ID_1_20170317-191016.h264	2.6548662978	0.0454390577892
Method_Organism_Daphnia_large_Stage_age50_ID_1_20170317-191016.h264	2.81281249707	0.0481423677382
Method_Organism_Daphnia_large_Stage_age50_ID_1_20170317-191016.h264	3.17276677352	0.0543031236237
Method_Organism_Daphnia_large_Stage_age50_ID_1_20170317-191016.h264	3.09540437845	0.0529790364773
Method_Organism_Daphnia_large_Stage_age50_ID_1_20170317-191016.h264	3.113797358	0.0532938393965
Method_Organism_Daphnia_large_Stage_age50_ID_1_20170317-191016.h264	2.57111201066	0.0440055709517
Method_Organism_Daphnia_large_Stage_age50_ID_1_20170317-191016.h264	3.15678221189	0.0540295417035
Method_Organism_Daphnia_large_Stage_age50_ID_1_20170317-191016.h264	3.28526668549	0.0562286028862
Method_Organism_Daphnia_large_Stage_age50_ID_1_20170317-191016.h264	2.98372241974	0.0510675567994
Method_Organism_Daphnia_large_Stage_age50_ID_1_20170317-191016.h264	2.77099372277	0.047426623332
Method_Organism_Daphnia_large_Stage_age50_ID_1_20170317-191016.h264	2.09500980817	0.0358568986399
Method_Organism_Daphnia_large_Stage_age50_ID_1_20170317-191016.h264	1.76543131755	0.0302160360119
Method_Organism_Daphnia_large_Stage_age50_ID_1_20170317-191016.h264	1.48459142832	0.0254093532923
Method_Organism_Daphnia_large_Stage_age50_ID_1_20170317-191016.h264	1.55620334038	0.0266350187104
Method_Organism_Daphnia_large_Stage_age50_ID_1_20170317-191016.h264	1.70503688225	0.0291823620232
Method_Organism_Daphnia_large_Stage_age50_ID_1_20170317-191016.h264	1.67920280016	0.028740201772
Method_Organism_Daphnia_large_Stage_age50_ID_1_20170317-191016.h264	2.00089556327	0.0342460971406
Method_Organism_Daphnia_large_Stage_age50_ID_1_20170317-191016.h264	1.64573722986	0.0281674256649
Method_Organism_Daphnia_large_Stage_age50_ID_1_20170317-191016.h264	1.56937142152	0.0268603954837
Method_Organism_Daphnia_large_Stage_age50_ID_1_20170317-191016.h264	1.40160207895	0.023988958659
Method_Organism_Daphnia_large_Stage_age50_ID_1_20170317-191016.h264	2.34848143064	0.0401951629475
Method_Organism_Daphnia_large_Stage_age50_ID_1_20170317-191016.h264	2.61455781203	0.0447491625521
Method_Organism_Daphnia_large_Stage_age50_ID_1_20170317-191016.h264	3.07978648553	0.052711730233
Method_Organism_Daphnia_large_Stage_age50_ID_1_20170317-191016.h264	3.11600624965	0.0533316454267
Method_Organism_Daphnia_large_Stage_age50_ID_1_20170317-191016.h264	3.11824360774	0.053369938671
Method_Organism_Daphnia_large_Stage_age50_ID_1_20170317-191016.h264	2.85837917915	0.0489222590277
Method_Organism_Daphnia_large_Stage_age50_ID_1_20170317-191016.h264	2.90946861267	0.0497966743323
Method_Organism_Daphnia_large_Stage_age50_ID_1_20170317-191016.h264	2.60535557674	0.0445916627557
Method_Organism_Daphnia_large_Stage_age50_ID_1_20170317-191016.h264	2.65939089555	0.04551649802
Method_Organism_Daphnia_large_Stage_age50_ID_1_20170317-191016.h264	3.1304833955	0.0535794273461
Method_Organism_Daphnia_large_Stage_age50_ID_1_20170317-191016.h264	2.91522249075	0.0498951541686
Method_Organism_Daphnia_large_Stage_age50_ID_1_20170317-191016.h264	2.67474919539	0.0457793612288
Method_Organism_Daphnia_large_Stage_age50_ID_1_20170317-191016.h264	1.94009489353	0.0332054702931
Method_Organism_Daphnia_large_Stage_age50_ID_1_20170317-191016.h264	1.15924595026	0.0198409403025
Method_Organism_Daphnia_large_Stage_age50_ID_1_20170317-191016.h264	1.25906040485	0.021549303083
Method_Organism_Daphnia_large_Stage_age50_ID_1_20170317-191016.h264	1.97286577812	0.033766356587
Method_Organism_Daphnia_large_Stage_age50_ID_1_20170317-191016.h264	1.78554181612	0.0305602349298
Method_Organism_Daphnia_large_Stage_age50_ID_1_20170317-191016.h264	1.64678709324	0.0281853944804
Method_Organism_Daphnia_large_Stage_age50_ID_1_20170317-191016.h264	1.00280684031	0.0171634247668
Method_Organism_Daphnia_large_Stage_age50_ID_1_20170317-191016.h264	1.25434594374	0.0214686132679
Method_Organism_Daphnia_large_Stage_age50_ID_1_20170317-191016.h264	1.73065132875	0.0296207631266
Method_Organism_Daphnia_large_Stage_age50_ID_1_20170317-191016.h264	1.9084203588	0.0326633484488
Method_Organism_Daphnia_large_Stage_age50_ID_1_20170317-191016.h264	1.99220010904	0.0340972710971
Method_Organism_Daphnia_large_Stage_age50_ID_1_20170317-191016.h264	2.33881485279	0.0400297157496
Method_Organism_Daphnia_large_Stage_age50_ID_1_20170317-191016.h264	3.12299880981	0.0534513257834
Method_Organism_Daphnia_large_Stage_age50_ID_1_20170317-191016.h264	2.97248026334	0.0508751429688
Method_Organism_Daphnia_large_Stage_age50_ID_1_20170317-191016.h264	3.20883898222	0.0549205133495
Method_Organism_Daphnia_large_Stage_age50_ID_1_20170317-191016.h264	2.94962849837	0.0504840262221
Method_Organism_Daphnia_large_Stage_age50_ID_1_20170317-191016.h264	3.01050229293	0.0515259046289
Method_Organism_Daphnia_large_Stage_age50_ID_1_20170317-191016.h264	3.16956260094	0.0542482829777
Method_Organism_Daphnia_large_Stage_age50_ID_1_20170317-191016.h264	3.38992970687	0.0580199507521
Method_Organism_Daphnia_large_Stage_age50_ID_1_20170317-191016.h264	3.18843063061	0.0545712165624
Method_Organism_Daphnia_large_Stage_age50_ID_1_20170317-191016.h264	1.54575602458	0.0264562088822
Method_Organism_Daphnia_large_Stage_age50_ID_1_20170317-191016.h264	1.28086269819	0.021922457719
Method_Organism_Daphnia_large_Stage_age50_ID_2_20170317-191157.h264	1.47772631425	0.0252918542247
Method_Organism_Daphnia_large_Stage_age50_ID_2_20170317-191157.h264	1.12027238406	0.0191738927271
Method_Organism_Daphnia_large_Stage_age50_ID_2_20170317-191157.h264	1.03824619293	0.0177699829175
Method_Organism_Daphnia_large_Stage_age50_ID_2_20170317-191157.h264	1.81789732566	0.03111401192
Method_Organism_Daphnia_large_Stage_age50_ID_2_20170317-191157.h264	1.63486108927	0.0279812763355
Method_Organism_Daphnia_large_Stage_age50_ID_2_20170317-191157.h264	1.07358428075	0.018374807882
Method_Organism_Daphnia_large_Stage_age50_ID_2_20170317-191157.h264	0.831145494901	0.0142253748166
Method_Organism_Daphnia_large_Stage_age50_ID_2_20170317-191157.h264	1.85831236472	0.0318057308578
Method_Organism_Daphnia_large_Stage_age50_ID_2_20170317-191157.h264	2.0698436429	0.0354261700419
Method_Organism_Daphnia_large_Stage_age50_ID_2_20170317-191157.h264	2.06423118298	0.0353301106318
Method_Organism_Daphnia_large_Stage_age50_ID_2_20170317-191157.h264	2.1553399981	0.0368894730444
Method_Organism_Daphnia_large_Stage_age50_ID_2_20170317-191157.h264	2.43683422382	0.0417073549846
Method_Organism_Daphnia_large_Stage_age50_ID_2_20170317-191157.h264	2.37062623538	0.0405741797978
Method_Organism_Daphnia_large_Stage_age50_ID_2_20170317-191157.h264	2.51090913626	0.0429751756013
Method_Organism_Daphnia_large_Stage_age50_ID_2_20170317-191157.h264	2.64381322127	0.0452498801333
Method_Organism_Daphnia_large_Stage_age50_ID_2_20170317-191157.h264	2.77200101706	0.0474438635612
Method_Organism_Daphnia_large_Stage_age50_ID_2_20170317-191157.h264	2.6669927421	0.0456466065475
Method_Organism_Daphnia_large_Stage_age50_ID_2_20170317-191157.h264	2.80635113643	0.0480317790658
Method_Organism_Daphnia_large_Stage_age50_ID_2_20170317-191157.h264	2.72771715311	0.0466859281974
Method_Organism_Daphnia_large_Stage_age50_ID_2_20170317-191157.h264	2.89132034008	0.0494860596668
Method_Organism_Daphnia_large_Stage_age50_ID_2_20170317-191157.h264	2.965843142	0.0507615460842
Method_Organism_Daphnia_large_Stage_age50_ID_2_20170317-191157.h264	2.59733822456	0.0444544426895
Method_Organism_Daphnia_large_Stage_age50_ID_2_20170317-191157.h264	3.03126216595	0.0518812178403
Method_Organism_Daphnia_large_Stage_age50_ID_2_20170317-191157.h264	3.18532987741	0.0545181459788
Method_Organism_Daphnia_large_Stage_age50_ID_2_20170317-191157.h264	3.03366823343	0.0519223986107
Method_Organism_Daphnia_large_Stage_age50_ID_2_20170317-191157.h264	2.46515676939	0.0421921062453
Method_Organism_Daphnia_large_Stage_age50_ID_2_20170317-191157.h264	2.50317906013	0.0428428723753
Method_Organism_Daphnia_large_Stage_age50_ID_2_20170317-191157.h264	2.44079341008	0.0417751179802
Method_Organism_Daphnia_large_Stage_age50_ID_2_20170317-191157.h264	2.37820222708	0.0407038458096
Method_Organism_Daphnia_large_Stage_age50_ID_2_20170317-191157.h264	2.65726661976	0.0454801402227
Method_Organism_Daphnia_large_Stage_age50_ID_2_20170317-191157.h264	3.00036275423	0.0513523625244
Method_Organism_Daphnia_large_Stage_age50_ID_2_20170317-191157.h264	3.40415953416	0.0582634997193
Method_Organism_Daphnia_large_Stage_age50_ID_2_20170317-191157.h264	3.31104605455	0.0566698267028
Method_Organism_Daphnia_large_Stage_age50_ID_2_20170317-191157.h264	3.13837852478	0.0537145555203
Method_Organism_Daphnia_large_Stage_age50_ID_2_20170317-191157.h264	3.18757324219	0.0545565420297
Method_Organism_Daphnia_large_Stage_age50_ID_2_20170317-191157.h264	3.08172246493	0.0527448652651
Method_Organism_Daphnia_large_Stage_age50_ID_2_20170317-191157.h264	2.64354527107	0.0452452940625
Method_Organism_Daphnia_large_Stage_age50_ID_2_20170317-191157.h264	2.72407945486	0.0466236675928
Method_Organism_Daphnia_large_Stage_age50_ID_2_20170317-191157.h264	2.51069080646	0.0429714388029
Method_Organism_Daphnia_large_Stage_age50_ID_2_20170317-191157.h264	2.75704699296	0.0471879196872
Method_Organism_Daphnia_large_Stage_age50_ID_2_20170317-191157.h264	2.63262616964	0.045058409442
Method_Organism_Daphnia_large_Stage_age50_ID_2_20170317-191157.h264	2.86002448742	0.0489504191116
Method_Organism_Daphnia_large_Stage_age50_ID_2_20170317-191157.h264	3.08837238312	0.0528586811726
Method_Organism_Daphnia_large_Stage_age50_ID_2_20170317-191157.h264	3.1442530588	0.0538151004295
Method_Organism_Daphnia_large_Stage_age50_ID_2_20170317-191157.h264	2.69874170744	0.0461900023003
Method_Organism_Daphnia_large_Stage_age50_ID_2_20170317-191157.h264	2.24233945993	0.038378502295
Method_Organism_Daphnia_large_Stage_age50_ID_2_20170317-191157.h264	2.15103255492	0.0368157494977
Method_Organism_Daphnia_large_Stage_age50_ID_2_20170317-191157.h264	1.94344257355	0.0332627671242
Method_Organism_Daphnia_large_Stage_age50_ID_2_20170317-191157.h264	2.43138668647	0.0416141182877
Method_Organism_Daphnia_large_Stage_age50_ID_2_20170317-191157.h264	2.51812316014	0.0430986463947
Method_Organism_Daphnia_large_Stage_age50_ID_2_20170317-191157.h264	2.80676220234	0.0480388146169
Method_Organism_Daphnia_large_Stage_age50_ID_2_20170317-191157.h264	2.89248772548	0.0495060399168
Method_Organism_Daphnia_large_Stage_age50_ID_2_20170317-191157.h264	2.97763268984	0.05096332873
Method_Organism_Daphnia_large_Stage_age50_ID_2_20170317-191157.h264	2.95490863213	0.0505743977423
Method_Organism_Daphnia_large_Stage_age50_ID_2_20170317-191157.h264	3.16934453231	0.0542445506491
Method_Organism_Daphnia_large_Stage_age50_ID_2_20170317-191157.h264	2.91273703062	0.0498526145625
Method_Organism_Daphnia_large_Stage_age50_ID_2_20170317-191157.h264	2.81456514212	0.0481723649324
Method_Organism_Daphnia_large_Stage_age50_ID_2_20170317-191157.h264	2.83129479335	0.0484586993477
Method_Organism_Daphnia_large_Stage_age50_ID_2_20170317-191157.h264	2.81344763829	0.0481532384246
Method_Organism_Daphnia_large_Stage_age50_ID_2_20170317-191157.h264	2.62200661879	0.0448766517447
Method_Organism_Daphnia_large_Stage_age50_ID_2_20170317-191157.h264	2.68944414872	0.046030871007
Method_Organism_Daphnia_large_Stage_age50_ID_2_20170317-191157.h264	2.91424000667	0.0498783385756
Method_Organism_Daphnia_large_Stage_age50_ID_2_20170317-191157.h264	3.31912190657	0.0568080480164
Method_Organism_Daphnia_large_Stage_age50_ID_2_20170317-191157.h264	3.15082358434	0.0539275575011
Method_Organism_Daphnia_large_Stage_age50_ID_2_20170317-191157.h264	3.37101388491	0.0576961991841
Method_Organism_Daphnia_large_Stage_age50_ID_2_20170317-191157.h264	3.44842851199	0.0590211803013
Method_Organism_Daphnia_large_Stage_age50_ID_2_20170317-191157.h264	3.40111493037	0.0582113901545
Method_Organism_Daphnia_large_Stage_age50_ID_2_20170317-191157.h264	3.43571210714	0.0588035341415
Method_Organism_Daphnia_large_Stage_age50_ID_2_20170317-191157.h264	3.45702746758	0.0591683547336
Method_Organism_Daphnia_large_Stage_age50_ID_2_20170317-191157.h264	3.43729969905	0.0588307063876
Method_Organism_Daphnia_large_Stage_age50_ID_2_20170317-191157.h264	3.08872390454	0.0528646975969
Method_Organism_Daphnia_large_Stage_age50_ID_2_20170317-191157.h264	3.02536673913	0.0517803153427
Method_Organism_Daphnia_large_Stage_age50_ID_2_20170317-191157.h264	2.93495548248	0.0502328919117
Method_Organism_Daphnia_large_Stage_age50_ID_2_20170317-191157.h264	2.86918963799	0.0491072841887
Method_Organism_Daphnia_large_Stage_age50_ID_2_20170317-191157.h264	2.76541377728	0.0473311204188
Method_Organism_Daphnia_large_Stage_age50_ID_2_20170317-191157.h264	3.02963017684	0.051853285719
Method_Organism_Daphnia_large_Stage_age50_ID_2_20170317-191157.h264	2.83845789102	0.0485812985195
Method_Organism_Daphnia_large_Stage_age50_ID_2_20170317-191157.h264	2.93435168046	0.0502225576079
Method_Organism_Daphnia_large_Stage_age50_ID_2_20170317-191157.h264	3.54024924938	0.0605927275376
Method_Organism_Daphnia_large_Stage_age50_ID_2_20170317-191157.h264	3.42663810143	0.0586482290437
Method_Organism_Daphnia_large_Stage_age50_ID_2_20170317-191157.h264	3.24821669358	0.0555944780248
Method_Organism_Daphnia_large_Stage_age50_ID_2_20170317-191157.h264	3.06510171744	0.0524603947792
Method_Organism_Daphnia_large_Stage_age50_ID_2_20170317-191157.h264	3.15139291323	0.0539373017842
Method_Organism_Daphnia_large_Stage_age50_ID_2_20170317-191157.h264	3.15353755951	0.0539740082301
Method_Organism_Daphnia_large_Stage_age50_ID_2_20170317-191157.h264	3.20746998127	0.0548970823717
Method_Organism_Daphnia_large_Stage_age50_ID_2_20170317-191157.h264	3.1618842345	0.0541168647828
Method_Organism_Daphnia_large_Stage_age50_ID_2_20170317-191157.h264	3.12933063507	0.0535596974079
Method_Organism_Daphnia_large_Stage_age50_ID_2_20170317-191157.h264	3.05725281349	0.0523260577693
Method_Organism_Daphnia_large_Stage_age50_ID_2_20170317-191157.h264	3.0287944647	0.0518389821843
Method_Organism_Daphnia_large_Stage_age50_ID_2_20170317-191157.h264	3.06813900874	0.0525123791881
Method_Organism_Daphnia_large_Stage_age50_ID_2_20170317-191157.h264	3.04493728931	0.0521152728363
Method_Organism_Daphnia_large_Stage_age50_ID_2_20170317-191157.h264	3.02651114244	0.0517999022456
Method_Organism_Daphnia_large_Stage_age50_ID_2_20170317-191157.h264	2.85394598741	0.048846383246
Method_Organism_Daphnia_large_Stage_age50_ID_2_20170317-191157.h264	2.70325951503	0.0462673263149
Method_Organism_Daphnia_large_Stage_age50_ID_2_20170317-191157.h264	2.90406416673	0.0497041751613
Method_Organism_Daphnia_large_Stage_age50_ID_2_20170317-191157.h264	2.8818297841	0.0493236251509
Method_Organism_Daphnia_large_Stage_age50_ID_2_20170317-191157.h264	2.75162426582	0.0470951076265
Method_Organism_Daphnia_large_Stage_age50_ID_2_20170317-191157.h264	2.56390738854	0.0438822610731
Method_Organism_Daphnia_large_Stage_age50_ID_2_20170317-191157.h264	2.49828674903	0.0427591385892
Method_Organism_Daphnia_large_Stage_age50_ID_2_20170317-191157.h264	2.22608538114	0.0381003074849
Method_Organism_Daphnia_large_Stage_age50_ID_2_20170317-191157.h264	2.44369881557	0.0418248451126
Method_Organism_Daphnia_large_Stage_age50_ID_2_20170317-191157.h264	2.49689502716	0.0427353187341
Method_Organism_Daphnia_large_Stage_age50_ID_2_20170317-191157.h264	2.55825222896	0.0437854708418
Method_Organism_Daphnia_large_Stage_age50_ID_2_20170317-191157.h264	2.60866003477	0.0446482198258
Method_Organism_Daphnia_large_Stage_age50_ID_2_20170317-191157.h264	2.98141533191	0.0510280701039
Method_Organism_Daphnia_large_Stage_age50_ID_2_20170317-191157.h264	2.26692428295	0.0387992809967
Method_Organism_Daphnia_large_Stage_age50_ID_2_20170317-191157.h264	1.2300011268	0.0210519423626
Method_Organism_Daphnia_large_Stage_age50_ID_2_20170317-191157.h264	2.47582672413	0.0423747266245
Method_Organism_Daphnia_large_Stage_age50_ID_2_20170317-191157.h264	3.13540756812	0.0536637064544
Method_Organism_Daphnia_large_Stage_age50_ID_2_20170317-191157.h264	3.08561139914	0.0528114258698
Method_Organism_Daphnia_large_Stage_age50_ID_2_20170317-191157.h264	2.73444385235	0.0468010582422
Method_Organism_Daphnia_large_Stage_age50_ID_2_20170317-191157.h264	2.70747254885	0.0463394340092
Method_Organism_Daphnia_large_Stage_age50_ID_2_20170317-191157.h264	2.67095245068	0.0457143784828
Method_Organism_Daphnia_large_Stage_age50_ID_2_20170317-191157.h264	2.13224222037	0.0364941456947
Method_Organism_Daphnia_large_Stage_age50_ID_2_20170317-191157.h264	1.62319441722	0.0277815967563
Method_Organism_Daphnia_large_Stage_age50_ID_2_20170317-191157.h264	1.04177439983	0.0178303695356
Method_Organism_Daphnia_large_Stage_age50_ID_2_20170317-191157.h264	1.10222322171	0.0188649743715
Method_Organism_Daphnia_large_Stage_age50_ID_2_20170317-191157.h264	1.26771550985	0.0216974385341
Method_Organism_Daphnia_large_Stage_age50_ID_2_20170317-191157.h264	0.876738358278	0.015005714209
Method_Organism_Daphnia_large_Stage_age50_ID_2_20170317-191157.h264	1.55819951718	0.026669184044
Method_Organism_Daphnia_large_Stage_age50_ID_2_20170317-191157.h264	1.9653081982	0.0336370056999
Method_Organism_Daphnia_large_Stage_age50_ID_2_20170317-191157.h264	1.93588238203	0.0331333715385
Method_Organism_Daphnia_large_Stage_age50_ID_2_20170317-191157.h264	2.00421099003	0.0343028419447
Method_Organism_Daphnia_large_Stage_age50_ID_2_20170317-191157.h264	2.0732018999	0.0354836479021
Method_Organism_Daphnia_large_Stage_age50_ID_2_20170317-191157.h264	2.02988915957	0.0347423336926
Method_Organism_Daphnia_large_Stage_age50_ID_2_20170317-191157.h264	2.11922012769	0.0362712675701
Method_Organism_Daphnia_large_Stage_age50_ID_2_20170317-191157.h264	2.29915770017	0.0393509683299
Method_Organism_Daphnia_large_Stage_age50_ID_2_20170317-191157.h264	2.38880976457	0.0408853978936
Method_Organism_Daphnia_large_Stage_age50_ID_2_20170317-191157.h264	2.31529608506	0.0396271829944
Method_Organism_Daphnia_large_Stage_age50_ID_2_20170317-191157.h264	2.2939044659	0.0392610572047
Method_Organism_Daphnia_large_Stage_age50_ID_2_20170317-191157.h264	2.50874986502	0.0429382188436
Method_Organism_Daphnia_large_Stage_age50_ID_2_20170317-191157.h264	2.83122767522	0.0484575505951
Method_Organism_Daphnia_large_Stage_age50_ID_2_20170317-191157.h264	2.77484061021	0.0474924642901
Method_Organism_Daphnia_large_Stage_age50_ID_2_20170317-191157.h264	2.84144033872	0.0486323442589
Method_Organism_Daphnia_large_Stage_age50_ID_2_20170317-191157.h264	3.02421659029	0.0517606301031
Method_Organism_Daphnia_large_Stage_age50_ID_2_20170317-191157.h264	3.07441259531	0.0526197540351
Method_Organism_Daphnia_large_Stage_age50_ID_2_20170317-191157.h264	3.2855725039	0.0562338370859
Method_Organism_Daphnia_large_Stage_age50_ID_2_20170317-191157.h264	2.69628706419	0.046147990137
Method_Organism_Daphnia_large_Stage_age50_ID_2_20170317-191157.h264	2.99962941683	0.0513398111727
Method_Organism_Daphnia_large_Stage_age50_ID_2_20170317-191157.h264	2.92877121265	0.050127045755
Method_Organism_Daphnia_large_Stage_age50_ID_2_20170317-191157.h264	2.91792079632	0.0499413367063
Method_Organism_Daphnia_large_Stage_age50_ID_2_20170317-191157.h264	2.73972294147	0.0468914118829
Method_Organism_Daphnia_large_Stage_age50_ID_2_20170317-191157.h264	2.49084603823	0.042631787962
Method_Organism_Daphnia_large_Stage_age50_ID_2_20170317-191157.h264	2.21522399609	0.0379144107023
Method_Organism_Daphnia_large_Stage_age50_ID_2_20170317-191157.h264	2.30509909116	0.0394526575218
Method_Organism_Daphnia_large_Stage_age50_ID_2_20170317-191157.h264	2.34057768308	0.0400598872681
Method_Organism_Daphnia_large_Stage_age50_ID_2_20170317-191157.h264	2.31856371953	0.039683109815
Method_Organism_Daphnia_large_Stage_age50_ID_2_20170317-191157.h264	2.27165571946	0.0388802613524
Method_Organism_Daphnia_large_Stage_age50_ID_2_20170317-191157.h264	2.18816664036	0.0374513136522
Method_Organism_Daphnia_large_Stage_age50_ID_2_20170317-191157.h264	2.22458162161	0.0380745700622
Method_Organism_Daphnia_large_Stage_age50_ID_2_20170317-191157.h264	2.11459237172	0.0361920617468
Method_Organism_Daphnia_large_Stage_age50_ID_2_20170317-191157.h264	2.10903984803	0.0360970281683
Method_Organism_Daphnia_large_Stage_age50_ID_2_20170317-191157.h264	2.09183135986	0.0358024982746
Method_Organism_Daphnia_large_Stage_age50_ID_2_20170317-191157.h264	2.2515033047	0.0385353450228
Method_Organism_Daphnia_large_Stage_age50_ID_2_20170317-191157.h264	2.43521268111	0.0416796016575
Method_Organism_Daphnia_large_Stage_age50_ID_2_20170317-191157.h264	2.50748924549	0.0429166428555
Method_Organism_Daphnia_large_Stage_age50_ID_2_20170317-191157.h264	2.51867237971	0.0431080464989
Method_Organism_Daphnia_large_Stage_age50_ID_2_20170317-191157.h264	2.48690043229	0.0425642573989
Method_Organism_Daphnia_large_Stage_age50_ID_2_20170317-191157.h264	2.38003034738	0.0407351347918
Method_Organism_Daphnia_large_Stage_age50_ID_2_20170317-191157.h264	2.37180197789	0.0405943030831
Method_Organism_Daphnia_large_Stage_age50_ID_2_20170317-191157.h264	2.41470195477	0.0413285526874
Method_Organism_Daphnia_large_Stage_age50_ID_2_20170317-191157.h264	2.37617249122	0.0406691060997
Method_Organism_Daphnia_large_Stage_age50_ID_2_20170317-191157.h264	2.3928123034	0.0409539028851
Method_Organism_Daphnia_large_Stage_age50_ID_2_20170317-191157.h264	2.38482994666	0.0408172817795
Method_Organism_Daphnia_large_Stage_age50_ID_2_20170317-191157.h264	2.38346590776	0.0407939357289
Method_Organism_Daphnia_large_Stage_age50_ID_2_20170317-191157.h264	2.3582146043	0.0403617499583
Method_Organism_Daphnia_large_Stage_age50_ID_2_20170317-191157.h264	2.40595674955	0.0411788751365
Method_Organism_Daphnia_large_Stage_age50_ID_2_20170317-191157.h264	2.4018327713	0.0411082916627
Method_Organism_Daphnia_large_Stage_age50_ID_2_20170317-191157.h264	2.38786540985	0.0408692348994
Method_Organism_Daphnia_large_Stage_age50_ID_2_20170317-191157.h264	2.39852413471	0.0410516630748
Method_Organism_Daphnia_large_Stage_age50_ID_2_20170317-191157.h264	2.41384169358	0.0413138289864
Method_Organism_Daphnia_large_Stage_age50_ID_2_20170317-191157.h264	2.41424179077	0.0413206768036
Method_Organism_Daphnia_large_Stage_age50_ID_2_20170317-191157.h264	2.38073704646	0.0407472302183
Method_Organism_Daphnia_large_Stage_age50_ID_2_20170317-191157.h264	2.4030288843	0.0411287635967
Method_Organism_Daphnia_large_Stage_age50_ID_2_20170317-191157.h264	2.40919330597	0.0412342700445
Method_Organism_Daphnia_large_Stage_age50_ID_2_20170317-191157.h264	2.38543557681	0.0408276473723
Method_Organism_Daphnia_large_Stage_age50_ID_2_20170317-191157.h264	2.37499857682	0.0406490141033
Method_Organism_Daphnia_large_Stage_age50_ID_2_20170317-191157.h264	2.38314050234	0.0407883662901
Method_Organism_Daphnia_large_Stage_age50_ID_2_20170317-191157.h264	2.39715539492	0.0410282365669
Method_Organism_Daphnia_large_Stage_age50_ID_2_20170317-191157.h264	2.37297093025	0.0406143101523
Method_Organism_Daphnia_large_Stage_age50_ID_2_20170317-191157.h264	2.36260287652	0.040436856925
Method_Organism_Daphnia_large_Stage_age50_ID_2_20170317-191157.h264	2.36351641435	0.0404524924764
Method_Organism_Daphnia_large_Stage_age50_ID_2_20170317-191157.h264	2.24317700019	0.0383928371187
Method_Organism_Daphnia_large_Stage_age50_ID_2_20170317-191157.h264	2.14249666948	0.0366696545353
Method_Organism_Daphnia_large_Stage_age50_ID_2_20170317-191157.h264	2.13308707311	0.0365086056743
Method_Organism_Daphnia_large_Stage_age50_ID_2_20170317-191157.h264	2.07924958302	0.0355871563248
Method_Organism_Daphnia_large_Stage_age50_ID_2_20170317-191157.h264	1.93029878029	0.0330378060473
Method_Organism_Daphnia_large_Stage_age50_ID_2_20170317-191157.h264	1.88008410234	0.0321783625208
Method_Organism_Daphnia_large_Stage_age50_ID_2_20170317-191157.h264	1.87081814399	0.0320197720799
Method_Organism_Daphnia_large_Stage_age50_ID_2_20170317-191157.h264	1.84888004743	0.0316442931195
Method_Organism_Daphnia_large_Stage_age50_ID_2_20170317-191157.h264	1.86557039408	0.0319299548217
Method_Organism_Daphnia_large_Stage_age50_ID_2_20170317-191157.h264	1.84666815244	0.031606435686
Method_Organism_Daphnia_large_Stage_age50_ID_2_20170317-191157.h264	1.76672197048	0.0302381260333
Method_Organism_Daphnia_large_Stage_age50_ID_2_20170317-191157.h264	1.7823974492	0.0305064178805
Method_Organism_Daphnia_large_Stage_age50_ID_2_20170317-191157.h264	1.85055669491	0.031672989586
Method_Organism_Daphnia_large_Stage_age50_ID_2_20170317-191157.h264	1.82014264914	0.0311524414948
Method_Organism_Daphnia_large_Stage_age50_ID_2_20170317-191157.h264	1.78211696331	0.0305016172567
Method_Organism_Daphnia_large_Stage_age50_ID_2_20170317-191157.h264	1.77204676261	0.0303292618986
Method_Organism_Daphnia_large_Stage_age50_ID_2_20170317-191157.h264	2.0594198315	0.0352477625006
Method_Organism_Daphnia_large_Stage_age50_ID_2_20170317-191157.h264	2.19739956196	0.0376093386565
Method_Organism_Daphnia_large_Stage_age50_ID_2_20170317-191157.h264	2.01553175559	0.0344966012015
Method_Organism_Daphnia_large_Stage_age50_ID_2_20170317-191157.h264	1.9146048898	0.0327691990754
Method_Organism_Daphnia_large_Stage_age50_ID_2_20170317-191157.h264	1.8954435774	0.032441245844
Method_Organism_Daphnia_large_Stage_age50_ID_2_20170317-191157.h264	1.9046719287	0.0325991926258
Method_Organism_Daphnia_large_Stage_age50_ID_2_20170317-191157.h264	1.90447174953	0.0325957664823
Method_Organism_Daphnia_large_Stage_age50_ID_2_20170317-191157.h264	1.93535823382	0.0331244005404
Method_Organism_Daphnia_large_Stage_age50_ID_2_20170317-191157.h264	2.81680380601	0.048210680526
Method_Organism_Daphnia_large_Stage_age50_ID_2_20170317-191157.h264	2.8007949565	0.0479366829093
Method_Organism_Daphnia_large_Stage_age50_ID_2_20170317-191157.h264	2.58210606502	0.0441937384205
Method_Organism_Daphnia_large_Stage_age50_ID_2_20170317-191157.h264	2.42591982328	0.0415205508215
Method_Organism_Daphnia_large_Stage_age50_ID_2_20170317-191157.h264	2.22491225023	0.0380802288981
Method_Organism_Daphnia_large_Stage_age50_ID_2_20170317-191157.h264	2.38471999829	0.0408153999707
Method_Organism_Daphnia_large_Stage_age50_ID_2_20170317-191157.h264	2.07380165394	0.0354939129231
Method_Organism_Daphnia_large_Stage_age50_ID_2_20170317-191157.h264	2.427376574	0.0415454836704
Method_Organism_Daphnia_large_Stage_age50_ID_2_20170317-191157.h264	2.41328046065	0.0413042232688
Method_Organism_Daphnia_large_Stage_age50_ID_2_20170317-191157.h264	2.21744124486	0.0379523597678
Method_Organism_Daphnia_large_Stage_age50_ID_2_20170317-191157.h264	2.29213406196	0.0392307560605
Method_Organism_Daphnia_large_Stage_age50_ID_2_20170317-191157.h264	1.97931173031	0.033876681538
Method_Organism_Daphnia_large_Stage_age50_ID_2_20170317-191157.h264	2.36638604091	0.0405016072386
Method_Organism_Daphnia_large_Stage_age50_ID_2_20170317-191157.h264	2.46706558814	0.0422247764125
Method_Organism_Daphnia_large_Stage_age50_ID_2_20170317-191157.h264	2.90223709106	0.0496729040586
Method_Organism_Daphnia_large_Stage_age50_ID_2_20170317-191157.h264	3.09425945282	0.0529594406348
Method_Organism_Daphnia_large_Stage_age50_ID_2_20170317-191157.h264	2.89806297009	0.0496014623727
Method_Organism_Daphnia_large_Stage_age50_ID_2_20170317-191157.h264	3.1120084117	0.0532632208926
Method_Organism_Daphnia_large_Stage_age50_ID_2_20170317-191157.h264	2.8362678029	0.0485438143188
Method_Organism_Daphnia_large_Stage_age50_ID_2_20170317-191157.h264	2.68520290962	0.0459582805684
Method_Organism_Daphnia_large_Stage_age50_ID_2_20170317-191157.h264	2.35331106333	0.0402778239685
Method_Organism_Daphnia_large_Stage_age50_ID_2_20170317-191157.h264	1.19786002966	0.020501835123
Method_Organism_Daphnia_large_Stage_age50_ID_2_20170317-191157.h264	1.18386916381	0.0202623760728
Method_Organism_Daphnia_large_Stage_age50_ID_2_20170317-191157.h264	1.47956618676	0.0253233443503
Method_Organism_Daphnia_large_Stage_age50_ID_2_20170317-191157.h264	1.86862988399	0.0319823191682
Method_Organism_Daphnia_large_Stage_age50_ID_2_20170317-191157.h264	1.41034415025	0.0241385825716
Method_Organism_Daphnia_large_Stage_age50_ID_2_20170317-191157.h264	1.62096463277	0.0277434331378
Method_Organism_Daphnia_large_Stage_age50_ID_2_20170317-191157.h264	1.61430361528	0.0276294272615
Method_Organism_Daphnia_large_Stage_age50_ID_2_20170317-191157.h264	1.62500203646	0.0278125348548
Method_Organism_Daphnia_large_Stage_age50_ID_2_20170317-191157.h264	1.67238430317	0.0286235005734
Method_Organism_Daphnia_large_Stage_age50_ID_2_20170317-191157.h264	1.58511467127	0.0271298472582
Method_Organism_Daphnia_large_Stage_age50_ID_2_20170317-191157.h264	1.49654093669	0.0256138737241
Method_Organism_Daphnia_large_Stage_age50_ID_2_20170317-191157.h264	1.64676685333	0.0281850480667
Method_Organism_Daphnia_large_Stage_age50_ID_2_20170317-191157.h264	1.82893447142	0.0313029169148
Method_Organism_Daphnia_large_Stage_age50_ID_2_20170317-191157.h264	1.84072728377	0.0315047554338
Method_Organism_Daphnia_large_Stage_age50_ID_2_20170317-191157.h264	2.63790343065	0.0451487317937
Method_Organism_Daphnia_large_Stage_age50_ID_2_20170317-191157.h264	3.0184713305	0.051662297772
Method_Organism_Daphnia_large_Stage_age50_ID_2_20170317-191157.h264	2.71028498136	0.0463875698733
Method_Organism_Daphnia_large_Stage_age50_ID_2_20170317-191157.h264	2.63743255909	0.0451406726459
Method_Organism_Daphnia_large_Stage_age50_ID_2_20170317-191157.h264	2.72351117061	0.0466139411892
Method_Organism_Daphnia_large_Stage_age50_ID_2_20170317-191157.h264	2.66875505007	0.0456767691262
Method_Organism_Daphnia_large_Stage_age50_ID_2_20170317-191157.h264	2.13929550024	0.0366148652926
Method_Organism_Daphnia_large_Stage_age50_ID_2_20170317-191157.h264	2.19154774886	0.0375091826247
Method_Organism_Daphnia_large_Stage_age50_ID_2_20170317-191157.h264	2.21954802293	0.0379884180848
Method_Organism_Daphnia_large_Stage_age50_ID_3_20170317-191319.h264	3.00730935023	0.0514712561867
Method_Organism_Daphnia_large_Stage_age50_ID_3_20170317-191319.h264	3.03734902309	0.0519853967413
Method_Organism_Daphnia_large_Stage_age50_ID_3_20170317-191319.h264	2.81245679709	0.0481362797963
Method_Organism_Daphnia_large_Stage_age50_ID_3_20170317-191319.h264	2.63678618798	0.0451296097558
Method_Organism_Daphnia_large_Stage_age50_ID_3_20170317-191319.h264	2.83762583513	0.0485670575627
Method_Organism_Daphnia_large_Stage_age50_ID_3_20170317-191319.h264	2.7535349127	0.0471278090827
Method_Organism_Daphnia_large_Stage_age50_ID_3_20170317-191319.h264	1.79437516286	0.0307114210566
Method_Organism_Daphnia_large_Stage_age50_ID_3_20170317-191319.h264	1.88879535675	0.0323274589905
Method_Organism_Daphnia_large_Stage_age50_ID_3_20170317-191319.h264	2.66059667147	0.0455371353386
Method_Organism_Daphnia_large_Stage_age50_ID_3_20170317-191319.h264	2.77065264775	0.0474207857019
Method_Organism_Daphnia_large_Stage_age50_ID_3_20170317-191319.h264	2.51302139869	0.0430113277853
Method_Organism_Daphnia_large_Stage_age50_ID_3_20170317-191319.h264	1.58700951796	0.0271622782882
Method_Organism_Daphnia_large_Stage_age50_ID_3_20170317-191319.h264	1.65662264164	0.0283537336742
Method_Organism_Daphnia_large_Stage_age50_ID_3_20170317-191319.h264	1.58071425511	0.0270545324433
Method_Organism_Daphnia_large_Stage_age50_ID_3_20170317-191319.h264	1.09946484933	0.0188177637673
Method_Organism_Daphnia_large_Stage_age50_ID_3_20170317-191319.h264	0.972285784208	0.0166410451528
Method_Organism_Daphnia_large_Stage_age50_ID_3_20170317-191319.h264	1.86239050939	0.0318755298722
Method_Organism_Daphnia_large_Stage_age50_ID_3_20170317-191319.h264	1.86590794343	0.0319357321087
Method_Organism_Daphnia_large_Stage_age50_ID_3_20170317-191319.h264	2.41959792211	0.0414123490514
Method_Organism_Daphnia_large_Stage_age50_ID_3_20170317-191319.h264	2.4494072518	0.0419225471942
Method_Organism_Daphnia_large_Stage_age50_ID_3_20170317-191319.h264	2.31372024536	0.0396002118918
Method_Organism_Daphnia_large_Stage_age50_ID_3_20170317-191319.h264	2.50268964621	0.0428344958678
Method_Organism_Daphnia_large_Stage_age50_ID_3_20170317-191319.h264	2.46455766825	0.0421818523988
Method_Organism_Daphnia_large_Stage_age50_ID_3_20170317-191319.h264	2.39264803373	0.0409510913465
Method_Organism_Daphnia_large_Stage_age50_ID_3_20170317-191319.h264	2.31177042448	0.0395668399574
Method_Organism_Daphnia_large_Stage_age50_ID_3_20170317-191319.h264	3.10645118713	0.0531681068567
Method_Organism_Daphnia_large_Stage_age50_ID_3_20170317-191319.h264	2.15301097283	0.0368496108811
Method_Organism_Daphnia_large_Stage_age50_ID_3_20170317-191319.h264	2.3427351262	0.0400968127369
Method_Organism_Daphnia_large_Stage_age50_ID_3_20170317-191319.h264	2.46209989108	0.0421397865973
Method_Organism_Daphnia_large_Stage_age50_ID_3_20170317-191319.h264	2.58220922323	0.044195504013
Method_Organism_Daphnia_large_Stage_age50_ID_3_20170317-191319.h264	2.42467644031	0.0414992698438
Method_Organism_Daphnia_large_Stage_age50_ID_3_20170317-191319.h264	2.66144126305	0.0455515908484
Method_Organism_Daphnia_large_Stage_age50_ID_3_20170317-191319.h264	2.06805587182	0.0353955716522
Method_Organism_Daphnia_large_Stage_age50_ID_3_20170317-191319.h264	2.49065121284	0.0426284534505
Method_Organism_Daphnia_large_Stage_age50_ID_3_20170317-191319.h264	2.48587302868	0.0425466729909
Method_Organism_Daphnia_large_Stage_age50_ID_3_20170317-191319.h264	2.57735295222	0.0441123870669
Method_Organism_Daphnia_large_Stage_age50_ID_3_20170317-191319.h264	0.917267393699	0.0156993842383
Method_Organism_Daphnia_large_Stage_age50_ID_3_20170317-191319.h264	0.982456662105	0.0168151236399
Method_Organism_Daphnia_large_Stage_age50_ID_3_20170317-191319.h264	1.35448919883	0.0231826035954
Method_Organism_Daphnia_large_Stage_age50_ID_3_20170317-191319.h264	1.31565091353	0.0225178714047
Method_Organism_Daphnia_large_Stage_age50_ID_3_20170317-191319.h264	1.29093511875	0.0220948510709
Method_Organism_Daphnia_large_Stage_age50_ID_3_20170317-191319.h264	1.61800582005	0.0276927919202
Method_Organism_Daphnia_large_Stage_age50_ID_3_20170317-191319.h264	2.11953678425	0.0362766872688
Method_Organism_Daphnia_large_Stage_age50_ID_3_20170317-191319.h264	2.26335239704	0.0387381467955
Method_Organism_Daphnia_large_Stage_age50_ID_3_20170317-191319.h264	2.57365283673	0.044049058167
Method_Organism_Daphnia_large_Stage_age50_ID_3_20170317-191319.h264	2.79572061685	0.0478498336346
Method_Organism_Daphnia_large_Stage_age50_ID_3_20170317-191319.h264	2.48006169539	0.0424472097865
Method_Organism_Daphnia_large_Stage_age50_ID_3_20170317-191319.h264	2.03118242411	0.0347644684126
Method_Organism_Daphnia_large_Stage_age50_ID_3_20170317-191319.h264	2.8929810568	0.0495144834722
Method_Organism_Daphnia_large_Stage_age50_ID_3_20170317-191319.h264	2.67132434258	0.0457207435557
Method_Organism_Daphnia_large_Stage_age50_ID_3_20170317-191319.h264	2.78209929246	0.0476166994287
Method_Organism_Daphnia_large_Stage_age50_ID_3_20170317-191319.h264	3.19962760632	0.0547628571081
Method_Organism_Daphnia_large_Stage_age50_ID_3_20170317-191319.h264	3.23516939897	0.0553711685593
Method_Organism_Daphnia_large_Stage_age50_ID_3_20170317-191319.h264	3.12300194373	0.0534513794216
Method_Organism_Daphnia_large_Stage_age50_ID_3_20170317-191319.h264	3.58234067477	0.061313138472
Method_Organism_Daphnia_large_Stage_age50_ID_3_20170317-191319.h264	3.81697286459	0.065328958644
Method_Organism_Daphnia_large_Stage_age50_ID_3_20170317-191319.h264	2.80111174363	0.047942104843
Method_Organism_Daphnia_large_Stage_age50_ID_3_20170317-191319.h264	2.83783476316	0.0485706334464
Method_Organism_Daphnia_large_Stage_age50_ID_3_20170317-191319.h264	2.79308551201	0.0478047328018
Method_Organism_Daphnia_large_Stage_age50_ID_3_20170317-191319.h264	2.8673307008	0.0490754677637
Method_Organism_Daphnia_large_Stage_age50_ID_3_20170317-191319.h264	3.06449713193	0.0524500470658
Method_Organism_Daphnia_large_Stage_age50_ID_3_20170317-191319.h264	3.00849318871	0.0514915180376
Method_Organism_Daphnia_large_Stage_age50_ID_3_20170317-191319.h264	3.06953281989	0.052536234802
Method_Organism_Daphnia_large_Stage_age50_ID_3_20170317-191319.h264	1.61066905095	0.0275672202951
Method_Organism_Daphnia_large_Stage_age50_ID_3_20170317-191319.h264	1.09915824743	0.018812516158
Method_Organism_Daphnia_large_Stage_age50_ID_3_20170317-191319.h264	1.52485421107	0.0260984663049
Method_Organism_Daphnia_large_Stage_age50_ID_3_20170317-191319.h264	1.41466817709	0.0242125899541
Method_Organism_Daphnia_large_Stage_age50_ID_3_20170317-191319.h264	1.33148648335	0.0227889032728
Method_Organism_Daphnia_large_Stage_age50_ID_3_20170317-191319.h264	1.42464710236	0.024383383098
Method_Organism_Daphnia_large_Stage_age50_ID_3_20170317-191319.h264	1.36679845516	0.0233932812519
Method_Organism_Daphnia_large_Stage_age50_ID_3_20170317-191319.h264	1.33980456132	0.0229312703765
Method_Organism_Daphnia_large_Stage_age50_ID_3_20170317-191319.h264	1.48232756248	0.0253706063578
Method_Organism_Daphnia_large_Stage_age50_ID_3_20170317-191319.h264	1.30824088904	0.0223910459854
Method_Organism_Daphnia_large_Stage_age50_ID_3_20170317-191319.h264	1.31546078902	0.0225146173505
Method_Organism_Daphnia_large_Stage_age50_ID_3_20170317-191319.h264	1.26971599579	0.0217316776202
Method_Organism_Daphnia_large_Stage_age50_ID_3_20170317-191319.h264	1.27338216048	0.021794425439
Method_Organism_Daphnia_large_Stage_age50_ID_3_20170317-191319.h264	1.37973070878	0.0236146217465
Method_Organism_Daphnia_large_Stage_age50_ID_3_20170317-191319.h264	1.09943259606	0.0188172117403
Method_Organism_Daphnia_large_Stage_age50_ID_3_20170317-191319.h264	0.817523191159	0.0139922238487
Method_Organism_Daphnia_large_Stage_age50_ID_3_20170317-191319.h264	0.740003512456	0.0126654447324
Method_Organism_Daphnia_large_Stage_age50_ID_3_20170317-191319.h264	0.779132795334	0.0133351574586
Method_Organism_Daphnia_large_Stage_age50_ID_3_20170317-191319.h264	0.847638861583	0.0145076651309
Method_Organism_Daphnia_large_Stage_age50_ID_3_20170317-191319.h264	0.749012358739	0.0128196346015
Method_Organism_Daphnia_large_Stage_age50_ID_3_20170317-191319.h264	0.836203381465	0.0143119424905
Method_Organism_Daphnia_large_Stage_age50_ID_3_20170317-191319.h264	0.864941563239	0.0148038075247
Method_Organism_Daphnia_large_Stage_age50_ID_3_20170317-191319.h264	1.894742885	0.0324292532241
Method_Organism_Daphnia_large_Stage_age50_ID_3_20170317-191319.h264	2.2006575335	0.0376651000926
Method_Organism_Daphnia_large_Stage_age50_ID_3_20170317-191319.h264	1.41959221913	0.0242968668275
Method_Organism_Daphnia_large_Stage_age50_ID_3_20170317-191319.h264	2.76284344013	0.0472871281099
Method_Organism_Daphnia_large_Stage_age50_ID_3_20170317-191319.h264	2.81418228149	0.0481658121256
Method_Organism_Daphnia_large_Stage_age50_ID_3_20170317-191319.h264	2.82094789358	0.0482816081786
Method_Organism_Daphnia_large_Stage_age50_ID_3_20170317-191319.h264	2.82753121596	0.0483942842732
Method_Organism_Daphnia_large_Stage_age50_ID_3_20170317-191319.h264	2.79207142757	0.0477873763564
Method_Organism_Daphnia_large_Stage_age50_ID_3_20170317-191319.h264	2.89141383538	0.0494876598748
Method_Organism_Daphnia_large_Stage_age50_ID_3_20170317-191319.h264	2.79569815709	0.0478494492271
Method_Organism_Daphnia_large_Stage_age50_ID_3_20170317-191319.h264	2.81457036532	0.0481724543295
Method_Organism_Daphnia_large_Stage_age50_ID_3_20170317-191319.h264	2.70578023177	0.0463104693514
Method_Organism_Daphnia_large_Stage_age50_ID_3_20170317-191319.h264	2.70146377857	0.0462365915947
Method_Organism_Daphnia_large_Stage_age50_ID_3_20170317-191319.h264	2.81589444674	0.0481951164923
Method_Organism_Daphnia_large_Stage_age50_ID_3_20170317-191319.h264	2.32867165786	0.0398561110671
Method_Organism_Daphnia_large_Stage_age50_ID_3_20170317-191319.h264	2.79638474684	0.0478612004748
Method_Organism_Daphnia_large_Stage_age50_ID_3_20170317-191319.h264	3.00132303972	0.0513687981797
Method_Organism_Daphnia_large_Stage_age50_ID_3_20170317-191319.h264	2.86911207346	0.0491059566419
Method_Organism_Daphnia_large_Stage_age50_ID_3_20170317-191319.h264	2.65098363143	0.045372604461
Method_Organism_Daphnia_large_Stage_age50_ID_3_20170317-191319.h264	2.6303277001	0.0450190702517
Method_Organism_Daphnia_large_Stage_age50_ID_3_20170317-191319.h264	2.44239197071	0.0418024779602
Method_Organism_Daphnia_large_Stage_age50_ID_3_20170317-191319.h264	2.37130995237	0.0405858818771
Method_Organism_Daphnia_large_Stage_age50_ID_3_20170317-191319.h264	0.798459813778	0.0136659468127
Method_Organism_Daphnia_large_Stage_age50_ID_3_20170317-191319.h264	0.824338554236	0.014108871409
Method_Organism_Daphnia_large_Stage_age50_ID_3_20170317-191319.h264	1.24666862194	0.0213372129525
Method_Organism_Daphnia_large_Stage_age50_ID_3_20170317-191319.h264	0.955113336123	0.016347132099
Method_Organism_Daphnia_large_Stage_age50_ID_3_20170317-191319.h264	1.8169362567	0.0310975628551
Method_Organism_Daphnia_large_Stage_age50_ID_3_20170317-191319.h264	2.03037165275	0.034750591749
Method_Organism_Daphnia_large_Stage_age50_ID_3_20170317-191319.h264	2.43472248371	0.0416712117404
Method_Organism_Daphnia_large_Stage_age50_ID_3_20170317-191319.h264	2.49128974915	0.042639382245
Method_Organism_Daphnia_large_Stage_age50_ID_3_20170317-191319.h264	2.480096952	0.0424478132169
Method_Organism_Daphnia_large_Stage_age50_ID_3_20170317-191319.h264	2.78503316439	0.0476669137752
Method_Organism_Daphnia_large_Stage_age50_ID_3_20170317-191319.h264	2.06349327528	0.0353174810576
Method_Organism_Daphnia_large_Stage_age50_ID_3_20170317-191319.h264	2.04998568608	0.0350862934733
Method_Organism_Daphnia_large_Stage_age50_ID_3_20170317-191319.h264	2.32501489493	0.0397935241632
Method_Organism_Daphnia_large_Stage_age50_ID_3_20170317-191319.h264	2.50558512761	0.0428840531456
Method_Organism_Daphnia_large_Stage_age50_ID_3_20170317-191319.h264	2.21452957153	0.0379025253589
Method_Organism_Daphnia_large_Stage_age50_ID_3_20170317-191319.h264	1.15708759308	0.0198039991892
Method_Organism_Daphnia_large_Stage_age50_ID_3_20170317-191319.h264	0.791924871298	0.0135540987588
Method_Organism_Daphnia_large_Stage_age50_ID_3_20170317-191319.h264	1.69147275191	0.0289502067154
Method_Organism_Daphnia_large_Stage_age50_ID_3_20170317-191319.h264	1.48123839452	0.0253519648292
Method_Organism_Daphnia_large_Stage_age50_ID_3_20170317-191319.h264	1.20199432373	0.0205725951562
Method_Organism_Daphnia_large_Stage_age50_ID_3_20170317-191319.h264	0.952375791256	0.0163002779657
Method_Organism_Daphnia_large_Stage_age50_ID_3_20170317-191319.h264	0.995068472349	0.0170309796229
Method_Organism_Daphnia_large_Stage_age50_ID_3_20170317-191319.h264	1.05362159876	0.0180331389018
Method_Organism_Daphnia_large_Stage_age50_ID_3_20170317-191319.h264	1.07604688938	0.0184169563759
Method_Organism_Daphnia_large_Stage_age50_ID_3_20170317-191319.h264	1.04319478402	0.0178546799572
Method_Organism_Daphnia_large_Stage_age50_ID_3_20170317-191319.h264	1.05384665342	0.018036990799
Method_Organism_Daphnia_large_Stage_age50_ID_3_20170317-191319.h264	1.01952963609	0.0174496418485
Method_Organism_Daphnia_large_Stage_age50_ID_3_20170317-191319.h264	2.62001083374	0.0448424931159
Method_Organism_Daphnia_large_Stage_age50_ID_3_20170317-191319.h264	2.86228665572	0.0489891369921
Method_Organism_Daphnia_large_Stage_age50_ID_3_20170317-191319.h264	2.98240486732	0.051045006383
Method_Organism_Daphnia_large_Stage_age50_ID_3_20170317-191319.h264	2.88819843292	0.049432627025
Method_Organism_Daphnia_large_Stage_age50_ID_3_20170317-191319.h264	2.78616999406	0.0476863710522
Method_Organism_Daphnia_large_Stage_age50_ID_3_20170317-191319.h264	2.14760025905	0.0367570044337
Method_Organism_Daphnia_large_Stage_age50_ID_3_20170317-191319.h264	1.94271445935	0.0332503051696
Method_Organism_Daphnia_large_Stage_age50_ID_3_20170317-191319.h264	1.80991993097	0.0309774757416
Method_Organism_Daphnia_large_Stage_age50_ID_3_20170317-191319.h264	2.0304516983	0.0347519617594
Method_Organism_Daphnia_large_Stage_age50_ID_3_20170317-191319.h264	2.22601747953	0.0380991453227
Method_Organism_Daphnia_large_Stage_age50_ID_3_20170317-191319.h264	3.08340041821	0.0527735840809
Method_Organism_Daphnia_large_Stage_age50_ID_3_20170317-191319.h264	2.58527184706	0.0442479219978
Method_Organism_Daphnia_large_Stage_age50_ID_3_20170317-191319.h264	2.71566357246	0.0464796265286
Method_Organism_Daphnia_large_Stage_age50_ID_3_20170317-191319.h264	2.51871050908	0.0431086990977
Method_Organism_Daphnia_large_Stage_age50_ID_3_20170317-191319.h264	2.42054932814	0.0414286327317
Method_Organism_Daphnia_large_Stage_age50_ID_3_20170317-191319.h264	2.48738331721	0.04257252216
Method_Organism_Daphnia_large_Stage_age50_ID_3_20170317-191319.h264	2.50190486028	0.0428210639547
Method_Organism_Daphnia_large_Stage_age50_ID_3_20170317-191319.h264	2.48020167718	0.0424496056286
Method_Organism_Daphnia_large_Stage_age50_ID_3_20170317-191319.h264	2.6386874331	0.0451621502972
Method_Organism_Daphnia_large_Stage_age50_ID_3_20170317-191319.h264	2.3042171537	0.0394375628229
Method_Organism_Daphnia_large_Stage_age50_ID_3_20170317-191319.h264	2.53923586038	0.0434599983797
Method_Organism_Daphnia_large_Stage_age50_ID_3_20170317-191319.h264	2.39255453843	0.0409494911386
Method_Organism_Daphnia_large_Stage_age50_ID_3_20170317-191319.h264	2.2704384525	0.0388594273601
Method_Organism_Daphnia_large_Stage_age50_ID_3_20170317-191319.h264	2.26523170471	0.0387703118691
Method_Organism_Daphnia_large_Stage_age50_ID_3_20170317-191319.h264	2.2294556515	0.0381579909584
Method_Organism_Daphnia_large_Stage_age50_ID_3_20170317-191319.h264	2.77141184	0.0474337795692
Method_Organism_Daphnia_large_Stage_age50_ID_3_20170317-191319.h264	2.73484499418	0.0468079239388
Method_Organism_Daphnia_large_Stage_age50_ID_3_20170317-191319.h264	2.74699990493	0.0470159599112
Method_Organism_Daphnia_large_Stage_age50_ID_3_20170317-191319.h264	2.73684991983	0.0468422390125
Method_Organism_Daphnia_large_Stage_age50_ID_3_20170317-191319.h264	2.9164888558	0.0499168284935
Method_Organism_Daphnia_large_Stage_age50_ID_3_20170317-191319.h264	2.97503832597	0.0509189251945
Method_Organism_Daphnia_large_Stage_age50_ID_3_20170317-191319.h264	3.31420008439	0.0567238091367
Method_Organism_Daphnia_large_Stage_age50_ID_3_20170317-191319.h264	2.16297527313	0.0370201537132
Method_Organism_Daphnia_large_Stage_age50_ID_3_20170317-191319.h264	2.04359301054	0.0349768803726
Method_Organism_Daphnia_large_Stage_age50_ID_3_20170317-191319.h264	3.30381113786	0.0565459983211
Method_Organism_Daphnia_large_Stage_age50_ID_3_20170317-191319.h264	3.31247486115	0.0566942812773
Method_Organism_Daphnia_large_Stage_age50_ID_3_20170317-191319.h264	1.86534449064	0.0319260883975
Method_Organism_Daphnia_large_Stage_age50_ID_3_20170317-191319.h264	2.11257269052	0.0361574941263
Method_Organism_Daphnia_large_Stage_age50_ID_3_20170317-191319.h264	2.38578553126	0.0408336369774
Method_Organism_Daphnia_large_Stage_age50_ID_3_20170317-191319.h264	2.49240307441	0.0426584372351
Method_Organism_Daphnia_large_Stage_age50_ID_3_20170317-191319.h264	2.77922940474	0.0475675801966
Method_Organism_Daphnia_large_Stage_age50_ID_3_20170317-191319.h264	2.29738834088	0.039320685065
Method_Organism_Daphnia_large_Stage_age50_ID_3_20170317-191319.h264	3.08511571737	0.0528029420858
Method_Organism_Daphnia_large_Stage_age50_ID_3_20170317-191319.h264	2.97752561422	0.0509614960896
Method_Organism_Daphnia_large_Stage_age50_ID_3_20170317-191319.h264	3.22595671727	0.0552134899687
Method_Organism_Daphnia_large_Stage_age50_ID_3_20170317-191319.h264	3.48560255491	0.0596574283436
Method_Organism_Daphnia_large_Stage_age50_ID_3_20170317-191319.h264	3.21749513186	0.0550686666799
Method_Organism_Daphnia_large_Stage_age50_ID_3_20170317-191319.h264	2.8791931123	0.049278497499
Method_Organism_Daphnia_large_Stage_age50_ID_3_20170317-191319.h264	2.96111536173	0.0506806283065
Method_Organism_Daphnia_large_Stage_age50_ID_3_20170317-191319.h264	3.05219544924	0.0522394990351
Method_Organism_Daphnia_large_Stage_age50_ID_3_20170317-191319.h264	3.38051070874	0.0578587409764
Method_Organism_Daphnia_large_Stage_age50_ID_3_20170317-191319.h264	3.34158140916	0.0571924510414
Method_Organism_Daphnia_large_Stage_age50_ID_3_20170317-191319.h264	3.14724543058	0.0538663160234
Method_Organism_Daphnia_large_Stage_age50_ID_3_20170317-191319.h264	2.2284595871	0.038140942933
Method_Organism_Daphnia_large_Stage_age50_ID_3_20170317-191319.h264	3.27942923619	0.0561286926964
Method_Organism_Daphnia_large_Stage_age50_ID_3_20170317-191319.h264	3.07695577181	0.0526632814791
Method_Organism_Daphnia_large_Stage_age50_ID_3_20170317-191319.h264	2.87531671377	0.0492121514473
Method_Organism_Daphnia_large_Stage_age50_ID_3_20170317-191319.h264	3.18064440507	0.0544379523176
Method_Organism_Daphnia_large_Stage_age50_ID_3_20170317-191319.h264	2.41900796157	0.0414022516499
Method_Organism_Daphnia_large_Stage_age50_ID_3_20170317-191319.h264	3.16386356647	0.0541507418108
Method_Organism_Daphnia_large_Stage_age50_ID_3_20170317-191319.h264	3.12205158234	0.0534351136208
Method_Organism_Daphnia_large_Stage_age50_ID_3_20170317-191319.h264	3.12791018559	0.0535353858688
Method_Organism_Daphnia_large_Stage_age50_ID_3_20170317-191319.h264	3.11331160032	0.053285525467
Method_Organism_Daphnia_large_Stage_age50_ID_3_20170317-191319.h264	3.07413472102	0.0526149981098
Method_Organism_Daphnia_large_Stage_age50_ID_3_20170317-191319.h264	3.0970021556	0.0530063830477
Method_Organism_Daphnia_large_Stage_age50_ID_3_20170317-191319.h264	2.93479225746	0.0502300982526
Method_Organism_Daphnia_large_Stage_age50_ID_3_20170317-191319.h264	3.02059273353	0.0516986064008
Method_Organism_Daphnia_large_Stage_age50_ID_3_20170317-191319.h264	2.94962223053	0.0504839189456
Method_Organism_Daphnia_large_Stage_age50_ID_3_20170317-191319.h264	3.23755796873	0.0554120498494
Method_Organism_Daphnia_large_Stage_age50_ID_3_20170317-191319.h264	2.5692823234	0.0439742551505
Method_Organism_Daphnia_large_Stage_age50_ID_3_20170317-191319.h264	2.69327928396	0.0460965108217
Method_Organism_Daphnia_large_Stage_age50_ID_3_20170317-191319.h264	2.81155396682	0.048120827509
Method_Organism_Daphnia_large_Stage_age50_ID_3_20170317-191319.h264	2.79857979701	0.0478987696027
Method_Organism_Daphnia_large_Stage_age50_ID_3_20170317-191319.h264	2.96580788539	0.0507609426538
Method_Organism_Daphnia_large_Stage_age50_ID_3_20170317-191319.h264	3.01015938979	0.0515200357099
Method_Organism_Daphnia_large_Stage_age50_ID_3_20170317-191319.h264	3.01891948113	0.0516699680424
Method_Organism_Daphnia_large_Stage_age50_ID_3_20170317-191319.h264	2.95537219121	0.0505823317342
Method_Organism_Daphnia_large_Stage_age50_ID_3_20170317-191319.h264	2.59323540027	0.0443842212739
Method_Organism_Daphnia_large_Stage_age50_ID_3_20170317-191319.h264	2.36534923553	0.0404838619159
Method_Organism_Daphnia_large_Stage_age50_ID_3_20170317-191319.h264	2.62514288976	0.0449303302285
Method_Organism_Daphnia_large_Stage_age50_ID_3_20170317-191319.h264	2.80236975156	0.0479636361325
Method_Organism_Daphnia_large_Stage_age50_ID_3_20170317-191319.h264	2.81066967891	0.0481056925813
Method_Organism_Daphnia_large_Stage_age50_ID_3_20170317-191319.h264	2.72230617817	0.0465933172802
Method_Organism_Daphnia_large_Stage_age50_ID_3_20170317-191319.h264	2.68012752533	0.0458714134143
Method_Organism_Daphnia_large_Stage_age50_ID_3_20170317-191319.h264	2.68955775334	0.0460328153938
Method_Organism_Daphnia_large_Stage_age50_ID_3_20170317-191319.h264	2.68791949639	0.0460047759959
Method_Organism_Daphnia_large_Stage_age50_ID_3_20170317-191319.h264	2.64106477297	0.0452028393836
Method_Organism_Daphnia_large_Stage_age50_ID_3_20170317-191319.h264	2.711469081	0.046407836194
Method_Organism_Daphnia_large_Stage_age50_ID_3_20170317-191319.h264	3.07785834092	0.0526787292966
Method_Organism_Daphnia_large_Stage_age50_ID_3_20170317-191319.h264	3.02340124864	0.0517466752171
Method_Organism_Daphnia_large_Stage_age50_ID_3_20170317-191319.h264	3.03577579498	0.0519584703372
Method_Organism_Daphnia_large_Stage_age50_ID_3_20170317-191319.h264	2.76017281752	0.0472414193768
Method_Organism_Daphnia_large_Stage_age50_ID_3_20170317-191319.h264	2.76323988108	0.0472939133492
Method_Organism_Daphnia_large_Stage_age50_ID_3_20170317-191319.h264	2.76169250782	0.0472674294607
Method_Organism_Daphnia_large_Stage_age50_ID_3_20170317-191319.h264	2.82903131925	0.048419959118
Method_Organism_Daphnia_large_Stage_age50_ID_3_20170317-191319.h264	3.07681918511	0.0526609437452
Method_Organism_Daphnia_large_Stage_age50_ID_3_20170317-191319.h264	2.58714697618	0.0442800155538
Method_Organism_Daphnia_large_Stage_age50_ID_3_20170317-191319.h264	2.57471001258	0.0440671521384
Method_Organism_Daphnia_large_Stage_age50_ID_3_20170317-191319.h264	2.87044425084	0.0491287573702
Method_Organism_Daphnia_large_Stage_age50_ID_3_20170317-191319.h264	2.81929057195	0.0482532424814
Method_Organism_Daphnia_large_Stage_age50_ID_3_20170317-191319.h264	3.10629344647	0.0531654070645
Method_Organism_Daphnia_large_Stage_age50_ID_3_20170317-191319.h264	1.88962767381	0.0323417044171
Method_Organism_Daphnia_large_Stage_age50_ID_3_20170317-191319.h264	2.36208212339	0.0404279440349
Method_Organism_Daphnia_large_Stage_age50_ID_3_20170317-191319.h264	2.89401890681	0.0495322466743
Method_Organism_Daphnia_large_Stage_age50_ID_3_20170317-191319.h264	2.38073443486	0.0407471855197
Method_Organism_Daphnia_large_Stage_age50_ID_3_20170317-191319.h264	1.84774635168	0.0316248894807
Method_Organism_Daphnia_large_Stage_age50_ID_3_20170317-191319.h264	1.78984168566	0.0306338288508
Method_Organism_Daphnia_large_Stage_age50_ID_3_20170317-191319.h264	2.02678044099	0.0346891267785
Method_Organism_Daphnia_large_Stage_age50_ID_3_20170317-191319.h264	3.25101920201	0.0556424440344
Method_Organism_Daphnia_large_Stage_age50_ID_3_20170317-191319.h264	3.3085861881	0.0566277251424
Method_Organism_Daphnia_large_Stage_age50_ID_3_20170317-191319.h264	3.19908491575	0.0547535687503
Method_Organism_Daphnia_large_Stage_age50_ID_3_20170317-191319.h264	3.26145228459	0.0558210102555
Method_Organism_Daphnia_large_Stage_age50_ID_3_20170317-191319.h264	3.18098965865	0.0544438614653
Method_Organism_Daphnia_large_Stage_age50_ID_3_20170317-191319.h264	3.09314795567	0.0529404169337
Method_Organism_Daphnia_large_Stage_age50_ID_3_20170317-191319.h264	2.97204725999	0.0508677319498
Method_Organism_Daphnia_large_Stage_age50_ID_3_20170317-191319.h264	3.0176327456	0.0516479450689
Method_Organism_Daphnia_large_Stage_age50_ID_3_20170317-191319.h264	3.1147751412	0.0533105745321
Method_Organism_Daphnia_large_Stage_age50_ID_3_20170317-191319.h264	2.85565867497	0.0488756965524
Method_Organism_Daphnia_large_Stage_age50_ID_3_20170317-191319.h264	2.93345120063	0.0502071455493
Method_Organism_Daphnia_large_Stage_age50_ID_3_20170317-191319.h264	2.62226516724	0.0448810769008
Method_Organism_Daphnia_large_Stage_age50_ID_3_20170317-191319.h264	3.01169683897	0.0515463497438
Method_Organism_Daphnia_large_Stage_age50_ID_3_20170317-191319.h264	2.75998765505	0.0472382502499
Method_Organism_Daphnia_large_Stage_age50_ID_3_20170317-191319.h264	2.85002284123	0.0487792370903
Method_Organism_Daphnia_large_Stage_age50_ID_3_20170317-191319.h264	2.76658873631	0.0473512302946
Method_Organism_Daphnia_large_Stage_age50_ID_3_20170317-191319.h264	2.68678371136	0.0459853365983
Method_Organism_Daphnia_large_Stage_age50_ID_3_20170317-191319.h264	2.78324604621	0.0476363265602
Method_Organism_Daphnia_large_Stage_age50_ID_3_20170317-191319.h264	2.25038580088	0.038516218515
Method_Organism_Daphnia_large_Stage_age50_ID_3_20170317-191319.h264	2.68993095105	0.046039202816
Method_Organism_Daphnia_large_Stage_age50_ID_3_20170317-191319.h264	2.24123188019	0.0383595456417
Method_Organism_Daphnia_large_Stage_age50_ID_3_20170317-191319.h264	2.11359669905	0.0361750204261
Method_Organism_Daphnia_large_Stage_age50_ID_3_20170317-191319.h264	3.98717713283	0.068242070158
Method_Organism_Daphnia_large_Stage_age50_ID_3_20170317-191319.h264	2.50970257686	0.0429545248731
Method_Organism_Daphnia_large_Stage_age50_ID_3_20170317-191319.h264	2.43844270853	0.0417348848191
Method_Organism_Daphnia_large_Stage_age50_ID_3_20170317-191319.h264	1.47511497498	0.0252471601486
Method_Organism_Daphnia_large_Stage_age50_ID_3_20170317-191319.h264	0.934129844812	0.0159879915747
Method_Organism_Daphnia_large_Stage_age50_ID_3_20170317-191319.h264	0.944623124783	0.0161675880972
Method_Organism_Daphnia_large_Stage_age50_ID_3_20170317-191319.h264	1.05055016077	0.0179805700594
Method_Organism_Daphnia_large_Stage_age50_ID_3_20170317-191319.h264	1.16725598996	0.0199780352127
Method_Organism_Daphnia_large_Stage_age50_ID_3_20170317-191319.h264	0.819211852	0.0140211259285
Method_Organism_Daphnia_large_Stage_age50_ID_3_20170317-191319.h264	0.980441747079	0.0167806375942
Method_Organism_Daphnia_large_Stage_age50_ID_3_20170317-191319.h264	1.01528160682	0.0173769351937
Method_Organism_Daphnia_large_Stage_age50_ID_3_20170317-191319.h264	0.966419933759	0.0165406488663
Method_Organism_Daphnia_large_Stage_age50_ID_3_20170317-191319.h264	0.956995843007	0.0163793519284
Method_Organism_Daphnia_large_Stage_age50_ID_3_20170317-191319.h264	0.907748567141	0.0155364658607
Method_Organism_Daphnia_large_Stage_age50_ID_3_20170317-191319.h264	1.97978286303	0.0338847451557
Method_Organism_Daphnia_large_Stage_age50_ID_3_20170317-191319.h264	2.16952686457	0.0371322867204
Method_Organism_Daphnia_large_Stage_age50_ID_3_20170317-191319.h264	2.31682387132	0.0396533316437
Method_Organism_Daphnia_large_Stage_age50_ID_3_20170317-191319.h264	2.21287512266	0.0378742088301
Method_Organism_Daphnia_large_Stage_age50_ID_3_20170317-191319.h264	2.63405158116	0.0450828059084
Method_Organism_Daphnia_large_Stage_age50_ID_3_20170317-191319.h264	3.39716645167	0.0581438104229
Method_Organism_Daphnia_large_Stage_age50_ID_3_20170317-191319.h264	2.91599108476	0.0499083089507
Method_Organism_Daphnia_large_Stage_age50_ID_3_20170317-191319.h264	3.30521617889	0.0565700461388
Method_Organism_Daphnia_large_Stage_age50_ID_3_20170317-191319.h264	3.28417608114	0.0562099367734
Method_Organism_Daphnia_large_Stage_age50_ID_3_20170317-191319.h264	3.27907170809	0.0561225734654
Method_Organism_Daphnia_large_Stage_age50_ID_3_20170317-191319.h264	3.38920655471	0.0580075737248
Method_Organism_Daphnia_large_Stage_age50_ID_3_20170317-191319.h264	3.48402723753	0.0596304661807
Method_Organism_Daphnia_large_Stage_age50_ID_3_20170317-191319.h264	3.43542065254	0.0587985457838
Method_Organism_Daphnia_large_Stage_age50_ID_3_20170317-191319.h264	3.58013230544	0.0612753413815
Method_Organism_Daphnia_large_Stage_age50_ID_3_20170317-191319.h264	3.24627287938	0.0555612088971
Method_Organism_Daphnia_large_Stage_age50_ID_3_20170317-191319.h264	3.77794850276	0.0646610416819
Method_Organism_Daphnia_large_Stage_age50_ID_3_20170317-191319.h264	3.39967489389	0.0581867433762
Method_Organism_Daphnia_large_Stage_age50_ID_3_20170317-191319.h264	3.07950129876	0.0527068491518
Method_Organism_Daphnia_large_Stage_age50_ID_3_20170317-191319.h264	3.34291933206	0.0572153501065
Method_Organism_Daphnia_large_Stage_age50_ID_3_20170317-191319.h264	3.14888107593	0.0538943107227
Method_Organism_Daphnia_large_Stage_age50_ID_3_20170317-191319.h264	3.30520521017	0.0565698584049
Method_Organism_Daphnia_large_Stage_age50_ID_4_20170317-191520.h264	3.03822338691	0.0520003618144
Method_Organism_Daphnia_large_Stage_age50_ID_4_20170317-191520.h264	2.65960687491	0.0455201945897
Method_Organism_Daphnia_large_Stage_age50_ID_4_20170317-191520.h264	2.22031896738	0.0380016130955
Method_Organism_Daphnia_large_Stage_age50_ID_4_20170317-191520.h264	2.38286132226	0.0407835880155
Method_Organism_Daphnia_large_Stage_age50_ID_4_20170317-191520.h264	2.61203239441	0.0447059390582
Method_Organism_Daphnia_large_Stage_age50_ID_4_20170317-191520.h264	2.74353457231	0.0469566494107
Method_Organism_Daphnia_large_Stage_age50_ID_4_20170317-191520.h264	2.68984633519	0.0460377545831
Method_Organism_Daphnia_large_Stage_age50_ID_4_20170317-191520.h264	2.74197361873	0.0469299330898
Method_Organism_Daphnia_large_Stage_age50_ID_4_20170317-191520.h264	2.70664780543	0.0463253182084
Method_Organism_Daphnia_large_Stage_age50_ID_4_20170317-191520.h264	2.65441083468	0.0454312623628
Method_Organism_Daphnia_large_Stage_age50_ID_4_20170317-191520.h264	2.56974901639	0.0439822427806
Method_Organism_Daphnia_large_Stage_age50_ID_4_20170317-191520.h264	2.61486467508	0.0447544146312
Method_Organism_Daphnia_large_Stage_age50_ID_4_20170317-191520.h264	2.60769060868	0.0446316277256
Method_Organism_Daphnia_large_Stage_age50_ID_4_20170317-191520.h264	2.87812549004	0.0492602247334
Method_Organism_Daphnia_large_Stage_age50_ID_4_20170317-191520.h264	2.99050866347	0.0511837059709
Method_Organism_Daphnia_large_Stage_age50_ID_4_20170317-191520.h264	2.88054644365	0.0493016602855
Method_Organism_Daphnia_large_Stage_age50_ID_4_20170317-191520.h264	2.76847509531	0.0473835160543
Method_Organism_Daphnia_large_Stage_age50_ID_4_20170317-191520.h264	2.69170788398	0.0460696157066
Method_Organism_Daphnia_large_Stage_age50_ID_4_20170317-191520.h264	2.42261745453	0.0414640295102
Method_Organism_Daphnia_large_Stage_age50_ID_4_20170317-191520.h264	2.03348611685	0.0348038969999
Method_Organism_Daphnia_large_Stage_age50_ID_4_20170317-191520.h264	1.66149758559	0.0284371702149
Method_Organism_Daphnia_large_Stage_age50_ID_4_20170317-191520.h264	1.85465494889	0.0317431327792
Method_Organism_Daphnia_large_Stage_age50_ID_4_20170317-191520.h264	2.34714977558	0.0401723711589
Method_Organism_Daphnia_large_Stage_age50_ID_4_20170317-191520.h264	1.32268839323	0.0226383205764
Method_Organism_Daphnia_large_Stage_age50_ID_4_20170317-191520.h264	1.49578083038	0.0256008642123
Method_Organism_Daphnia_large_Stage_age50_ID_4_20170317-191520.h264	1.41641364024	0.0242424642272
Method_Organism_Daphnia_large_Stage_age50_ID_4_20170317-191520.h264	1.41973050338	0.0242992336155
Method_Organism_Daphnia_large_Stage_age50_ID_4_20170317-191520.h264	1.41816550181	0.0242724480118
Method_Organism_Daphnia_large_Stage_age50_ID_4_20170317-191520.h264	1.765978709	0.0302254048271
Method_Organism_Daphnia_large_Stage_age50_ID_4_20170317-191520.h264	1.58033935987	0.027048115967
Method_Organism_Daphnia_large_Stage_age50_ID_4_20170317-191520.h264	1.48990485998	0.0255002947189
Method_Organism_Daphnia_large_Stage_age50_ID_4_20170317-191520.h264	1.69158687885	0.0289521600419
Method_Organism_Daphnia_large_Stage_age50_ID_4_20170317-191520.h264	1.98952021525	0.0340514036842
Method_Organism_Daphnia_large_Stage_age50_ID_4_20170317-191520.h264	2.29700025705	0.0393140428611
Method_Organism_Daphnia_large_Stage_age50_ID_4_20170317-191520.h264	0.792985768685	0.0135722564256
Method_Organism_Daphnia_large_Stage_age50_ID_4_20170317-191520.h264	1.79684560629	0.0307537036461
Method_Organism_Daphnia_large_Stage_age50_ID_4_20170317-191520.h264	1.15646629333	0.0197933654052
Method_Organism_Daphnia_large_Stage_age50_ID_4_20170317-191520.h264	1.28525253736	0.0219975915048
Method_Organism_Daphnia_large_Stage_age50_ID_4_20170317-191520.h264	1.19166087371	0.0203957341846
Method_Organism_Daphnia_large_Stage_age50_ID_4_20170317-191520.h264	1.23685984245	0.0211693319188
Method_Organism_Daphnia_large_Stage_age50_ID_4_20170317-191520.h264	1.30441672252	0.0223255939046
Method_Organism_Daphnia_large_Stage_age50_ID_4_20170317-191520.h264	1.5084529686	0.0258177527318
Method_Organism_Daphnia_large_Stage_age50_ID_4_20170317-191520.h264	1.82251581045	0.0311930590635
Method_Organism_Daphnia_large_Stage_age50_ID_4_20170317-191520.h264	1.69525043194	0.0290148631621
Method_Organism_Daphnia_large_Stage_age50_ID_4_20170317-191520.h264	1.52637507659	0.0261244965031
Method_Organism_Daphnia_large_Stage_age50_ID_4_20170317-191520.h264	1.4312894469	0.0244970693797
Method_Organism_Daphnia_large_Stage_age50_ID_4_20170317-191520.h264	1.78370364116	0.0305287738583
Method_Organism_Daphnia_large_Stage_age50_ID_4_20170317-191520.h264	1.50747531597	0.0258010198311
Method_Organism_Daphnia_large_Stage_age50_ID_4_20170317-191520.h264	1.56311572442	0.0267533268218
Method_Organism_Daphnia_large_Stage_age50_ID_4_20170317-191520.h264	0.806909451118	0.0138105656057
Method_Organism_Daphnia_large_Stage_age50_ID_4_20170317-191520.h264	0.889045590621	0.0152163572241
Method_Organism_Daphnia_large_Stage_age50_ID_4_20170317-191520.h264	0.983852366668	0.0168390116603
Method_Organism_Daphnia_large_Stage_age50_ID_4_20170317-191520.h264	0.952782743894	0.0163072431166
Method_Organism_Daphnia_large_Stage_age50_ID_4_20170317-191520.h264	1.81824662722	0.0311199903505
Method_Organism_Daphnia_large_Stage_age50_ID_4_20170317-191520.h264	1.88639007275	0.0322862916297
Method_Organism_Daphnia_large_Stage_age50_ID_4_20170317-191520.h264	1.40464145954	0.0240409788267
Method_Organism_Daphnia_large_Stage_age50_ID_4_20170317-191520.h264	1.25588509046	0.021494956356
Method_Organism_Daphnia_large_Stage_age50_ID_4_20170317-191520.h264	1.24393427629	0.0212904135749
Method_Organism_Daphnia_large_Stage_age50_ID_4_20170317-191520.h264	1.11642001225	0.019107957902
Method_Organism_Daphnia_large_Stage_age50_ID_4_20170317-191520.h264	1.14873412792	0.0196610264203
Method_Organism_Daphnia_large_Stage_age50_ID_4_20170317-191520.h264	1.02807929773	0.0175959725957
Method_Organism_Daphnia_large_Stage_age50_ID_4_20170317-191520.h264	2.19765497648	0.0376137101743
Method_Organism_Daphnia_large_Stage_age50_ID_4_20170317-191520.h264	1.96662757874	0.0336595874053
Method_Organism_Daphnia_large_Stage_age50_ID_4_20170317-191520.h264	3.09949179429	0.0530489941715
Method_Organism_Daphnia_large_Stage_age50_ID_4_20170317-191520.h264	3.26240395179	0.0558372984057
Method_Organism_Daphnia_large_Stage_age50_ID_4_20170317-191520.h264	3.24860582205	0.0556011381082
Method_Organism_Daphnia_large_Stage_age50_ID_4_20170317-191520.h264	3.31241087693	0.0566931861629
Method_Organism_Daphnia_large_Stage_age50_ID_4_20170317-191520.h264	3.16457757803	0.0541629623932
Method_Organism_Daphnia_large_Stage_age50_ID_4_20170317-191520.h264	3.12213280311	0.0534365037455
Method_Organism_Daphnia_large_Stage_age50_ID_4_20170317-191520.h264	3.11254640139	0.053272428793
Method_Organism_Daphnia_large_Stage_age50_ID_4_20170317-191520.h264	3.07291902102	0.0525941909367
Method_Organism_Daphnia_large_Stage_age50_ID_4_20170317-191520.h264	3.10989223187	0.0532270016608
Method_Organism_Daphnia_large_Stage_age50_ID_4_20170317-191520.h264	3.05438527621	0.0522769787659
Method_Organism_Daphnia_large_Stage_age50_ID_4_20170317-191520.h264	3.08213405316	0.052751909756
Method_Organism_Daphnia_large_Stage_age50_ID_4_20170317-191520.h264	2.99990702996	0.0513445626281
Method_Organism_Daphnia_large_Stage_age50_ID_4_20170317-191520.h264	2.96765480922	0.0507925534655
Method_Organism_Daphnia_large_Stage_age50_ID_4_20170317-191520.h264	3.06155829796	0.0523997477921
Method_Organism_Daphnia_large_Stage_age50_ID_4_20170317-191520.h264	3.00119977217	0.0513666884084
Method_Organism_Daphnia_large_Stage_age50_ID_4_20170317-191520.h264	3.00903927436	0.0515008645035
Method_Organism_Daphnia_large_Stage_age50_ID_4_20170317-191520.h264	2.86614660116	0.049055201443
Method_Organism_Daphnia_large_Stage_age50_ID_4_20170317-191520.h264	2.79081315848	0.047765840597
Method_Organism_Daphnia_large_Stage_age50_ID_4_20170317-191520.h264	3.2706132566	0.0559778038149
Method_Organism_Daphnia_large_Stage_age50_ID_4_20170317-191520.h264	3.58678927495	0.0613892779751
Method_Organism_Daphnia_large_Stage_age50_ID_4_20170317-191520.h264	3.68492538452	0.0630689152351
Method_Organism_Daphnia_large_Stage_age50_ID_4_20170317-191520.h264	3.3643543038	0.057582217892
Method_Organism_Daphnia_large_Stage_age50_ID_4_20170317-191520.h264	3.11338968717	0.0532868619535
Method_Organism_Daphnia_large_Stage_age50_ID_4_20170317-191520.h264	2.9198431954	0.0499742393059
Method_Organism_Daphnia_large_Stage_age50_ID_4_20170317-191520.h264	2.79810082949	0.0478905718894
Method_Organism_Daphnia_large_Stage_age50_ID_4_20170317-191520.h264	2.75190893026	0.047099979768
Method_Organism_Daphnia_large_Stage_age50_ID_4_20170317-191520.h264	2.62817182394	0.0449821716021
Method_Organism_Daphnia_large_Stage_age50_ID_4_20170317-191520.h264	2.5423162431	0.0435127203146
Method_Organism_Daphnia_large_Stage_age50_ID_4_20170317-191520.h264	2.51268189063	0.0430055169743
Method_Organism_Daphnia_large_Stage_age50_ID_4_20170317-191520.h264	2.62532544063	0.0449334546569
Method_Organism_Daphnia_large_Stage_age50_ID_4_20170317-191520.h264	2.39620947324	0.0410120467536
Method_Organism_Daphnia_large_Stage_age50_ID_4_20170317-191520.h264	2.33201502873	0.0399133341456
Method_Organism_Daphnia_large_Stage_age50_ID_4_20170317-191520.h264	2.6405142476	0.0451934169301
Method_Organism_Daphnia_large_Stage_age50_ID_4_20170317-191520.h264	2.06074874438	0.0352705073557
Method_Organism_Daphnia_large_Stage_age50_ID_4_20170317-191520.h264	0.983825075443	0.0168385445605
Method_Organism_Daphnia_large_Stage_age50_ID_4_20170317-191520.h264	1.1611451061	0.0198734450851
Method_Organism_Daphnia_large_Stage_age50_ID_4_20170317-191520.h264	1.38392689778	0.0236864411351
Method_Organism_Daphnia_large_Stage_age50_ID_4_20170317-191520.h264	1.31098920675	0.0224380845002
Method_Organism_Daphnia_large_Stage_age50_ID_4_20170317-191520.h264	1.42679827763	0.0244202012903
Method_Organism_Daphnia_large_Stage_age50_ID_4_20170317-191520.h264	1.5382047125	0.0263269652717
Method_Organism_Daphnia_large_Stage_age50_ID_4_20170317-191520.h264	2.02814735266	0.0347125219974
Method_Organism_Daphnia_large_Stage_age50_ID_4_20170317-191520.h264	2.07173718379	0.0354585787226
Method_Organism_Daphnia_large_Stage_age50_ID_4_20170317-191520.h264	2.32211732424	0.0397439311265
Method_Organism_Daphnia_large_Stage_age50_ID_4_20170317-191520.h264	2.56897232643	0.0439689494331
Method_Organism_Daphnia_large_Stage_age50_ID_4_20170317-191520.h264	2.49017224532	0.0426202557372
Method_Organism_Daphnia_large_Stage_age50_ID_4_20170317-191520.h264	2.75186113798	0.0470991617846
Method_Organism_Daphnia_large_Stage_age50_ID_4_20170317-191520.h264	3.15868685209	0.0540621403531
Method_Organism_Daphnia_large_Stage_age50_ID_4_20170317-191520.h264	2.52903312096	0.0432853745703
Method_Organism_Daphnia_large_Stage_age50_ID_4_20170317-191520.h264	2.37420282217	0.0406353944564
Method_Organism_Daphnia_large_Stage_age50_ID_4_20170317-191520.h264	2.42726061894	0.041543499055
Method_Organism_Daphnia_large_Stage_age50_ID_4_20170317-191520.h264	2.35938904102	0.0403818508944
Method_Organism_Daphnia_large_Stage_age50_ID_4_20170317-191520.h264	2.2011725411	0.0376739146458
Method_Organism_Daphnia_large_Stage_age50_ID_4_20170317-191520.h264	2.24121673291	0.0383592863901
Method_Organism_Daphnia_large_Stage_age50_ID_4_20170317-191520.h264	2.24404013414	0.0384076099881
Method_Organism_Daphnia_large_Stage_age50_ID_4_20170317-191520.h264	2.2336590224	0.0382299332681
Method_Organism_Daphnia_large_Stage_age50_ID_4_20170317-191520.h264	2.21911606422	0.0379810249453
Method_Organism_Daphnia_large_Stage_age50_ID_4_20170317-191520.h264	2.27864566803	0.0389998970105
Method_Organism_Daphnia_large_Stage_age50_ID_4_20170317-191520.h264	2.28207966144	0.0390586711285
Method_Organism_Daphnia_large_Stage_age50_ID_4_20170317-191520.h264	2.24558123955	0.0384339866001
Method_Organism_Daphnia_large_Stage_age50_ID_4_20170317-191520.h264	2.31601767026	0.0396395332026
Method_Organism_Daphnia_large_Stage_age50_ID_4_20170317-191520.h264	2.08987331244	0.0357689855398
Method_Organism_Daphnia_large_Stage_age50_ID_4_20170317-191520.h264	2.37518191118	0.0406521519413
Method_Organism_Daphnia_large_Stage_age50_ID_4_20170317-191520.h264	2.59571276445	0.0444266223146
Method_Organism_Daphnia_large_Stage_age50_ID_4_20170317-191520.h264	2.28589625432	0.0391239935835
Method_Organism_Daphnia_large_Stage_age50_ID_4_20170317-191520.h264	2.28887582926	0.0391749901546
Method_Organism_Daphnia_large_Stage_age50_ID_4_20170317-191520.h264	2.42315283262	0.0414731927121
Method_Organism_Daphnia_large_Stage_age50_ID_4_20170317-191520.h264	2.09126973519	0.0357928858523
Method_Organism_Daphnia_large_Stage_age50_ID_4_20170317-191520.h264	2.10944255682	0.0361039206841
Method_Organism_Daphnia_large_Stage_age50_ID_4_20170317-191520.h264	2.09958206764	0.0359351546192
Method_Organism_Daphnia_large_Stage_age50_ID_4_20170317-191520.h264	2.57432114528	0.0440604965249
Method_Organism_Daphnia_large_Stage_age50_ID_4_20170317-191520.h264	3.16828866225	0.054226479027
Method_Organism_Daphnia_large_Stage_age50_ID_4_20170317-191520.h264	3.24104184371	0.0554716777096
Method_Organism_Daphnia_large_Stage_age50_ID_4_20170317-191520.h264	3.15385617476	0.0539794614527
Method_Organism_Daphnia_large_Stage_age50_ID_4_20170317-191520.h264	2.82503504826	0.048351561403
Method_Organism_Daphnia_large_Stage_age50_ID_4_20170317-191520.h264	2.34661465865	0.0401632124269
Method_Organism_Daphnia_large_Stage_age50_ID_4_20170317-191520.h264	2.47511297373	0.0423625105119
Method_Organism_Daphnia_large_Stage_age50_ID_4_20170317-191520.h264	2.80537335322	0.0480150439302
Method_Organism_Daphnia_large_Stage_age50_ID_4_20170317-191520.h264	2.63746598757	0.0451412447873
Method_Organism_Daphnia_large_Stage_age50_ID_4_20170317-191520.h264	2.2156664012	0.037921982636
Method_Organism_Daphnia_large_Stage_age50_ID_4_20170317-191520.h264	2.57088480142	0.0440016821782
Method_Organism_Daphnia_large_Stage_age50_ID_4_20170317-191520.h264	2.74143432324	0.04692070284
Method_Organism_Daphnia_large_Stage_age50_ID_4_20170317-191520.h264	2.8711726262	0.0491412237946
Method_Organism_Daphnia_large_Stage_age50_ID_4_20170317-191520.h264	2.71286498143	0.0464317275668
Method_Organism_Daphnia_large_Stage_age50_ID_4_20170317-191520.h264	2.64895050049	0.045337806643
Method_Organism_Daphnia_large_Stage_age50_ID_4_20170317-191520.h264	2.57286021599	0.0440354921584
Method_Organism_Daphnia_large_Stage_age50_ID_4_20170317-191520.h264	2.44258757958	0.0418058258813
Method_Organism_Daphnia_large_Stage_age50_ID_4_20170317-191520.h264	2.22578400245	0.0380951492727
Method_Organism_Daphnia_large_Stage_age50_ID_4_20170317-191520.h264	2.21432821714	0.037899079101
Method_Organism_Daphnia_large_Stage_age50_ID_4_20170317-191520.h264	2.40664830134	0.0411907113115
Method_Organism_Daphnia_large_Stage_age50_ID_4_20170317-191520.h264	2.38416111579	0.0408058344818
Method_Organism_Daphnia_large_Stage_age50_ID_4_20170317-191520.h264	2.24017601013	0.0383414740196
Method_Organism_Daphnia_large_Stage_age50_ID_4_20170317-191520.h264	2.22027169741	0.0380008040518
Method_Organism_Daphnia_large_Stage_age50_ID_4_20170317-191520.h264	2.32451790736	0.0397850180299
Method_Organism_Daphnia_large_Stage_age50_ID_4_20170317-191520.h264	2.25652750162	0.0386213360854
Method_Organism_Daphnia_large_Stage_age50_ID_4_20170317-191520.h264	1.69182845189	0.0289562946574
Method_Organism_Daphnia_large_Stage_age50_ID_4_20170317-191520.h264	1.75168006604	0.0299806780533
Method_Organism_Daphnia_large_Stage_age50_ID_4_20170317-191520.h264	1.37632348427	0.0235563057885
Method_Organism_Daphnia_large_Stage_age50_ID_4_20170317-191520.h264	2.18596519177	0.0374136350129
Method_Organism_Daphnia_large_Stage_age50_ID_4_20170317-191520.h264	2.96267370371	0.0507072999288
Method_Organism_Daphnia_large_Stage_age50_ID_4_20170317-191520.h264	1.93143782982	0.0330573013182
Method_Organism_Daphnia_large_Stage_age50_ID_4_20170317-191520.h264	2.11280890978	0.0361615371097
Method_Organism_Daphnia_large_Stage_age50_ID_4_20170317-191520.h264	1.88615254769	0.032282226297
Method_Organism_Daphnia_large_Stage_age50_ID_4_20170317-191520.h264	1.93728755364	0.0331574215912
Method_Organism_Daphnia_large_Stage_age50_ID_4_20170317-191520.h264	1.56905659309	0.026855007074
Method_Organism_Daphnia_large_Stage_age50_ID_4_20170317-191520.h264	1.70900520912	0.0292502814637
Method_Organism_Daphnia_large_Stage_age50_ID_4_20170317-191520.h264	2.12828891021	0.0364264832708
Method_Organism_Daphnia_large_Stage_age50_ID_4_20170317-191520.h264	2.06145087315	0.0352825245598
Method_Organism_Daphnia_large_Stage_age50_ID_4_20170317-191520.h264	1.59912564644	0.0273696504872
Method_Organism_Daphnia_large_Stage_age50_ID_4_20170317-191520.h264	1.67052876106	0.0285917422565
Method_Organism_Daphnia_large_Stage_age50_ID_4_20170317-191520.h264	1.67192727309	0.0286156783279
Method_Organism_Daphnia_large_Stage_age50_ID_4_20170317-191520.h264	1.58096209599	0.0270587743353
Method_Organism_Daphnia_large_Stage_age50_ID_4_20170317-191520.h264	1.64984253517	0.0282376895442
Method_Organism_Daphnia_large_Stage_age50_ID_4_20170317-191520.h264	2.24592544849	0.0384398778684
Method_Organism_Daphnia_large_Stage_age50_ID_4_20170317-191520.h264	1.78440341949	0.0305407508337
Method_Organism_Daphnia_large_Stage_age50_ID_4_20170317-191520.h264	1.54245052191	0.0263996339327
Method_Organism_Daphnia_large_Stage_age50_ID_4_20170317-191520.h264	1.63460541358	0.0279769003479
Method_Organism_Daphnia_large_Stage_age50_ID_4_20170317-191520.h264	0.985528687697	0.0168677025394
Method_Organism_Daphnia_large_Stage_age50_ID_4_20170317-191520.h264	0.806446740811	0.0138026461408
Method_Organism_Daphnia_large_Stage_age50_ID_4_20170317-191520.h264	0.79925125929	0.0136794927071
Method_Organism_Daphnia_large_Stage_age50_ID_4_20170317-191520.h264	0.916630359063	0.0156884811455
Method_Organism_Daphnia_large_Stage_age50_ID_4_20170317-191520.h264	1.8413728714	0.0315158049143
Method_Organism_Daphnia_large_Stage_age50_ID_4_20170317-191520.h264	0.895123764185	0.0153203875024
Method_Organism_Daphnia_large_Stage_age50_ID_4_20170317-191520.h264	0.93837395668	0.0160606311816
Method_Organism_Daphnia_large_Stage_age50_ID_4_20170317-191520.h264	0.896677862314	0.0153469864896
Method_Organism_Daphnia_large_Stage_age50_ID_4_20170317-191520.h264	0.898382192758	0.0153761567607
Method_Organism_Daphnia_large_Stage_age50_ID_5_20170317-191723.h264	1.27633300781	0.021844930326
Method_Organism_Daphnia_large_Stage_age50_ID_5_20170317-191723.h264	1.6019652396	0.0274182512162
Method_Organism_Daphnia_large_Stage_age50_ID_5_20170317-191723.h264	1.61535465387	0.0276474161913
Method_Organism_Daphnia_large_Stage_age50_ID_5_20170317-191723.h264	2.60865507273	0.0446481348986
Method_Organism_Daphnia_large_Stage_age50_ID_5_20170317-191723.h264	1.81493211453	0.031063261191
Method_Organism_Daphnia_large_Stage_age50_ID_5_20170317-191723.h264	2.55695896442	0.0437633361218
Method_Organism_Daphnia_large_Stage_age50_ID_5_20170317-191723.h264	2.05398887781	0.0351548096394
Method_Organism_Daphnia_large_Stage_age50_ID_5_20170317-191723.h264	1.49559501501	0.0255976839108
Method_Organism_Daphnia_large_Stage_age50_ID_5_20170317-191723.h264	1.3601823572	0.0232800441906
Method_Organism_Daphnia_large_Stage_age50_ID_5_20170317-191723.h264	1.80297007047	0.0308585262062
Method_Organism_Daphnia_large_Stage_age50_ID_5_20170317-191723.h264	0.944431302731	0.016164304989
Method_Organism_Daphnia_large_Stage_age50_ID_5_20170317-191723.h264	1.4667622933	0.0251042007892
Method_Organism_Daphnia_large_Stage_age50_ID_5_20170317-191723.h264	2.77747362577	0.0475375293641
Method_Organism_Daphnia_large_Stage_age50_ID_5_20170317-191723.h264	3.00096237769	0.0513626253105
Method_Organism_Daphnia_large_Stage_age50_ID_5_20170317-191723.h264	3.33253822033	0.0570376733865
Method_Organism_Daphnia_large_Stage_age50_ID_5_20170317-191723.h264	3.60342281928	0.0616739674839
Method_Organism_Daphnia_large_Stage_age50_ID_5_20170317-191723.h264	3.7181316229	0.0636372527766
Method_Organism_Daphnia_large_Stage_age50_ID_5_20170317-191723.h264	2.11930879153	0.0362727850858
Method_Organism_Daphnia_large_Stage_age50_ID_5_20170317-191723.h264	1.70281989464	0.0291444174276
Method_Organism_Daphnia_large_Stage_age50_ID_5_20170317-191723.h264	1.68440576113	0.0288292524501
Method_Organism_Daphnia_large_Stage_age50_ID_5_20170317-191723.h264	1.71772795457	0.0293995746071
Method_Organism_Daphnia_large_Stage_age50_ID_5_20170317-191723.h264	2.08950259575	0.0357626405812
Method_Organism_Daphnia_large_Stage_age50_ID_5_20170317-191723.h264	2.08392382548	0.0356671577823
Method_Organism_Daphnia_large_Stage_age50_ID_5_20170317-191723.h264	2.19495823787	0.0375675544558
Method_Organism_Daphnia_large_Stage_age50_ID_5_20170317-191723.h264	2.38620652125	0.040840842383
Method_Organism_Daphnia_large_Stage_age50_ID_5_20170317-191723.h264	2.36194005233	0.040425512434
Method_Organism_Daphnia_large_Stage_age50_ID_5_20170317-191723.h264	2.39707208487	0.0410268106833
Method_Organism_Daphnia_large_Stage_age50_ID_5_20170317-191723.h264	2.44281740042	0.0418097593533
Method_Organism_Daphnia_large_Stage_age50_ID_5_20170317-191723.h264	2.52509796143	0.0432180228013
Method_Organism_Daphnia_large_Stage_age50_ID_5_20170317-191723.h264	2.61315982232	0.0447252354204
Method_Organism_Daphnia_large_Stage_age50_ID_5_20170317-191723.h264	2.87577896705	0.0492200630899
Method_Organism_Daphnia_large_Stage_age50_ID_5_20170317-191723.h264	3.4374908682	0.0588339783211
Method_Organism_Daphnia_large_Stage_age50_ID_5_20170317-191723.h264	1.32220916455	0.0226301183932
Method_Organism_Daphnia_large_Stage_age50_ID_5_20170317-191723.h264	1.72149022616	0.0294639673323
Method_Organism_Daphnia_large_Stage_age50_ID_5_20170317-191723.h264	2.16287720754	0.0370184752828
Method_Organism_Daphnia_large_Stage_age50_ID_5_20170317-191723.h264	2.5174135883	0.0430865017998
Method_Organism_Daphnia_large_Stage_age50_ID_5_20170317-191723.h264	2.38992596259	0.0409045020521
Method_Organism_Daphnia_large_Stage_age50_ID_5_20170317-191723.h264	2.36618573115	0.0404981788601
Method_Organism_Daphnia_large_Stage_age50_ID_5_20170317-191723.h264	2.42680358887	0.0415356768095
Method_Organism_Daphnia_large_Stage_age50_ID_5_20170317-191723.h264	1.14377691856	0.0195761818753
Method_Organism_Daphnia_large_Stage_age50_ID_5_20170317-191723.h264	2.90618217468	0.0497404256821
Method_Organism_Daphnia_large_Stage_age50_ID_5_20170317-191723.h264	2.36815879528	0.0405319486116
Method_Organism_Daphnia_large_Stage_age50_ID_5_20170317-191723.h264	2.39018633916	0.0409089584971
Method_Organism_Daphnia_large_Stage_age50_ID_5_20170317-191723.h264	2.33979133019	0.040046428536
Method_Organism_Daphnia_large_Stage_age50_ID_5_20170317-191723.h264	2.44853680537	0.0419076491689
Method_Organism_Daphnia_large_Stage_age50_ID_5_20170317-191723.h264	2.6640337988	0.0455959630949
Method_Organism_Daphnia_large_Stage_age50_ID_5_20170317-191723.h264	2.66172932258	0.045556521098
Method_Organism_Daphnia_large_Stage_age50_ID_5_20170317-191723.h264	3.02012316777	0.0516905696022
Method_Organism_Daphnia_large_Stage_age50_ID_5_20170317-191723.h264	2.14913836112	0.0367833296423
Method_Organism_Daphnia_large_Stage_age50_ID_5_20170317-191723.h264	2.1712913924	0.037162487293
Method_Organism_Daphnia_large_Stage_age50_ID_5_20170317-191723.h264	2.33928494087	0.0400377614879
Method_Organism_Daphnia_large_Stage_age50_ID_5_20170317-191723.h264	2.36213487772	0.0404288469456
Method_Organism_Daphnia_large_Stage_age50_ID_5_20170317-191723.h264	2.42802111699	0.0415565152716
Method_Organism_Daphnia_large_Stage_age50_ID_5_20170317-191723.h264	1.1535945775	0.0197442148841
Method_Organism_Daphnia_large_Stage_age50_ID_5_20170317-191723.h264	1.2527475137	0.0214412555229
Method_Organism_Daphnia_large_Stage_age50_ID_5_20170317-191723.h264	1.19683340953	0.0204842641246
Method_Organism_Daphnia_large_Stage_age50_ID_5_20170317-191723.h264	2.85121817075	0.0487996956148
Method_Organism_Daphnia_large_Stage_age50_ID_5_20170317-191723.h264	3.20490199456	0.0548531302915
Method_Organism_Daphnia_large_Stage_age50_ID_5_20170317-191723.h264	3.38492953667	0.0579343709161
Method_Organism_Daphnia_large_Stage_age50_ID_5_20170317-191723.h264	3.07648542257	0.052655231271
Method_Organism_Daphnia_large_Stage_age50_ID_5_20170317-191723.h264	3.04166390933	0.0520592476788
Method_Organism_Daphnia_large_Stage_age50_ID_5_20170317-191723.h264	2.43974224091	0.0417571268155
Method_Organism_Daphnia_large_Stage_age50_ID_5_20170317-191723.h264	2.2467188527	0.0384534572867
Method_Organism_Daphnia_large_Stage_age50_ID_5_20170317-191723.h264	2.16846329029	0.0371140832376
Method_Organism_Daphnia_large_Stage_age50_ID_5_20170317-191723.h264	2.15673485389	0.0369133465378
Method_Organism_Daphnia_large_Stage_age50_ID_5_20170317-191723.h264	2.18812824983	0.0374506565836
Method_Organism_Daphnia_large_Stage_age50_ID_5_20170317-191723.h264	2.2995692884	0.0393580128207
Method_Organism_Daphnia_large_Stage_age50_ID_5_20170317-191723.h264	2.46389092665	0.04217044086
Method_Organism_Daphnia_large_Stage_age50_ID_5_20170317-191723.h264	2.98468192174	0.0510839790451
Method_Organism_Daphnia_large_Stage_age50_ID_5_20170317-191723.h264	2.75397731781	0.0471353810164
Method_Organism_Daphnia_large_Stage_age50_ID_5_20170317-191723.h264	1.73443292618	0.0296854866211
Method_Organism_Daphnia_large_Stage_age50_ID_5_20170317-191723.h264	1.88961252653	0.0323414451656
Method_Organism_Daphnia_large_Stage_age50_ID_5_20170317-191723.h264	1.79795566706	0.0307727027631
Method_Organism_Daphnia_large_Stage_age50_ID_5_20170317-191723.h264	1.29216348501	0.022115875032
Method_Organism_Daphnia_large_Stage_age50_ID_5_20170317-191723.h264	0.897289237976	0.0153574504192
Method_Organism_Daphnia_large_Stage_age50_ID_5_20170317-191723.h264	1.01513979692	0.0173745080626
Method_Organism_Daphnia_large_Stage_age50_ID_5_20170317-191723.h264	2.03765840971	0.0348753073969
Method_Organism_Daphnia_large_Stage_age50_ID_5_20170317-191723.h264	2.41335227966	0.0413054524788
Method_Organism_Daphnia_large_Stage_age50_ID_5_20170317-191723.h264	1.99004775854	0.0340604327904
Method_Organism_Daphnia_large_Stage_age50_ID_5_20170317-191723.h264	2.17381798524	0.0372057309012
Method_Organism_Daphnia_large_Stage_age50_ID_5_20170317-191723.h264	2.3525602282	0.0402649731365
Method_Organism_Daphnia_large_Stage_age50_ID_5_20170317-191723.h264	1.88892319459	0.0323296469844
Method_Organism_Daphnia_large_Stage_age50_ID_5_20170317-191723.h264	1.84257734152	0.0315364198837
Method_Organism_Daphnia_large_Stage_age50_ID_5_20170317-191723.h264	2.01879155526	0.0345523939265
Method_Organism_Daphnia_large_Stage_age50_ID_5_20170317-191723.h264	2.31948117476	0.0396988124142
Method_Organism_Daphnia_large_Stage_age50_ID_5_20170317-191723.h264	2.47836415511	0.0424181557317
Method_Organism_Daphnia_large_Stage_age50_ID_5_20170317-191723.h264	2.71703178993	0.0465030440968
Method_Organism_Daphnia_large_Stage_age50_ID_5_20170317-191723.h264	3.30805629437	0.0566186558074
Method_Organism_Daphnia_large_Stage_age50_ID_5_20170317-191723.h264	3.07676590846	0.0526600318948
Method_Organism_Daphnia_large_Stage_age50_ID_5_20170317-191723.h264	2.84436820397	0.0486824557987
Method_Organism_Daphnia_large_Stage_age50_ID_5_20170317-191723.h264	2.76470890632	0.0473190562813
Method_Organism_Daphnia_large_Stage_age50_ID_5_20170317-191723.h264	2.88311416919	0.0493456078958
Method_Organism_Daphnia_large_Stage_age50_ID_5_20170317-191723.h264	2.90161344088	0.0496622300458
Method_Organism_Daphnia_large_Stage_age50_ID_5_20170317-191723.h264	3.17603127406	0.0543589968061
Method_Organism_Daphnia_large_Stage_age50_ID_5_20170317-191723.h264	2.87041238932	0.0491282120479
Method_Organism_Daphnia_large_Stage_age50_ID_5_20170317-191723.h264	2.44306315202	0.0418139654865
Method_Organism_Daphnia_large_Stage_age50_ID_5_20170317-191723.h264	2.55338368342	0.0437021438125
Method_Organism_Daphnia_large_Stage_age50_ID_5_20170317-191723.h264	2.42093271109	0.0414351944782
Method_Organism_Daphnia_large_Stage_age50_ID_5_20170317-191723.h264	2.35743713085	0.0403484432012
Method_Organism_Daphnia_large_Stage_age50_ID_5_20170317-191723.h264	2.63484838046	0.0450964434347
Method_Organism_Daphnia_large_Stage_age50_ID_5_20170317-191723.h264	1.36229540311	0.0233162097841
Method_Organism_Daphnia_large_Stage_age50_ID_5_20170317-191723.h264	1.27968173247	0.0219022450365
Method_Organism_Daphnia_large_Stage_age50_ID_5_20170317-191723.h264	1.19728247422	0.0204919500396
Method_Organism_Daphnia_large_Stage_age50_ID_5_20170317-191723.h264	1.44430605522	0.0247198536373
Method_Organism_Daphnia_large_Stage_age50_ID_5_20170317-191723.h264	1.72034347241	0.0294443402008
Method_Organism_Daphnia_large_Stage_age50_ID_5_20170317-191723.h264	1.01895430051	0.0174397947588
Method_Organism_Daphnia_large_Stage_age50_ID_5_20170317-191723.h264	2.27444281945	0.0389279636406
Method_Organism_Daphnia_large_Stage_age50_ID_5_20170317-191723.h264	2.38746714078	0.0408624183711
Method_Organism_Daphnia_large_Stage_age50_ID_5_20170317-191723.h264	2.75899185181	0.0472212066944
Method_Organism_Daphnia_large_Stage_age50_ID_5_20170317-191723.h264	2.86409492786	0.0490200862653
Method_Organism_Daphnia_large_Stage_age50_ID_5_20170317-191723.h264	2.70962085137	0.0463762030331
Method_Organism_Daphnia_large_Stage_age50_ID_5_20170317-191723.h264	2.4636775589	0.0421667889888
Method_Organism_Daphnia_large_Stage_age50_ID_5_20170317-191723.h264	2.22349310655	0.0380559397082
Method_Organism_Daphnia_large_Stage_age50_ID_5_20170317-191723.h264	2.25364351126	0.0385719754812
Method_Organism_Daphnia_large_Stage_age50_ID_5_20170317-191723.h264	2.18982317851	0.0374796659399
Method_Organism_Daphnia_large_Stage_age50_ID_5_20170317-191723.h264	2.33338742476	0.0399368232315
Method_Organism_Daphnia_large_Stage_age50_ID_5_20170317-191723.h264	2.39034747491	0.0409117163974
Method_Organism_Daphnia_large_Stage_age50_ID_5_20170317-191723.h264	2.55938775283	0.0438049057695
Method_Organism_Daphnia_large_Stage_age50_ID_5_20170317-191723.h264	2.73352691944	0.0467853645827
Method_Organism_Daphnia_large_Stage_age50_ID_5_20170317-191723.h264	2.96026789739	0.0506661236283
Method_Organism_Daphnia_large_Stage_age50_ID_5_20170317-191723.h264	2.49172614758	0.042646851372
Method_Organism_Daphnia_large_Stage_age50_ID_5_20170317-191723.h264	2.44949265113	0.0419240088367
Method_Organism_Daphnia_large_Stage_age50_ID_5_20170317-191723.h264	2.43403093191	0.0416593755654
Method_Organism_Daphnia_large_Stage_age50_ID_5_20170317-191723.h264	2.53190379216	0.043334507212
Method_Organism_Daphnia_large_Stage_age50_ID_5_20170317-191723.h264	2.63254050915	0.0450569433297
Method_Organism_Daphnia_large_Stage_age50_ID_5_20170317-191723.h264	2.49477492993	0.0426990324545
Method_Organism_Daphnia_large_Stage_age50_ID_5_20170317-191723.h264	2.63002971649	0.0450139701476
Method_Organism_Daphnia_large_Stage_age50_ID_5_20170317-191723.h264	2.75469132937	0.0471476015988
Method_Organism_Daphnia_large_Stage_age50_ID_5_20170317-191723.h264	3.06548353342	0.0524669297066
Method_Organism_Daphnia_large_Stage_age50_ID_5_20170317-191723.h264	3.60308331123	0.0616681566729
Method_Organism_Daphnia_large_Stage_age50_ID_5_20170317-191723.h264	3.05280107938	0.0522498646279
Method_Organism_Daphnia_large_Stage_age50_ID_5_20170317-191723.h264	3.42265958933	0.0585801352789
Method_Organism_Daphnia_large_Stage_age50_ID_5_20170317-191723.h264	3.33854672945	0.0571405113311
Method_Organism_Daphnia_large_Stage_age50_ID_5_20170317-191723.h264	3.47843397287	0.0595347353049
Method_Organism_Daphnia_large_Stage_age50_ID_5_20170317-191723.h264	3.60355836135	0.0616762873384
Method_Organism_Daphnia_large_Stage_age50_ID_5_20170317-191723.h264	3.63182423518	0.0621600686406
Method_Organism_Daphnia_large_Stage_age50_ID_5_20170317-191723.h264	3.62356139256	0.0620186469112
Method_Organism_Daphnia_large_Stage_age50_ID_5_20170317-191723.h264	3.82306886233	0.0654332939898
Method_Organism_Daphnia_large_Stage_age50_ID_5_20170317-191723.h264	3.00394064683	0.0514135995323
Method_Organism_Daphnia_large_Stage_age50_ID_5_20170317-191723.h264	3.16249848292	0.0541273778808
Method_Organism_Daphnia_large_Stage_age50_ID_5_20170317-191723.h264	2.97560504326	0.050928624779
Method_Organism_Daphnia_large_Stage_age50_ID_5_20170317-191723.h264	2.99841998467	0.0513191112761
Method_Organism_Daphnia_large_Stage_age50_ID_5_20170317-191723.h264	3.02908356887	0.0518439303133
Method_Organism_Daphnia_large_Stage_age50_ID_5_20170317-191723.h264	3.14132493239	0.0537649844198
Method_Organism_Daphnia_large_Stage_age50_ID_5_20170317-191723.h264	3.1268689405	0.0535175645586
Method_Organism_Daphnia_large_Stage_age50_ID_5_20170317-191723.h264	3.23119480426	0.0553031418422
Method_Organism_Daphnia_large_Stage_age50_ID_5_20170317-191723.h264	3.05037594722	0.0522083575582
Method_Organism_Daphnia_large_Stage_age50_ID_5_20170317-191723.h264	2.90571913793	0.0497325006299
Method_Organism_Daphnia_large_Stage_age50_ID_5_20170317-191723.h264	3.42019580548	0.0585379666707
Method_Organism_Daphnia_large_Stage_age50_ID_5_20170317-191723.h264	3.54706578768	0.0607093952123
Method_Organism_Daphnia_large_Stage_age50_ID_5_20170317-191723.h264	3.24680642935	0.05557034081
Method_Organism_Daphnia_large_Stage_age50_ID_5_20170317-191723.h264	3.03634851896	0.0519682727283
Method_Organism_Daphnia_large_Stage_age50_ID_5_20170317-191723.h264	3.22738918011	0.0552380071211
Method_Organism_Daphnia_large_Stage_age50_ID_5_20170317-191723.h264	3.0066428698	0.0514598491178
Method_Organism_Daphnia_large_Stage_age50_ID_5_20170317-191723.h264	2.98622381064	0.0511103690667
Method_Organism_Daphnia_large_Stage_age50_ID_5_20170317-191723.h264	2.96909797962	0.0508172538819
Method_Organism_Daphnia_large_Stage_age50_ID_5_20170317-191723.h264	3.19653756068	0.0547099697886
Method_Organism_Daphnia_large_Stage_age50_ID_5_20170317-191723.h264	2.95636930026	0.050599397639
Method_Organism_Daphnia_large_Stage_age50_ID_5_20170317-191723.h264	2.9488230808	0.0504702411906
Method_Organism_Daphnia_large_Stage_age50_ID_5_20170317-191723.h264	3.07555151426	0.052639247071
Method_Organism_Daphnia_large_Stage_age50_ID_5_20170317-191723.h264	2.88945017301	0.0494540510381
Method_Organism_Daphnia_large_Stage_age50_ID_5_20170317-191723.h264	2.8777538593	0.0492538641303
Method_Organism_Daphnia_large_Stage_age50_ID_5_20170317-191723.h264	2.90494532072	0.0497192564507
Method_Organism_Daphnia_large_Stage_age50_ID_6_20170317-191935.h264	0.90948234338	0.0155661401079
Method_Organism_Daphnia_large_Stage_age50_ID_6_20170317-191935.h264	1.79694928683	0.0307554781784
Method_Organism_Daphnia_large_Stage_age50_ID_6_20170317-191935.h264	3.87643665607	0.0663467043058
Method_Organism_Daphnia_large_Stage_age50_ID_6_20170317-191935.h264	4.25790764735	0.0728757270412
Method_Organism_Daphnia_large_Stage_age50_ID_6_20170317-191935.h264	3.89867077754	0.0667272498464
Method_Organism_Daphnia_large_Stage_age50_ID_6_20170317-191935.h264	3.79493748591	0.0649518146628
Method_Organism_Daphnia_large_Stage_age50_ID_6_20170317-191935.h264	3.65539001171	0.0625634059697
Method_Organism_Daphnia_large_Stage_age50_ID_6_20170317-191935.h264	3.64478952555	0.0623819745718
Method_Organism_Daphnia_large_Stage_age50_ID_6_20170317-191935.h264	3.32611237746	0.0569276926142
Method_Organism_Daphnia_large_Stage_age50_ID_6_20170317-191935.h264	3.28519695575	0.056227409435
Method_Organism_Daphnia_large_Stage_age50_ID_6_20170317-191935.h264	3.27140692197	0.055991387703
Method_Organism_Daphnia_large_Stage_age50_ID_6_20170317-191935.h264	3.245932849	0.0555553891464
Method_Organism_Daphnia_large_Stage_age50_ID_6_20170317-191935.h264	3.36575725555	0.0576062299508
Method_Organism_Daphnia_large_Stage_age50_ID_6_20170317-191935.h264	3.29340626056	0.0563679148443
Method_Organism_Daphnia_large_Stage_age50_ID_6_20170317-191935.h264	3.33418640137	0.0570658826388
Method_Organism_Daphnia_large_Stage_age50_ID_6_20170317-191935.h264	3.39573451116	0.0581193022102
Method_Organism_Daphnia_large_Stage_age50_ID_6_20170317-191935.h264	3.38610266759	0.057954449503
Method_Organism_Daphnia_large_Stage_age50_ID_6_20170317-191935.h264	3.38580181122	0.0579493002305
Method_Organism_Daphnia_large_Stage_age50_ID_6_20170317-191935.h264	3.35315549997	0.0573905460572
Method_Organism_Daphnia_large_Stage_age50_ID_6_20170317-191935.h264	3.38912899017	0.058006246178
Method_Organism_Daphnia_large_Stage_age50_ID_6_20170317-191935.h264	3.11056889754	0.0532385830541
Method_Organism_Daphnia_large_Stage_age50_ID_6_20170317-191935.h264	2.93590349344	0.0502491174839
Method_Organism_Daphnia_large_Stage_age50_ID_6_20170317-191935.h264	3.18555734781	0.0545220392222
Method_Organism_Daphnia_large_Stage_age50_ID_6_20170317-191935.h264	2.62629538903	0.0449500556968
Method_Organism_Daphnia_large_Stage_age50_ID_6_20170317-191935.h264	2.78076554812	0.0475938718813
Method_Organism_Daphnia_large_Stage_age50_ID_6_20170317-191935.h264	2.80019533304	0.0479264201232
Method_Organism_Daphnia_large_Stage_age50_ID_6_20170317-191935.h264	3.00788625277	0.0514811300955
Method_Organism_Daphnia_large_Stage_age50_ID_6_20170317-191935.h264	3.25547459236	0.0557186997538
Method_Organism_Daphnia_large_Stage_age50_ID_6_20170317-191935.h264	2.74641177251	0.0470058937987
Method_Organism_Daphnia_large_Stage_age50_ID_6_20170317-191935.h264	2.84463537069	0.04868702846
Method_Organism_Daphnia_large_Stage_age50_ID_6_20170317-191935.h264	3.05140282851	0.0522259330264
Method_Organism_Daphnia_large_Stage_age50_ID_6_20170317-191935.h264	3.04110215407	0.0520496330216
Method_Organism_Daphnia_large_Stage_age50_ID_6_20170317-191935.h264	2.89976547241	0.0496306013547
Method_Organism_Daphnia_large_Stage_age50_ID_6_20170317-191935.h264	2.90029980586	0.0496397466772
Method_Organism_Daphnia_large_Stage_age50_ID_6_20170317-191935.h264	2.73519181472	0.0468138599057
Method_Organism_Daphnia_large_Stage_age50_ID_6_20170317-191935.h264	2.71343927237	0.0464415567771
Method_Organism_Daphnia_large_Stage_age50_ID_6_20170317-191935.h264	2.82065643897	0.0482766198209
Method_Organism_Daphnia_large_Stage_age50_ID_6_20170317-191935.h264	2.82207741077	0.0483009402997
Method_Organism_Daphnia_large_Stage_age50_ID_6_20170317-191935.h264	2.81183236342	0.048125592374
Method_Organism_Daphnia_large_Stage_age50_ID_6_20170317-191935.h264	2.81996749878	0.0482648283445
Method_Organism_Daphnia_large_Stage_age50_ID_6_20170317-191935.h264	2.81824044741	0.0482352691961
Method_Organism_Daphnia_large_Stage_age50_ID_6_20170317-191935.h264	2.7721177556	0.0474458615862
Method_Organism_Daphnia_large_Stage_age50_ID_6_20170317-191935.h264	2.89868949303	0.0496121855538
Method_Organism_Daphnia_large_Stage_age50_ID_6_20170317-191935.h264	2.827983284	0.0484020215915
Method_Organism_Daphnia_large_Stage_age50_ID_6_20170317-191935.h264	2.92194631723	0.0500102350449
Method_Organism_Daphnia_large_Stage_age50_ID_6_20170317-191935.h264	2.63086595095	0.045028282622
Method_Organism_Daphnia_large_Stage_age50_ID_6_20170317-191935.h264	2.76553051582	0.0473331184438
Method_Organism_Daphnia_large_Stage_age50_ID_6_20170317-191935.h264	2.75659361913	0.0471801600197
Method_Organism_Daphnia_large_Stage_age50_ID_6_20170317-191935.h264	2.75842461219	0.0472114981702
Method_Organism_Daphnia_large_Stage_age50_ID_6_20170317-191935.h264	2.80471392411	0.0480037575473
Method_Organism_Daphnia_large_Stage_age50_ID_6_20170317-191935.h264	2.82131534576	0.048287897264
Method_Organism_Daphnia_large_Stage_age50_ID_6_20170317-191935.h264	2.89116390522	0.0494833822239
Method_Organism_Daphnia_large_Stage_age50_ID_6_20170317-191935.h264	2.82247019548	0.048307662961
Method_Organism_Daphnia_large_Stage_age50_ID_6_20170317-191935.h264	2.79887778062	0.0479038697068
Method_Organism_Daphnia_large_Stage_age50_ID_6_20170317-191935.h264	2.78862202571	0.047728338517
Method_Organism_Daphnia_large_Stage_age50_ID_6_20170317-191935.h264	2.65247302716	0.0453980960417
Method_Organism_Daphnia_large_Stage_age50_ID_6_20170317-191935.h264	2.75423168769	0.0471397346547
Method_Organism_Daphnia_large_Stage_age50_ID_6_20170317-191935.h264	2.74497199719	0.0469812514903
Method_Organism_Daphnia_large_Stage_age50_ID_6_20170317-191935.h264	2.64277563242	0.045232121401
Method_Organism_Daphnia_large_Stage_age50_ID_6_20170317-191935.h264	2.66876131791	0.0456768764027
Method_Organism_Daphnia_large_Stage_age50_ID_6_20170317-191935.h264	2.67157375042	0.0457250122668
Method_Organism_Daphnia_large_Stage_age50_ID_6_20170317-191935.h264	2.691818877	0.0460715153948
Method_Organism_Daphnia_large_Stage_age50_ID_6_20170317-191935.h264	2.65133567517	0.045378629825
Method_Organism_Daphnia_large_Stage_age50_ID_6_20170317-191935.h264	2.66447359232	0.0456034903301
Method_Organism_Daphnia_large_Stage_age50_ID_6_20170317-191935.h264	2.65077078599	0.0453689615295
Method_Organism_Daphnia_large_Stage_age50_ID_6_20170317-191935.h264	2.6384769381	0.0451585475944
Method_Organism_Daphnia_large_Stage_age50_ID_6_20170317-191935.h264	2.65391097436	0.0454227070611
Method_Organism_Daphnia_large_Stage_age50_ID_6_20170317-191935.h264	2.70490665142	0.0462955176878
Method_Organism_Daphnia_large_Stage_age50_ID_6_20170317-191935.h264	2.62760510665	0.0449724720176
Method_Organism_Daphnia_large_Stage_age50_ID_6_20170317-191935.h264	2.5727980599	0.044034428333
Method_Organism_Daphnia_large_Stage_age50_ID_6_20170317-191935.h264	2.55546147273	0.0437377059756
Method_Organism_Daphnia_large_Stage_age50_ID_6_20170317-191935.h264	2.49647377601	0.0427281088586
Method_Organism_Daphnia_large_Stage_age50_ID_6_20170317-191935.h264	2.4982078787	0.0427577886931
Method_Organism_Daphnia_large_Stage_age50_ID_6_20170317-191935.h264	2.5135298773	0.0430200305922
Method_Organism_Daphnia_large_Stage_age50_ID_6_20170317-191935.h264	2.35338340466	0.0402790621182
Method_Organism_Daphnia_large_Stage_age50_ID_6_20170317-191935.h264	2.3227091129	0.039754059817
Method_Organism_Daphnia_large_Stage_age50_ID_6_20170317-191935.h264	2.3556988496	0.040318691849
Method_Organism_Daphnia_large_Stage_age50_ID_6_20170317-191935.h264	2.12626962075	0.0363919223551
Method_Organism_Daphnia_large_Stage_age50_ID_6_20170317-191935.h264	2.38525903262	0.0408246257505
Method_Organism_Daphnia_large_Stage_age50_ID_6_20170317-191935.h264	2.58764056866	0.044288463579
Method_Organism_Daphnia_large_Stage_age50_ID_6_20170317-191935.h264	2.4338212204	0.0416557862722
Method_Organism_Daphnia_large_Stage_age50_ID_6_20170317-191935.h264	2.70614428887	0.0463167003287
Method_Organism_Daphnia_large_Stage_age50_ID_6_20170317-191935.h264	2.47785802694	0.0424094931535
Method_Organism_Daphnia_large_Stage_age50_ID_6_20170317-191935.h264	2.44649139991	0.0418726412677
Method_Organism_Daphnia_large_Stage_age50_ID_6_20170317-191935.h264	1.57030506868	0.0268763752139
Method_Organism_Daphnia_large_Stage_age50_ID_6_20170317-191935.h264	1.52929053673	0.0261743957249
Method_Organism_Daphnia_large_Stage_age50_ID_6_20170317-191935.h264	1.52125542567	0.0260368717086
Method_Organism_Daphnia_large_Stage_age50_ID_6_20170317-191935.h264	1.49750344203	0.0256303473732
Method_Organism_Daphnia_large_Stage_age50_ID_6_20170317-191935.h264	1.49238836142	0.0255428008012
Method_Organism_Daphnia_large_Stage_age50_ID_6_20170317-191935.h264	1.47911216002	0.0253155735081
Method_Organism_Daphnia_large_Stage_age50_ID_6_20170317-191935.h264	1.47594951189	0.025261443569
Method_Organism_Daphnia_large_Stage_age50_ID_6_20170317-191935.h264	1.4632961772	0.0250448768791
Method_Organism_Daphnia_large_Stage_age50_ID_6_20170317-191935.h264	1.45282300656	0.0248656245353
Method_Organism_Daphnia_large_Stage_age50_ID_6_20170317-191935.h264	1.46616567318	0.0250939894064
Method_Organism_Daphnia_large_Stage_age50_ID_6_20170317-191935.h264	1.46180377813	0.025019333895
Method_Organism_Daphnia_large_Stage_age50_ID_6_20170317-191935.h264	1.45496282137	0.0249022482889
Method_Organism_Daphnia_large_Stage_age50_ID_6_20170317-191935.h264	1.44490868202	0.0247301678268
Method_Organism_Daphnia_large_Stage_age50_ID_6_20170317-191935.h264	1.47601663003	0.0252625923216
Method_Organism_Daphnia_large_Stage_age50_ID_6_20170317-191935.h264	1.46489186507	0.0250721876906
Method_Organism_Daphnia_large_Stage_age50_ID_6_20170317-191935.h264	1.45012052243	0.02481937048
Method_Organism_Daphnia_large_Stage_age50_ID_6_20170317-191935.h264	1.45244484681	0.0248591521858
Method_Organism_Daphnia_large_Stage_age50_ID_6_20170317-191935.h264	1.46777898935	0.0251216019331
Method_Organism_Daphnia_large_Stage_age50_ID_6_20170317-191935.h264	1.46110125762	0.0250073099861
Method_Organism_Daphnia_large_Stage_age50_ID_6_20170317-191935.h264	1.45736196811	0.0249433106081
Method_Organism_Daphnia_large_Stage_age50_ID_6_20170317-191935.h264	1.47811727084	0.025298545597
Method_Organism_Daphnia_large_Stage_age50_ID_6_20170317-191935.h264	1.476090016	0.0252638483507
Method_Organism_Daphnia_large_Stage_age50_ID_6_20170317-191935.h264	1.43203806217	0.0245098822179
Method_Organism_Daphnia_large_Stage_age50_ID_6_20170317-191935.h264	1.41957733301	0.0242966120458
Method_Organism_Daphnia_large_Stage_age50_ID_6_20170317-191935.h264	1.44017528681	0.0246491539473
Method_Organism_Daphnia_large_Stage_age50_ID_6_20170317-191935.h264	1.39095628152	0.0238067517413
Method_Organism_Daphnia_large_Stage_age50_ID_6_20170317-191935.h264	2.66225242615	0.0455654742168
Method_Organism_Daphnia_large_Stage_age50_ID_6_20170317-191935.h264	2.3797668369	0.0407306247085
Method_Organism_Daphnia_large_Stage_age50_ID_6_20170317-191935.h264	2.23081890693	0.0381813235994
Method_Organism_Daphnia_large_Stage_age50_ID_6_20170317-191935.h264	2.20439473372	0.0377290637118
Method_Organism_Daphnia_large_Stage_age50_ID_6_20170317-191935.h264	2.38299947592	0.0407859525686
Method_Organism_Daphnia_large_Stage_age50_ID_6_20170317-191935.h264	2.324729447	0.0397886386121
Method_Organism_Daphnia_large_Stage_age50_ID_6_20170317-191935.h264	2.29125003521	0.0392156256027
Method_Organism_Daphnia_large_Stage_age50_ID_6_20170317-191935.h264	1.80874862818	0.0309574284438
Method_Organism_Daphnia_large_Stage_age50_ID_6_20170317-191935.h264	1.83200584412	0.0313554846397
Method_Organism_Daphnia_large_Stage_age50_ID_6_20170317-191935.h264	2.08213788253	0.0356365906817
Method_Organism_Daphnia_large_Stage_age50_ID_6_20170317-191935.h264	2.53387111077	0.0433681786266
Method_Organism_Daphnia_large_Stage_age50_ID_6_20170317-191935.h264	2.68332621354	0.0459261601933
Method_Organism_Daphnia_large_Stage_age50_ID_6_20170317-191935.h264	2.63256035731	0.0450572830386
Method_Organism_Daphnia_large_Stage_age50_ID_6_20170317-191935.h264	2.60132587726	0.0445226928993
Method_Organism_Daphnia_large_Stage_age50_ID_6_20170317-191935.h264	2.56658480131	0.0439280860224
Method_Organism_Daphnia_large_Stage_age50_ID_6_20170317-191935.h264	2.44877315521	0.0419116943873
Method_Organism_Daphnia_large_Stage_age50_ID_6_20170317-191935.h264	2.4753373102	0.042366350117
Method_Organism_Daphnia_large_Stage_age50_ID_6_20170317-191935.h264	2.42151509798	0.041445162254
Method_Organism_Daphnia_large_Stage_age50_ID_6_20170317-191935.h264	2.352535418	0.0402645485003
Method_Organism_Daphnia_large_Stage_age50_ID_6_20170317-191935.h264	2.29775448726	0.0393269518011
Method_Organism_Daphnia_large_Stage_age50_ID_6_20170317-191935.h264	2.311539559	0.0395628886059
Method_Organism_Daphnia_large_Stage_age50_ID_6_20170317-191935.h264	2.37635478093	0.0406722260582
Method_Organism_Daphnia_large_Stage_age50_ID_6_20170317-191935.h264	2.26797623561	0.038817285571
Method_Organism_Daphnia_large_Stage_age50_ID_6_20170317-191935.h264	2.30518161774	0.0394540699959
Method_Organism_Daphnia_large_Stage_age50_ID_6_20170317-191935.h264	2.35463305547	0.0403004503724
Method_Organism_Daphnia_large_Stage_age50_ID_6_20170317-191935.h264	2.39099436833	0.0409227882272
Method_Organism_Daphnia_large_Stage_age50_ID_6_20170317-191935.h264	2.28165188129	0.0390513495067
Method_Organism_Daphnia_large_Stage_age50_ID_6_20170317-191935.h264	2.30781776722	0.0394991887081
Method_Organism_Daphnia_large_Stage_age50_ID_6_20170317-191935.h264	2.3757026643	0.0406610648313
Method_Organism_Daphnia_large_Stage_age50_ID_6_20170317-191935.h264	2.3728437453	0.0406121333331
Method_Organism_Daphnia_large_Stage_age50_ID_6_20170317-191935.h264	2.30108114389	0.0393838888089
Method_Organism_Daphnia_large_Stage_age50_ID_6_20170317-191935.h264	2.3085571113	0.0395118428665
Method_Organism_Daphnia_large_Stage_age50_ID_6_20170317-191935.h264	2.35343485319	0.0402799426795
Method_Organism_Daphnia_large_Stage_age50_ID_6_20170317-191935.h264	2.31170617911	0.0395657403731
Method_Organism_Daphnia_large_Stage_age50_ID_6_20170317-191935.h264	2.00663037667	0.0343442506776
Method_Organism_Daphnia_large_Stage_age50_ID_6_20170317-191935.h264	2.0235953331	0.0346346124319
Method_Organism_Daphnia_large_Stage_age50_ID_6_20170317-191935.h264	1.91680398794	0.032806837486
Method_Organism_Daphnia_large_Stage_age50_ID_6_20170317-191935.h264	1.90223856999	0.0325575447557
Method_Organism_Daphnia_large_Stage_age50_ID_6_20170317-191935.h264	1.8521953436	0.0317010356886
Method_Organism_Daphnia_large_Stage_age50_ID_6_20170317-191935.h264	1.70162822137	0.0291240214811
Method_Organism_Daphnia_large_Stage_age50_ID_6_20170317-191935.h264	1.15271512105	0.0197291626487
Method_Organism_Daphnia_large_Stage_age50_ID_6_20170317-191935.h264	0.843217879075	0.0144319983149
Method_Organism_Daphnia_large_Stage_age50_ID_6_20170317-191935.h264	0.772553782096	0.0132225551166
Method_Organism_Daphnia_large_Stage_age50_ID_6_20170317-191935.h264	0.773462031438	0.0132381001535
Method_Organism_Daphnia_large_Stage_age50_ID_6_20170317-191935.h264	1.13184399385	0.0193719452793
Method_Organism_Daphnia_large_Stage_age50_ID_6_20170317-191935.h264	0.845852135145	0.0144770846207
Method_Organism_Daphnia_large_Stage_age50_ID_6_20170317-191935.h264	1.86230119265	0.0318740011819
Method_Organism_Daphnia_large_Stage_age50_ID_6_20170317-191935.h264	1.32387197054	0.0226585779574
Method_Organism_Daphnia_large_Stage_age50_ID_6_20170317-191935.h264	2.23608493805	0.0382714537474
Method_Organism_Daphnia_large_Stage_age50_ID_6_20170317-191935.h264	1.4611007353	0.0250073010464
Method_Organism_Daphnia_large_Stage_age50_ID_6_20170317-191935.h264	1.33353645912	0.0228239893964
Method_Organism_Daphnia_large_Stage_age50_ID_6_20170317-191935.h264	1.42114612139	0.0243234624623
Method_Organism_Daphnia_large_Stage_age50_ID_6_20170317-191935.h264	1.78990371117	0.0306348904412
Method_Organism_Daphnia_large_Stage_age50_ID_6_20170317-191935.h264	1.90327446131	0.0325752744339
Method_Organism_Daphnia_large_Stage_age50_ID_6_20170317-191935.h264	1.77861767989	0.030441725675
Method_Organism_Daphnia_large_Stage_age50_ID_6_20170317-191935.h264	1.86539345815	0.0319269264952
Method_Organism_Daphnia_large_Stage_age50_ID_6_20170317-191935.h264	2.43042822911	0.0415977139213
Method_Organism_Daphnia_large_Stage_age50_ID_6_20170317-191935.h264	2.18461616956	0.0373905459791
Method_Organism_Daphnia_large_Stage_age50_ID_6_20170317-191935.h264	1.97252509484	0.0337605256617
Method_Organism_Daphnia_large_Stage_age50_ID_6_20170317-191935.h264	1.86986530157	0.0320034638154
Method_Organism_Daphnia_large_Stage_age50_ID_6_20170317-191935.h264	2.47651305272	0.0423864734023
Method_Organism_Daphnia_large_Stage_age50_ID_6_20170317-191935.h264	2.48132231492	0.0424687857746
Method_Organism_Daphnia_large_Stage_age50_ID_6_20170317-191935.h264	2.40672717168	0.0411920612076
Method_Organism_Daphnia_large_Stage_age50_ID_6_20170317-191935.h264	2.26971216642	0.0388469966945
Method_Organism_Daphnia_large_Stage_age50_ID_6_20170317-191935.h264	2.25348681523	0.0385692935684
Method_Organism_Daphnia_large_Stage_age50_ID_6_20170317-191935.h264	2.28444681608	0.0390991858906
Method_Organism_Daphnia_large_Stage_age50_ID_6_20170317-191935.h264	2.19003158423	0.0374832328839
Method_Organism_Daphnia_large_Stage_age50_ID_6_20170317-191935.h264	2.2421514247	0.0383752839997
Method_Organism_Daphnia_large_Stage_age50_ID_6_20170317-191935.h264	2.21349276616	0.0378847800362
Method_Organism_Daphnia_large_Stage_age50_ID_6_20170317-191935.h264	2.22873981182	0.038145739087
Method_Organism_Daphnia_large_Stage_age50_ID_6_20170317-191935.h264	2.26464487809	0.0387602681058
Method_Organism_Daphnia_large_Stage_age50_ID_6_20170317-191935.h264	2.56783680256	0.0439495145053
Method_Organism_Daphnia_large_Stage_age50_ID_6_20170317-191935.h264	2.49718256437	0.042740240044
Method_Organism_Daphnia_large_Stage_age50_ID_6_20170317-191935.h264	2.43943877294	0.0417519328445
Method_Organism_Daphnia_large_Stage_age50_ID_6_20170317-191935.h264	2.41159388909	0.0412753569479
Method_Organism_Daphnia_large_Stage_age50_ID_6_20170317-191935.h264	2.27102632376	0.0388694890028
Method_Organism_Daphnia_large_Stage_age50_ID_6_20170317-191935.h264	2.25026880118	0.0385142160201
Method_Organism_Daphnia_large_Stage_age50_ID_6_20170317-191935.h264	2.30423856882	0.0394379293509
Method_Organism_Daphnia_large_Stage_age50_ID_6_20170317-191935.h264	2.38804978884	0.0408723906167
Method_Organism_Daphnia_large_Stage_age50_ID_6_20170317-191935.h264	2.38577142862	0.0408333956053
Method_Organism_Daphnia_large_Stage_age50_ID_6_20170317-191935.h264	2.37817062671	0.0407033049572
Method_Organism_Daphnia_large_Stage_age50_ID_6_20170317-191935.h264	2.3447711299	0.0401316597233
Method_Organism_Daphnia_large_Stage_age50_ID_6_20170317-191935.h264	2.39385485429	0.0409717465446
Method_Organism_Daphnia_large_Stage_age50_ID_6_20170317-191935.h264	2.34791967539	0.0401855482903
Method_Organism_Daphnia_large_Stage_age50_ID_6_20170317-191935.h264	2.59258432828	0.0443730779264
Method_Organism_Daphnia_large_Stage_age50_ID_6_20170317-191935.h264	2.58037927481	0.0441641837419
Method_Organism_Daphnia_large_Stage_age50_ID_6_20170317-191935.h264	2.51502110114	0.0430455534619
Method_Organism_Daphnia_large_Stage_age50_ID_6_20170317-191935.h264	2.31591529553	0.0396377810196
Method_Organism_Daphnia_large_Stage_age50_ID_6_20170317-191935.h264	2.40557676169	0.0411723714981
Method_Organism_Daphnia_large_Stage_age50_ID_6_20170317-191935.h264	2.42442337623	0.0414949385547
Method_Organism_Daphnia_large_Stage_age50_ID_6_20170317-191935.h264	2.32609453055	0.039812002542
Method_Organism_Daphnia_large_Stage_age50_ID_6_20170317-191935.h264	2.16604912685	0.0370727639018
Method_Organism_Daphnia_large_Stage_age50_ID_6_20170317-191935.h264	2.25074332897	0.0385223377459
Method_Organism_Daphnia_large_Stage_age50_ID_6_20170317-191935.h264	2.18189919105	0.0373440438468
Method_Organism_Daphnia_large_Stage_age50_ID_6_20170317-191935.h264	2.04223615353	0.0349536572431
Method_Organism_Daphnia_large_Stage_age50_ID_6_20170317-191935.h264	2.03316397594	0.0347983834343
Method_Organism_Daphnia_large_Stage_age50_ID_6_20170317-191935.h264	2.02739912913	0.034699715864
Method_Organism_Daphnia_large_Stage_age50_ID_6_20170317-191935.h264	1.99383092293	0.0341251831041
Method_Organism_Daphnia_large_Stage_age50_ID_6_20170317-191935.h264	1.56273782583	0.0267468589422
Method_Organism_Daphnia_large_Stage_age50_ID_6_20170317-191935.h264	1.44962418776	0.0248108755213
Method_Organism_Daphnia_large_Stage_age50_ID_6_20170317-191935.h264	1.34529401486	0.0230252244851
Method_Organism_Daphnia_large_Stage_age50_ID_6_20170317-191935.h264	1.44990493481	0.024815680615
Method_Organism_Daphnia_large_Stage_age50_ID_6_20170317-191935.h264	1.42284405342	0.0243525232219
Method_Organism_Daphnia_large_Stage_age50_ID_6_20170317-191935.h264	1.46988903192	0.0251577161233
Method_Organism_Daphnia_large_Stage_age50_ID_6_20170317-191935.h264	1.55525167318	0.0266187305603
Method_Organism_Daphnia_large_Stage_age50_ID_6_20170317-191935.h264	1.59505011338	0.0272998961714
Method_Organism_Daphnia_large_Stage_age50_ID_6_20170317-191935.h264	1.68695154924	0.0288728245927
Method_Organism_Daphnia_large_Stage_age50_ID_6_20170317-191935.h264	1.57003620441	0.0268717734986
Method_Organism_Daphnia_large_Stage_age50_ID_6_20170317-191935.h264	1.48322778115	0.0253860139466
Method_Organism_Daphnia_large_Stage_age50_ID_6_20170317-191935.h264	1.01134057118	0.0173094828529
Method_Organism_Daphnia_large_Stage_age50_ID_6_20170317-191935.h264	1.45362986051	0.0248794341511
Method_Organism_Daphnia_large_Stage_age50_ID_6_20170317-191935.h264	0.919384683462	0.015735622467
Method_Organism_Daphnia_large_Stage_age50_ID_6_20170317-191935.h264	0.853818430534	0.0146134308303
Method_Organism_Daphnia_large_Stage_age50_ID_6_20170317-191935.h264	0.977374683527	0.0167281436219
Method_Organism_Daphnia_large_Stage_age50_ID_6_20170317-191935.h264	1.19391285676	0.0204342777407
Method_Organism_Daphnia_large_Stage_age50_ID_6_20170317-191935.h264	0.910725138738	0.0155874110284
Method_Organism_Daphnia_large_Stage_age50_ID_7_20170317-192144.h264	1.01685947051	0.0174039409376
Method_Organism_Daphnia_large_Stage_age50_ID_7_20170317-192144.h264	1.45207034331	0.0248527424144
Method_Organism_Daphnia_large_Stage_age50_ID_7_20170317-192144.h264	1.11306619497	0.0190505560294
Method_Organism_Daphnia_large_Stage_age50_ID_7_20170317-192144.h264	2.21382208898	0.0378904165228
Method_Organism_Daphnia_large_Stage_age50_ID_7_20170317-192144.h264	2.21690351633	0.0379431563372
Method_Organism_Daphnia_large_Stage_age50_ID_7_20170317-192144.h264	3.21833162748	0.0550829836242
Method_Organism_Daphnia_large_Stage_age50_ID_7_20170317-192144.h264	2.45840787154	0.0420765962629
Method_Organism_Daphnia_large_Stage_age50_ID_7_20170317-192144.h264	2.5786420382	0.0441344502692
Method_Organism_Daphnia_large_Stage_age50_ID_7_20170317-192144.h264	4.79118052556	0.0820028974567
Method_Organism_Daphnia_large_Stage_age50_ID_7_20170317-192144.h264	4.80725962712	0.0822780974642
Method_Organism_Daphnia_large_Stage_age50_ID_7_20170317-192144.h264	4.46180913485	0.0763655794234
Method_Organism_Daphnia_large_Stage_age50_ID_7_20170317-192144.h264	4.37062249404	0.0748048849941
Method_Organism_Daphnia_large_Stage_age50_ID_7_20170317-192144.h264	4.2122675793	0.0720945797226
Method_Organism_Daphnia_large_Stage_age50_ID_7_20170317-192144.h264	4.2393663289	0.0725583852446
Method_Organism_Daphnia_large_Stage_age50_ID_7_20170317-192144.h264	4.21605152717	0.0721593434458
Method_Organism_Daphnia_large_Stage_age50_ID_7_20170317-192144.h264	4.06382238241	0.0695538830836
Method_Organism_Daphnia_large_Stage_age50_ID_7_20170317-192144.h264	4.02086259989	0.0688186098827
Method_Organism_Daphnia_large_Stage_age50_ID_7_20170317-192144.h264	4.1017248007	0.0702025975504
Method_Organism_Daphnia_large_Stage_age50_ID_7_20170317-192144.h264	3.98968426924	0.0682849807621
Method_Organism_Daphnia_large_Stage_age50_ID_7_20170317-192144.h264	3.4710603802	0.0594085334304
Method_Organism_Daphnia_large_Stage_age50_ID_7_20170317-192144.h264	3.94736276186	0.0675606318858
Method_Organism_Daphnia_large_Stage_age50_ID_7_20170317-192144.h264	4.07775448726	0.0697923364165
Method_Organism_Daphnia_large_Stage_age50_ID_7_20170317-192144.h264	4.04090141003	0.0691615818255
Method_Organism_Daphnia_large_Stage_age50_ID_7_20170317-192144.h264	3.98953018482	0.0682823435479
Method_Organism_Daphnia_large_Stage_age50_ID_7_20170317-192144.h264	3.95445247357	0.0676819750284
Method_Organism_Daphnia_large_Stage_age50_ID_7_20170317-192144.h264	3.79999119392	0.065038310819
Method_Organism_Daphnia_large_Stage_age50_ID_7_20170317-192144.h264	3.82858900217	0.0655277733064
Method_Organism_Daphnia_large_Stage_age50_ID_7_20170317-192144.h264	3.87713264759	0.0663586164683
Method_Organism_Daphnia_large_Stage_age50_ID_7_20170317-192144.h264	3.87076478225	0.0662496280038
Method_Organism_Daphnia_large_Stage_age50_ID_7_20170317-192144.h264	3.71877329313	0.0636482352093
Method_Organism_Daphnia_large_Stage_age50_ID_7_20170317-192144.h264	3.65403720269	0.0625402521229
Method_Organism_Daphnia_large_Stage_age50_ID_7_20170317-192144.h264	3.39221955813	0.0580591424372
Method_Organism_Daphnia_large_Stage_age50_ID_7_20170317-192144.h264	3.05549233363	0.0522959264795
Method_Organism_Daphnia_large_Stage_age50_ID_7_20170317-192144.h264	2.60700924213	0.0446199658749
Method_Organism_Daphnia_large_Stage_age50_ID_7_20170317-192144.h264	2.70046928112	0.0462195703885
Method_Organism_Daphnia_large_Stage_age50_ID_7_20170317-192144.h264	2.67168291532	0.0457268806661
Method_Organism_Daphnia_large_Stage_age50_ID_7_20170317-192144.h264	2.74684033614	0.0470132288301
Method_Organism_Daphnia_large_Stage_age50_ID_7_20170317-192144.h264	2.84181379758	0.048638736151
Method_Organism_Daphnia_large_Stage_age50_ID_7_20170317-192144.h264	2.79281677833	0.0478001333214
Method_Organism_Daphnia_large_Stage_age50_ID_7_20170317-192144.h264	2.87053826846	0.0491303665178
Method_Organism_Daphnia_large_Stage_age50_ID_7_20170317-192144.h264	2.85544008402	0.0488719552841
Method_Organism_Daphnia_large_Stage_age50_ID_7_20170317-192144.h264	2.15725195078	0.0369221968498
Method_Organism_Daphnia_large_Stage_age50_ID_7_20170317-192144.h264	1.68484803567	0.0288368221489
Method_Organism_Daphnia_large_Stage_age50_ID_7_20170317-192144.h264	2.00152064984	0.0342567957376
Method_Organism_Daphnia_large_Stage_age50_ID_7_20170317-192144.h264	1.55119037335	0.0265492198515
Method_Organism_Daphnia_large_Stage_age50_ID_7_20170317-192144.h264	1.98907898536	0.0340438518648
Method_Organism_Daphnia_large_Stage_age50_ID_7_20170317-192144.h264	2.2517098823	0.0385388806778
Method_Organism_Daphnia_large_Stage_age50_ID_7_20170317-192144.h264	2.18586895429	0.0374119878715
Method_Organism_Daphnia_large_Stage_age50_ID_7_20170317-192144.h264	2.28990819491	0.0391926594898
Method_Organism_Daphnia_large_Stage_age50_ID_7_20170317-192144.h264	2.31023010254	0.039540476755
Method_Organism_Daphnia_large_Stage_age50_ID_7_20170317-192144.h264	2.35416740711	0.0402924806217
Method_Organism_Daphnia_large_Stage_age50_ID_7_20170317-192144.h264	2.46847924746	0.0422489717354
Method_Organism_Daphnia_large_Stage_age50_ID_7_20170317-192144.h264	2.57089681479	0.0440018877915
Method_Organism_Daphnia_large_Stage_age50_ID_7_20170317-192144.h264	2.78014294258	0.0475832157479
Method_Organism_Daphnia_large_Stage_age50_ID_7_20170317-192144.h264	2.90129038591	0.0496567008357
Method_Organism_Daphnia_large_Stage_age50_ID_7_20170317-192144.h264	2.98816057352	0.0511435175083
Method_Organism_Daphnia_large_Stage_age50_ID_7_20170317-192144.h264	2.97966347034	0.0509980863193
Method_Organism_Daphnia_large_Stage_age50_ID_7_20170317-192144.h264	3.38770932418	0.0579819480484
Method_Organism_Daphnia_large_Stage_age50_ID_7_20170317-192144.h264	2.75703184568	0.0471876604357
Method_Organism_Daphnia_large_Stage_age50_ID_7_20170317-192144.h264	2.77020736988	0.0474131645998
Method_Organism_Daphnia_large_Stage_age50_ID_7_20170317-192144.h264	2.87029094989	0.0491261335655
Method_Organism_Daphnia_large_Stage_age50_ID_7_20170317-192144.h264	2.9769957205	0.0509524267547
Method_Organism_Daphnia_large_Stage_age50_ID_7_20170317-192144.h264	3.02952884674	0.0518515514154
Method_Organism_Daphnia_large_Stage_age50_ID_7_20170317-192144.h264	2.79734790509	0.0478776852986
Method_Organism_Daphnia_large_Stage_age50_ID_7_20170317-192144.h264	2.76034204923	0.0472443158426
Method_Organism_Daphnia_large_Stage_age50_ID_7_20170317-192144.h264	2.71310786027	0.0464358845316
Method_Organism_Daphnia_large_Stage_age50_ID_7_20170317-192144.h264	2.74093367943	0.0469121341288
Method_Organism_Daphnia_large_Stage_age50_ID_7_20170317-192144.h264	2.76446237124	0.0473148367385
Method_Organism_Daphnia_large_Stage_age50_ID_7_20170317-192144.h264	2.99945522308	0.0513368297797
Method_Organism_Daphnia_large_Stage_age50_ID_7_20170317-192144.h264	2.97714223128	0.0509549343431
Method_Organism_Daphnia_large_Stage_age50_ID_7_20170317-192144.h264	2.89653335571	0.0495752824343
Method_Organism_Daphnia_large_Stage_age50_ID_7_20170317-192144.h264	2.56972760127	0.0439818762525
Method_Organism_Daphnia_large_Stage_age50_ID_7_20170317-192144.h264	2.70880342043	0.0463622123882
Method_Organism_Daphnia_large_Stage_age50_ID_7_20170317-192144.h264	3.23804555453	0.0554203950679
Method_Organism_Daphnia_large_Stage_age50_ID_7_20170317-192144.h264	3.34011029464	0.0571672723505
Method_Organism_Daphnia_large_Stage_age50_ID_7_20170317-192144.h264	3.4837496244	0.0596257147253
Method_Organism_Daphnia_large_Stage_age50_ID_7_20170317-192144.h264	3.31406584813	0.0567215116315
Method_Organism_Daphnia_large_Stage_age50_ID_7_20170317-192144.h264	3.34099719414	0.0571824519767
Method_Organism_Daphnia_large_Stage_age50_ID_7_20170317-192144.h264	2.91535829397	0.049897478493
Method_Organism_Daphnia_large_Stage_age50_ID_7_20170317-192144.h264	3.41887616378	0.0585153804954
Method_Organism_Daphnia_large_Stage_age50_ID_7_20170317-192144.h264	2.95013201493	0.0504926441018
Method_Organism_Daphnia_large_Stage_age50_ID_7_20170317-192144.h264	3.00225172483	0.0513846929827
Method_Organism_Daphnia_large_Stage_age50_ID_7_20170317-192144.h264	2.13226533303	0.0364945412768
Method_Organism_Daphnia_large_Stage_age50_ID_7_20170317-192144.h264	1.92333246671	0.032918574911
Method_Organism_Daphnia_large_Stage_age50_ID_7_20170317-192144.h264	1.73866149902	0.0297578602717
Method_Organism_Daphnia_large_Stage_age50_ID_7_20170317-192144.h264	1.68261929585	0.0287986764098
Method_Organism_Daphnia_large_Stage_age50_ID_7_20170317-192144.h264	1.69073549711	0.0289375883159
Method_Organism_Daphnia_large_Stage_age50_ID_7_20170317-192144.h264	1.7078575413	0.0292306386877
Method_Organism_Daphnia_large_Stage_age50_ID_7_20170317-192144.h264	1.70572608361	0.0291941579695
Method_Organism_Daphnia_large_Stage_age50_ID_7_20170317-192144.h264	1.66594683867	0.0285133208927
Method_Organism_Daphnia_large_Stage_age50_ID_7_20170317-192144.h264	2.25452362061	0.0385870388911
Method_Organism_Daphnia_large_Stage_age50_ID_7_20170317-192144.h264	2.03246171658	0.0347863639953
Method_Organism_Daphnia_large_Stage_age50_ID_7_20170317-192144.h264	2.6280655318	0.0449803523713
Method_Organism_Daphnia_large_Stage_age50_ID_7_20170317-192144.h264	2.76289750026	0.0472880533698
Method_Organism_Daphnia_large_Stage_age50_ID_7_20170317-192144.h264	2.72484413147	0.0466367553271
Method_Organism_Daphnia_large_Stage_age50_ID_7_20170317-192144.h264	2.72621156546	0.0466601594857
Method_Organism_Daphnia_large_Stage_age50_ID_7_20170317-192144.h264	2.46521892548	0.0421931700706
Method_Organism_Daphnia_large_Stage_age50_ID_7_20170317-192144.h264	2.16853210596	0.0371152610443
Method_Organism_Daphnia_large_Stage_age50_ID_7_20170317-192144.h264	2.12266809317	0.0363302808254
Method_Organism_Daphnia_large_Stage_age50_ID_7_20170317-192144.h264	2.04709098816	0.035036749605
Method_Organism_Daphnia_large_Stage_age50_ID_7_20170317-192144.h264	2.17639576545	0.037249850601
Method_Organism_Daphnia_large_Stage_age50_ID_7_20170317-192144.h264	1.70992423131	0.029266010882
Method_Organism_Daphnia_large_Stage_age50_ID_7_20170317-192144.h264	2.24401010073	0.0384070959548
Method_Organism_Daphnia_large_Stage_age50_ID_7_20170317-192144.h264	2.21248677767	0.0378675621563
Method_Organism_Daphnia_large_Stage_age50_ID_7_20170317-192144.h264	2.45568919549	0.0420300650766
Method_Organism_Daphnia_large_Stage_age50_ID_7_20170317-192144.h264	2.50549816132	0.0428825646841
Method_Organism_Daphnia_large_Stage_age50_ID_7_20170317-192144.h264	2.50486380357	0.0428717074073
Method_Organism_Daphnia_large_Stage_age50_ID_7_20170317-192144.h264	2.62779497	0.0449757216019
Method_Organism_Daphnia_large_Stage_age50_ID_7_20170317-192144.h264	1.54495791949	0.0264425490066
Method_Organism_Daphnia_large_Stage_age50_ID_7_20170317-192144.h264	1.58458556102	0.0271207913328
Method_Organism_Daphnia_large_Stage_age50_ID_7_20170317-192144.h264	1.54155343716	0.0263842799822
Method_Organism_Daphnia_large_Stage_age50_ID_7_20170317-192144.h264	1.54477798022	0.0264394692768
Method_Organism_Daphnia_large_Stage_age50_ID_7_20170317-192144.h264	1.55342420578	0.0265874527528
Method_Organism_Daphnia_large_Stage_age50_ID_7_20170317-192144.h264	1.51063156568	0.0258550402588
Method_Organism_Daphnia_large_Stage_age50_ID_7_20170317-192144.h264	1.52629542277	0.0261231331975
Method_Organism_Daphnia_large_Stage_age50_ID_7_20170317-192144.h264	1.52461015701	0.0260942892258
Method_Organism_Daphnia_large_Stage_age50_ID_7_20170317-192144.h264	1.51365005346	0.0259067028381
Method_Organism_Daphnia_large_Stage_age50_ID_7_20170317-192144.h264	1.52614643097	0.0261205831454
Method_Organism_Daphnia_large_Stage_age50_ID_7_20170317-192144.h264	1.50643746596	0.025783256629
Method_Organism_Daphnia_large_Stage_age50_ID_7_20170317-192144.h264	1.54207536551	0.0263932129866
Method_Organism_Daphnia_large_Stage_age50_ID_7_20170317-192144.h264	1.48142342641	0.0253551317212
Method_Organism_Daphnia_large_Stage_age50_ID_7_20170317-192144.h264	1.58129572795	0.0270644845745
Method_Organism_Daphnia_large_Stage_age50_ID_7_20170317-192144.h264	1.58871241203	0.0271914239751
Method_Organism_Daphnia_large_Stage_age50_ID_7_20170317-192144.h264	1.58226006141	0.0270809895126
Method_Organism_Daphnia_large_Stage_age50_ID_7_20170317-192144.h264	1.56710403002	0.0268215882062
Method_Organism_Daphnia_large_Stage_age50_ID_7_20170317-192144.h264	1.59169381508	0.0272424518351
Method_Organism_Daphnia_large_Stage_age50_ID_7_20170317-192144.h264	1.62791292631	0.0278623558541
Method_Organism_Daphnia_large_Stage_age50_ID_7_20170317-192144.h264	1.61623776656	0.0276625310046
Method_Organism_Daphnia_large_Stage_age50_ID_7_20170317-192144.h264	1.59816797256	0.0273532595304
Method_Organism_Daphnia_large_Stage_age50_ID_7_20170317-192144.h264	1.61334959764	0.0276130988826
Method_Organism_Daphnia_large_Stage_age50_ID_7_20170317-192144.h264	1.56912593108	0.0268561938204
Method_Organism_Daphnia_large_Stage_age50_ID_7_20170317-192144.h264	1.56523138193	0.0267895371138
Method_Organism_Daphnia_large_Stage_age50_ID_7_20170317-192144.h264	1.60220080596	0.027422283025
Method_Organism_Daphnia_large_Stage_age50_ID_7_20170317-192144.h264	1.59400207813	0.0272819586449
Method_Organism_Daphnia_large_Stage_age50_ID_7_20170317-192144.h264	1.5252370717	0.0261050191117
Method_Organism_Daphnia_large_Stage_age50_ID_7_20170317-192144.h264	1.42513090134	0.0243916635036
Method_Organism_Daphnia_large_Stage_age50_ID_7_20170317-192144.h264	1.42757118078	0.024433429825
Method_Organism_Daphnia_large_Stage_age50_ID_7_20170317-192144.h264	1.45530885843	0.0249081708462
Method_Organism_Daphnia_large_Stage_age50_ID_7_20170317-192144.h264	1.47610189878	0.0252640517291
Method_Organism_Daphnia_large_Stage_age50_ID_7_20170317-192144.h264	1.48141180479	0.0253549328127
Method_Organism_Daphnia_large_Stage_age50_ID_7_20170317-192144.h264	1.53099316964	0.0262035369419
Method_Organism_Daphnia_large_Stage_age50_ID_7_20170317-192144.h264	1.50955741442	0.0258366557468
Method_Organism_Daphnia_large_Stage_age50_ID_7_20170317-192144.h264	1.46523581285	0.0250780744891
Method_Organism_Daphnia_large_Stage_age50_ID_7_20170317-192144.h264	1.68386124244	0.0288199328033
Method_Organism_Daphnia_large_Stage_age50_ID_7_20170317-192144.h264	1.70176284937	0.0291263256911
Method_Organism_Daphnia_large_Stage_age50_ID_7_20170317-192144.h264	2.27257082426	0.0388959237228
Method_Organism_Daphnia_large_Stage_age50_ID_7_20170317-192144.h264	2.27385808211	0.0389179556361
Method_Organism_Daphnia_large_Stage_age50_ID_7_20170317-192144.h264	2.95754217001	0.050619471756
Method_Organism_Daphnia_large_Stage_age50_ID_7_20170317-192144.h264	2.9349103018	0.0502321186269
Method_Organism_Daphnia_large_Stage_age50_ID_7_20170317-192144.h264	2.89063740657	0.0494743709971
Method_Organism_Daphnia_large_Stage_age50_ID_7_20170317-192144.h264	2.74689961947	0.0470142434871
Method_Organism_Daphnia_large_Stage_age50_ID_7_20170317-192144.h264	2.77596412072	0.0475116936046
Method_Organism_Daphnia_large_Stage_age50_ID_7_20170317-192144.h264	2.72594727149	0.0466556359929
Method_Organism_Daphnia_large_Stage_age50_ID_7_20170317-192144.h264	2.59566262172	0.0444257641025
Method_Organism_Daphnia_large_Stage_age50_ID_7_20170317-192144.h264	2.62545680413	0.0449357029937
Method_Organism_Daphnia_large_Stage_age50_ID_7_20170317-192144.h264	2.44818032191	0.0419015478174
Method_Organism_Daphnia_large_Stage_age50_ID_7_20170317-192144.h264	2.46445659931	0.0421801225651
Method_Organism_Daphnia_large_Stage_age50_ID_7_20170317-192144.h264	1.64613628241	0.0281742556027
Method_Organism_Daphnia_large_Stage_age50_ID_7_20170317-192144.h264	2.11187108407	0.0361454858619
Method_Organism_Daphnia_large_Stage_age50_ID_7_20170317-192144.h264	2.46918150682	0.0422609911744
Method_Organism_Daphnia_large_Stage_age50_ID_7_20170317-192144.h264	2.5055459536	0.0428833826675
Method_Organism_Daphnia_large_Stage_age50_ID_7_20170317-192144.h264	2.04432778432	0.0349894563085
Method_Organism_Daphnia_large_Stage_age50_ID_7_20170317-192144.h264	1.56488834821	0.0267836659598
Method_Organism_Daphnia_large_Stage_age50_ID_7_20170317-192144.h264	1.56743740082	0.0268272939755
Method_Organism_Daphnia_large_Stage_age50_ID_7_20170317-192144.h264	1.5823091595	0.0270818298453
Method_Organism_Daphnia_large_Stage_age50_ID_7_20170317-192144.h264	1.56898816916	0.0268538359721
Method_Organism_Daphnia_large_Stage_age50_ID_7_20170317-192144.h264	1.57568862181	0.0269685167964
Method_Organism_Daphnia_large_Stage_age50_ID_7_20170317-192144.h264	1.5461388852	0.0264627616891
Method_Organism_Daphnia_large_Stage_age50_ID_7_20170317-192144.h264	1.5920081212	0.0272478313051
Method_Organism_Daphnia_large_Stage_age50_ID_7_20170317-192144.h264	1.58738859177	0.0271687662822
Method_Organism_Daphnia_large_Stage_age50_ID_7_20170317-192144.h264	1.57194554549	0.0269044526055
Method_Organism_Daphnia_large_Stage_age50_ID_7_20170317-192144.h264	1.53145437827	0.0262114307051
Method_Organism_Daphnia_large_Stage_age50_ID_7_20170317-192144.h264	1.54998525033	0.0265285937075
Method_Organism_Daphnia_large_Stage_age50_ID_7_20170317-192144.h264	1.40782695917	0.0240954998781
Method_Organism_Daphnia_large_Stage_age50_ID_7_20170317-192144.h264	1.39641870499	0.02390024322
Method_Organism_Daphnia_large_Stage_age50_ID_7_20170317-192144.h264	1.38049094567	0.0236276334932
Method_Organism_Daphnia_large_Stage_age50_ID_7_20170317-192144.h264	1.3643902984	0.0233520647227
Method_Organism_Daphnia_large_Stage_age50_ID_7_20170317-192144.h264	1.42924025462	0.0244619966656
Method_Organism_Daphnia_large_Stage_age50_ID_7_20170317-192144.h264	1.40312712303	0.0240150603749
Method_Organism_Daphnia_large_Stage_age50_ID_7_20170317-192144.h264	1.37186404595	0.0234799807865
Method_Organism_Daphnia_large_Stage_age50_ID_7_20170317-192144.h264	1.37311382734	0.0235013712756
Method_Organism_Daphnia_large_Stage_age50_ID_7_20170317-192144.h264	1.36604566134	0.023380396896
Method_Organism_Daphnia_large_Stage_age50_ID_7_20170317-192144.h264	1.39746778488	0.0239181986259
Method_Organism_Daphnia_large_Stage_age50_ID_7_20170317-192144.h264	1.39227122233	0.0238292574592
Method_Organism_Daphnia_large_Stage_age50_ID_7_20170317-192144.h264	1.37094619898	0.0234642714825
Method_Organism_Daphnia_large_Stage_age50_ID_7_20170317-192144.h264	1.3495003891	0.023097218198
Method_Organism_Daphnia_large_Stage_age50_ID_7_20170317-192144.h264	0.869409358685	0.0148802755621
Method_Organism_Daphnia_large_Stage_age50_ID_7_20170317-192144.h264	0.993485320165	0.0170038833644
Method_Organism_Daphnia_large_Stage_age50_ID_7_20170317-192144.h264	1.82516266749	0.0312383610398
Method_Organism_Daphnia_large_Stage_age50_ID_7_20170317-192144.h264	1.03733683366	0.0177544188838
Method_Organism_Daphnia_large_Stage_age50_ID_7_20170317-192144.h264	1.14363628387	0.0195737748586
Method_Organism_Daphnia_large_Stage_age50_ID_7_20170317-192144.h264	1.25762076011	0.0215246630096
Method_Organism_Daphnia_large_Stage_age50_ID_7_20170317-192144.h264	1.62651519775	0.0278384331923
Method_Organism_Daphnia_large_Stage_age50_ID_7_20170317-192144.h264	2.09796561755	0.0359074884542
Method_Organism_Daphnia_large_Stage_age50_ID_7_20170317-192144.h264	2.18783562	0.0374456481115
Method_Organism_Daphnia_large_Stage_age50_ID_7_20170317-192144.h264	1.66491277548	0.0284956225034
Method_Organism_Daphnia_large_Stage_age50_ID_7_20170317-192144.h264	2.61356488154	0.0447321681649
Method_Organism_Daphnia_large_Stage_age50_ID_8_20170317-192256.h264	2.45464690575	0.0420122258869
Method_Organism_Daphnia_large_Stage_age50_ID_8_20170317-192256.h264	2.69596923241	0.046142550324
Method_Organism_Daphnia_large_Stage_age50_ID_8_20170317-192256.h264	2.72021872594	0.0465575897324
Method_Organism_Daphnia_large_Stage_age50_ID_8_20170317-192256.h264	2.80330966656	0.0479797231392
Method_Organism_Daphnia_large_Stage_age50_ID_8_20170317-192256.h264	2.60653053577	0.0446117726315
Method_Organism_Daphnia_large_Stage_age50_ID_8_20170317-192256.h264	2.33842311272	0.0400230109678
Method_Organism_Daphnia_large_Stage_age50_ID_8_20170317-192256.h264	1.84070234299	0.0315043285627
Method_Organism_Daphnia_large_Stage_age50_ID_8_20170317-192256.h264	2.12205005792	0.0363197029145
Method_Organism_Daphnia_large_Stage_age50_ID_8_20170317-192256.h264	1.93044281006	0.0330402711722
Method_Organism_Daphnia_large_Stage_age50_ID_8_20170317-192256.h264	1.96241833173	0.0335875445239
Method_Organism_Daphnia_large_Stage_age50_ID_8_20170317-192256.h264	1.92945902017	0.0330234332299
Method_Organism_Daphnia_large_Stage_age50_ID_8_20170317-192256.h264	2.10328205255	0.0359984812841
Method_Organism_Daphnia_large_Stage_age50_ID_8_20170317-192256.h264	2.15488819122	0.0368817401959
Method_Organism_Daphnia_large_Stage_age50_ID_8_20170317-192256.h264	2.55257696005	0.0436883364316
Method_Organism_Daphnia_large_Stage_age50_ID_8_20170317-192256.h264	2.79515964508	0.047840232387
Method_Organism_Daphnia_large_Stage_age50_ID_8_20170317-192256.h264	2.89365563319	0.0495260291066
Method_Organism_Daphnia_large_Stage_age50_ID_8_20170317-192256.h264	2.91640972431	0.0499154741276
Method_Organism_Daphnia_large_Stage_age50_ID_8_20170317-192256.h264	2.37756786933	0.0406929885328
Method_Organism_Daphnia_large_Stage_age50_ID_8_20170317-192256.h264	1.74523293862	0.0298703329879
Method_Organism_Daphnia_large_Stage_age50_ID_8_20170317-192256.h264	1.75804623384	0.0300896374638
Method_Organism_Daphnia_large_Stage_age50_ID_8_20170317-192256.h264	1.76274345838	0.0301700322684
Method_Organism_Daphnia_large_Stage_age50_ID_8_20170317-192256.h264	1.82653610816	0.0312618680051
Method_Organism_Daphnia_large_Stage_age50_ID_8_20170317-192256.h264	2.10744677177	0.0360697620553
Method_Organism_Daphnia_large_Stage_age50_ID_8_20170317-192256.h264	1.93043680338	0.0330401683655
Method_Organism_Daphnia_large_Stage_age50_ID_8_20170317-192256.h264	1.97305498857	0.0337695949966
Method_Organism_Daphnia_large_Stage_age50_ID_8_20170317-192256.h264	1.88309018502	0.0322298127821
Method_Organism_Daphnia_large_Stage_age50_ID_8_20170317-192256.h264	1.82534090922	0.0312414117156
Method_Organism_Daphnia_large_Stage_age50_ID_8_20170317-192256.h264	1.93066923582	0.0330441465361
Method_Organism_Daphnia_large_Stage_age50_ID_8_20170317-192256.h264	2.34482257843	0.0401325402847
Method_Organism_Daphnia_large_Stage_age50_ID_8_20170317-192256.h264	2.16742452621	0.037096304391
Method_Organism_Daphnia_large_Stage_age50_ID_8_20170317-192256.h264	2.17059500914	0.0371505684257
Method_Organism_Daphnia_large_Stage_age50_ID_8_20170317-192256.h264	2.30655323029	0.0394775456722
Method_Organism_Daphnia_large_Stage_age50_ID_8_20170317-192256.h264	2.17846428358	0.0372852540843
Method_Organism_Daphnia_large_Stage_age50_ID_8_20170317-192256.h264	2.10849676572	0.0360877331057
Method_Organism_Daphnia_large_Stage_age50_ID_8_20170317-192256.h264	1.48002608959	0.0253312157642
Method_Organism_Daphnia_large_Stage_age50_ID_8_20170317-192256.h264	1.4518776072	0.0248494436617
Method_Organism_Daphnia_large_Stage_age50_ID_8_20170317-192256.h264	1.44793395996	0.0247819466224
Method_Organism_Daphnia_large_Stage_age50_ID_8_20170317-192256.h264	2.40478936415	0.0411588948865
Method_Organism_Daphnia_large_Stage_age50_ID_8_20170317-192256.h264	2.39675033569	0.0410213038224
Method_Organism_Daphnia_large_Stage_age50_ID_8_20170317-192256.h264	2.58867998563	0.0443062536003
Method_Organism_Daphnia_large_Stage_age50_ID_8_20170317-192256.h264	1.55022382003	0.0265326769197
Method_Organism_Daphnia_large_Stage_age50_ID_8_20170317-192256.h264	1.64352481255	0.0281295592917
Method_Organism_Daphnia_large_Stage_age50_ID_8_20170317-192256.h264	1.03308736801	0.0176816876448
Method_Organism_Daphnia_large_Stage_age50_ID_8_20170317-192256.h264	1.42277536832	0.0243513476502
Method_Organism_Daphnia_large_Stage_age50_ID_8_20170317-192256.h264	1.36836724355	0.0234201316684
Method_Organism_Daphnia_large_Stage_age50_ID_8_20170317-192256.h264	2.68455888895	0.045947257907
Method_Organism_Daphnia_large_Stage_age50_ID_8_20170317-192256.h264	1.64803230432	0.0282067067471
Method_Organism_Daphnia_large_Stage_age50_ID_8_20170317-192256.h264	1.7445003847	0.0298577950458
Method_Organism_Daphnia_large_Stage_age50_ID_8_20170317-192256.h264	1.75350701112	0.0300119469211
Method_Organism_Daphnia_large_Stage_age50_ID_8_20170317-192256.h264	1.96892761524	0.0336989534147
Method_Organism_Daphnia_large_Stage_age50_ID_8_20170317-192256.h264	1.98628522579	0.0339960355953
Method_Organism_Daphnia_large_Stage_age50_ID_8_20170317-192256.h264	2.47644488995	0.0423853067703
Method_Organism_Daphnia_large_Stage_age50_ID_8_20170317-192256.h264	3.05959280748	0.0523661076664
Method_Organism_Daphnia_large_Stage_age50_ID_8_20170317-192256.h264	2.95220170828	0.0505280676994
Method_Organism_Daphnia_large_Stage_age50_ID_8_20170317-192256.h264	2.86097641578	0.0489667117316
Method_Organism_Daphnia_large_Stage_age50_ID_8_20170317-192256.h264	2.81235886207	0.0481346036008
Method_Organism_Daphnia_large_Stage_age50_ID_8_20170317-192256.h264	2.95736588698	0.0506164546041
Method_Organism_Daphnia_large_Stage_age50_ID_8_20170317-192256.h264	2.95876204857	0.0506403504468
Method_Organism_Daphnia_large_Stage_age50_ID_8_20170317-192256.h264	3.00054843903	0.051355540591
Method_Organism_Daphnia_large_Stage_age50_ID_8_20170317-192256.h264	2.92696424631	0.0500961188311
Method_Organism_Daphnia_large_Stage_age50_ID_8_20170317-192256.h264	2.84368004726	0.0486706777319
Method_Organism_Daphnia_large_Stage_age50_ID_8_20170317-192256.h264	2.89377602797	0.0495280897095
Method_Organism_Daphnia_large_Stage_age50_ID_8_20170317-192256.h264	2.98912895496	0.0511600917291
Method_Organism_Daphnia_large_Stage_age50_ID_8_20170317-192256.h264	3.12807706686	0.0535382421059
Method_Organism_Daphnia_large_Stage_age50_ID_8_20170317-192256.h264	3.09859392606	0.0530336268115
Method_Organism_Daphnia_large_Stage_age50_ID_8_20170317-192256.h264	3.02503454355	0.0517746296877
Method_Organism_Daphnia_large_Stage_age50_ID_8_20170317-192256.h264	3.04577378493	0.0521295897805
Method_Organism_Daphnia_large_Stage_age50_ID_8_20170317-192256.h264	2.92083508125	0.0499912158137
Method_Organism_Daphnia_large_Stage_age50_ID_8_20170317-192256.h264	2.97183258644	0.0508640577294
Method_Organism_Daphnia_large_Stage_age50_ID_8_20170317-192256.h264	3.03155414288	0.0518862151377
Method_Organism_Daphnia_large_Stage_age50_ID_8_20170317-192256.h264	2.7498139044	0.0470641225945
Method_Organism_Daphnia_large_Stage_age50_ID_8_20170317-192256.h264	3.1515872163	0.053940627356
Method_Organism_Daphnia_large_Stage_age50_ID_8_20170317-192256.h264	2.73768066993	0.04685645762
Method_Organism_Daphnia_large_Stage_age50_ID_8_20170317-192256.h264	3.01623109964	0.0516239553593
Method_Organism_Daphnia_large_Stage_age50_ID_8_20170317-192256.h264	2.91379290067	0.0498706861846
Method_Organism_Daphnia_large_Stage_age50_ID_8_20170317-192256.h264	2.84931300824	0.0487670880256
Method_Organism_Daphnia_large_Stage_age50_ID_8_20170317-192256.h264	2.93629105495	0.0502557507481
Method_Organism_Daphnia_large_Stage_age50_ID_8_20170317-192256.h264	2.94436481769	0.0503939363028
Method_Organism_Daphnia_large_Stage_age50_ID_8_20170317-192256.h264	2.70696537605	0.0463307535516
Method_Organism_Daphnia_large_Stage_age50_ID_8_20170317-192256.h264	3.13388813899	0.0536377008404
Method_Organism_Daphnia_large_Stage_age50_ID_8_20170317-192256.h264	3.09051050039	0.0528952758721
Method_Organism_Daphnia_large_Stage_age50_ID_8_20170317-192256.h264	2.07299362476	0.035480083193
Method_Organism_Daphnia_large_Stage_age50_ID_8_20170317-192256.h264	2.053192862	0.0351411855226
Method_Organism_Daphnia_large_Stage_age50_ID_8_20170317-192256.h264	1.16777478438	0.0199869145788
Method_Organism_Daphnia_large_Stage_age50_ID_8_20170317-192256.h264	1.15261326863	0.0197274194054
Method_Organism_Daphnia_large_Stage_age50_ID_8_20170317-192256.h264	1.40065681017	0.0239727800203
Method_Organism_Daphnia_large_Stage_age50_ID_8_20170317-192256.h264	1.5391446275	0.0263430522783
Method_Organism_Daphnia_large_Stage_age50_ID_8_20170317-192256.h264	1.71377333861	0.0293318898339
Method_Organism_Daphnia_large_Stage_age50_ID_8_20170317-192256.h264	1.32233217093	0.0226322236947
Method_Organism_Daphnia_large_Stage_age50_ID_8_20170317-192256.h264	1.93410322923	0.0331029206541
Method_Organism_Daphnia_large_Stage_age50_ID_8_20170317-192256.h264	1.65641358302	0.0283501555556
Method_Organism_Daphnia_large_Stage_age50_ID_8_20170317-192256.h264	1.056833802	0.0180881169958
Method_Organism_Daphnia_large_Stage_age50_ID_8_20170317-192256.h264	1.09522720117	0.0187452347892
Method_Organism_Daphnia_large_Stage_age50_ID_8_20170317-192256.h264	1.13216038924	0.0193773605081
Method_Organism_Daphnia_large_Stage_age50_ID_8_20170317-192256.h264	1.9625871717	0.0335904342849
Method_Organism_Daphnia_large_Stage_age50_ID_8_20170317-192256.h264	2.52070394369	0.0431428174978
Method_Organism_Daphnia_large_Stage_age50_ID_8_20170317-192256.h264	2.54955324907	0.0436365844552
Method_Organism_Daphnia_large_Stage_age50_ID_8_20170317-192256.h264	2.65770641327	0.0454876674579
Method_Organism_Daphnia_large_Stage_age50_ID_8_20170317-192256.h264	2.8576160695	0.0489091981126
Method_Organism_Daphnia_large_Stage_age50_ID_8_20170317-192256.h264	3.05982497876	0.0523700813672
Method_Organism_Daphnia_large_Stage_age50_ID_8_20170317-192256.h264	3.08230328487	0.0527548062217
Method_Organism_Daphnia_large_Stage_age50_ID_8_20170317-192256.h264	3.2091064101	0.0549250904806
Method_Organism_Daphnia_large_Stage_age50_ID_8_20170317-192256.h264	3.17815581102	0.0543953590732
Method_Organism_Daphnia_large_Stage_age50_ID_8_20170317-192256.h264	1.16890443215	0.0200062489349
Method_Organism_Daphnia_large_Stage_age50_ID_8_20170317-192256.h264	1.34471894044	0.0230153818652
Method_Organism_Daphnia_large_Stage_age50_ID_8_20170317-192256.h264	1.30338487919	0.0223079335091
Method_Organism_Daphnia_large_Stage_age50_ID_8_20170317-192256.h264	1.1754526285	0.020118323834
Method_Organism_Daphnia_large_Stage_age50_ID_8_20170317-192256.h264	1.32102180041	0.0226097961993
Method_Organism_Daphnia_large_Stage_age50_ID_8_20170317-192256.h264	1.83421786969	0.0313933443081
Method_Organism_Daphnia_large_Stage_age50_ID_8_20170317-192256.h264	1.34422913478	0.023006998653
Method_Organism_Daphnia_large_Stage_age50_ID_8_20170317-192256.h264	2.24429998838	0.0384120574934
Method_Organism_Daphnia_large_Stage_age50_ID_8_20170317-192256.h264	1.59065400637	0.027224655109
Method_Organism_Daphnia_large_Stage_age50_ID_8_20170317-192256.h264	1.54696846008	0.0264769601822
Method_Organism_Daphnia_large_Stage_age50_ID_8_20170317-192256.h264	1.42256839899	0.0243478052904
Method_Organism_Daphnia_large_Stage_age50_ID_8_20170317-192256.h264	1.16587693434	0.0199544321455
Method_Organism_Daphnia_large_Stage_age50_ID_8_20170317-192256.h264	1.22513610693	0.0209686756763
Method_Organism_Daphnia_large_Stage_age50_ID_8_20170317-192256.h264	0.915372547003	0.0156669532083
Method_Organism_Daphnia_large_Stage_age50_ID_8_20170317-192256.h264	1.15707518798	0.0198037868711
Method_Organism_Daphnia_large_Stage_age50_ID_8_20170317-192256.h264	1.94791559219	0.0333393245587
Method_Organism_Daphnia_large_Stage_age50_ID_8_20170317-192256.h264	2.38932842842	0.0408942750248
Method_Organism_Daphnia_large_Stage_age50_ID_8_20170317-192256.h264	2.49230513939	0.0426567610396
Method_Organism_Daphnia_large_Stage_age50_ID_8_20170317-192256.h264	2.35360068981	0.0402827810372
Method_Organism_Daphnia_large_Stage_age50_ID_8_20170317-192256.h264	2.38393651816	0.0408019904069
Method_Organism_Daphnia_large_Stage_age50_ID_8_20170317-192256.h264	2.28002224262	0.0390234576141
Method_Organism_Daphnia_large_Stage_age50_ID_8_20170317-192256.h264	2.11978344991	0.0362809090465
Method_Organism_Daphnia_large_Stage_age50_ID_8_20170317-192256.h264	2.00076145759	0.0342438018703
Method_Organism_Daphnia_large_Stage_age50_ID_8_20170317-192256.h264	1.98800653164	0.034025496407
Method_Organism_Daphnia_large_Stage_age50_ID_8_20170317-192256.h264	2.81356777191	0.0481552945577
Method_Organism_Daphnia_large_Stage_age50_ID_8_20170317-192256.h264	2.84305535243	0.0486599858397
Method_Organism_Daphnia_large_Stage_age50_ID_8_20170317-192256.h264	2.06223657315	0.0352959721173
Method_Organism_Daphnia_large_Stage_age50_ID_8_20170317-192256.h264	2.09631848115	0.0358792970813
Method_Organism_Daphnia_large_Stage_age50_ID_8_20170317-192256.h264	2.1288765203	0.0364365404437
Method_Organism_Daphnia_large_Stage_age50_ID_8_20170317-192256.h264	2.36594520275	0.0404940621241
Method_Organism_Daphnia_large_Stage_age50_ID_8_20170317-192256.h264	2.04997693722	0.0350861437332
Method_Organism_Daphnia_large_Stage_age50_ID_8_20170317-192256.h264	1.93427089398	0.0331057903008
Method_Organism_Daphnia_large_Stage_age50_ID_8_20170317-192256.h264	1.35184142773	0.0231372859746
Method_Organism_Daphnia_large_Stage_age50_ID_8_20170317-192256.h264	1.60647129499	0.0274953740873
Method_Organism_Daphnia_large_Stage_age50_ID_8_20170317-192256.h264	1.72169876245	0.0294675365112
Method_Organism_Daphnia_large_Stage_age50_ID_8_20170317-192256.h264	1.73549310537	0.0297036319958
Method_Organism_Daphnia_large_Stage_age50_ID_8_20170317-192256.h264	1.61559661865	0.0276515575115
Method_Organism_Daphnia_large_Stage_age50_ID_8_20170317-192256.h264	1.32355309413	0.0226531202649
Method_Organism_Daphnia_large_Stage_age50_ID_8_20170317-192256.h264	1.44892780451	0.0247989566541
Method_Organism_Daphnia_large_Stage_age50_ID_8_20170317-192256.h264	1.39782309312	0.023924279863
Method_Organism_Daphnia_large_Stage_age50_ID_8_20170317-192256.h264	1.30340067937	0.0223082039353
Method_Organism_Daphnia_large_Stage_age50_ID_8_20170317-192256.h264	1.39826380069	0.0239318227427
Method_Organism_Daphnia_large_Stage_age50_ID_8_20170317-192256.h264	1.27451350579	0.0218137888491
Method_Organism_Daphnia_large_Stage_age50_ID_8_20170317-192256.h264	1.36082376627	0.0232910221534
Method_Organism_Daphnia_large_Stage_age50_ID_8_20170317-192256.h264	1.34132072595	0.0229572201173
Method_Organism_Daphnia_large_Stage_age50_ID_8_20170317-192256.h264	1.38507704661	0.0237061263747
Method_Organism_Daphnia_large_Stage_age50_ID_8_20170317-192256.h264	1.34531869448	0.0230256468863
Method_Organism_Daphnia_large_Stage_age50_ID_8_20170317-192256.h264	1.37002130068	0.0234484414925
Method_Organism_Daphnia_large_Stage_age50_ID_8_20170317-192256.h264	1.80245114547	0.0308496446051
Method_Organism_Daphnia_large_Stage_age50_ID_8_20170317-192256.h264	2.30525970459	0.0394554064824
Method_Organism_Daphnia_large_Stage_age50_ID_8_20170317-192256.h264	2.18467845623	0.0373916120394
Method_Organism_Daphnia_large_Stage_age50_ID_8_20170317-192256.h264	2.08635365853	0.0357087453094
Method_Organism_Daphnia_large_Stage_age50_ID_8_20170317-192256.h264	2.08337721751	0.0356578023767
Method_Organism_Daphnia_large_Stage_age50_ID_8_20170317-192256.h264	2.15352323826	0.0368583785009
Method_Organism_Daphnia_large_Stage_age50_ID_8_20170317-192256.h264	2.12029049213	0.0362895872692
Method_Organism_Daphnia_large_Stage_age50_ID_8_20170317-192256.h264	2.1631356254	0.0370228982039
Method_Organism_Daphnia_large_Stage_age50_ID_8_20170317-192256.h264	1.068347826	0.0182851839451
Method_Organism_Daphnia_large_Stage_age50_ID_8_20170317-192256.h264	1.1258036232	0.0192685620125
Method_Organism_Daphnia_large_Stage_age50_ID_8_20170317-192256.h264	1.897115524	0.0324698618531
Method_Organism_Daphnia_large_Stage_age50_ID_8_20170317-192256.h264	1.92120453468	0.0328821545358
Method_Organism_Daphnia_large_Stage_age50_ID_8_20170317-192256.h264	1.79848699716	0.0307817966822
Method_Organism_Daphnia_large_Stage_age50_ID_8_20170317-192256.h264	1.87076721778	0.0320189004582
Method_Organism_Daphnia_large_Stage_age50_ID_8_20170317-192256.h264	1.75014091932	0.0299543349653
Method_Organism_Daphnia_large_Stage_age50_ID_8_20170317-192256.h264	1.52978060356	0.026182783407
Method_Organism_Daphnia_large_Stage_age50_ID_8_20170317-192256.h264	2.23403874911	0.0382364324367
Method_Organism_Daphnia_large_Stage_age50_ID_8_20170317-192256.h264	2.01006215022	0.0344029868019
Method_Organism_Daphnia_large_Stage_age50_ID_8_20170317-192256.h264	2.078005286	0.0355658597026
Method_Organism_Daphnia_large_Stage_age50_ID_8_20170317-192256.h264	1.91432009477	0.0327643246989
Method_Organism_Daphnia_large_Stage_age50_ID_8_20170317-192256.h264	1.36874435865	0.0234265861384
Method_Organism_Daphnia_large_Stage_age50_ID_8_20170317-192256.h264	1.32343609443	0.0226511177701
Method_Organism_Daphnia_large_Stage_age50_ID_8_20170317-192256.h264	1.12324334071	0.019224741793
Method_Organism_Daphnia_large_Stage_age50_ID_8_20170317-192256.h264	1.34887556369	0.0230865240709
Method_Organism_Daphnia_large_Stage_age50_ID_8_20170317-192256.h264	1.68201471035	0.0287883286964
Method_Organism_Daphnia_large_Stage_age50_ID_8_20170317-192256.h264	1.29793982286	0.0222147392758
Method_Organism_Daphnia_large_Stage_age50_ID_8_20170317-192256.h264	2.21694739122	0.0379439072727
Method_Organism_Daphnia_large_Stage_age50_ID_8_20170317-192256.h264	1.82967538247	0.0313155978922
Method_Organism_Daphnia_large_Stage_age50_ID_8_20170317-192256.h264	2.4886402805	0.0425940355702
Method_Organism_Daphnia_large_Stage_age50_ID_8_20170317-192256.h264	2.0741927411	0.0355006065304
Method_Organism_Daphnia_large_Stage_age50_ID_8_20170317-192256.h264	1.97954442391	0.0338806641785
Method_Organism_Daphnia_large_Stage_age50_ID_8_20170317-192256.h264	2.00099728511	0.034247838149
Method_Organism_Daphnia_large_Stage_age50_ID_8_20170317-192256.h264	2.12564126968	0.036381167885
Method_Organism_Daphnia_large_Stage_age50_ID_8_20170317-192256.h264	2.04899118864	0.035069272267
Method_Organism_Daphnia_large_Stage_age50_ID_8_20170317-192256.h264	2.20735994486	0.0377798144408
Method_Organism_Daphnia_large_Stage_age50_ID_8_20170317-192256.h264	2.46625990941	0.0422109869111
Method_Organism_Daphnia_large_Stage_age50_ID_8_20170317-192256.h264	2.89169588823	0.0494924873177
Method_Organism_Daphnia_large_Stage_age50_ID_8_20170317-192256.h264	2.80404561556	0.0479923191894
Method_Organism_Daphnia_large_Stage_age50_ID_8_20170317-192256.h264	3.09853307577	0.0530325853353
Method_Organism_Daphnia_large_Stage_age50_ID_8_20170317-192256.h264	3.10986924978	0.0532266083136
Method_Organism_Daphnia_large_Stage_age50_ID_8_20170317-192256.h264	2.46925071423	0.0422621756858
Method_Organism_Daphnia_large_Stage_age50_ID_8_20170317-192256.h264	2.4495608139	0.0419251754687
Method_Organism_Daphnia_large_Stage_age50_ID_8_20170317-192256.h264	2.42608017555	0.0415232953122
Method_Organism_Daphnia_large_Stage_age50_ID_8_20170317-192256.h264	2.53459765801	0.0433806137621
Method_Organism_Daphnia_large_Stage_age50_ID_8_20170317-192256.h264	2.65834129333	0.0454985336744
Method_Organism_Daphnia_large_Stage_age50_ID_8_20170317-192256.h264	2.5716954422	0.0440155566069
Method_Organism_Daphnia_large_Stage_age50_ID_8_20170317-192256.h264	2.81905631139	0.0482492330218
Method_Organism_Daphnia_large_Stage_age50_ID_8_20170317-192256.h264	1.05534904187	0.018062704755
Method_Organism_Daphnia_large_Stage_age50_ID_8_20170317-192256.h264	2.14018945107	0.0366301656049
Method_Organism_Daphnia_large_Stage_age50_ID_8_20170317-192256.h264	2.20100278708	0.0376710092403
Method_Organism_Daphnia_large_Stage_age50_ID_8_20170317-192256.h264	2.25050227825	0.0385182120701
Method_Organism_Daphnia_large_Stage_age50_ID_8_20170317-192256.h264	1.77558730932	0.0303898597173
Method_Organism_Daphnia_large_Stage_age50_ID_8_20170317-192256.h264	1.75324611224	0.0300074815364
Method_Organism_Daphnia_large_Stage_age50_ID_8_20170317-192256.h264	2.59596844013	0.0444309983022
Method_Organism_Daphnia_large_Stage_age50_ID_8_20170317-192256.h264	2.76702879099	0.0473587619996
Method_Organism_Daphnia_large_Stage_age50_ID_8_20170317-192256.h264	2.92250467741	0.0500197915941
Method_Organism_Daphnia_large_Stage_age50_ID_8_20170317-192256.h264	2.88515147869	0.0493804772315
Method_Organism_Daphnia_large_Stage_age50_ID_8_20170317-192256.h264	2.66160918896	0.0455544649649
Method_Organism_Daphnia_large_Stage_age50_ID_8_20170317-192256.h264	2.53744874221	0.0434294111647
Method_Organism_Daphnia_large_Stage_age50_ID_8_20170317-192256.h264	3.71793209663	0.0636338378077
Method_Organism_Daphnia_large_Stage_age50_ID_8_20170317-192256.h264	2.58437345651	0.044232545698
Method_Organism_Daphnia_large_Stage_age50_ID_8_20170317-192256.h264	2.76018300277	0.0472415937012
Method_Organism_Daphnia_large_Stage_age50_ID_8_20170317-192256.h264	3.07278635172	0.0525919202505
Method_Organism_Daphnia_large_Stage_age50_ID_8_20170317-192256.h264	2.93407667894	0.050217850851
Method_Organism_Daphnia_large_Stage_age50_ID_8_20170317-192256.h264	2.94553272541	0.0504139254926
Method_Organism_Daphnia_large_Stage_age50_ID_8_20170317-192256.h264	2.35817595262	0.0403610884198
Method_Organism_Daphnia_large_Stage_age50_ID_8_20170317-192256.h264	2.28357245225	0.0390842208174
Method_Organism_Daphnia_large_Stage_age50_ID_8_20170317-192256.h264	2.51108045725	0.042978107826
Method_Organism_Daphnia_large_Stage_age50_ID_8_20170317-192256.h264	3.20367245307	0.0548320862161
Method_Organism_Daphnia_large_Stage_age50_ID_8_20170317-192256.h264	2.87387563265	0.0491874867896
Method_Organism_Daphnia_large_Stage_age50_ID_8_20170317-192256.h264	3.09898174873	0.0530402645455
Method_Organism_Daphnia_large_Stage_age50_ID_8_20170317-192256.h264	3.51264176002	0.0601202147388
Method_Organism_Daphnia_large_Stage_age50_ID_8_20170317-192256.h264	3.4521291498	0.0590845181409
Method_Organism_Daphnia_large_Stage_age50_ID_8_20170317-192256.h264	3.51376422589	0.0601394261738
Method_Organism_Daphnia_large_Stage_age50_ID_8_20170317-192256.h264	3.49189468384	0.0597651205503
Method_Organism_Daphnia_large_Stage_age50_ID_8_20170317-192256.h264	3.51136808249	0.0600984152579
Method_Organism_Daphnia_large_Stage_age50_ID_8_20170317-192256.h264	3.473664407	0.0594531023505
Method_Organism_Daphnia_large_Stage_age50_ID_8_20170317-192256.h264	3.3065841352	0.0565934592371
Method_Organism_Daphnia_large_Stage_age50_ID_8_20170317-192256.h264	3.49107960334	0.0597511701341
