# Supplementary material for: Zoobooth: A portable, open-source and affordable approach for repeated size measurements of live individual zooplankton
Source: Heliyon. 2023 Apr 20;9(5):e15383. doi: 10.1016/j.heliyon.2023.e15383 (PMC10160350; doi:10.1016/j.heliyon.2023.e15383)
Supplement: Multimedia component 1 [file mmc1.zip › Zoobooth_Video_Lotta_1_DetailedSizedata.csv]

Movie	Length	Width
Method_Organism_Daphnia_III_Stage_age15_ID_5_20170327-094025.h264	2.39286375192	0.0409547834464
Method_Organism_Daphnia_III_Stage_age15_ID_5_20170327-094025.h264	2.38349803044	0.040794485521
Method_Organism_Daphnia_III_Stage_age15_ID_5_20170327-094025.h264	2.43799899761	0.0417272905361
Method_Organism_Daphnia_III_Stage_age15_ID_5_20170327-094025.h264	2.24060196216	0.0383487643524
Method_Organism_Daphnia_III_Stage_age15_ID_5_20170327-094025.h264	2.0848668744	0.0356832984273
Method_Organism_Daphnia_III_Stage_age15_ID_5_20170327-094025.h264	2.01056488331	0.034411591272
Method_Organism_Daphnia_III_Stage_age15_ID_5_20170327-094025.h264	1.7355288843	0.0297042443659
Method_Organism_Daphnia_III_Stage_age15_ID_5_20170327-094025.h264	1.77010177319	0.0302959726565
Method_Organism_Daphnia_III_Stage_age15_ID_5_20170327-094025.h264	1.30831949821	0.0223923914117
Method_Organism_Daphnia_III_Stage_age15_ID_5_20170327-094025.h264	1.41037287785	0.0241390742556
Method_Organism_Daphnia_III_Stage_age15_ID_5_20170327-094025.h264	1.38103677016	0.0236369754893
Method_Organism_Daphnia_III_Stage_age15_ID_5_20170327-094025.h264	1.3208799905	0.0226073690682
Method_Organism_Daphnia_III_Stage_age15_ID_5_20170327-094025.h264	1.36672546093	0.0233920319275
Method_Organism_Daphnia_III_Stage_age15_ID_5_20170327-094025.h264	1.37258850391	0.0234923801631
Method_Organism_Daphnia_III_Stage_age15_ID_5_20170327-094025.h264	1.20430872404	0.0206122070075
Method_Organism_Daphnia_III_Stage_age15_ID_5_20170327-094025.h264	1.24464894075	0.021302645332
Method_Organism_Daphnia_III_Stage_age15_ID_5_20170327-094025.h264	1.1466910729	0.0196260587478
Method_Organism_Daphnia_III_Stage_age15_ID_5_20170327-094025.h264	1.11760959625	0.0191283180897
Method_Organism_Daphnia_III_Stage_age15_ID_5_20170327-094025.h264	1.17051121932	0.0200337497153
Method_Organism_Daphnia_III_Stage_age15_ID_5_20170327-094025.h264	1.1620091541	0.019888233599
Method_Organism_Daphnia_III_Stage_age15_ID_5_20170327-094025.h264	2.38172501491	0.0407641396782
Method_Organism_Daphnia_III_Stage_age15_ID_5_20170327-094025.h264	2.51303680713	0.0430115915067
Method_Organism_Daphnia_III_Stage_age15_ID_5_20170327-094025.h264	2.50791807028	0.0429239823567
Method_Organism_Daphnia_III_Stage_age15_ID_5_20170327-094025.h264	2.29817887233	0.0393342153149
Method_Organism_Daphnia_III_Stage_age15_ID_5_20170327-094025.h264	2.28726891151	0.0391474871393
Method_Organism_Daphnia_III_Stage_age15_ID_5_20170327-094025.h264	2.45668630453	0.0420471309814
Method_Organism_Daphnia_III_Stage_age15_ID_5_20170327-094025.h264	2.49797675206	0.0427538328718
Method_Organism_Daphnia_III_Stage_age15_ID_5_20170327-094025.h264	2.8039100735	0.0479899993349
Method_Organism_Daphnia_III_Stage_age15_ID_5_20170327-094025.h264	3.00919623155	0.0515035508861
Method_Organism_Daphnia_III_Stage_age15_ID_5_20170327-094025.h264	2.82263916603	0.048310554957
Method_Organism_Daphnia_III_Stage_age15_ID_5_20170327-094025.h264	2.88400263566	0.0493608143411
Method_Organism_Daphnia_III_Stage_age15_ID_5_20170327-094025.h264	2.8816049253	0.0493197766061
Method_Organism_Daphnia_III_Stage_age15_ID_5_20170327-094025.h264	2.75961785243	0.0472319209358
Method_Organism_Daphnia_III_Stage_age15_ID_5_20170327-094025.h264	2.96013862316	0.0506639110503
Method_Organism_Daphnia_III_Stage_age15_ID_5_20170327-094025.h264	2.12714999126	0.036406990235
Method_Organism_Daphnia_III_Stage_age15_ID_5_20170327-094025.h264	2.25591011928	0.0386107693492
Method_Organism_Daphnia_III_Stage_age15_ID_5_20170327-094025.h264	2.32617052812	0.0398133032697
Method_Organism_Daphnia_III_Stage_age15_ID_5_20170327-094025.h264	2.44815472823	0.0419011097716
Method_Organism_Daphnia_III_Stage_age15_ID_5_20170327-094025.h264	2.48223872552	0.0424844704944
Method_Organism_Daphnia_III_Stage_age15_ID_5_20170327-094025.h264	2.52910729041	0.043286644009
Method_Organism_Daphnia_III_Stage_age15_ID_5_20170327-094025.h264	2.517497943	0.0430879455628
Method_Organism_Daphnia_III_Stage_age15_ID_5_20170327-094025.h264	2.60710064815	0.044621530324
Method_Organism_Daphnia_III_Stage_age15_ID_5_20170327-094025.h264	2.17671594766	0.0372553306427
Method_Organism_Daphnia_III_Stage_age15_ID_5_20170327-094025.h264	2.22786074712	0.0381306935564
Method_Organism_Daphnia_III_Stage_age15_ID_5_20170327-094025.h264	2.30051782168	0.0393742473326
Method_Organism_Daphnia_III_Stage_age15_ID_5_20170327-094025.h264	2.47203572493	0.0423098422152
Method_Organism_Daphnia_III_Stage_age15_ID_5_20170327-094025.h264	2.3947495886	0.0409870602664
Method_Organism_Daphnia_III_Stage_age15_ID_5_20170327-094025.h264	2.44039540217	0.0417683059218
Method_Organism_Daphnia_III_Stage_age15_ID_5_20170327-094025.h264	3.16489854372	0.0541684558445
Method_Organism_Daphnia_III_Stage_age15_ID_5_20170327-094025.h264	2.30122060336	0.0393862757113
Method_Organism_Daphnia_III_Stage_age15_ID_5_20170327-094025.h264	2.27153767512	0.0388782409781
Method_Organism_Daphnia_III_Stage_age15_ID_5_20170327-094025.h264	2.40051339076	0.0410857099573
Method_Organism_Daphnia_III_Stage_age15_ID_5_20170327-094025.h264	2.3545014308	0.0402981975657
Method_Organism_Daphnia_III_Stage_age15_ID_5_20170327-094025.h264	2.59298808171	0.0443799883216
Method_Organism_Daphnia_III_Stage_age15_ID_5_20170327-094025.h264	2.12250486814	0.0363274871663
Method_Organism_Daphnia_III_Stage_age15_ID_5_20170327-094025.h264	2.42054332146	0.041428529925
Method_Organism_Daphnia_III_Stage_age15_ID_5_20170327-094025.h264	2.06992329671	0.0354275333475
Method_Organism_Daphnia_III_Stage_age15_ID_5_20170327-094025.h264	2.37394819113	0.0406310363482
Method_Organism_Daphnia_III_Stage_age15_ID_5_20170327-094025.h264	2.28152495751	0.0390491771574
Method_Organism_Daphnia_III_Stage_age15_ID_5_20170327-094025.h264	2.32521207076	0.0397968989034
Method_Organism_Daphnia_III_Stage_age15_ID_5_20170327-094025.h264	2.46579321641	0.0422029992809
Method_Organism_Daphnia_III_Stage_age15_ID_5_20170327-094025.h264	1.90704025855	0.0326397275022
Method_Organism_Daphnia_III_Stage_age15_ID_5_20170327-094025.h264	2.12166354106	0.0363130875297
Method_Organism_Daphnia_III_Stage_age15_ID_5_20170327-094025.h264	2.17576963425	0.0372391341246
Method_Organism_Daphnia_III_Stage_age15_ID_5_20170327-094025.h264	1.96413767888	0.0336169718116
Method_Organism_Daphnia_III_Stage_age15_ID_5_20170327-094025.h264	1.87957784359	0.0321696977076
Method_Organism_Daphnia_III_Stage_age15_ID_5_20170327-094025.h264	2.05166181124	0.0351149810001
Method_Organism_Daphnia_III_Stage_age15_ID_5_20170327-094025.h264	1.98237500704	0.0339291106975
Method_Organism_Daphnia_III_Stage_age15_ID_5_20170327-094025.h264	2.02182571264	0.0346043246972
Method_Organism_Daphnia_III_Stage_age15_ID_5_20170327-094025.h264	2.12718381148	0.0364075690811
Method_Organism_Daphnia_III_Stage_age15_ID_5_20170327-094025.h264	2.1179187672	0.0362489942847
Method_Organism_Daphnia_III_Stage_age15_ID_5_20170327-094025.h264	2.17724727777	0.0372644245619
Method_Organism_Daphnia_III_Stage_age15_ID_5_20170327-094025.h264	2.10391027304	0.0360092335193
Method_Organism_Daphnia_III_Stage_age15_ID_5_20170327-094025.h264	2.18387682548	0.0373778918207
Method_Organism_Daphnia_III_Stage_age15_ID_5_20170327-094025.h264	2.05582182958	0.0351861813139
Method_Organism_Daphnia_III_Stage_age15_ID_5_20170327-094025.h264	2.10226444244	0.0359810644957
Method_Organism_Daphnia_III_Stage_age15_ID_5_20170327-094025.h264	2.10534299704	0.0360337551416
Method_Organism_Daphnia_III_Stage_age15_ID_5_20170327-094025.h264	2.12723969973	0.03640852563
Method_Organism_Daphnia_III_Stage_age15_ID_5_20170327-094025.h264	2.14285067191	0.0366757134232
Method_Organism_Daphnia_III_Stage_age15_ID_5_20170327-094025.h264	1.78693667192	0.0305841084232
Method_Organism_Daphnia_III_Stage_age15_ID_5_20170327-094025.h264	1.44258905851	0.0246904665783
Method_Organism_Daphnia_III_Stage_age15_ID_5_20170327-094025.h264	2.73737276224	0.0468511876614
Method_Organism_Daphnia_III_Stage_age15_ID_5_20170327-094025.h264	2.67441491054	0.045773639815
Method_Organism_Daphnia_III_Stage_age15_ID_5_20170327-094025.h264	2.76811417213	0.0473773387153
Method_Organism_Daphnia_III_Stage_age15_ID_5_20170327-094025.h264	2.59624892602	0.044435798926
Method_Organism_Daphnia_III_Stage_age15_ID_5_20170327-094025.h264	2.60319578317	0.0445546970582
Method_Organism_Daphnia_III_Stage_age15_ID_5_20170327-094025.h264	2.9125377655	0.0498492040634
Method_Organism_Daphnia_III_Stage_age15_ID_5_20170327-094025.h264	2.93929648473	0.0503071898348
Method_Organism_Daphnia_III_Stage_age15_ID_5_20170327-094025.h264	2.2345976316	0.0382459979255
Method_Organism_Daphnia_III_Stage_age15_ID_5_20170327-094025.h264	2.30783892118	0.0394995507664
Method_Organism_Daphnia_III_Stage_age15_ID_5_20170327-094025.h264	2.17423740827	0.0372129094877
Method_Organism_Daphnia_III_Stage_age15_ID_5_20170327-094025.h264	2.24967074468	0.0385039800531
Method_Organism_Daphnia_III_Stage_age15_ID_5_20170327-094025.h264	2.37953179286	0.0407266018393
Method_Organism_Daphnia_III_Stage_age15_ID_5_20170327-094025.h264	2.28837753589	0.039166461672
Method_Organism_Daphnia_III_Stage_age15_ID_5_20170327-094025.h264	2.31205299964	0.03957167634
Method_Organism_Daphnia_III_Stage_age15_ID_5_20170327-094025.h264	2.15195340523	0.036831510205
Method_Organism_Daphnia_III_Stage_age15_ID_5_20170327-094025.h264	2.26675505125	0.0387963845309
Method_Organism_Daphnia_III_Stage_age15_ID_5_20170327-094025.h264	2.11689462808	0.0362314657499
Method_Organism_Daphnia_III_Stage_age15_ID_5_20170327-094025.h264	2.45828042544	0.0420744149739
Method_Organism_Daphnia_III_Stage_age15_ID_5_20170327-094025.h264	1.7033659803	0.0291537638935
Method_Organism_Daphnia_III_Stage_age15_ID_5_20170327-094025.h264	2.05532954289	0.035177755638
Method_Organism_Daphnia_III_Stage_age15_ID_5_20170327-094025.h264	2.1495679694	0.0367906825531
Method_Organism_Daphnia_III_Stage_age15_ID_5_20170327-094025.h264	2.67070826604	0.0457101991687
Method_Organism_Daphnia_III_Stage_age15_ID_5_20170327-094025.h264	2.63214511284	0.0450501759698
Method_Organism_Daphnia_III_Stage_age15_ID_5_20170327-094025.h264	2.5289976032	0.0432847666701
Method_Organism_Daphnia_III_Stage_age15_ID_5_20170327-094025.h264	2.59077840658	0.0443421688819
Method_Organism_Daphnia_III_Stage_age15_ID_5_20170327-094025.h264	2.41969977452	0.0414140922947
Method_Organism_Daphnia_III_Stage_age15_ID_5_20170327-094025.h264	2.3346898299	0.0399591143964
Method_Organism_Daphnia_III_Stage_age15_ID_5_20170327-094025.h264	2.33719148196	0.0400019311335
Method_Organism_Daphnia_III_Stage_age15_ID_5_20170327-094025.h264	2.54793066171	0.0436088132486
Method_Organism_Daphnia_III_Stage_age15_ID_5_20170327-094025.h264	2.41138130481	0.0412717184862
Method_Organism_Daphnia_III_Stage_age15_ID_5_20170327-094025.h264	2.5200293673	0.0431312718634
Method_Organism_Daphnia_III_Stage_age15_ID_5_20170327-094025.h264	2.65905608837	0.0455107676664
Method_Organism_Daphnia_III_Stage_age15_ID_5_20170327-094025.h264	2.41869483067	0.0413968922942
Method_Organism_Daphnia_III_Stage_age1_ID_1_20170313-103406.h264	0.958666287936	0.0164079422358
Method_Organism_Daphnia_III_Stage_age1_ID_1_20170313-103406.h264	0.979389990293	0.0167626363723
Method_Organism_Daphnia_III_Stage_age1_ID_1_20170313-103406.h264	0.874084841655	0.0149602982514
Method_Organism_Daphnia_III_Stage_age1_ID_1_20170313-103406.h264	0.900514760384	0.0154126564758
Method_Organism_Daphnia_III_Stage_age1_ID_1_20170313-103406.h264	0.773543970401	0.0132395025703
Method_Organism_Daphnia_III_Stage_age1_ID_1_20170313-103406.h264	0.740399104632	0.0126722154447
Method_Organism_Daphnia_III_Stage_age1_ID_1_20170313-103406.h264	0.874010411042	0.0149590243428
Method_Organism_Daphnia_III_Stage_age1_ID_1_20170313-103406.h264	0.813227826632	0.0139187070327
Method_Organism_Daphnia_III_Stage_age1_ID_1_20170313-103406.h264	0.870012311935	0.0148905953389
Method_Organism_Daphnia_III_Stage_age1_ID_1_20170313-103406.h264	0.837288305576	0.0143305113839
Method_Organism_Daphnia_III_Stage_age1_ID_1_20170313-103406.h264	0.847378746179	0.0145032131558
Method_Organism_Daphnia_III_Stage_age1_ID_1_20170313-103406.h264	0.851316582606	0.0145706107408
Method_Organism_Daphnia_III_Stage_age1_ID_1_20170313-103406.h264	0.868091610395	0.0148577217933
Method_Organism_Daphnia_III_Stage_age1_ID_1_20170313-103406.h264	0.907656442936	0.0155348891195
Method_Organism_Daphnia_III_Stage_age1_ID_1_20170313-103406.h264	0.945050447904	0.0161749018968
Method_Organism_Daphnia_III_Stage_age1_ID_1_20170313-103406.h264	0.952411309022	0.016300885866
Method_Organism_Daphnia_III_Stage_age1_ID_1_20170313-103406.h264	0.949611999805	0.016252974612
Method_Organism_Daphnia_III_Stage_age1_ID_1_20170313-103406.h264	0.907777360036	0.0155369586622
Method_Organism_Daphnia_III_Stage_age1_ID_1_20170313-103406.h264	0.797468189093	0.0136489747749
Method_Organism_Daphnia_III_Stage_age1_ID_1_20170313-103406.h264	0.834635311273	0.014285104366
Method_Organism_Daphnia_III_Stage_age1_ID_1_20170313-103406.h264	0.822333628581	0.0140745563353
Method_Organism_Daphnia_III_Stage_age1_ID_1_20170313-103406.h264	0.822842303056	0.0140832624946
Method_Organism_Daphnia_III_Stage_age1_ID_1_20170313-103406.h264	0.823425212273	0.0140932392101
Method_Organism_Daphnia_III_Stage_age1_ID_1_20170313-103406.h264	0.767953839669	0.0131438253328
Method_Organism_Daphnia_III_Stage_age1_ID_1_20170313-103406.h264	0.878259419661	0.0150317477596
Method_Organism_Daphnia_III_Stage_age1_ID_1_20170313-103406.h264	0.840964133189	0.0143934245873
Method_Organism_Daphnia_III_Stage_age1_ID_1_20170313-103406.h264	0.929908584448	0.01591574308
Method_Organism_Daphnia_III_Stage_age1_ID_1_20170313-103406.h264	0.923973004268	0.0158141533423
Method_Organism_Daphnia_III_Stage_age1_ID_1_20170313-103406.h264	0.925990726764	0.0158486874389
Method_Organism_Daphnia_III_Stage_age1_ID_1_20170313-103406.h264	0.870788218425	0.0149038752769
Method_Organism_Daphnia_III_Stage_age1_ID_1_20170313-103406.h264	0.872547523058	0.0149339864523
Method_Organism_Daphnia_III_Stage_age1_ID_1_20170313-103406.h264	0.881146282783	0.0150811575322
Method_Organism_Daphnia_III_Stage_age1_ID_1_20170313-103406.h264	0.881494409121	0.0150871158484
Method_Organism_Daphnia_III_Stage_age1_ID_1_20170313-103406.h264	0.82646256887	0.0141452247364
Method_Organism_Daphnia_III_Stage_age1_ID_1_20170313-103406.h264	0.831046384665	0.0142236785068
Method_Organism_Daphnia_III_Stage_age1_ID_1_20170313-103406.h264	0.838369769316	0.0143490210518
Method_Organism_Daphnia_III_Stage_age1_ID_1_20170313-103406.h264	0.85403519337	0.0146171408096
Method_Organism_Daphnia_III_Stage_age1_ID_1_20170313-103406.h264	0.897275918814	0.0153572224566
Method_Organism_Daphnia_III_Stage_age1_ID_1_20170313-103406.h264	0.890037084726	0.015233327027
Method_Organism_Daphnia_III_Stage_age1_ID_1_20170313-103406.h264	0.943602641913	0.0161501221404
Method_Organism_Daphnia_III_Stage_age1_ID_1_20170313-103406.h264	1.0504839567	0.0179794369513
Method_Organism_Daphnia_III_Stage_age1_ID_1_20170313-103406.h264	1.07066333624	0.0183248147933
Method_Organism_Daphnia_III_Stage_age1_ID_1_20170313-103406.h264	0.968996734619	0.0165847518041
Method_Organism_Daphnia_III_Stage_age1_ID_1_20170313-103406.h264	0.920416722664	0.0157532862148
Method_Organism_Daphnia_III_Stage_age1_ID_1_20170313-103406.h264	0.881528751667	0.0150877036343
Method_Organism_Daphnia_III_Stage_age1_ID_1_20170313-103406.h264	0.957050947776	0.0163802950677
Method_Organism_Daphnia_III_Stage_age1_ID_1_20170313-103406.h264	0.891116981506	0.0152518098758
Method_Organism_Daphnia_III_Stage_age1_ID_1_20170313-103406.h264	0.8077612246	0.0138251440364
Method_Organism_Daphnia_III_Stage_age1_ID_1_20170313-103406.h264	0.852128986212	0.0145845153409
Method_Organism_Daphnia_III_Stage_age1_ID_1_20170313-103406.h264	1.01911099654	0.0174424766715
Method_Organism_Daphnia_III_Stage_age1_ID_1_20170313-103406.h264	0.90114964045	0.0154235226923
Method_Organism_Daphnia_III_Stage_age1_ID_1_20170313-103406.h264	0.84618224144	0.014482734517
Method_Organism_Daphnia_III_Stage_age1_ID_1_20170313-103406.h264	0.846179629839	0.0144826898184
Method_Organism_Daphnia_III_Stage_age1_ID_1_20170313-103406.h264	0.873302602034	0.0149469099194
Method_Organism_Daphnia_III_Stage_age1_ID_1_20170313-103406.h264	0.897638735404	0.0153634322021
Method_Organism_Daphnia_III_Stage_age1_ID_1_20170313-103406.h264	0.864599770032	0.0147979576025
Method_Organism_Daphnia_III_Stage_age1_ID_1_20170313-103406.h264	0.793232042606	0.0135764714984
Method_Organism_Daphnia_III_Stage_age1_ID_1_20170313-103406.h264	0.76945766449	0.013169563873
Method_Organism_Daphnia_III_Stage_age1_ID_1_20170313-103406.h264	0.772212250049	0.0132167096643
Method_Organism_Daphnia_III_Stage_age1_ID_1_20170313-103406.h264	0.783791825221	0.0134148985471
Method_Organism_Daphnia_III_Stage_age1_ID_1_20170313-103406.h264	0.801569054677	0.0137191626666
Method_Organism_Daphnia_III_Stage_age1_ID_1_20170313-103406.h264	0.799873930124	0.0136901499579
Method_Organism_Daphnia_III_Stage_age1_ID_1_20170313-103406.h264	0.831838091337	0.014237228871
Method_Organism_Daphnia_III_Stage_age1_ID_1_20170313-103406.h264	0.837720133708	0.0143379022885
Method_Organism_Daphnia_III_Stage_age1_ID_1_20170313-103406.h264	0.882199802399	0.0150991889257
Method_Organism_Daphnia_III_Stage_age1_ID_1_20170313-103406.h264	0.890929533885	0.0152486016376
Method_Organism_Daphnia_III_Stage_age1_ID_1_20170313-103406.h264	0.887445201874	0.0151889659551
Method_Organism_Daphnia_III_Stage_age1_ID_1_20170313-103406.h264	0.946017262385	0.0161914492985
Method_Organism_Daphnia_III_Stage_age1_ID_1_20170313-103406.h264	0.948648710984	0.0162364875534
Method_Organism_Daphnia_III_Stage_age1_ID_1_20170313-103406.h264	0.903233175278	0.0154591831923
Method_Organism_Daphnia_III_Stage_age1_ID_1_20170313-103406.h264	0.881175924448	0.0150816648607
Method_Organism_Daphnia_III_Stage_age1_ID_1_20170313-103406.h264	0.86782326845	0.0148531290177
Method_Organism_Daphnia_III_Stage_age1_ID_1_20170313-103406.h264	0.818705201516	0.0140124544106
Method_Organism_Daphnia_III_Stage_age1_ID_1_20170313-103406.h264	0.876848633106	0.0150076016051
Method_Organism_Daphnia_III_Stage_age1_ID_1_20170313-103406.h264	0.89875343176	0.015382510659
Method_Organism_Daphnia_III_Stage_age1_ID_1_20170313-103406.h264	0.917181667915	0.0156979170085
Method_Organism_Daphnia_III_Stage_age1_ID_1_20170313-103406.h264	0.957571962063	0.0163892124276
Method_Organism_Daphnia_III_Stage_age1_ID_1_20170313-103406.h264	0.966330551734	0.0165391190585
Method_Organism_Daphnia_III_Stage_age1_ID_1_20170313-103406.h264	0.970017021619	0.0166022144085
Method_Organism_Daphnia_III_Stage_age1_ID_1_20170313-103406.h264	0.868261495003	0.0148606294337
Method_Organism_Daphnia_III_Stage_age1_ID_1_20170313-103406.h264	0.891382450691	0.015256353483
Method_Organism_Daphnia_III_Stage_age1_ID_1_20170313-103406.h264	0.890907596441	0.0152482261699
Method_Organism_Daphnia_III_Stage_age1_ID_1_20170313-103406.h264	0.949900124623	0.0162579059791
Method_Organism_Daphnia_III_Stage_age1_ID_1_20170313-103406.h264	0.966117445139	0.0165354716572
Method_Organism_Daphnia_III_Stage_age1_ID_1_20170313-103406.h264	1.02841273381	0.0176016794825
Method_Organism_Daphnia_III_Stage_age1_ID_1_20170313-103406.h264	0.935641961465	0.0160138720328
Method_Organism_Daphnia_III_Stage_age1_ID_1_20170313-103406.h264	0.866605870907	0.0148322927905
Method_Organism_Daphnia_III_Stage_age1_ID_1_20170313-103406.h264	0.912186982081	0.0156124310395
Method_Organism_Daphnia_III_Stage_age1_ID_1_20170313-103406.h264	0.881241410329	0.0150827856768
Method_Organism_Daphnia_III_Stage_age1_ID_1_20170313-103406.h264	0.876725430855	0.0150054929512
Method_Organism_Daphnia_III_Stage_age1_ID_1_20170313-103406.h264	0.871048072668	0.0149083227822
Method_Organism_Daphnia_III_Stage_age1_ID_1_20170313-103406.h264	0.876007240736	0.0149932008511
Method_Organism_Daphnia_III_Stage_age1_ID_1_20170313-103406.h264	0.984497431975	0.0168500522011
Method_Organism_Daphnia_III_Stage_age1_ID_1_20170313-103406.h264	1.00943873846	0.0172769322543
Method_Organism_Daphnia_III_Stage_age1_ID_1_20170313-103406.h264	1.0233564795	0.0175151397453
Method_Organism_Daphnia_III_Stage_age1_ID_2_20170313-103549.h264	0.869787453138	0.0148867467941
Method_Organism_Daphnia_III_Stage_age1_ID_2_20170313-103549.h264	0.909364299041	0.0155641197336
Method_Organism_Daphnia_III_Stage_age1_ID_2_20170313-103549.h264	0.845215753409	0.0144661927026
Method_Organism_Daphnia_III_Stage_age1_ID_2_20170313-103549.h264	0.856681985122	0.0146624416684
Method_Organism_Daphnia_III_Stage_age1_ID_2_20170313-103549.h264	0.830627679825	0.0142165122124
Method_Organism_Daphnia_III_Stage_age1_ID_2_20170313-103549.h264	0.857864713669	0.0146826845224
Method_Organism_Daphnia_III_Stage_age1_ID_2_20170313-103549.h264	0.903283579166	0.0154600458742
Method_Organism_Daphnia_III_Stage_age1_ID_2_20170313-103549.h264	0.987047986251	0.0168937059185
Method_Organism_Daphnia_III_Stage_age1_ID_2_20170313-103549.h264	0.918392536457	0.0157186414894
Method_Organism_Daphnia_III_Stage_age1_ID_2_20170313-103549.h264	0.858378154314	0.0146914722565
Method_Organism_Daphnia_III_Stage_age1_ID_2_20170313-103549.h264	0.857975967847	0.0146845886805
Method_Organism_Daphnia_III_Stage_age1_ID_2_20170313-103549.h264	0.850804056021	0.0145618386511
Method_Organism_Daphnia_III_Stage_age1_ID_2_20170313-103549.h264	0.858901780202	0.014700434315
Method_Organism_Daphnia_III_Stage_age1_ID_2_20170313-103549.h264	0.902124224443	0.0154402030722
Method_Organism_Daphnia_III_Stage_age1_ID_2_20170313-103549.h264	0.878015235021	0.0150275684455
Method_Organism_Daphnia_III_Stage_age1_ID_2_20170313-103549.h264	0.906071527921	0.0155077626894
Method_Organism_Daphnia_III_Stage_age1_ID_2_20170313-103549.h264	0.899804666226	0.0154005029412
Method_Organism_Daphnia_III_Stage_age1_ID_2_20170313-103549.h264	0.828908136808	0.0141870815723
Method_Organism_Daphnia_III_Stage_age1_ID_2_20170313-103549.h264	0.840798361852	0.0143905873471
Method_Organism_Daphnia_III_Stage_age1_ID_2_20170313-103549.h264	1.01915147635	0.017443169499
Method_Organism_Daphnia_III_Stage_age1_ID_2_20170313-103549.h264	0.899990220437	0.0154036787729
Method_Organism_Daphnia_III_Stage_age1_ID_2_20170313-103549.h264	0.777991917684	0.0133156308988
Method_Organism_Daphnia_III_Stage_age1_ID_2_20170313-103549.h264	0.772841841624	0.0132274853663
Method_Organism_Daphnia_III_Stage_age1_ID_3_20170313-103718.h264	0.745087580314	0.0127524605092
Method_Organism_Daphnia_III_Stage_age1_ID_3_20170313-103718.h264	0.84126858051	0.0143986353203
Method_Organism_Daphnia_III_Stage_age1_ID_3_20170313-103718.h264	0.860139287068	0.014721614721
Method_Organism_Daphnia_III_Stage_age1_ID_3_20170313-103718.h264	1.0936060502	0.0187174881668
Method_Organism_Daphnia_III_Stage_age1_ID_3_20170313-103718.h264	1.06275083982	0.0181893893738
Method_Organism_Daphnia_III_Stage_age1_ID_3_20170313-103718.h264	0.980785303116	0.0167865176879
Method_Organism_Daphnia_III_Stage_age1_ID_3_20170313-103718.h264	0.946009166424	0.016191310733
Method_Organism_Daphnia_III_Stage_age1_ID_3_20170313-103718.h264	0.819438343048	0.0140250024099
Method_Organism_Daphnia_III_Stage_age1_ID_3_20170313-103718.h264	0.801675869135	0.0137209908371
Method_Organism_Daphnia_III_Stage_age1_ID_3_20170313-103718.h264	0.845212945938	0.0144661446516
Method_Organism_Daphnia_III_Stage_age1_ID_3_20170313-103718.h264	0.85313614992	0.0146017533352
Method_Organism_Daphnia_III_Stage_age1_ID_3_20170313-103718.h264	0.875275013263	0.0149806684962
Method_Organism_Daphnia_III_Stage_age1_ID_3_20170313-103718.h264	0.877367427532	0.0150164809712
Method_Organism_Daphnia_III_Stage_age1_ID_3_20170313-103718.h264	0.944836884279	0.0161712466732
Method_Organism_Daphnia_III_Stage_age1_ID_3_20170313-103718.h264	0.823421817193	0.014093181102
Method_Organism_Daphnia_III_Stage_age1_ID_3_20170313-103718.h264	0.862947149277	0.0147696723626
Method_Organism_Daphnia_III_Stage_age1_ID_3_20170313-103718.h264	0.867171739432	0.014841977848
Method_Organism_Daphnia_III_Stage_age1_ID_3_20170313-103718.h264	0.873102488151	0.0149434848934
Method_Organism_Daphnia_III_Stage_age1_ID_3_20170313-103718.h264	0.888409470045	0.0152054697758
Method_Organism_Daphnia_III_Stage_age1_ID_3_20170313-103718.h264	0.887501155413	0.0151899236215
Method_Organism_Daphnia_III_Stage_age1_ID_3_20170313-103718.h264	0.798087791296	0.0136595795049
Method_Organism_Daphnia_III_Stage_age1_ID_4_20170313-103918.h264	0.968486754344	0.0165760232955
Method_Organism_Daphnia_III_Stage_age1_ID_4_20170313-103918.h264	1.07147828616	0.0183387629746
Method_Organism_Daphnia_III_Stage_age1_ID_4_20170313-103918.h264	0.988046335807	0.0169107930552
Method_Organism_Daphnia_III_Stage_age1_ID_4_20170313-103918.h264	1.09683757929	0.0187727970301
Method_Organism_Daphnia_III_Stage_age1_ID_4_20170313-103918.h264	1.09391741826	0.018722817351
Method_Organism_Daphnia_III_Stage_age1_ID_4_20170313-103918.h264	1.0733571368	0.018370920226
Method_Organism_Daphnia_III_Stage_age1_ID_4_20170313-103918.h264	1.01897571564	0.0174401612869
Method_Organism_Daphnia_III_Stage_age1_ID_4_20170313-103918.h264	1.06501744784	0.0182281832418
Method_Organism_Daphnia_III_Stage_age1_ID_4_20170313-103918.h264	0.928829079408	0.015897266936
Method_Organism_Daphnia_III_Stage_age1_ID_4_20170313-103918.h264	0.993086659358	0.0169970601313
Method_Organism_Daphnia_III_Stage_age1_ID_4_20170313-103918.h264	0.927846334164	0.0158804468732
Method_Organism_Daphnia_III_Stage_age1_ID_4_20170313-103918.h264	0.943873856618	0.0161547640844
Method_Organism_Daphnia_III_Stage_age1_ID_4_20170313-103918.h264	0.925593632918	0.0158418910249
Method_Organism_Daphnia_III_Stage_age1_ID_4_20170313-103918.h264	0.984490054204	0.0168499259277
Method_Organism_Daphnia_III_Stage_age1_ID_4_20170313-103918.h264	1.06709993803	0.0182638258624
Method_Organism_Daphnia_III_Stage_age1_ID_4_20170313-103918.h264	1.01708628801	0.0174078230064
Method_Organism_Daphnia_III_Stage_age1_ID_4_20170313-103918.h264	1.06266517933	0.0181879232615
Method_Organism_Daphnia_III_Stage_age1_ID_4_20170313-103918.h264	1.02449298272	0.017534591435
Method_Organism_Daphnia_III_Stage_age1_ID_4_20170313-103918.h264	1.00145572882	0.0171402999741
Method_Organism_Daphnia_III_Stage_age1_ID_4_20170313-103918.h264	1.00061766624	0.0171259562107
Method_Organism_Daphnia_III_Stage_age1_ID_4_20170313-103918.h264	0.987309407454	0.016898180243
Method_Organism_Daphnia_III_Stage_age1_ID_4_20170313-103918.h264	1.17803981047	0.0201626044485
Method_Organism_Daphnia_III_Stage_age1_ID_4_20170313-103918.h264	1.02648125942	0.0175686215554
Method_Organism_Daphnia_III_Stage_age1_ID_4_20170313-103918.h264	1.02846757742	0.017602618152
Method_Organism_Daphnia_III_Stage_age1_ID_4_20170313-103918.h264	0.922322538082	0.0157859049787
Method_Organism_Daphnia_III_Stage_age1_ID_4_20170313-103918.h264	0.975666043942	0.0166988995982
Method_Organism_Daphnia_III_Stage_age1_ID_4_20170313-103918.h264	0.885363756327	0.0151533412141
Method_Organism_Daphnia_III_Stage_age1_ID_4_20170313-103918.h264	0.843770232567	0.0144414520574
Method_Organism_Daphnia_III_Stage_age1_ID_4_20170313-103918.h264	0.798724173032	0.0136704714231
Method_Organism_Daphnia_III_Stage_age1_ID_4_20170313-103918.h264	0.895858080937	0.015332955616
Method_Organism_Daphnia_III_Stage_age1_ID_4_20170313-103918.h264	0.811828465829	0.0138947564344
Method_Organism_Daphnia_III_Stage_age1_ID_4_20170313-103918.h264	0.834562578201	0.0142838595115
Method_Organism_Daphnia_III_Stage_age1_ID_4_20170313-103918.h264	0.915274481407	0.0156652747779
Method_Organism_Daphnia_III_Stage_age1_ID_4_20170313-103918.h264	0.977141598188	0.0167241542767
Method_Organism_Daphnia_III_Stage_age1_ID_4_20170313-103918.h264	0.929839834067	0.0159145663908
Method_Organism_Daphnia_III_Stage_age1_ID_4_20170313-103918.h264	0.973750696182	0.0166661176847
Method_Organism_Daphnia_III_Stage_age1_ID_4_20170313-103918.h264	0.940455598098	0.0160962592751
Method_Organism_Daphnia_III_Stage_age1_ID_4_20170313-103918.h264	0.971573992509	0.0166288625641
Method_Organism_Daphnia_III_Stage_age1_ID_4_20170313-103918.h264	1.01363773493	0.0173487996939
Method_Organism_Daphnia_III_Stage_age1_ID_4_20170313-103918.h264	0.985282283196	0.0168634852316
Method_Organism_Daphnia_III_Stage_age1_ID_4_20170313-103918.h264	0.974153143809	0.0166730057306
Method_Organism_Daphnia_III_Stage_age1_ID_4_20170313-103918.h264	0.972489489042	0.0166445316394
Method_Organism_Daphnia_III_Stage_age1_ID_4_20170313-103918.h264	0.983157680952	0.0168271218471
Method_Organism_Daphnia_III_Stage_age1_ID_4_20170313-103918.h264	0.870156341699	0.0148930604637
Method_Organism_Daphnia_III_Stage_age1_ID_4_20170313-103918.h264	0.902803240556	0.0154518246941
Method_Organism_Daphnia_III_Stage_age1_ID_4_20170313-103918.h264	0.834176518367	0.014277251949
Method_Organism_Daphnia_III_Stage_age1_ID_4_20170313-103918.h264	0.776120314231	0.0132835976859
Method_Organism_Daphnia_III_Stage_age1_ID_4_20170313-103918.h264	0.777326481893	0.0133042417093
Method_Organism_Daphnia_III_Stage_age1_ID_4_20170313-103918.h264	0.779723996382	0.0133452760919
Method_Organism_Daphnia_III_Stage_age1_ID_4_20170313-103918.h264	0.781397901682	0.0133739256249
Method_Organism_Daphnia_III_Stage_age1_ID_4_20170313-103918.h264	0.781547024067	0.0133764779119
Method_Organism_Daphnia_III_Stage_age1_ID_4_20170313-103918.h264	0.785890115591	0.0134508115938
Method_Organism_Daphnia_III_Stage_age1_ID_4_20170313-103918.h264	0.796404092495	0.0136307623523
Method_Organism_Daphnia_III_Stage_age1_ID_4_20170313-103918.h264	0.843941161816	0.0144443775772
Method_Organism_Daphnia_III_Stage_age1_ID_4_20170313-103918.h264	0.75417699447	0.0129080293284
Method_Organism_Daphnia_III_Stage_age1_ID_4_20170313-103918.h264	0.782261492656	0.0133887063166
Method_Organism_Daphnia_III_Stage_age1_ID_4_20170313-103918.h264	0.789816656846	0.0135180158576
Method_Organism_Daphnia_III_Stage_age1_ID_4_20170313-103918.h264	0.835527172822	0.0143003689195
Method_Organism_Daphnia_III_Stage_age1_ID_4_20170313-103918.h264	0.815485489919	0.0139573478082
Method_Organism_Daphnia_III_Stage_age1_ID_4_20170313-103918.h264	0.824798195912	0.0141167383531
Method_Organism_Daphnia_III_Stage_age1_ID_4_20170313-103918.h264	0.809959865717	0.0138627746248
Method_Organism_Daphnia_III_Stage_age1_ID_4_20170313-103918.h264	0.748456479586	0.012810120516
Method_Organism_Daphnia_III_Stage_age1_ID_4_20170313-103918.h264	0.747837987313	0.0127995347829
Method_Organism_Daphnia_III_Stage_age1_ID_4_20170313-103918.h264	0.744902483133	0.0127492924998
Method_Organism_Daphnia_III_Stage_age1_ID_4_20170313-103918.h264	0.74218387237	0.0127027624309
Method_Organism_Daphnia_III_Stage_age1_ID_4_20170313-103918.h264	0.849037047166	0.014531595615
Method_Organism_Daphnia_III_Stage_age1_ID_4_20170313-103918.h264	0.846284746757	0.0144844889349
Method_Organism_Daphnia_III_Stage_age1_ID_4_20170313-103918.h264	0.872117980077	0.014926634659
Method_Organism_Daphnia_III_Stage_age1_ID_4_20170313-103918.h264	0.861899505762	0.0147517415409
Method_Organism_Daphnia_III_Stage_age1_ID_4_20170313-103918.h264	0.93974870315	0.0160841604962
Method_Organism_Daphnia_III_Stage_age1_ID_4_20170313-103918.h264	0.859690614113	0.0147139355108
Method_Organism_Daphnia_III_Stage_age1_ID_4_20170313-103918.h264	0.904733343858	0.0154848591545
Method_Organism_Daphnia_III_Stage_age1_ID_4_20170313-103918.h264	0.882729239097	0.0151082504384
Method_Organism_Daphnia_III_Stage_age1_ID_4_20170313-103918.h264	0.890413285769	0.0152397658526
Method_Organism_Daphnia_III_Stage_age1_ID_4_20170313-103918.h264	0.888853572699	0.0152130707635
Method_Organism_Daphnia_III_Stage_age1_ID_4_20170313-103918.h264	0.850469705875	0.0145561161198
Method_Organism_Daphnia_III_Stage_age1_ID_4_20170313-103918.h264	0.811652770409	0.0138917493397
Method_Organism_Daphnia_III_Stage_age1_ID_4_20170313-103918.h264	0.847518597383	0.0145056067629
Method_Organism_Daphnia_III_Stage_age1_ID_4_20170313-103918.h264	0.850901795167	0.0145635114942
Method_Organism_Daphnia_III_Stage_age1_ID_4_20170313-103918.h264	0.862611428041	0.0147639263645
Method_Organism_Daphnia_III_Stage_age1_ID_4_20170313-103918.h264	0.861594862571	0.0147465274555
Method_Organism_Daphnia_III_Stage_age1_ID_4_20170313-103918.h264	0.867114284222	0.01484099448
Method_Organism_Daphnia_III_Stage_age1_ID_4_20170313-103918.h264	0.876029569919	0.0149935830236
Method_Organism_Daphnia_III_Stage_age1_ID_4_20170313-103918.h264	0.89323381424	0.0152880402822
Method_Organism_Daphnia_III_Stage_age1_ID_4_20170313-103918.h264	0.866798019409	0.014835581486
Method_Organism_Daphnia_III_Stage_age1_ID_4_20170313-103918.h264	0.879182489835	0.0150475464606
Method_Organism_Daphnia_III_Stage_age1_ID_4_20170313-103918.h264	0.877804021835	0.0150239534506
Method_Organism_Daphnia_III_Stage_age1_ID_4_20170313-103918.h264	0.875042711405	0.0149766925606
Method_Organism_Daphnia_III_Stage_age1_ID_4_20170313-103918.h264	0.904065818787	0.0154734342062
Method_Organism_Daphnia_III_Stage_age1_ID_4_20170313-103918.h264	0.894105435885	0.0153029584219
Method_Organism_Daphnia_III_Stage_age1_ID_4_20170313-103918.h264	0.929748166891	0.0159129974718
Method_Organism_Daphnia_III_Stage_age1_ID_4_20170313-103918.h264	0.923437299728	0.015804984553
Method_Organism_Daphnia_III_Stage_age1_ID_4_20170313-103918.h264	0.934362930151	0.0159919809199
Method_Organism_Daphnia_III_Stage_age1_ID_4_20170313-103918.h264	0.916832039906	0.0156919329907
Method_Organism_Daphnia_III_Stage_age1_ID_4_20170313-103918.h264	0.912970462212	0.0156258406032
Method_Organism_Daphnia_III_Stage_age1_ID_4_20170313-103918.h264	0.948194749539	0.0162287178286
Method_Organism_Daphnia_III_Stage_age1_ID_4_20170313-103918.h264	0.939052581054	0.0160722460988
Method_Organism_Daphnia_III_Stage_age1_ID_4_20170313-103918.h264	0.960105149196	0.0164325688997
Method_Organism_Daphnia_III_Stage_age1_ID_4_20170313-103918.h264	0.936884430372	0.016035137366
Method_Organism_Daphnia_III_Stage_age1_ID_4_20170313-103918.h264	0.931893400779	0.0159497139749
Method_Organism_Daphnia_III_Stage_age1_ID_4_20170313-103918.h264	0.93663182332	0.0160308138991
Method_Organism_Daphnia_III_Stage_age1_ID_4_20170313-103918.h264	0.953661612731	0.0163222852948
Method_Organism_Daphnia_III_Stage_age1_ID_4_20170313-103918.h264	0.986283440223	0.0168806204192
Method_Organism_Daphnia_III_Stage_age1_ID_4_20170313-103918.h264	0.961380524269	0.0164543974346
Method_Organism_Daphnia_III_Stage_age1_ID_4_20170313-103918.h264	0.948581396983	0.0162353354484
Method_Organism_Daphnia_III_Stage_age1_ID_4_20170313-103918.h264	0.959221971218	0.0164174529689
Method_Organism_Daphnia_III_Stage_age1_ID_4_20170313-103918.h264	0.97841442695	0.0167459392305
Method_Organism_Daphnia_III_Stage_age1_ID_4_20170313-103918.h264	0.988719214659	0.0169223096355
Method_Organism_Daphnia_III_Stage_age1_ID_4_20170313-103918.h264	0.918520961908	0.0157208395404
Method_Organism_Daphnia_III_Stage_age1_ID_4_20170313-103918.h264	0.87231463359	0.0149300004595
Method_Organism_Daphnia_III_Stage_age1_ID_4_20170313-103918.h264	0.887610320311	0.0151917920207
Method_Organism_Daphnia_III_Stage_age1_ID_4_20170313-103918.h264	0.873204405858	0.0149452292541
Method_Organism_Daphnia_III_Stage_age1_ID_4_20170313-103918.h264	0.853682757891	0.0146111087408
Method_Organism_Daphnia_III_Stage_age1_ID_4_20170313-103918.h264	0.860410436484	0.0147262555475
Method_Organism_Daphnia_III_Stage_age1_ID_4_20170313-103918.h264	0.870061344734	0.0148914345541
Method_Organism_Daphnia_III_Stage_age1_ID_4_20170313-103918.h264	0.86758326237	0.0148490212213
Method_Organism_Daphnia_III_Stage_age1_ID_4_20170313-103918.h264	0.891712491696	0.0152620022617
Method_Organism_Daphnia_III_Stage_age1_ID_4_20170313-103918.h264	0.892940596801	0.0152830217529
Method_Organism_Daphnia_III_Stage_age1_ID_4_20170313-103918.h264	0.88454541133	0.0151393349247
Method_Organism_Daphnia_III_Stage_age1_ID_4_20170313-103918.h264	0.886575604219	0.0151740824568
Method_Organism_Daphnia_III_Stage_age1_ID_4_20170313-103918.h264	0.896673487883	0.0153469116195
Method_Organism_Daphnia_III_Stage_age1_ID_4_20170313-103918.h264	0.83155564675	0.0142323947232
Method_Organism_Daphnia_III_Stage_age1_ID_4_20170313-103918.h264	0.935593581566	0.0160130439922
Method_Organism_Daphnia_III_Stage_age1_ID_4_20170313-103918.h264	0.929428376418	0.0159075241348
Method_Organism_Daphnia_III_Stage_age1_ID_4_20170313-103918.h264	0.954815940123	0.0163420420521
Method_Organism_Daphnia_III_Stage_age1_ID_4_20170313-103918.h264	0.921029142967	0.0157637680239
Method_Organism_Daphnia_III_Stage_age1_ID_4_20170313-103918.h264	0.842434464235	0.0144185898686
Method_Organism_Daphnia_III_Stage_age1_ID_4_20170313-103918.h264	0.798387864186	0.0136647153678
Method_Organism_Daphnia_III_Stage_age1_ID_4_20170313-103918.h264	0.770424870711	0.0131861179795
Method_Organism_Daphnia_III_Stage_age1_ID_4_20170313-103918.h264	0.8601495376	0.0147217901628
Method_Organism_Daphnia_III_Stage_age1_ID_4_20170313-103918.h264	0.898408961663	0.0153766149208
Method_Organism_Daphnia_III_Stage_age1_ID_4_20170313-103918.h264	0.89515660506	0.0153209495866
Method_Organism_Daphnia_III_Stage_age1_ID_4_20170313-103918.h264	0.881839140379	0.0150930160565
Method_Organism_Daphnia_III_Stage_age1_ID_4_20170313-103918.h264	0.873148909349	0.01494427941
Method_Organism_Daphnia_III_Stage_age1_ID_4_20170313-103918.h264	0.865467996597	0.0148128176341
Method_Organism_Daphnia_III_Stage_age1_ID_4_20170313-103918.h264	0.854959634634	0.0146329629774
Method_Organism_Daphnia_III_Stage_age1_ID_4_20170313-103918.h264	0.895541946705	0.0153275448571
Method_Organism_Daphnia_III_Stage_age1_ID_4_20170313-103918.h264	0.905733782695	0.01550198205
Method_Organism_Daphnia_III_Stage_age1_ID_4_20170313-103918.h264	0.941797438401	0.016119225388
Method_Organism_Daphnia_III_Stage_age1_ID_4_20170313-103918.h264	0.850109435595	0.0145499499554
Method_Organism_Daphnia_III_Stage_age1_ID_4_20170313-103918.h264	0.838457323221	0.0143505195705
Method_Organism_Daphnia_III_Stage_age1_ID_4_20170313-103918.h264	0.807301387053	0.01381727374
Method_Organism_Daphnia_III_Stage_age1_ID_4_20170313-103918.h264	0.806540170816	0.0138042452313
Method_Organism_Daphnia_III_Stage_age1_ID_4_20170313-103918.h264	0.800102902192	0.0136940689029
Method_Organism_Daphnia_III_Stage_age1_ID_4_20170313-103918.h264	0.822403162443	0.0140757464341
Method_Organism_Daphnia_III_Stage_age1_ID_4_20170313-103918.h264	0.85151695765	0.0145740402367
Method_Organism_Daphnia_III_Stage_age1_ID_4_20170313-103918.h264	0.872585260685	0.0149346323463
Method_Organism_Daphnia_III_Stage_age1_ID_4_20170313-103918.h264	0.903089406674	0.0154567225373
Method_Organism_Daphnia_III_Stage_age1_ID_4_20170313-103918.h264	0.876119474264	0.0149951217711
Method_Organism_Daphnia_III_Stage_age1_ID_4_20170313-103918.h264	0.878953648347	0.0150436297506
Method_Organism_Daphnia_III_Stage_age1_ID_4_20170313-103918.h264	0.856001010308	0.0146507865226
Method_Organism_Daphnia_III_Stage_age1_ID_4_20170313-103918.h264	0.839371970984	0.0143661741188
Method_Organism_Daphnia_III_Stage_age1_ID_4_20170313-103918.h264	0.844904124187	0.0144608590486
Method_Organism_Daphnia_III_Stage_age1_ID_4_20170313-103918.h264	0.795403196628	0.0136136316346
Method_Organism_Daphnia_III_Stage_age1_ID_4_20170313-103918.h264	0.982161551255	0.0168100727042
Method_Organism_Daphnia_III_Stage_age1_ID_4_20170313-103918.h264	0.944924242313	0.0161727418396
Method_Organism_Daphnia_III_Stage_age1_ID_4_20170313-103918.h264	0.883811943348	0.0151267813381
Method_Organism_Daphnia_III_Stage_age1_ID_4_20170313-103918.h264	0.88220593966	0.0150992939673
Method_Organism_Daphnia_III_Stage_age1_ID_4_20170313-103918.h264	0.860277114281	0.0147239736867
Method_Organism_Daphnia_III_Stage_age1_ID_4_20170313-103918.h264	0.848027402438	0.0145143151571
Method_Organism_Daphnia_III_Stage_age1_ID_4_20170313-103918.h264	0.838158686711	0.0143454082918
Method_Organism_Daphnia_III_Stage_age1_ID_4_20170313-103918.h264	0.824768227797	0.0141162254373
Method_Organism_Daphnia_III_Stage_age1_ID_4_20170313-103918.h264	0.843228586637	0.014432181579
Method_Organism_Daphnia_III_Stage_age1_ID_4_20170313-103918.h264	0.836827880419	0.0143226310303
Method_Organism_Daphnia_III_Stage_age1_ID_4_20170313-103918.h264	0.856542917398	0.0146600614709
Method_Organism_Daphnia_III_Stage_age1_ID_4_20170313-103918.h264	0.851282044191	0.0145700196025
Method_Organism_Daphnia_III_Stage_age1_ID_4_20170313-103918.h264	0.866070231658	0.0148231251188
Method_Organism_Daphnia_III_Stage_age1_ID_4_20170313-103918.h264	0.872578405234	0.0149345150127
Method_Organism_Daphnia_III_Stage_age1_ID_4_20170313-103918.h264	0.884501405863	0.0151385817542
Method_Organism_Daphnia_III_Stage_age1_ID_4_20170313-103918.h264	0.892365065355	0.0152731713109
Method_Organism_Daphnia_III_Stage_age1_ID_4_20170313-103918.h264	0.911567184008	0.0156018229571
Method_Organism_Daphnia_III_Stage_age1_ID_4_20170313-103918.h264	0.921627656496	0.0157740118131
Method_Organism_Daphnia_III_Stage_age1_ID_4_20170313-103918.h264	0.934562129974	0.0159953903015
Method_Organism_Daphnia_III_Stage_age1_ID_4_20170313-103918.h264	0.939410435603	0.0160783709171
Method_Organism_Daphnia_III_Stage_age1_ID_4_20170313-103918.h264	0.938341768705	0.0160600802721
Method_Organism_Daphnia_III_Stage_age1_ID_4_20170313-103918.h264	0.988947337958	0.0169262140535
Method_Organism_Daphnia_III_Stage_age1_ID_4_20170313-103918.h264	0.999854164857	0.0171128885908
Method_Organism_Daphnia_III_Stage_age1_ID_4_20170313-103918.h264	1.0197289012	0.0174530523475
Method_Organism_Daphnia_III_Stage_age1_ID_4_20170313-103918.h264	0.995518189944	0.0170386767125
Method_Organism_Daphnia_III_Stage_age1_ID_4_20170313-103918.h264	0.941234116187	0.0161095839117
Method_Organism_Daphnia_III_Stage_age1_ID_4_20170313-103918.h264	0.940759131358	0.0161014543636
Method_Organism_Daphnia_III_Stage_age1_ID_4_20170313-103918.h264	0.973621095511	0.0166638995193
Method_Organism_Daphnia_III_Stage_age1_ID_4_20170313-103918.h264	0.971828623552	0.0166332206723
Method_Organism_Daphnia_III_Stage_age1_ID_4_20170313-103918.h264	0.958699324681	0.0164085076724
Method_Organism_Daphnia_III_Stage_age1_ID_4_20170313-103918.h264	0.968729306735	0.016580174673
Method_Organism_Daphnia_III_Stage_age1_ID_4_20170313-103918.h264	0.994377051133	0.0170191456829
Method_Organism_Daphnia_III_Stage_age1_ID_4_20170313-103918.h264	0.958353744654	0.0164025929373
Method_Organism_Daphnia_III_Stage_age1_ID_4_20170313-103918.h264	0.859683432212	0.0147138125898
Method_Organism_Daphnia_III_Stage_age1_ID_4_20170313-103918.h264	0.859555986111	0.0147116313007
Method_Organism_Daphnia_III_Stage_age1_ID_4_20170313-103918.h264	0.856693019133	0.0146626305198
Method_Organism_Daphnia_III_Stage_age1_ID_4_20170313-103918.h264	0.854434833527	0.0146239808046
Method_Organism_Daphnia_III_Stage_age1_ID_4_20170313-103918.h264	0.86991751084	0.0148889727817
Method_Organism_Daphnia_III_Stage_age1_ID_4_20170313-103918.h264	0.898179924305	0.0153726948583
Method_Organism_Daphnia_III_Stage_age1_ID_4_20170313-103918.h264	0.895317871387	0.0153237097218
Method_Organism_Daphnia_III_Stage_age1_ID_4_20170313-103918.h264	0.903809033174	0.0154690392216
Method_Organism_Daphnia_III_Stage_age1_ID_4_20170313-103918.h264	0.923225107193	0.0158013527962
Method_Organism_Daphnia_III_Stage_age1_ID_4_20170313-103918.h264	0.928416642409	0.0158902079182
Method_Organism_Daphnia_III_Stage_age1_ID_4_20170313-103918.h264	0.882581226642	0.0151057171483
Method_Organism_Daphnia_III_Stage_age1_ID_4_20170313-103918.h264	0.855758653787	0.0146466384975
Method_Organism_Daphnia_III_Stage_age1_ID_4_20170313-103918.h264	0.840239218198	0.0143810173884
Method_Organism_Daphnia_III_Stage_age1_ID_4_20170313-103918.h264	0.850508357562	0.0145567776583
Method_Organism_Daphnia_III_Stage_age1_ID_5_20170313-104041.h264	0.741728148094	0.0126949625347
Method_Organism_Daphnia_III_Stage_age1_ID_5_20170313-104041.h264	1.02450728123	0.0175348361595
Method_Organism_Daphnia_III_Stage_age1_ID_5_20170313-104041.h264	1.04286644055	0.0178490602325
Method_Organism_Daphnia_III_Stage_age1_ID_5_20170313-104041.h264	0.924616372035	0.0158251648291
Method_Organism_Daphnia_III_Stage_age1_ID_5_20170313-104041.h264	0.970134739509	0.0166042291954
Method_Organism_Daphnia_III_Stage_age1_ID_5_20170313-104041.h264	0.881294817558	0.015083699762
Method_Organism_Daphnia_III_Stage_age1_ID_5_20170313-104041.h264	0.912342698757	0.0156150961903
Method_Organism_Daphnia_III_Stage_age1_ID_5_20170313-104041.h264	0.932247729668	0.0159557784501
Method_Organism_Daphnia_III_Stage_age1_ID_5_20170313-104041.h264	0.890458205296	0.0152405346676
Method_Organism_Daphnia_III_Stage_age1_ID_5_20170313-104041.h264	0.922731253551	0.0157929003012
Method_Organism_Daphnia_III_Stage_age1_ID_5_20170313-104041.h264	0.884091188724	0.0151315607301
Method_Organism_Daphnia_III_Stage_age1_ID_5_20170313-104041.h264	0.827049721938	0.014155274087
Method_Organism_Daphnia_III_Stage_age1_ID_5_20170313-104041.h264	0.857661465865	0.0146792058581
Method_Organism_Daphnia_III_Stage_age1_ID_5_20170313-104041.h264	0.845248333124	0.0144667503169
Method_Organism_Daphnia_III_Stage_age1_ID_5_20170313-104041.h264	0.814159123347	0.0139346465342
Method_Organism_Daphnia_III_Stage_age1_ID_5_20170313-104041.h264	0.802555456161	0.0137360453074
Method_Organism_Daphnia_III_Stage_age3_ID_1_20170315-152440.h264	0.882333973371	0.0151014853135
Method_Organism_Daphnia_III_Stage_age3_ID_1_20170315-152440.h264	1.10469614616	0.0189072994246
Method_Organism_Daphnia_III_Stage_age3_ID_1_20170315-152440.h264	1.11427954454	0.0190713229738
Method_Organism_Daphnia_III_Stage_age3_ID_1_20170315-152440.h264	1.08578313167	0.0185835959075
Method_Organism_Daphnia_III_Stage_age3_ID_1_20170315-152440.h264	1.29380892387	0.0221440373508
Method_Organism_Daphnia_III_Stage_age3_ID_1_20170315-152440.h264	1.02162955871	0.0174855828318
Method_Organism_Daphnia_III_Stage_age3_ID_1_20170315-152440.h264	0.981520599219	0.0167991025635
Method_Organism_Daphnia_III_Stage_age3_ID_1_20170315-152440.h264	1.05384234428	0.0180369170464
Method_Organism_Daphnia_III_Stage_age3_ID_1_20170315-152440.h264	1.06843746919	0.0182867182227
Method_Organism_Daphnia_III_Stage_age3_ID_1_20170315-152440.h264	1.06343808247	0.0182011517962
Method_Organism_Daphnia_III_Stage_age3_ID_1_20170315-152440.h264	1.0735748137	0.0183746458498
Method_Organism_Daphnia_III_Stage_age3_ID_1_20170315-152440.h264	1.08654304211	0.0185966020669
Method_Organism_Daphnia_III_Stage_age3_ID_1_20170315-152440.h264	1.10075889734	0.0188399118968
Method_Organism_Daphnia_III_Stage_age3_ID_1_20170315-152440.h264	1.00327725484	0.0171714760924
Method_Organism_Daphnia_III_Stage_age3_ID_1_20170315-152440.h264	1.07350795672	0.018373501567
Method_Organism_Daphnia_III_Stage_age3_ID_1_20170315-152440.h264	1.12634513855	0.0192778302559
Method_Organism_Daphnia_III_Stage_age3_ID_1_20170315-152440.h264	1.44366203455	0.0247088309759
Method_Organism_Daphnia_III_Stage_age3_ID_1_20170315-152440.h264	1.42770633111	0.0244357429747
Method_Organism_Daphnia_III_Stage_age3_ID_1_20170315-152440.h264	1.44180766766	0.0246770927734
Method_Organism_Daphnia_III_Stage_age3_ID_1_20170315-152440.h264	1.30008917002	0.0222515261791
Method_Organism_Daphnia_III_Stage_age3_ID_1_20170315-152440.h264	1.05250318087	0.0180139967495
Method_Organism_Daphnia_III_Stage_age3_ID_1_20170315-152440.h264	1.07329791876	0.0183699066865
Method_Organism_Daphnia_III_Stage_age3_ID_1_20170315-152440.h264	1.01315909386	0.0173406075679
Method_Organism_Daphnia_III_Stage_age3_ID_1_20170315-152440.h264	0.980070573367	0.0167742848134
Method_Organism_Daphnia_III_Stage_age3_ID_1_20170315-152440.h264	0.970946424924	0.0166181215035
Method_Organism_Daphnia_III_Stage_age3_ID_1_20170315-152440.h264	1.01484494723	0.0173694615968
Method_Organism_Daphnia_III_Stage_age3_ID_1_20170315-152440.h264	1.07885827725	0.0184650743606
Method_Organism_Daphnia_III_Stage_age3_ID_1_20170315-152440.h264	1.26660845243	0.0216784908204
Method_Organism_Daphnia_III_Stage_age3_ID_1_20170315-152440.h264	1.26927907504	0.0217241995535
Method_Organism_Daphnia_III_Stage_age3_ID_1_20170315-152440.h264	1.38780081529	0.0237527447232
Method_Organism_Daphnia_III_Stage_age3_ID_1_20170315-152440.h264	1.03225465921	0.0176674355134
Method_Organism_Daphnia_III_Stage_age3_ID_1_20170315-152440.h264	1.06008406933	0.0181437465711
Method_Organism_Daphnia_III_Stage_age3_ID_1_20170315-152440.h264	0.913038559694	0.0156270061178
Method_Organism_Daphnia_III_Stage_age3_ID_1_20170315-152440.h264	0.968933925629	0.016583676804
Method_Organism_Daphnia_III_Stage_age3_ID_1_20170315-152440.h264	1.10598235937	0.0189293134585
Method_Organism_Daphnia_III_Stage_age3_ID_1_20170315-152440.h264	0.967113574835	0.0165525208001
Method_Organism_Daphnia_III_Stage_age3_ID_1_20170315-152440.h264	1.06145228679	0.0181671641394
Method_Organism_Daphnia_III_Stage_age3_ID_1_20170315-152440.h264	1.02710804352	0.0175793492065
Method_Organism_Daphnia_III_Stage_age3_ID_1_20170315-152440.h264	1.34544248434	0.0230277655974
Method_Organism_Daphnia_III_Stage_age3_ID_1_20170315-152440.h264	1.25100596795	0.0214114482976
Method_Organism_Daphnia_III_Stage_age3_ID_1_20170315-152440.h264	1.13623213548	0.0194470500111
Method_Organism_Daphnia_III_Stage_age3_ID_1_20170315-152440.h264	1.1685138673	0.0199995642673
Method_Organism_Daphnia_III_Stage_age3_ID_1_20170315-152440.h264	1.16030665178	0.0198590946169
Method_Organism_Daphnia_III_Stage_age3_ID_1_20170315-152440.h264	1.0971342571	0.0187778747849
Method_Organism_Daphnia_III_Stage_age3_ID_1_20170315-152440.h264	1.27524383985	0.0218262887974
Method_Organism_Daphnia_III_Stage_age3_ID_1_20170315-152440.h264	1.21913334333	0.0208659360685
Method_Organism_Daphnia_III_Stage_age3_ID_1_20170315-152440.h264	1.30511506447	0.0223375462958
Method_Organism_Daphnia_III_Stage_age3_ID_1_20170315-152440.h264	1.1531239671	0.0197361602061
Method_Organism_Daphnia_III_Stage_age3_ID_1_20170315-152440.h264	1.13669047136	0.0194548946059
Method_Organism_Daphnia_III_Stage_age3_ID_1_20170315-152440.h264	1.16609539472	0.0199581711789
Method_Organism_Daphnia_III_Stage_age3_ID_1_20170315-152440.h264	1.06403352737	0.0182113430647
Method_Organism_Daphnia_III_Stage_age3_ID_1_20170315-152440.h264	1.08184601344	0.0185162106146
Method_Organism_Daphnia_III_Stage_age3_ID_1_20170315-152440.h264	0.978401956558	0.0167457257949
Method_Organism_Daphnia_III_Stage_age3_ID_1_20170315-152440.h264	1.06813230368	0.0182814951976
Method_Organism_Daphnia_III_Stage_age3_ID_1_20170315-152440.h264	1.08417921727	0.0185561442955
Method_Organism_Daphnia_III_Stage_age3_ID_1_20170315-152440.h264	1.01179642604	0.0173172849841
Method_Organism_Daphnia_III_Stage_age3_ID_1_20170315-152440.h264	1.01417507172	0.0173579964198
Method_Organism_Daphnia_III_Stage_age3_ID_1_20170315-152440.h264	0.997725579922	0.017076457041
Method_Organism_Daphnia_III_Stage_age3_ID_1_20170315-152440.h264	1.12192226263	0.0192021310335
Method_Organism_Daphnia_III_Stage_age3_ID_1_20170315-152440.h264	1.02100551679	0.0174749021142
Method_Organism_Daphnia_III_Stage_age3_ID_1_20170315-152440.h264	0.815828654216	0.0139632211972
Method_Organism_Daphnia_III_Stage_age3_ID_1_20170315-152440.h264	0.77365737915	0.0132414436047
Method_Organism_Daphnia_III_Stage_age3_ID_1_20170315-152440.h264	0.848668354475	0.0145252852977
Method_Organism_Daphnia_III_Stage_age3_ID_1_20170315-152440.h264	0.835867464359	0.01430619314
Method_Organism_Daphnia_III_Stage_age3_ID_1_20170315-152440.h264	0.966264151793	0.016537982598
Method_Organism_Daphnia_III_Stage_age3_ID_1_20170315-152440.h264	0.882636331412	0.0151066602876
Method_Organism_Daphnia_III_Stage_age3_ID_1_20170315-152440.h264	0.839405203599	0.0143667429078
Method_Organism_Daphnia_III_Stage_age3_ID_1_20170315-152440.h264	0.834104634065	0.0142760216215
Method_Organism_Daphnia_III_Stage_age3_ID_1_20170315-152440.h264	0.82352327787	0.0140949176405
Method_Organism_Daphnia_III_Stage_age3_ID_1_20170315-152440.h264	0.843896503448	0.0144436132321
Method_Organism_Daphnia_III_Stage_age3_ID_1_20170315-152440.h264	0.860099590742	0.0147209353031
Method_Organism_Daphnia_III_Stage_age3_ID_1_20170315-152440.h264	0.955212381069	0.0163488272914
Method_Organism_Daphnia_III_Stage_age3_ID_1_20170315-152440.h264	1.01918692882	0.0174437762818
Method_Organism_Daphnia_III_Stage_age3_ID_1_20170315-152440.h264	0.908992211268	0.0155577513082
Method_Organism_Daphnia_III_Stage_age3_ID_1_20170315-152440.h264	1.0622202279	0.0181803077468
Method_Organism_Daphnia_III_Stage_age3_ID_1_20170315-152440.h264	1.27816400088	0.0218762684766
Method_Organism_Daphnia_III_Stage_age3_ID_1_20170315-152440.h264	1.22024170655	0.0208849061314
Method_Organism_Daphnia_III_Stage_age3_ID_1_20170315-152440.h264	1.31267447252	0.0224669284719
Method_Organism_Daphnia_III_Stage_age3_ID_1_20170315-152440.h264	1.28864800967	0.0220557063193
Method_Organism_Daphnia_III_Stage_age3_ID_1_20170315-152440.h264	1.28335246746	0.0219650710777
Method_Organism_Daphnia_III_Stage_age3_ID_1_20170315-152440.h264	1.33996491359	0.0229340148672
Method_Organism_Daphnia_III_Stage_age3_ID_1_20170315-152440.h264	1.27212624183	0.0217729299083
Method_Organism_Daphnia_III_Stage_age3_ID_1_20170315-152440.h264	1.17743078525	0.0201521807476
Method_Organism_Daphnia_III_Stage_age3_ID_1_20170315-152440.h264	1.09578197039	0.0187547298778
Method_Organism_Daphnia_III_Stage_age3_ID_1_20170315-152440.h264	1.0621104101	0.0181784281729
Method_Organism_Daphnia_III_Stage_age3_ID_1_20170315-152440.h264	1.02895770953	0.0176110069516
Method_Organism_Daphnia_III_Stage_age3_ID_1_20170315-152440.h264	1.03432689887	0.0177029026922
Method_Organism_Daphnia_III_Stage_age3_ID_1_20170315-152440.h264	1.06963723843	0.0183072527347
Method_Organism_Daphnia_III_Stage_age3_ID_1_20170315-152440.h264	1.21538426032	0.0208017690709
Method_Organism_Daphnia_III_Stage_age3_ID_1_20170315-152440.h264	1.24813020413	0.0213622284937
Method_Organism_Daphnia_III_Stage_age3_ID_1_20170315-152440.h264	1.18510849879	0.0202835877678
Method_Organism_Daphnia_III_Stage_age3_ID_1_20170315-152440.h264	1.14813907477	0.0196508418566
Method_Organism_Daphnia_III_Stage_age3_ID_1_20170315-152440.h264	1.10797540225	0.0189634251538
Method_Organism_Daphnia_III_Stage_age3_ID_1_20170315-152440.h264	1.16402570138	0.0199227475812
Method_Organism_Daphnia_III_Stage_age3_ID_1_20170315-152440.h264	0.781980680319	0.0133839001055
Method_Organism_Daphnia_III_Stage_age3_ID_1_20170315-152440.h264	1.27654245817	0.0218485151494
Method_Organism_Daphnia_III_Stage_age3_ID_1_20170315-152440.h264	1.34592079896	0.0230359521361
Method_Organism_Daphnia_III_Stage_age3_ID_1_20170315-152440.h264	1.38613435305	0.0237242225811
Method_Organism_Daphnia_III_Stage_age3_ID_1_20170315-152440.h264	1.30939730571	0.0224108385016
Method_Organism_Daphnia_III_Stage_age3_ID_1_20170315-152440.h264	1.27129536115	0.0217587090659
Method_Organism_Daphnia_III_Stage_age3_ID_1_20170315-152440.h264	1.26906192046	0.0217204828694
Method_Organism_Daphnia_III_Stage_age3_ID_1_20170315-152440.h264	1.24482430972	0.0213056468394
Method_Organism_Daphnia_III_Stage_age3_ID_1_20170315-152440.h264	1.25156393638	0.0214209981419
Method_Organism_Daphnia_III_Stage_age3_ID_1_20170315-152440.h264	1.21166259912	0.0207380714081
Method_Organism_Daphnia_III_Stage_age3_ID_1_20170315-152440.h264	1.33838907389	0.0229070437646
Method_Organism_Daphnia_III_Stage_age3_ID_1_20170315-152440.h264	1.36803152231	0.0234143856703
Method_Organism_Daphnia_III_Stage_age3_ID_1_20170315-152440.h264	1.22538068331	0.0209728616951
Method_Organism_Daphnia_III_Stage_age3_ID_1_20170315-152440.h264	1.17540000475	0.0201174231583
Method_Organism_Daphnia_III_Stage_age3_ID_1_20170315-152440.h264	0.915485172272	0.0156688808331
Method_Organism_Daphnia_III_Stage_age3_ID_1_20170315-152440.h264	0.968139476776	0.0165700795064
Method_Organism_Daphnia_III_Stage_age3_ID_1_20170315-152440.h264	0.948698461973	0.0162373390607
Method_Organism_Daphnia_III_Stage_age3_ID_1_20170315-152440.h264	0.987925353417	0.016908722395
Method_Organism_Daphnia_III_Stage_age3_ID_1_20170315-152440.h264	0.965125167553	0.0165184884447
Method_Organism_Daphnia_III_Stage_age3_ID_1_20170315-152440.h264	0.945178808066	0.0161770988304
Method_Organism_Daphnia_III_Stage_age3_ID_1_20170315-152440.h264	0.879515664761	0.0150532488776
Method_Organism_Daphnia_III_Stage_age3_ID_1_20170315-152440.h264	1.00684339523	0.0172325119569
Method_Organism_Daphnia_III_Stage_age3_ID_1_20170315-152440.h264	0.95875358068	0.0164094362847
Method_Organism_Daphnia_III_Stage_age3_ID_1_20170315-152440.h264	0.966979599733	0.0165502277647
Method_Organism_Daphnia_III_Stage_age3_ID_1_20170315-152440.h264	0.876497111687	0.0150015851808
Method_Organism_Daphnia_III_Stage_age3_ID_1_20170315-152440.h264	0.839541855592	0.0143690817592
Method_Organism_Daphnia_III_Stage_age3_ID_1_20170315-152440.h264	0.850149784822	0.0145506405479
Method_Organism_Daphnia_III_Stage_age3_ID_1_20170315-152440.h264	0.840479942468	0.0143851374769
Method_Organism_Daphnia_III_Stage_age3_ID_1_20170315-152440.h264	0.861234853451	0.014740365761
Method_Organism_Daphnia_III_Stage_age3_ID_1_20170315-152440.h264	1.02848174535	0.0176028606416
Method_Organism_Daphnia_III_Stage_age3_ID_1_20170315-152440.h264	1.04138625072	0.0178237262142
Method_Organism_Daphnia_III_Stage_age3_ID_1_20170315-152440.h264	1.21674294545	0.0208250234894
Method_Organism_Daphnia_III_Stage_age3_ID_1_20170315-152440.h264	1.17598630905	0.0201274579818
Method_Organism_Daphnia_III_Stage_age3_ID_1_20170315-152440.h264	1.09502871954	0.0187418376997
Method_Organism_Daphnia_III_Stage_age3_ID_1_20170315-152440.h264	1.05015247932	0.0179737635883
Method_Organism_Daphnia_III_Stage_age3_ID_1_20170315-152440.h264	1.03589895175	0.0177298089819
Method_Organism_Daphnia_III_Stage_age3_ID_1_20170315-152440.h264	1.03645365568	0.017739302953
Method_Organism_Daphnia_III_Stage_age3_ID_1_20170315-152440.h264	1.04523176707	0.0178895437056
Method_Organism_Daphnia_III_Stage_age3_ID_1_20170315-152440.h264	1.05614577587	0.0180763411639
Method_Organism_Daphnia_III_Stage_age3_ID_1_20170315-152440.h264	1.06771294594	0.0182743177286
Method_Organism_Daphnia_III_Stage_age3_ID_1_20170315-152440.h264	1.08200682273	0.0185189629275
Method_Organism_Daphnia_III_Stage_age3_ID_1_20170315-152440.h264	1.16958175072	0.0200178415028
Method_Organism_Daphnia_III_Stage_age3_ID_2_20170315-152634.h264	1.06470954015	0.0182229132833
Method_Organism_Daphnia_III_Stage_age3_ID_2_20170315-152634.h264	1.16010986768	0.0198557265815
Method_Organism_Daphnia_III_Stage_age3_ID_2_20170315-152634.h264	0.854740847808	0.0146292183567
Method_Organism_Daphnia_III_Stage_age3_ID_2_20170315-152634.h264	0.865445340964	0.0148124298742
Method_Organism_Daphnia_III_Stage_age3_ID_2_20170315-152634.h264	1.02515293415	0.0175458867575
Method_Organism_Daphnia_III_Stage_age3_ID_2_20170315-152634.h264	1.37548463821	0.0235419486156
Method_Organism_Daphnia_III_Stage_age3_ID_2_20170315-152634.h264	0.82088595317	0.0140497788139
Method_Organism_Daphnia_III_Stage_age3_ID_2_20170315-152634.h264	0.816077931477	0.0139674876734
Method_Organism_Daphnia_III_Stage_age3_ID_2_20170315-152634.h264	0.83635054515	0.0143144612535
Method_Organism_Daphnia_III_Stage_age3_ID_2_20170315-152634.h264	1.0592005649	0.0181286250531
Method_Organism_Daphnia_III_Stage_age3_ID_2_20170315-152634.h264	0.828549368198	0.0141809411095
Method_Organism_Daphnia_III_Stage_age3_ID_2_20170315-152634.h264	0.953760657677	0.0163239804872
Method_Organism_Daphnia_III_Stage_age3_ID_2_20170315-152634.h264	1.00049955661	0.017123934719
Method_Organism_Daphnia_III_Stage_age3_ID_2_20170315-152634.h264	0.975052187259	0.016688393205
Method_Organism_Daphnia_III_Stage_age3_ID_2_20170315-152634.h264	0.746673278809	0.0127796003488
Method_Organism_Daphnia_III_Stage_age3_ID_2_20170315-152634.h264	0.836278856718	0.0143132342784
Method_Organism_Daphnia_III_Stage_age3_ID_2_20170315-152634.h264	0.87807236378	0.0150285462262
Method_Organism_Daphnia_III_Stage_age3_ID_2_20170315-152634.h264	1.07191716561	0.0183462745652
Method_Organism_Daphnia_III_Stage_age3_ID_2_20170315-152634.h264	1.27151643313	0.0217624927978
Method_Organism_Daphnia_III_Stage_age3_ID_2_20170315-152634.h264	0.962318284695	0.016470447565
Method_Organism_Daphnia_III_Stage_age3_ID_2_20170315-152634.h264	1.11518211365	0.0190867707913
Method_Organism_Daphnia_III_Stage_age3_ID_2_20170315-152634.h264	1.29982657359	0.0222470317403
Method_Organism_Daphnia_III_Stage_age3_ID_2_20170315-152634.h264	1.21074422983	0.0207223531644
Method_Organism_Daphnia_III_Stage_age3_ID_2_20170315-152634.h264	1.15369891093	0.019746000591
Method_Organism_Daphnia_III_Stage_age3_ID_2_20170315-152634.h264	1.25216342926	0.0214312586931
Method_Organism_Daphnia_III_Stage_age3_ID_2_20170315-152634.h264	1.14932852818	0.0196711998093
Method_Organism_Daphnia_III_Stage_age3_ID_2_20170315-152634.h264	1.08212160257	0.0185209274286
Method_Organism_Daphnia_III_Stage_age3_ID_2_20170315-152634.h264	1.19532951942	0.020458524467
Method_Organism_Daphnia_III_Stage_age3_ID_2_20170315-152634.h264	1.12914386016	0.0193257314527
Method_Organism_Daphnia_III_Stage_age3_ID_2_20170315-152634.h264	0.777858660771	0.0133133501555
Method_Organism_Daphnia_III_Stage_age3_ID_2_20170315-152634.h264	0.776026884226	0.0132819985954
Method_Organism_Daphnia_III_Stage_age3_ID_2_20170315-152634.h264	0.84708024025	0.014498104112
Method_Organism_Daphnia_III_Stage_age3_ID_2_20170315-152634.h264	0.924080210466	0.0158159882176
Method_Organism_Daphnia_III_Stage_age3_ID_2_20170315-152634.h264	0.875808367362	0.0149897970568
Method_Organism_Daphnia_III_Stage_age3_ID_2_20170315-152634.h264	0.804878213589	0.0137758001941
Method_Organism_Daphnia_III_Stage_age3_ID_2_20170315-152634.h264	0.762430892357	0.0130492979653
Method_Organism_Daphnia_III_Stage_age3_ID_2_20170315-152634.h264	0.904120988846	0.0154743784629
Method_Organism_Daphnia_III_Stage_age3_ID_2_20170315-152634.h264	0.883878147419	0.0151279144462
Method_Organism_Daphnia_III_Stage_age3_ID_2_20170315-152634.h264	0.873726856525	0.0149541711982
Method_Organism_Daphnia_III_Stage_age3_ID_2_20170315-152634.h264	0.91163665258	0.0156030119384
Method_Organism_Daphnia_III_Stage_age3_ID_2_20170315-152634.h264	0.892909518755	0.0152824898402
Method_Organism_Daphnia_III_Stage_age3_ID_2_20170315-152634.h264	0.930711651582	0.0159294878828
Method_Organism_Daphnia_III_Stage_age3_ID_2_20170315-152634.h264	0.91295981994	0.0156256584567
Method_Organism_Daphnia_III_Stage_age3_ID_2_20170315-152634.h264	1.06450368074	0.0182193899204
Method_Organism_Daphnia_III_Stage_age3_ID_2_20170315-152634.h264	1.06867819346	0.0182908383111
Method_Organism_Daphnia_III_Stage_age3_ID_2_20170315-152634.h264	1.02525008568	0.0175475495434
Method_Organism_Daphnia_III_Stage_age3_ID_2_20170315-152634.h264	1.24302792036	0.0212749009446
Method_Organism_Daphnia_III_Stage_age3_ID_2_20170315-152634.h264	1.32100586965	0.0226095235382
Method_Organism_Daphnia_III_Stage_age3_ID_2_20170315-152634.h264	1.3148556812	0.0225042606974
Method_Organism_Daphnia_III_Stage_age3_ID_2_20170315-152634.h264	1.29277094327	0.0221262719137
Method_Organism_Daphnia_III_Stage_age3_ID_2_20170315-152634.h264	1.33816003653	0.0229031237021
Method_Organism_Daphnia_III_Stage_age3_ID_2_20170315-152634.h264	1.32876284526	0.0227422871592
Method_Organism_Daphnia_III_Stage_age3_ID_2_20170315-152634.h264	1.34535199239	0.0230262167928
Method_Organism_Daphnia_III_Stage_age3_ID_2_20170315-152634.h264	1.37355649361	0.0235089476791
Method_Organism_Daphnia_III_Stage_age3_ID_2_20170315-152634.h264	1.15178956985	0.0197133214841
Method_Organism_Daphnia_III_Stage_age3_ID_2_20170315-152634.h264	1.14599743183	0.019614186814
Method_Organism_Daphnia_III_Stage_age3_ID_2_20170315-152634.h264	1.14874979753	0.0196612946115
Method_Organism_Daphnia_III_Stage_age3_ID_2_20170315-152634.h264	1.07064779722	0.018324548837
Method_Organism_Daphnia_III_Stage_age3_ID_2_20170315-152634.h264	1.27367518205	0.0217994406158
Method_Organism_Daphnia_III_Stage_age3_ID_2_20170315-152634.h264	1.16232097919	0.0198935706054
Method_Organism_Daphnia_III_Stage_age3_ID_2_20170315-152634.h264	1.18817490944	0.0203360705655
Method_Organism_Daphnia_III_Stage_age3_ID_2_20170315-152634.h264	1.16226900834	0.0198926811043
Method_Organism_Daphnia_III_Stage_age3_ID_2_20170315-152634.h264	1.18639536491	0.0203056129763
Method_Organism_Daphnia_III_Stage_age3_ID_2_20170315-152634.h264	0.906494672482	0.0155150049713
Method_Organism_Daphnia_III_Stage_age3_ID_2_20170315-152634.h264	0.991593346229	0.0169715015028
Method_Organism_Daphnia_III_Stage_age3_ID_2_20170315-152634.h264	0.985113769678	0.0168606010579
Method_Organism_Daphnia_III_Stage_age3_ID_2_20170315-152634.h264	1.09261769001	0.0187005720021
Method_Organism_Daphnia_III_Stage_age3_ID_2_20170315-152634.h264	1.17529240682	0.0201155815782
Method_Organism_Daphnia_III_Stage_age3_ID_2_20170315-152634.h264	1.26433844933	0.0216396388443
Method_Organism_Daphnia_III_Stage_age3_ID_2_20170315-152634.h264	0.77983179019	0.0133471210244
Method_Organism_Daphnia_III_Stage_age3_ID_2_20170315-152634.h264	0.728897616313	0.0124753630484
Method_Organism_Daphnia_III_Stage_age3_ID_2_20170315-152634.h264	0.754988092276	0.0129219115793
Method_Organism_Daphnia_III_Stage_age3_ID_2_20170315-152634.h264	0.756095737311	0.0129408693501
Method_Organism_Daphnia_III_Stage_age3_ID_2_20170315-152634.h264	0.847274216872	0.0145014240965
Method_Organism_Daphnia_III_Stage_age3_ID_2_20170315-152634.h264	0.959241819382	0.0164177926779
Method_Organism_Daphnia_III_Stage_age3_ID_2_20170315-152634.h264	1.03261532123	0.0176736083826
Method_Organism_Daphnia_III_Stage_age3_ID_2_20170315-152634.h264	1.06440626805	0.0182177226646
Method_Organism_Daphnia_III_Stage_age3_ID_2_20170315-152634.h264	1.122689812	0.0192152679362
Method_Organism_Daphnia_III_Stage_age3_ID_2_20170315-152634.h264	0.840704409526	0.0143889793169
Method_Organism_Daphnia_III_Stage_age3_ID_2_20170315-152634.h264	1.1005186301	0.0188357996306
Method_Organism_Daphnia_III_Stage_age3_ID_2_20170315-152634.h264	0.915206710375	0.0156641148507
Method_Organism_Daphnia_III_Stage_age3_ID_2_20170315-152634.h264	0.866958828706	0.014838333799
Method_Organism_Daphnia_III_Stage_age3_ID_2_20170315-152634.h264	1.1058154781	0.0189264572214
Method_Organism_Daphnia_III_Stage_age3_ID_2_20170315-152634.h264	1.16149453823	0.0198794257505
Method_Organism_Daphnia_III_Stage_age3_ID_2_20170315-152634.h264	1.1462969824	0.0196193137372
Method_Organism_Daphnia_III_Stage_age3_ID_2_20170315-152634.h264	1.12348726419	0.0192289166371
Method_Organism_Daphnia_III_Stage_age3_ID_2_20170315-152634.h264	1.08593401689	0.018586178366
Method_Organism_Daphnia_III_Stage_age3_ID_2_20170315-152634.h264	0.969407996398	0.0165917907076
Method_Organism_Daphnia_III_Stage_age3_ID_2_20170315-152634.h264	1.03737137208	0.0177550100221
Method_Organism_Daphnia_III_Stage_age3_ID_2_20170315-152634.h264	0.925740600733	0.0158444064356
Method_Organism_Daphnia_III_Stage_age3_ID_2_20170315-152634.h264	0.881885039256	0.0150938016334
Method_Organism_Daphnia_III_Stage_age3_ID_2_20170315-152634.h264	1.17983672215	0.020193359283
Method_Organism_Daphnia_III_Stage_age3_ID_2_20170315-152634.h264	0.949014726786	0.0162427520546
Method_Organism_Daphnia_III_Stage_age3_ID_2_20170315-152634.h264	0.942312837747	0.0161280466461
Method_Organism_Daphnia_III_Stage_age3_ID_2_20170315-152634.h264	0.987613071295	0.0169033775664
Method_Organism_Daphnia_III_Stage_age3_ID_2_20170315-152634.h264	1.0785017285	0.0184589718916
Method_Organism_Daphnia_III_Stage_age3_ID_2_20170315-152634.h264	1.17173462354	0.0200546887491
Method_Organism_Daphnia_III_Stage_age3_ID_2_20170315-152634.h264	1.13999062025	0.0195113779234
Method_Organism_Daphnia_III_Stage_age3_ID_2_20170315-152634.h264	1.11700252973	0.0191179279127
Method_Organism_Daphnia_III_Stage_age3_ID_2_20170315-152634.h264	1.12125721858	0.0191907485488
Method_Organism_Daphnia_III_Stage_age3_ID_2_20170315-152634.h264	1.11797117233	0.0191345066034
Method_Organism_Daphnia_III_Stage_age3_ID_2_20170315-152634.h264	1.087917658	0.0186201291465
Method_Organism_Daphnia_III_Stage_age3_ID_2_20170315-152634.h264	1.1766239313	0.0201383711318
Method_Organism_Daphnia_III_Stage_age3_ID_2_20170315-152634.h264	1.19060343669	0.0203776357433
Method_Organism_Daphnia_III_Stage_age3_ID_2_20170315-152634.h264	1.18091544371	0.0202118220174
Method_Organism_Daphnia_III_Stage_age3_ID_2_20170315-152634.h264	1.16229238217	0.0198930811563
Method_Organism_Daphnia_III_Stage_age3_ID_2_20170315-152634.h264	1.24942608026	0.0213844079122
Method_Organism_Daphnia_III_Stage_age3_ID_2_20170315-152634.h264	1.13537722808	0.0194324179421
Method_Organism_Daphnia_III_Stage_age3_ID_2_20170315-152634.h264	1.01367273037	0.0173493986545
Method_Organism_Daphnia_III_Stage_age3_ID_2_20170315-152634.h264	0.979803471932	0.0167697132696
Method_Organism_Daphnia_III_Stage_age3_ID_2_20170315-152634.h264	1.08033911998	0.0184904195536
Method_Organism_Daphnia_III_Stage_age3_ID_2_20170315-152634.h264	1.10567614922	0.018924072554
Method_Organism_Daphnia_III_Stage_age3_ID_2_20170315-152634.h264	1.1062926175	0.0189346236457
Method_Organism_Daphnia_III_Stage_age3_ID_2_20170315-152634.h264	1.12578821476	0.019268298291
Method_Organism_Daphnia_III_Stage_age3_ID_2_20170315-152634.h264	0.981399159798	0.0167970240812
Method_Organism_Daphnia_III_Stage_age3_ID_2_20170315-152634.h264	0.969236936569	0.0165888629528
Method_Organism_Daphnia_III_Stage_age3_ID_2_20170315-152634.h264	1.08016701552	0.0184874739194
Method_Organism_Daphnia_III_Stage_age3_ID_2_20170315-152634.h264	0.795067605972	0.0136078878714
Method_Organism_Daphnia_III_Stage_age3_ID_2_20170315-152634.h264	0.856303890668	0.0146559704364
Method_Organism_Daphnia_III_Stage_age3_ID_2_20170315-152634.h264	0.994033168646	0.0170132600018
Method_Organism_Daphnia_III_Stage_age3_ID_2_20170315-152634.h264	1.09325838089	0.0187115376729
Method_Organism_Daphnia_III_Stage_age3_ID_2_20170315-152634.h264	1.30948662244	0.0224123671918
Method_Organism_Daphnia_III_Stage_age3_ID_2_20170315-152634.h264	1.3688015527	0.0234275650366
Method_Organism_Daphnia_III_Stage_age3_ID_2_20170315-152634.h264	0.975185444172	0.0166906739483
Method_Organism_Daphnia_III_Stage_age3_ID_2_20170315-152634.h264	1.02148050162	0.0174830316623
Method_Organism_Daphnia_III_Stage_age3_ID_2_20170315-152634.h264	0.862200362132	0.0147568908134
Method_Organism_Daphnia_III_Stage_age3_ID_2_20170315-152634.h264	1.05867759191	0.0181196741692
Method_Organism_Daphnia_III_Stage_age3_ID_2_20170315-152634.h264	0.947059486829	0.0162092873707
Method_Organism_Daphnia_III_Stage_age3_ID_2_20170315-152634.h264	0.915812732256	0.0156744871482
Method_Organism_Daphnia_III_Stage_age3_ID_2_20170315-152634.h264	1.03340513449	0.0176871263404
Method_Organism_Daphnia_III_Stage_age3_ID_2_20170315-152634.h264	1.0241251388	0.0175282956448
Method_Organism_Daphnia_III_Stage_age3_ID_2_20170315-152634.h264	1.1978258177	0.0205012495721
Method_Organism_Daphnia_III_Stage_age3_ID_2_20170315-152634.h264	1.16015674591	0.0198565289204
Method_Organism_Daphnia_III_Stage_age3_ID_2_20170315-152634.h264	1.17148482396	0.0200504133332
Method_Organism_Daphnia_III_Stage_age3_ID_2_20170315-152634.h264	1.23966195913	0.0212172912237
Method_Organism_Daphnia_III_Stage_age3_ID_3_20170315-152754.h264	1.15326760512	0.0197386186261
Method_Organism_Daphnia_III_Stage_age3_ID_3_20170315-152754.h264	1.32066009375	0.0226036054507
Method_Organism_Daphnia_III_Stage_age3_ID_3_20170315-152754.h264	1.24035912587	0.0212292235005
Method_Organism_Daphnia_III_Stage_age3_ID_3_20170315-152754.h264	1.21452204044	0.020787011846
Method_Organism_Daphnia_III_Stage_age3_ID_3_20170315-152754.h264	1.22321305495	0.020935761902
Method_Organism_Daphnia_III_Stage_age3_ID_3_20170315-152754.h264	1.28984764833	0.0220762385964
Method_Organism_Daphnia_III_Stage_age3_ID_3_20170315-152754.h264	1.32863892482	0.0227401662132
Method_Organism_Daphnia_III_Stage_age3_ID_3_20170315-152754.h264	0.873136961277	0.0149440749142
Method_Organism_Daphnia_III_Stage_age3_ID_3_20170315-152754.h264	0.830653273509	0.0142169502581
Method_Organism_Daphnia_III_Stage_age3_ID_3_20170315-152754.h264	0.810352062812	0.0138694872289
Method_Organism_Daphnia_III_Stage_age3_ID_3_20170315-152754.h264	0.842559168155	0.0144207242242
Method_Organism_Daphnia_III_Stage_age3_ID_3_20170315-152754.h264	0.992533326516	0.0169875896269
Method_Organism_Daphnia_III_Stage_age3_ID_3_20170315-152754.h264	1.01138385846	0.0173102237313
Method_Organism_Daphnia_III_Stage_age3_ID_3_20170315-152754.h264	0.900708279976	0.0154159686381
Method_Organism_Daphnia_III_Stage_age3_ID_3_20170315-152754.h264	0.898308806786	0.0153749007315
Method_Organism_Daphnia_III_Stage_age3_ID_3_20170315-152754.h264	0.964671271398	0.0165107198374
Method_Organism_Daphnia_III_Stage_age3_ID_3_20170315-152754.h264	0.920783326076	0.0157595607732
Method_Organism_Daphnia_III_Stage_age3_ID_3_20170315-152754.h264	0.893191441022	0.0152873150483
Method_Organism_Daphnia_III_Stage_age3_ID_3_20170315-152754.h264	0.933254828086	0.0159730153269
Method_Organism_Daphnia_III_Stage_age3_ID_3_20170315-152754.h264	0.855093087416	0.0146352470731
Method_Organism_Daphnia_III_Stage_age3_ID_3_20170315-152754.h264	0.804355567052	0.0137668548976
Method_Organism_Daphnia_III_Stage_age3_ID_3_20170315-152754.h264	0.879717019154	0.0150566951355
Method_Organism_Daphnia_III_Stage_age3_ID_3_20170315-152754.h264	0.830952628209	0.014222073829
Method_Organism_Daphnia_III_Stage_age3_ID_3_20170315-152754.h264	0.84246632576	0.0144191351909
Method_Organism_Daphnia_III_Stage_age3_ID_3_20170315-152754.h264	1.0053893214	0.017207624924
Method_Organism_Daphnia_III_Stage_age3_ID_3_20170315-152754.h264	0.963274587485	0.016486815055
Method_Organism_Daphnia_III_Stage_age3_ID_3_20170315-152754.h264	0.953949411099	0.0163272110746
Method_Organism_Daphnia_III_Stage_age3_ID_3_20170315-152754.h264	1.06845098422	0.0182869495376
Method_Organism_Daphnia_III_Stage_age3_ID_3_20170315-152754.h264	1.1111829699	0.0190183239079
Method_Organism_Daphnia_III_Stage_age3_ID_3_20170315-152754.h264	1.16126719842	0.0198755347421
Method_Organism_Daphnia_III_Stage_age3_ID_3_20170315-152754.h264	1.16303603539	0.0199058090673
Method_Organism_Daphnia_III_Stage_age3_ID_3_20170315-152754.h264	1.0176922446	0.0174181941865
Method_Organism_Daphnia_III_Stage_age3_ID_3_20170315-152754.h264	1.03847425094	0.017773886218
Method_Organism_Daphnia_III_Stage_age3_ID_3_20170315-152754.h264	1.26361764761	0.0216273020457
Method_Organism_Daphnia_III_Stage_age3_ID_3_20170315-152754.h264	1.32649362564	0.0227034485927
Method_Organism_Daphnia_III_Stage_age3_ID_3_20170315-152754.h264	1.33891622543	0.0229160661661
Method_Organism_Daphnia_III_Stage_age3_ID_3_20170315-152754.h264	1.30433106202	0.0223241277923
Method_Organism_Daphnia_III_Stage_age3_ID_3_20170315-152754.h264	1.25787721927	0.0215290524068
Method_Organism_Daphnia_III_Stage_age3_ID_3_20170315-152754.h264	1.16083759014	0.0198681818313
Method_Organism_Daphnia_III_Stage_age3_ID_3_20170315-152754.h264	0.873111432882	0.0149436379859
Method_Organism_Daphnia_III_Stage_age3_ID_3_20170315-152754.h264	0.864999018449	0.0148047908927
Method_Organism_Daphnia_III_Stage_age3_ID_3_20170315-152754.h264	1.06000598247	0.0181424100846
Method_Organism_Daphnia_III_Stage_age3_ID_3_20170315-152754.h264	0.913159085054	0.0156290689557
Method_Organism_Daphnia_III_Stage_age3_ID_3_20170315-152754.h264	1.05933760863	0.0181309706093
Method_Organism_Daphnia_III_Stage_age3_ID_3_20170315-152754.h264	1.07217120904	0.0183506226163
Method_Organism_Daphnia_III_Stage_age3_ID_3_20170315-152754.h264	0.981564408816	0.0167998523817
Method_Organism_Daphnia_III_Stage_age3_ID_3_20170315-152754.h264	0.883835839492	0.0151271903298
Method_Organism_Daphnia_III_Stage_age3_ID_3_20170315-152754.h264	1.03091177427	0.0176444515211
Method_Organism_Daphnia_III_Stage_age3_ID_3_20170315-152754.h264	1.14377260942	0.0195761081227
Method_Organism_Daphnia_III_Stage_age3_ID_3_20170315-152754.h264	1.17160600222	0.0200524873457
Method_Organism_Daphnia_III_Stage_age3_ID_3_20170315-152754.h264	1.2145360125	0.0207872509832
Method_Organism_Daphnia_III_Stage_age3_ID_3_20170315-152754.h264	1.10697320058	0.0189462720868
Method_Organism_Daphnia_III_Stage_age3_ID_3_20170315-152754.h264	1.10324840546	0.0188825207857
Method_Organism_Daphnia_III_Stage_age3_ID_3_20170315-152754.h264	1.12837200165	0.0193125207974
Method_Organism_Daphnia_III_Stage_age3_ID_3_20170315-152754.h264	1.1252023022	0.0192582701723
Method_Organism_Daphnia_III_Stage_age3_ID_3_20170315-152754.h264	1.11006481317	0.0189991862255
Method_Organism_Daphnia_III_Stage_age3_ID_3_20170315-152754.h264	1.01167008987	0.017315122692
Method_Organism_Daphnia_III_Stage_age3_ID_3_20170315-152754.h264	1.04991482368	0.0179696960207
Method_Organism_Daphnia_III_Stage_age3_ID_3_20170315-152754.h264	1.03945170769	0.0177906157663
Method_Organism_Daphnia_III_Stage_age3_ID_3_20170315-152754.h264	0.926496593769	0.0158573455472
Method_Organism_Daphnia_III_Stage_age3_ID_3_20170315-152754.h264	1.03150526047	0.0176546092657
Method_Organism_Daphnia_III_Stage_age3_ID_3_20170315-152754.h264	0.852824651278	0.0145964219161
Method_Organism_Daphnia_III_Stage_age3_ID_3_20170315-152754.h264	0.816678860738	0.0139777728088
Method_Organism_Daphnia_III_Stage_age3_ID_3_20170315-152754.h264	1.0187635231	0.01743652953
Method_Organism_Daphnia_III_Stage_age3_ID_3_20170315-152754.h264	0.971683353277	0.0166307343157
Method_Organism_Daphnia_III_Stage_age3_ID_3_20170315-152754.h264	1.05513240961	0.0180589970106
Method_Organism_Daphnia_III_Stage_age3_ID_3_20170315-152754.h264	0.952773733873	0.0163070889067
Method_Organism_Daphnia_III_Stage_age3_ID_3_20170315-152754.h264	1.14940282822	0.0196724714829
Method_Organism_Daphnia_III_Stage_age3_ID_3_20170315-152754.h264	1.16791489674	0.0199893126558
Method_Organism_Daphnia_III_Stage_age3_ID_3_20170315-152754.h264	1.15504310168	0.0197690069326
Method_Organism_Daphnia_III_Stage_age3_ID_3_20170315-152754.h264	1.18204091292	0.0202310848558
Method_Organism_Daphnia_III_Stage_age3_ID_3_20170315-152754.h264	1.25464915055	0.0214738027691
Method_Organism_Daphnia_III_Stage_age3_ID_3_20170315-152754.h264	1.22422100214	0.0209530133058
Method_Organism_Daphnia_III_Stage_age3_ID_3_20170315-152754.h264	1.17358193911	0.0200863062655
Method_Organism_Daphnia_III_Stage_age3_ID_3_20170315-152754.h264	1.18082886916	0.0202103402606
Method_Organism_Daphnia_III_Stage_age3_ID_3_20170315-152754.h264	1.17375339068	0.0200892407251
Method_Organism_Daphnia_III_Stage_age3_ID_3_20170315-152754.h264	1.12096354411	0.0191857221973
Method_Organism_Daphnia_III_Stage_age3_ID_3_20170315-152754.h264	1.24860225091	0.0213703077559
Method_Organism_Daphnia_III_Stage_age3_ID_3_20170315-152754.h264	1.16850720772	0.019999450286
Method_Organism_Daphnia_III_Stage_age3_ID_3_20170315-152754.h264	1.13131631998	0.0193629139381
Method_Organism_Daphnia_III_Stage_age3_ID_3_20170315-152754.h264	1.13297220524	0.0193912550511
Method_Organism_Daphnia_III_Stage_age3_ID_3_20170315-152754.h264	0.883553394905	0.015122356182
Method_Organism_Daphnia_III_Stage_age3_ID_3_20170315-152754.h264	0.905843012883	0.0155038515667
Method_Organism_Daphnia_III_Stage_age3_ID_3_20170315-152754.h264	1.06172970405	0.0181719122424
Method_Organism_Daphnia_III_Stage_age3_ID_3_20170315-152754.h264	1.08278984583	0.0185323646691
Method_Organism_Daphnia_III_Stage_age3_ID_3_20170315-152754.h264	1.04229214962	0.0178392310223
Method_Organism_Daphnia_III_Stage_age3_ID_3_20170315-152754.h264	1.13999858563	0.019511514254
Method_Organism_Daphnia_III_Stage_age3_ID_3_20170315-152754.h264	1.1094986182	0.0189894955807
Method_Organism_Daphnia_III_Stage_age3_ID_3_20170315-152754.h264	1.19854257143	0.020513517088
Method_Organism_Daphnia_III_Stage_age3_ID_3_20170315-152754.h264	1.21429796512	0.0207831767108
Method_Organism_Daphnia_III_Stage_age3_ID_3_20170315-152754.h264	1.21999099291	0.020880615071
Method_Organism_Daphnia_III_Stage_age3_ID_3_20170315-152754.h264	1.24603726754	0.021326407079
Method_Organism_Daphnia_III_Stage_age3_ID_3_20170315-152754.h264	1.21446745799	0.0207860776464
Method_Organism_Daphnia_III_Stage_age3_ID_3_20170315-152754.h264	1.20728438157	0.0206631365308
Method_Organism_Daphnia_III_Stage_age3_ID_3_20170315-152754.h264	1.19675832602	0.0204829790414
Method_Organism_Daphnia_III_Stage_age3_ID_3_20170315-152754.h264	1.16038957009	0.0198605137958
Method_Organism_Daphnia_III_Stage_age3_ID_3_20170315-152754.h264	1.08538329565	0.0185767525601
Method_Organism_Daphnia_III_Stage_age3_ID_3_20170315-152754.h264	1.06244280155	0.0181841171804
Method_Organism_Daphnia_III_Stage_age3_ID_3_20170315-152754.h264	1.05265765704	0.0180166406685
Method_Organism_Daphnia_III_Stage_age3_ID_3_20170315-152754.h264	1.07090053485	0.0183288745388
Method_Organism_Daphnia_III_Stage_age3_ID_3_20170315-152754.h264	1.06547689365	0.0182360468335
Method_Organism_Daphnia_III_Stage_age3_ID_3_20170315-152754.h264	1.04446003914	0.0178763352853
Method_Organism_Daphnia_III_Stage_age3_ID_3_20170315-152754.h264	0.994435746853	0.0170201502827
Method_Organism_Daphnia_III_Stage_age3_ID_3_20170315-152754.h264	1.02933404116	0.0176174480121
Method_Organism_Daphnia_III_Stage_age3_ID_3_20170315-152754.h264	1.03766452423	0.0177600274339
Method_Organism_Daphnia_III_Stage_age3_ID_3_20170315-152754.h264	1.09447414618	0.0187323459635
Method_Organism_Daphnia_III_Stage_age3_ID_3_20170315-152754.h264	1.11477836022	0.0190798603961
Method_Organism_Daphnia_III_Stage_age3_ID_3_20170315-152754.h264	1.12288163405	0.0192185510444
Method_Organism_Daphnia_III_Stage_age3_ID_3_20170315-152754.h264	1.30675945869	0.0223656907352
Method_Organism_Daphnia_III_Stage_age3_ID_3_20170315-152754.h264	1.35432963004	0.0231798725142
Method_Organism_Daphnia_III_Stage_age3_ID_3_20170315-152754.h264	1.12549192869	0.019263227241
Method_Organism_Daphnia_III_Stage_age3_ID_3_20170315-152754.h264	1.19093419589	0.0203832968142
Method_Organism_Daphnia_III_Stage_age3_ID_3_20170315-152754.h264	1.20409431164	0.0206085372569
Method_Organism_Daphnia_III_Stage_age3_ID_3_20170315-152754.h264	1.17999485456	0.02019606578
Method_Organism_Daphnia_III_Stage_age3_ID_3_20170315-152754.h264	1.21360732739	0.0207713561803
Method_Organism_Daphnia_III_Stage_age3_ID_3_20170315-152754.h264	1.17434570166	0.0200993783553
Method_Organism_Daphnia_III_Stage_age3_ID_3_20170315-152754.h264	1.2181295747	0.0208487561824
Method_Organism_Daphnia_III_Stage_age3_ID_3_20170315-152754.h264	1.28302223059	0.0219594189466
Method_Organism_Daphnia_III_Stage_age3_ID_3_20170315-152754.h264	1.26330516962	0.0216219538646
Method_Organism_Daphnia_III_Stage_age3_ID_3_20170315-152754.h264	1.17238621785	0.0200658410363
Method_Organism_Daphnia_III_Stage_age3_ID_3_20170315-152754.h264	1.09019543061	0.0186591141008
Method_Organism_Daphnia_III_Stage_age3_ID_3_20170315-152754.h264	1.25457093312	0.0214724640477
Method_Organism_Daphnia_III_Stage_age3_ID_3_20170315-152754.h264	1.06619952349	0.0182484149212
Method_Organism_Daphnia_III_Stage_age3_ID_3_20170315-152754.h264	1.17133191476	0.0200477962333
Method_Organism_Daphnia_III_Stage_age3_ID_3_20170315-152754.h264	1.22655955975	0.0209930386188
Method_Organism_Daphnia_III_Stage_age3_ID_3_20170315-152754.h264	1.35045427616	0.0231135443419
Method_Organism_Daphnia_III_Stage_age3_ID_3_20170315-152754.h264	1.01910897255	0.0174424420302
Method_Organism_Daphnia_III_Stage_age3_ID_3_20170315-152754.h264	0.897816454814	0.0153664739382
Method_Organism_Daphnia_III_Stage_age3_ID_3_20170315-152754.h264	1.15702987671	0.0198030113514
Method_Organism_Daphnia_III_Stage_age3_ID_3_20170315-152754.h264	1.18316860199	0.0202503856879
Method_Organism_Daphnia_III_Stage_age3_ID_3_20170315-152754.h264	1.15473689153	0.019763766028
Method_Organism_Daphnia_III_Stage_age3_ID_3_20170315-152754.h264	1.04922451239	0.0179578810775
Method_Organism_Daphnia_III_Stage_age3_ID_3_20170315-152754.h264	1.16630223348	0.0199617113037
Method_Organism_Daphnia_III_Stage_age3_ID_3_20170315-152754.h264	1.14387080559	0.019577788788
Method_Organism_Daphnia_III_Stage_age3_ID_3_20170315-152754.h264	1.22529032194	0.0209713151255
Method_Organism_Daphnia_III_Stage_age3_ID_3_20170315-152754.h264	1.19215094053	0.0204041218667
Method_Organism_Daphnia_III_Stage_age3_ID_3_20170315-152754.h264	1.20440613673	0.0206138742633
Method_Organism_Daphnia_III_Stage_age3_ID_3_20170315-152754.h264	1.12488603739	0.0192528571783
Method_Organism_Daphnia_III_Stage_age3_ID_3_20170315-152754.h264	1.11603806569	0.0191014207397
Method_Organism_Daphnia_III_Stage_age3_ID_3_20170315-152754.h264	1.11169392953	0.0190270691784
Method_Organism_Daphnia_III_Stage_age3_ID_3_20170315-152754.h264	1.13689104227	0.0194583274542
Method_Organism_Daphnia_III_Stage_age3_ID_3_20170315-152754.h264	1.12814257255	0.0193085940302
Method_Organism_Daphnia_III_Stage_age3_ID_3_20170315-152754.h264	1.1471669065	0.0196342028228
Method_Organism_Daphnia_III_Stage_age3_ID_3_20170315-152754.h264	1.14550214181	0.0196057097348
Method_Organism_Daphnia_III_Stage_age3_ID_3_20170315-152754.h264	1.17393581097	0.0200923629185
Method_Organism_Daphnia_III_Stage_age3_ID_3_20170315-152754.h264	1.2081685389	0.0206782692235
Method_Organism_Daphnia_III_Stage_age3_ID_3_20170315-152754.h264	1.1945145695	0.0204445762857
Method_Organism_Daphnia_III_Stage_age3_ID_3_20170315-152754.h264	1.16958240362	0.0200178526774
Method_Organism_Daphnia_III_Stage_age3_ID_3_20170315-152754.h264	1.18929176037	0.0203551858987
Method_Organism_Daphnia_III_Stage_age3_ID_3_20170315-152754.h264	1.18941946763	0.0203573716576
Method_Organism_Daphnia_III_Stage_age3_ID_3_20170315-152754.h264	0.935836068667	0.0160171942522
Method_Organism_Daphnia_III_Stage_age3_ID_3_20170315-152754.h264	0.845813222298	0.0144764186124
Method_Organism_Daphnia_III_Stage_age3_ID_3_20170315-152754.h264	0.88910304583	0.0152173405921
Method_Organism_Daphnia_III_Stage_age3_ID_3_20170315-152754.h264	0.846879669336	0.0144946712636
Method_Organism_Daphnia_III_Stage_age3_ID_3_20170315-152754.h264	1.46788632613	0.0251234390434
Method_Organism_Daphnia_III_Stage_age3_ID_3_20170315-152754.h264	1.28410082157	0.0219778794461
Method_Organism_Daphnia_III_Stage_age3_ID_3_20170315-152754.h264	1.19624645233	0.0204742181264
Method_Organism_Daphnia_III_Stage_age3_ID_3_20170315-152754.h264	1.19302922175	0.0204191539877
Method_Organism_Daphnia_III_Stage_age3_ID_3_20170315-152754.h264	1.15039758682	0.0196894971591
Method_Organism_Daphnia_III_Stage_age3_ID_3_20170315-152754.h264	1.13650335018	0.0194516919551
Method_Organism_Daphnia_III_Stage_age3_ID_3_20170315-152754.h264	1.21287425115	0.0207588092985
Method_Organism_Daphnia_III_Stage_age3_ID_3_20170315-152754.h264	1.23707503832	0.021173015079
Method_Organism_Daphnia_III_Stage_age3_ID_3_20170315-152754.h264	1.22172405096	0.0209102770261
Method_Organism_Daphnia_III_Stage_age3_ID_3_20170315-152754.h264	1.34201227775	0.0229690562923
Method_Organism_Daphnia_III_Stage_age3_ID_3_20170315-152754.h264	1.14065292212	0.0195227134747
Method_Organism_Daphnia_III_Stage_age3_ID_3_20170315-152754.h264	1.02326174369	0.0175135183055
Method_Organism_Daphnia_III_Stage_age3_ID_3_20170315-152754.h264	0.999243507385	0.0171024369533
Method_Organism_Daphnia_III_Stage_age3_ID_3_20170315-152754.h264	1.03655459404	0.0177410305518
Method_Organism_Daphnia_III_Stage_age3_ID_3_20170315-152754.h264	1.11594940186	0.0190999032241
Method_Organism_Daphnia_III_Stage_age3_ID_3_20170315-152754.h264	0.791805259998	0.0135520515654
Method_Organism_Daphnia_III_Stage_age3_ID_3_20170315-152754.h264	0.863335363681	0.0147763168015
Method_Organism_Daphnia_III_Stage_age3_ID_4_20170315-153016.h264	0.931351885429	0.0159404457314
Method_Organism_Daphnia_III_Stage_age3_ID_4_20170315-153016.h264	0.847117520846	0.0144987421837
Method_Organism_Daphnia_III_Stage_age3_ID_4_20170315-153016.h264	1.17145139547	0.0200498411918
Method_Organism_Daphnia_III_Stage_age3_ID_4_20170315-153016.h264	1.17589660058	0.0201259225868
Method_Organism_Daphnia_III_Stage_age3_ID_4_20170315-153016.h264	0.993503731948	0.0170041984891
Method_Organism_Daphnia_III_Stage_age3_ID_4_20170315-153016.h264	0.922602828099	0.0157907022502
Method_Organism_Daphnia_III_Stage_age3_ID_4_20170315-153016.h264	0.993111534852	0.016997485885
Method_Organism_Daphnia_III_Stage_age3_ID_4_20170315-153016.h264	0.890380836634	0.0152392104732
Method_Organism_Daphnia_III_Stage_age3_ID_4_20170315-153016.h264	0.928169519718	0.0158859783182
Method_Organism_Daphnia_III_Stage_age3_ID_4_20170315-153016.h264	0.957410826316	0.0163864545273
Method_Organism_Daphnia_III_Stage_age3_ID_4_20170315-153016.h264	0.979563661722	0.0167656088256
Method_Organism_Daphnia_III_Stage_age3_ID_4_20170315-153016.h264	1.0514206072	0.0179954680848
Method_Organism_Daphnia_III_Stage_age3_ID_4_20170315-153016.h264	0.980360787465	0.0167792519393
Method_Organism_Daphnia_III_Stage_age3_ID_4_20170315-153016.h264	1.3586202284	0.0232533077553
Method_Organism_Daphnia_III_Stage_age3_ID_4_20170315-153016.h264	0.832610276296	0.0142504451135
Method_Organism_Daphnia_III_Stage_age3_ID_4_20170315-153016.h264	0.967216928922	0.016554289745
Method_Organism_Daphnia_III_Stage_age3_ID_4_20170315-153016.h264	1.14857338392	0.0196582752248
Method_Organism_Daphnia_III_Stage_age3_ID_4_20170315-153016.h264	1.17082421963	0.020039106836
Method_Organism_Daphnia_III_Stage_age3_ID_4_20170315-153016.h264	1.14472923866	0.0195924812001
Method_Organism_Daphnia_III_Stage_age3_ID_4_20170315-153016.h264	1.14447904734	0.0195881990794
Method_Organism_Daphnia_III_Stage_age3_ID_4_20170315-153016.h264	1.21054065558	0.0207188689127
Method_Organism_Daphnia_III_Stage_age3_ID_4_20170315-153016.h264	1.24177448273	0.0212534478774
Method_Organism_Daphnia_III_Stage_age3_ID_4_20170315-153016.h264	1.16624517001	0.0199607346405
Method_Organism_Daphnia_III_Stage_age3_ID_4_20170315-153016.h264	1.23397010657	0.0211198729777
Method_Organism_Daphnia_III_Stage_age3_ID_4_20170315-153016.h264	1.25721269754	0.0215176788618
Method_Organism_Daphnia_III_Stage_age3_ID_4_20170315-153016.h264	1.17852883266	0.0201709742512
Method_Organism_Daphnia_III_Stage_age3_ID_4_20170315-153016.h264	1.11388245069	0.0190645265599
Method_Organism_Daphnia_III_Stage_age3_ID_4_20170315-153016.h264	1.17171934568	0.0200544272626
Method_Organism_Daphnia_III_Stage_age3_ID_4_20170315-153016.h264	1.10451490109	0.0189041973455
Method_Organism_Daphnia_III_Stage_age3_ID_4_20170315-153016.h264	1.08186109543	0.0185164687487
Method_Organism_Daphnia_III_Stage_age3_ID_4_20170315-153016.h264	1.12939091756	0.0193299599351
Method_Organism_Daphnia_III_Stage_age3_ID_4_20170315-153016.h264	1.14336089061	0.019569061397
Method_Organism_Daphnia_III_Stage_age3_ID_4_20170315-153016.h264	1.11790836334	0.0191334316034
Method_Organism_Daphnia_III_Stage_age3_ID_4_20170315-153016.h264	1.11949360481	0.0191605636207
Method_Organism_Daphnia_III_Stage_age3_ID_4_20170315-153016.h264	1.20865716934	0.0206866323214
Method_Organism_Daphnia_III_Stage_age3_ID_4_20170315-153016.h264	1.15405108525	0.0197520281899
Method_Organism_Daphnia_III_Stage_age3_ID_4_20170315-153016.h264	1.19976741204	0.0205344807061
Method_Organism_Daphnia_III_Stage_age3_ID_4_20170315-153016.h264	1.13179502634	0.0193711071816
Method_Organism_Daphnia_III_Stage_age3_ID_4_20170315-153016.h264	1.15777627211	0.0198157861958
Method_Organism_Daphnia_III_Stage_age3_ID_4_20170315-153016.h264	1.12971136093	0.0193354444467
Method_Organism_Daphnia_III_Stage_age3_ID_4_20170315-153016.h264	1.30941754561	0.0224111849153
Method_Organism_Daphnia_III_Stage_age3_ID_4_20170315-153016.h264	1.30822260783	0.0223907330956
Method_Organism_Daphnia_III_Stage_age3_ID_4_20170315-153016.h264	1.22825318263	0.0210220256258
Method_Organism_Daphnia_III_Stage_age3_ID_4_20170315-153016.h264	0.900382417532	0.015410391377
Method_Organism_Daphnia_III_Stage_age3_ID_4_20170315-153016.h264	0.892327197148	0.015272523182
Method_Organism_Daphnia_III_Stage_age3_ID_4_20170315-153016.h264	0.861921900236	0.014752124831
Method_Organism_Daphnia_III_Stage_age3_ID_4_20170315-153016.h264	0.874649273799	0.0149699587246
Method_Organism_Daphnia_III_Stage_age3_ID_4_20170315-153016.h264	0.919564035122	0.0157386921396
Method_Organism_Daphnia_III_Stage_age3_ID_4_20170315-153016.h264	1.43159304545	0.0245022655857
Method_Organism_Daphnia_III_Stage_age3_ID_4_20170315-153016.h264	1.34698097816	0.0230540975108
Method_Organism_Daphnia_III_Stage_age3_ID_4_20170315-153016.h264	1.45856630765	0.0249639233426
Method_Organism_Daphnia_III_Stage_age3_ID_4_20170315-153016.h264	1.4419590099	0.0246796830541
Method_Organism_Daphnia_III_Stage_age3_ID_4_20170315-153016.h264	1.50141731702	0.0256973348491
Method_Organism_Daphnia_III_Stage_age3_ID_4_20170315-153016.h264	1.34911491687	0.0230906206927
Method_Organism_Daphnia_III_Stage_age3_ID_4_20170315-153016.h264	1.27980800335	0.0219044062112
Method_Organism_Daphnia_III_Stage_age3_ID_4_20170315-153016.h264	1.23306362005	0.0211043581125
Method_Organism_Daphnia_III_Stage_age3_ID_4_20170315-153016.h264	1.2275762558	0.0210104397627
Method_Organism_Daphnia_III_Stage_age3_ID_4_20170315-153016.h264	1.12638235386	0.0192784672102
Method_Organism_Daphnia_III_Stage_age3_ID_4_20170315-153016.h264	1.11717515652	0.0191208824866
Method_Organism_Daphnia_III_Stage_age3_ID_4_20170315-153016.h264	1.10569168824	0.0189243385103
Method_Organism_Daphnia_III_Stage_age3_ID_4_20170315-153016.h264	1.11052066803	0.0190069883567
Method_Organism_Daphnia_III_Stage_age3_ID_4_20170315-153016.h264	1.12294326782	0.01921960593
Method_Organism_Daphnia_III_Stage_age3_ID_4_20170315-153016.h264	1.1280873372	0.0193076486559
Method_Organism_Daphnia_III_Stage_age3_ID_4_20170315-153016.h264	1.13444802064	0.0194165141994
Method_Organism_Daphnia_III_Stage_age3_ID_4_20170315-153016.h264	1.14440957876	0.0195870100981
Method_Organism_Daphnia_III_Stage_age3_ID_4_20170315-153016.h264	1.16319769346	0.0199085759073
Method_Organism_Daphnia_III_Stage_age3_ID_4_20170315-153016.h264	1.21115738502	0.0207294244744
Method_Organism_Daphnia_III_Stage_age3_ID_4_20170315-153016.h264	1.38833749918	0.0237619302744
Method_Organism_Daphnia_III_Stage_age3_ID_4_20170315-153016.h264	1.38538051459	0.0237113203458
Method_Organism_Daphnia_III_Stage_age3_ID_4_20170315-153016.h264	1.38767963703	0.0237506707107
Method_Organism_Daphnia_III_Stage_age3_ID_4_20170315-153016.h264	1.37659234854	0.0235609075038
Method_Organism_Daphnia_III_Stage_age3_ID_4_20170315-153016.h264	1.40185253143	0.0239932452495
Method_Organism_Daphnia_III_Stage_age3_ID_4_20170315-153016.h264	1.40847359144	0.0241065672381
Method_Organism_Daphnia_III_Stage_age3_ID_4_20170315-153016.h264	1.42128545028	0.0243258471297
Method_Organism_Daphnia_III_Stage_age3_ID_4_20170315-153016.h264	1.26515418273	0.0216536004351
Method_Organism_Daphnia_III_Stage_age3_ID_4_20170315-153016.h264	1.22298101425	0.0209317904362
Method_Organism_Daphnia_III_Stage_age3_ID_4_20170315-153016.h264	1.20934088634	0.0206983344008
Method_Organism_Daphnia_III_Stage_age3_ID_4_20170315-153016.h264	1.24188978489	0.0212554213182
Method_Organism_Daphnia_III_Stage_age3_ID_4_20170315-153016.h264	1.21286367416	0.0207586282693
Method_Organism_Daphnia_III_Stage_age3_ID_4_20170315-153016.h264	1.01422175407	0.0173587954063
Method_Organism_Daphnia_III_Stage_age3_ID_4_20170315-153016.h264	1.02953931295	0.0176209613178
Method_Organism_Daphnia_III_Stage_age3_ID_4_20170315-153016.h264	1.17705863219	0.0201458112048
Method_Organism_Daphnia_III_Stage_age3_ID_4_20170315-153016.h264	1.1871582134	0.0203186694216
Method_Organism_Daphnia_III_Stage_age3_ID_4_20170315-153016.h264	1.16923950049	0.0200119837583
Method_Organism_Daphnia_III_Stage_age3_ID_4_20170315-153016.h264	1.09362642068	0.0187178368155
Method_Organism_Daphnia_III_Stage_age3_ID_4_20170315-153016.h264	1.08057031191	0.0184943764924
Method_Organism_Daphnia_III_Stage_age3_ID_4_20170315-153016.h264	1.12072745543	0.0191816814488
Method_Organism_Daphnia_III_Stage_age3_ID_4_20170315-153016.h264	1.12106239319	0.0191874140373
Method_Organism_Daphnia_III_Stage_age3_ID_4_20170315-153016.h264	1.06095817199	0.0181587071745
Method_Organism_Daphnia_III_Stage_age3_ID_4_20170315-153016.h264	1.21908006668	0.0208650242182
Method_Organism_Daphnia_III_Stage_age3_ID_4_20170315-153016.h264	1.2056488668	0.0206351440664
Method_Organism_Daphnia_III_Stage_age3_ID_4_20170315-153016.h264	1.21465993294	0.0207893719292
Method_Organism_Daphnia_III_Stage_age3_ID_4_20170315-153016.h264	1.22724575776	0.0210047831617
Method_Organism_Daphnia_III_Stage_age3_ID_4_20170315-153016.h264	1.24011167673	0.0212249883133
Method_Organism_Daphnia_III_Stage_age3_ID_4_20170315-153016.h264	1.26620195682	0.0216715334918
Method_Organism_Daphnia_III_Stage_age3_ID_4_20170315-153016.h264	1.2262755482	0.0209881776519
Method_Organism_Daphnia_III_Stage_age3_ID_4_20170315-153016.h264	1.23184112989	0.0210834347231
Method_Organism_Daphnia_III_Stage_age3_ID_4_20170315-153016.h264	1.24559930215	0.0213189111329
Method_Organism_Daphnia_III_Stage_age3_ID_4_20170315-153016.h264	1.25450707949	0.0214713711682
Method_Organism_Daphnia_III_Stage_age3_ID_4_20170315-153016.h264	1.2579201801	0.0215297876979
Method_Organism_Daphnia_III_Stage_age3_ID_5_20170315-153204.h264	0.958071822387	0.0163977677293
Method_Organism_Daphnia_III_Stage_age3_ID_5_20170315-153204.h264	0.824106056507	0.014104892121
Method_Organism_Daphnia_III_Stage_age3_ID_5_20170315-153204.h264	0.784826933054	0.0134326148157
Method_Organism_Daphnia_III_Stage_age3_ID_5_20170315-153204.h264	0.846760906806	0.0144926385973
Method_Organism_Daphnia_III_Stage_age3_ID_5_20170315-153204.h264	0.944213952285	0.0161605849526
Method_Organism_Daphnia_III_Stage_age3_ID_5_20170315-153204.h264	0.971471813642	0.0166271137335
Method_Organism_Daphnia_III_Stage_age3_ID_5_20170315-153204.h264	0.887550710531	0.0151907717764
Method_Organism_Daphnia_III_Stage_age3_ID_5_20170315-153204.h264	1.23782195605	0.0211857988631
Method_Organism_Daphnia_III_Stage_age3_ID_5_20170315-153204.h264	0.789922426664	0.0135198261487
Method_Organism_Daphnia_III_Stage_age3_ID_5_20170315-153204.h264	0.866935324302	0.0148379315121
Method_Organism_Daphnia_III_Stage_age3_ID_5_20170315-153204.h264	0.865321355233	0.0148103078107
Method_Organism_Daphnia_III_Stage_age3_ID_5_20170315-153204.h264	0.850641549184	0.0145590572841
Method_Organism_Daphnia_III_Stage_age3_ID_5_20170315-153204.h264	0.869469360205	0.0148813025112
Method_Organism_Daphnia_III_Stage_age3_ID_5_20170315-153204.h264	0.854954084983	0.014632867993
Method_Organism_Daphnia_III_Stage_age3_ID_5_20170315-153204.h264	0.876149507669	0.0149956358043
Method_Organism_Daphnia_III_Stage_age3_ID_5_20170315-153204.h264	0.747130831205	0.0127874315341
Method_Organism_Daphnia_III_Stage_age3_ID_5_20170315-153204.h264	0.773426840122	0.0132374978405
Method_Organism_Daphnia_III_Stage_age3_ID_5_20170315-153204.h264	0.837574341114	0.0143354069921
Method_Organism_Daphnia_III_Stage_age3_ID_5_20170315-153204.h264	0.81147968659	0.0138887869436
Method_Organism_Daphnia_III_Stage_age3_ID_5_20170315-153204.h264	0.785987528287	0.0134524788495
Method_Organism_Daphnia_III_Stage_age3_ID_5_20170315-153204.h264	0.865356220099	0.0148109045363
Method_Organism_Daphnia_III_Stage_age3_ID_5_20170315-153204.h264	0.862641069706	0.014764433693
Method_Organism_Daphnia_III_Stage_age3_ID_5_20170315-153204.h264	0.792812554286	0.0135692917945
Method_Organism_Daphnia_III_Stage_age3_ID_5_20170315-153204.h264	0.912577220477	0.0156191101197
Method_Organism_Daphnia_III_Stage_age3_ID_5_20170315-153204.h264	0.867446088057	0.0148466734302
Method_Organism_Daphnia_III_Stage_age3_ID_5_20170315-153204.h264	0.831065841088	0.0142240115109
Method_Organism_Daphnia_III_Stage_age3_ID_5_20170315-153204.h264	0.879939788672	0.0150605079215
Method_Organism_Daphnia_III_Stage_age3_ID_5_20170315-153204.h264	0.845313623135	0.0144678677806
Method_Organism_Daphnia_III_Stage_age3_ID_5_20170315-153204.h264	0.847506453441	0.0145053989147
Method_Organism_Daphnia_III_Stage_age3_ID_5_20170315-153204.h264	0.913968354739	0.0156429199176
Method_Organism_Daphnia_III_Stage_age3_ID_5_20170315-153204.h264	0.856225412075	0.0146546272451
Method_Organism_Daphnia_III_Stage_age3_ID_5_20170315-153204.h264	0.869658962396	0.0148845476256
Method_Organism_Daphnia_III_Stage_age3_ID_5_20170315-153204.h264	0.926971905048	0.0158654806826
Method_Organism_Daphnia_III_Stage_age3_ID_5_20170315-153204.h264	0.948051111515	0.0162262594086
Method_Organism_Daphnia_III_Stage_age3_ID_5_20170315-153204.h264	0.868704814177	0.0148682170119
Method_Organism_Daphnia_III_Stage_age3_ID_5_20170315-153204.h264	0.862997618455	0.014770536162
Method_Organism_Daphnia_III_Stage_age3_ID_5_20170315-153204.h264	0.832523048841	0.0142489521821
Method_Organism_Daphnia_III_Stage_age3_ID_5_20170315-153204.h264	0.809577462123	0.0138562296402
Method_Organism_Daphnia_III_Stage_age3_ID_5_20170315-153204.h264	0.825776109695	0.0141334757236
Method_Organism_Daphnia_III_Stage_age3_ID_5_20170315-153204.h264	0.807570904218	0.0138218866299
Method_Organism_Daphnia_III_Stage_age3_ID_5_20170315-153204.h264	0.922986668073	0.0157972718189
Method_Organism_Daphnia_III_Stage_age3_ID_5_20170315-153204.h264	0.919166353666	0.0157318856685
Method_Organism_Daphnia_III_Stage_age3_ID_5_20170315-153204.h264	0.911693063149	0.015603977427
Method_Organism_Daphnia_III_Stage_age3_ID_5_20170315-153204.h264	0.913933424583	0.0156423220746
Method_Organism_Daphnia_III_Stage_age3_ID_5_20170315-153204.h264	0.86716442695	0.014841852692
Method_Organism_Daphnia_III_Stage_age3_ID_5_20170315-153204.h264	0.899071655273	0.0153879571768
Method_Organism_Daphnia_III_Stage_age3_ID_5_20170315-153204.h264	1.17148469338	0.0200504110982
Method_Organism_Daphnia_III_Stage_age3_ID_5_20170315-153204.h264	1.13629311635	0.0194480937221
Method_Organism_Daphnia_III_Stage_age3_ID_5_20170315-153204.h264	1.17938230368	0.020185581736
Method_Organism_Daphnia_III_Stage_age3_ID_5_20170315-153204.h264	1.17991846525	0.0201947583475
Method_Organism_Daphnia_III_Stage_age3_ID_5_20170315-153204.h264	1.1956969716	0.0204648135524
Method_Organism_Daphnia_III_Stage_age3_ID_5_20170315-153204.h264	1.17100167788	0.0200421441022
Method_Organism_Daphnia_III_Stage_age3_ID_5_20170315-153204.h264	1.18786700175	0.0203308006069
Method_Organism_Daphnia_III_Stage_age3_ID_5_20170315-153204.h264	1.16429378216	0.019927335887
Method_Organism_Daphnia_III_Stage_age3_ID_5_20170315-153204.h264	1.10895540531	0.0189801982832
Method_Organism_Daphnia_III_Stage_age3_ID_5_20170315-153204.h264	1.18956950408	0.020359939589
Method_Organism_Daphnia_III_Stage_age3_ID_5_20170315-153204.h264	1.16715909958	0.0199763768966
Method_Organism_Daphnia_III_Stage_age3_ID_5_20170315-153204.h264	0.939696405851	0.0160832654078
Method_Organism_Daphnia_III_Stage_age3_ID_5_20170315-153204.h264	0.827334125225	0.0141601417587
Method_Organism_Daphnia_III_Stage_age3_ID_5_20170315-153204.h264	0.846171533878	0.0144825512529
Method_Organism_Daphnia_III_Stage_age3_ID_5_20170315-153204.h264	0.850101404924	0.0145498125073
Method_Organism_Daphnia_III_Stage_age3_ID_5_20170315-153204.h264	0.847839693656	0.0145111024491
Method_Organism_Daphnia_III_Stage_age3_ID_5_20170315-153204.h264	0.776284779769	0.0132864125768
Method_Organism_Daphnia_III_Stage_age3_ID_5_20170315-153204.h264	0.880925341386	0.0150773760353
Method_Organism_Daphnia_III_Stage_age3_ID_5_20170315-153204.h264	0.908106552271	0.0155425929139
Method_Organism_Daphnia_III_Stage_age3_ID_5_20170315-153204.h264	0.885071975268	0.015148347269
Method_Organism_Daphnia_III_Stage_age3_ID_5_20170315-153204.h264	0.850608316568	0.0145584884951
Method_Organism_Daphnia_III_Stage_age3_ID_5_20170315-153204.h264	0.875216252254	0.014979662779
Method_Organism_Daphnia_III_Stage_age3_ID_5_20170315-153204.h264	1.03164537283	0.0176570073427
Method_Organism_Daphnia_III_Stage_age3_ID_5_20170315-153204.h264	1.16388532785	0.0199203450344
Method_Organism_Daphnia_III_Stage_age3_ID_5_20170315-153204.h264	1.02294874338	0.0175081611848
Method_Organism_Daphnia_III_Stage_age3_ID_5_20170315-153204.h264	1.04032287231	0.0178055260837
Method_Organism_Daphnia_III_Stage_age3_ID_5_20170315-153204.h264	1.02573727975	0.0175558880572
Method_Organism_Daphnia_III_Stage_age3_ID_5_20170315-153204.h264	1.01150954173	0.0173123748489
Method_Organism_Daphnia_III_Stage_age3_ID_5_20170315-153204.h264	0.950497593513	0.016268131889
Method_Organism_Daphnia_III_Stage_age3_ID_5_20170315-153204.h264	0.959973720404	0.0164303194454
Method_Organism_Daphnia_III_Stage_age3_ID_5_20170315-153204.h264	0.885131128018	0.0151493596911
Method_Organism_Daphnia_III_Stage_age3_ID_5_20170315-153204.h264	0.855265844785	0.0146382038819
Method_Organism_Daphnia_III_Stage_age3_ID_5_20170315-153204.h264	0.911408921022	0.0155991142252
Method_Organism_Daphnia_III_Stage_age3_ID_5_20170315-153204.h264	0.930465638821	0.0159252772798
Method_Organism_Daphnia_III_Stage_age3_ID_5_20170315-153204.h264	0.922083837803	0.0157818195316
Method_Organism_Daphnia_III_Stage_age3_ID_5_20170315-153204.h264	1.16548166862	0.0199476670206
Method_Organism_Daphnia_III_Stage_age3_ID_5_20170315-153204.h264	0.842943008129	0.014427293793
Method_Organism_Daphnia_III_Stage_age3_ID_5_20170315-153204.h264	0.910454838093	0.0155827847289
Method_Organism_Daphnia_III_Stage_age3_ID_5_20170315-153204.h264	0.961184915396	0.0164510495135
Method_Organism_Daphnia_III_Stage_age3_ID_5_20170315-153204.h264	1.18966534981	0.0203615800257
Method_Organism_Daphnia_III_Stage_age3_ID_5_20170315-153204.h264	1.01727771832	0.0174110994098
Method_Organism_Daphnia_III_Stage_age3_ID_5_20170315-153204.h264	0.903522932346	0.0154641424959
Method_Organism_Daphnia_III_Stage_age3_ID_5_20170315-153204.h264	0.91367474556	0.0156378946836
Method_Organism_Daphnia_III_Stage_age3_ID_5_20170315-153204.h264	0.93123828081	0.0159385013446
Method_Organism_Daphnia_III_Stage_age3_ID_5_20170315-153204.h264	0.901035513511	0.0154215693659
Method_Organism_Daphnia_III_Stage_age3_ID_5_20170315-153204.h264	0.918935749347	0.0157279387869
Method_Organism_Daphnia_III_Stage_age3_ID_5_20170315-153204.h264	0.963524321776	0.0164910893535
Method_Organism_Daphnia_III_Stage_age3_ID_5_20170315-153204.h264	0.899613431784	0.0153972298901
Method_Organism_Daphnia_III_Stage_age3_ID_5_20170315-153204.h264	0.929528466005	0.0159092372066
Method_Organism_Daphnia_III_Stage_age3_ID_5_20170315-153204.h264	0.981961045632	0.0168066409733
Method_Organism_Daphnia_III_Stage_age3_ID_5_20170315-153204.h264	0.996787819496	0.0170604069106
Method_Organism_Daphnia_III_Stage_age3_ID_5_20170315-153204.h264	1.00652360476	0.0172270386199
Method_Organism_Daphnia_III_Stage_age3_ID_5_20170315-153204.h264	1.02853319388	0.017603741203
Method_Organism_Daphnia_III_Stage_age3_ID_5_20170315-153204.h264	1.02713409424	0.0175797950745
Method_Organism_Daphnia_III_Stage_age3_ID_5_20170315-153204.h264	1.03958574809	0.0177929099192
Method_Organism_Daphnia_III_Stage_age3_ID_5_20170315-153204.h264	1.04897654093	0.0179536369506
Method_Organism_Daphnia_III_Stage_age3_ID_5_20170315-153204.h264	0.89569661874	0.0153301921284
Method_Organism_Daphnia_III_Stage_age3_ID_5_20170315-153204.h264	0.921284231039	0.0157681339543
Method_Organism_Daphnia_III_Stage_age3_ID_5_20170315-153204.h264	0.909872320615	0.0155728147182
Method_Organism_Daphnia_III_Stage_age3_ID_5_20170315-153204.h264	0.898421823795	0.0153768350611
Method_Organism_Daphnia_III_Stage_age3_ID_5_20170315-153204.h264	0.975274891487	0.0166922048735
Method_Organism_Daphnia_III_Stage_age3_ID_5_20170315-153204.h264	0.958084684519	0.0163979878696
Method_Organism_Daphnia_III_Stage_age3_ID_5_20170315-153204.h264	1.02345343516	0.0175167991788
Method_Organism_Daphnia_III_Stage_age3_ID_5_20170315-153204.h264	0.98626646482	0.0168803298787
Method_Organism_Daphnia_III_Stage_age3_ID_5_20170315-153204.h264	0.976545696259	0.016713955186
Method_Organism_Daphnia_III_Stage_age3_ID_5_20170315-153204.h264	0.998894009957	0.0170964551704
Method_Organism_Daphnia_III_Stage_age3_ID_5_20170315-153204.h264	1.00949090517	0.0172778251078
Method_Organism_Daphnia_III_Stage_age3_ID_5_20170315-153204.h264	1.0969250679	0.0187742944314
Method_Organism_Daphnia_III_Stage_age3_ID_5_20170315-153204.h264	1.1412844071	0.0195335215831
Method_Organism_Daphnia_III_Stage_age3_ID_5_20170315-153204.h264	1.14697051415	0.0196308414922
Method_Organism_Daphnia_III_Stage_age3_ID_5_20170315-153204.h264	1.12501818437	0.0192551189248
Method_Organism_Daphnia_III_Stage_age3_ID_5_20170315-153204.h264	0.958589049853	0.0164066202763
Method_Organism_Daphnia_III_Stage_age3_ID_5_20170315-153204.h264	1.16820060583	0.0199942026768
Method_Organism_Daphnia_III_Stage_age3_ID_5_20170315-153204.h264	1.00808736581	0.0172538029918
Method_Organism_Daphnia_III_Stage_age3_ID_5_20170315-153204.h264	0.814171724319	0.0139348622047
Method_Organism_Daphnia_III_Stage_age3_ID_5_20170315-153204.h264	0.879553598257	0.015053898124
Method_Organism_Daphnia_III_Stage_age3_ID_5_20170315-153204.h264	0.883633244588	0.0151237228401
Method_Organism_Daphnia_III_Stage_age3_ID_5_20170315-153204.h264	0.909025182724	0.0155583156274
Method_Organism_Daphnia_III_Stage_age3_ID_5_20170315-153204.h264	0.944750244434	0.016169763799
Method_Organism_Daphnia_III_Stage_age3_ID_5_20170315-153204.h264	1.04418262188	0.0178715871822
Method_Organism_Daphnia_III_Stage_age3_ID_5_20170315-153204.h264	1.07944301459	0.018475082365
Method_Organism_Daphnia_III_Stage_age3_ID_5_20170315-153204.h264	1.07531531481	0.0184044351957
Method_Organism_Daphnia_III_Stage_age3_ID_5_20170315-153204.h264	1.05424916634	0.0180438799624
Method_Organism_Daphnia_III_Stage_age3_ID_5_20170315-153204.h264	1.01240159915	0.0173276427547
Method_Organism_Daphnia_III_Stage_age3_ID_5_20170315-153204.h264	0.973516566203	0.01666211046
Method_Organism_Daphnia_III_Stage_age3_ID_5_20170315-153204.h264	0.990919488027	0.0169599681605
Method_Organism_Daphnia_III_Stage_age3_ID_5_20170315-153204.h264	0.965435882715	0.0165238064542
Method_Organism_Daphnia_III_Stage_age3_ID_5_20170315-153204.h264	0.970510091782	0.016610653494
Method_Organism_Daphnia_III_Stage_age3_ID_5_20170315-153204.h264	0.997408009309	0.0170710216978
Method_Organism_Daphnia_III_Stage_age3_ID_5_20170315-153204.h264	1.19829407765	0.0205092640214
Method_Organism_Daphnia_III_Stage_age3_ID_5_20170315-153204.h264	1.1386340244	0.0194881592638
Method_Organism_Daphnia_III_Stage_age3_ID_5_20170315-153204.h264	1.12761646564	0.0192995895081
Method_Organism_Daphnia_III_Stage_age3_ID_5_20170315-153204.h264	1.03513166354	0.0177166765491
Method_Organism_Daphnia_III_Stage_age3_ID_5_20170315-153204.h264	0.976104139915	0.0167063977793
Method_Organism_Daphnia_III_Stage_age3_ID_5_20170315-153204.h264	0.96540806917	0.0165233304146
Method_Organism_Daphnia_III_Stage_age3_ID_5_20170315-153204.h264	0.977735671997	0.0167343220784
Method_Organism_Daphnia_III_Stage_age3_ID_5_20170315-153204.h264	1.04251864066	0.0178431075037
Method_Organism_Daphnia_III_Stage_age3_ID_5_20170315-153204.h264	1.04013170316	0.0178022541502
Method_Organism_Daphnia_III_Stage_age3_ID_5_20170315-153204.h264	1.09321130679	0.0187107319816
Method_Organism_Daphnia_III_Stage_age3_ID_5_20170315-153204.h264	1.03494728455	0.0177135208318
Method_Organism_Daphnia_III_Stage_age3_ID_5_20170315-153204.h264	0.970505717351	0.0166105786239
Method_Organism_Daphnia_III_Stage_age3_ID_5_20170315-153204.h264	0.952589942492	0.0163039432465
Method_Organism_Daphnia_III_Stage_age3_ID_5_20170315-153204.h264	0.959486395763	0.0164219786967
Method_Organism_Daphnia_III_Stage_age3_ID_5_20170315-153204.h264	0.939617470228	0.0160819143943
Method_Organism_Daphnia_III_Stage_age3_ID_5_20170315-153204.h264	0.920515571741	0.0157549780548
Method_Organism_Daphnia_III_Stage_age3_ID_5_20170315-153204.h264	0.893402393048	0.0152909255733
Method_Organism_Daphnia_III_Stage_age3_ID_5_20170315-153204.h264	0.956791419983	0.0163758531497
Method_Organism_Daphnia_III_Stage_age3_ID_5_20170315-153204.h264	0.945467912234	0.0161820469594
Method_Organism_Daphnia_III_Stage_age3_ID_5_20170315-153204.h264	0.992778882247	0.0169917924077
Method_Organism_Daphnia_III_Stage_age3_ID_5_20170315-153204.h264	1.02178370843	0.0174882211634
Method_Organism_Daphnia_III_Stage_age3_ID_5_20170315-153204.h264	1.06566989092	0.0182393500561
Method_Organism_Daphnia_III_Stage_age3_ID_5_20170315-153204.h264	1.05512013509	0.0180587869275
Method_Organism_Daphnia_III_Stage_age3_ID_5_20170315-153204.h264	1.18768549552	0.020327694058
Method_Organism_Daphnia_III_Stage_age3_ID_5_20170315-153204.h264	1.13692460133	0.0194589018305
Method_Organism_Daphnia_III_Stage_age3_ID_5_20170315-153204.h264	1.07520216722	0.0184024986312
Method_Organism_Daphnia_III_Stage_age3_ID_5_20170315-153204.h264	0.925959061109	0.015848145469
Method_Organism_Daphnia_III_Stage_age3_ID_5_20170315-153204.h264	0.824026076243	0.014103523228
Method_Organism_Daphnia_III_Stage_age3_ID_5_20170315-153204.h264	1.21993053436	0.0208795802997
Method_Organism_Daphnia_III_Stage_age3_ID_5_20170315-153204.h264	1.2496526366	0.0213882855111
Method_Organism_Daphnia_III_Stage_age3_ID_5_20170315-153204.h264	1.21049338561	0.0207180598691
Method_Organism_Daphnia_III_Stage_age3_ID_5_20170315-153204.h264	1.21052485539	0.0207185984865
Method_Organism_Daphnia_III_Stage_age3_ID_5_20170315-153204.h264	1.15237704937	0.019723376422
Method_Organism_Daphnia_III_Stage_age3_ID_5_20170315-153204.h264	1.18425084921	0.0202689087653
Method_Organism_Daphnia_III_Stage_age3_ID_5_20170315-153204.h264	1.14502957271	0.0195976215329
Method_Organism_Daphnia_III_Stage_age3_ID_5_20170315-153204.h264	1.10326355274	0.0188827800373
Method_Organism_Daphnia_III_Stage_age3_ID_5_20170315-153204.h264	1.10800452159	0.0189639235426
Method_Organism_Daphnia_III_Stage_age3_ID_5_20170315-153204.h264	1.16348549183	0.019913501687
Method_Organism_Daphnia_III_Stage_age3_ID_5_20170315-153204.h264	1.1727041802	0.0200712830843
Method_Organism_Daphnia_III_Stage_age3_ID_5_20170315-153204.h264	1.14634947557	0.019620212178
Method_Organism_Daphnia_III_Stage_age3_ID_5_20170315-153204.h264	1.12724261504	0.0192931909113
Method_Organism_Daphnia_III_Stage_age3_ID_5_20170315-153204.h264	1.04497674428	0.0178851788926
Method_Organism_Daphnia_III_Stage_age3_ID_5_20170315-153204.h264	1.06742521286	0.0182693930663
Method_Organism_Daphnia_III_Stage_age3_ID_5_20170315-153204.h264	1.09059167569	0.0186658959877
Method_Organism_Daphnia_III_Stage_age3_ID_5_20170315-153204.h264	1.06998719289	0.0183132423398
Method_Organism_Daphnia_III_Stage_age3_ID_5_20170315-153204.h264	0.92093231788	0.0157621108253
Method_Organism_Daphnia_III_Stage_age3_ID_5_20170315-153204.h264	0.881951504487	0.0150949392114
Method_Organism_Daphnia_III_Stage_age3_ID_5_20170315-153204.h264	0.855513816247	0.0146424480088
Method_Organism_Daphnia_III_Stage_age3_ID_5_20170315-153204.h264	0.85433794315	0.0146223224885
Method_Organism_Daphnia_III_Stage_age3_ID_5_20170315-153204.h264	0.980323572159	0.016778614985
Method_Organism_Daphnia_III_Stage_age3_ID_5_20170315-153204.h264	0.987566715387	0.0169025841672
Method_Organism_Daphnia_III_Stage_age3_ID_5_20170315-153204.h264	0.969019063803	0.0165851339766
Method_Organism_Daphnia_III_Stage_age3_ID_5_20170315-153204.h264	0.951974453559	0.0162934089167
Method_Organism_Daphnia_III_Stage_age3_ID_5_20170315-153204.h264	0.953261972574	0.0163154452998
Method_Organism_Daphnia_III_Stage_age3_ID_5_20170315-153204.h264	0.93849187044	0.016062649321
Method_Organism_Daphnia_III_Stage_age3_ID_5_20170315-153204.h264	0.944148335824	0.0161594619016
Method_Organism_Daphnia_III_Stage_age3_ID_5_20170315-153204.h264	0.934742069244	0.0159984700313
Method_Organism_Daphnia_III_Stage_age3_ID_5_20170315-153204.h264	0.922645136026	0.0157914263666
Method_Organism_Daphnia_III_Stage_age3_ID_5_20170315-153204.h264	0.9727773527	0.0166494585366
Method_Organism_Daphnia_III_Stage_age3_ID_5_20170315-153204.h264	1.01543745408	0.0173796025794
Method_Organism_Daphnia_III_Stage_age3_ID_5_20170315-153204.h264	0.905683248226	0.0155011171331
Method_Organism_Daphnia_III_Stage_age3_ID_5_20170315-153204.h264	0.913024457051	0.0156267647457
Method_Organism_Daphnia_III_Stage_age3_ID_5_20170315-153204.h264	0.976546675609	0.0167139719479
Method_Organism_Daphnia_III_Stage_age3_ID_5_20170315-153204.h264	1.00156254328	0.0171421281446
Method_Organism_Daphnia_III_Stage_age3_ID_5_20170315-153204.h264	0.962441878686	0.0164725629237
Method_Organism_Daphnia_III_Stage_age3_ID_5_20170315-153204.h264	0.983559345099	0.0168339964834
Method_Organism_Daphnia_III_Stage_age3_ID_5_20170315-153204.h264	0.969535377209	0.0165939708792
Method_Organism_Daphnia_III_Stage_age3_ID_5_20170315-153204.h264	1.04164688844	0.0178281871291
Method_Organism_Daphnia_III_Stage_age3_ID_5_20170315-153204.h264	1.11203187062	0.0190328531703
Method_Organism_Daphnia_III_Stage_age3_ID_5_20170315-153204.h264	1.11923257534	0.0191560960011
Method_Organism_Daphnia_III_Stage_age3_ID_5_20170315-153204.h264	1.12443436109	0.0192451265648
Method_Organism_Daphnia_III_Stage_age3_ID_5_20170315-153204.h264	1.11234578499	0.0190382259355
Method_Organism_Daphnia_III_Stage_age3_ID_5_20170315-153204.h264	1.19939134158	0.0205280441154
Method_Organism_Daphnia_III_Stage_age3_ID_5_20170315-153204.h264	1.19561940707	0.0204634860056
Method_Organism_Daphnia_III_Stage_age3_ID_5_20170315-153204.h264	1.14293428568	0.0195617598895
Method_Organism_Daphnia_III_Stage_age3_ID_5_20170315-153204.h264	1.11239514424	0.019039070738
Method_Organism_Daphnia_III_Stage_age3_ID_5_20170315-153204.h264	0.982391110934	0.0168140017064
Method_Organism_Daphnia_III_Stage_age3_ID_5_20170315-153204.h264	0.957349323126	0.0163854018766
Method_Organism_Daphnia_III_Stage_age3_ID_5_20170315-153204.h264	0.857188505026	0.0146711109514
Method_Organism_Daphnia_III_Stage_age3_ID_5_20170315-153204.h264	0.873487960375	0.0149500823987
Method_Organism_Daphnia_III_Stage_age3_ID_5_20170315-153204.h264	0.88364551911	0.0151239329232
Method_Organism_Daphnia_III_Stage_age3_ID_5_20170315-153204.h264	0.91331787036	0.0156317866273
Method_Organism_Daphnia_III_Stage_age3_ID_5_20170315-153204.h264	0.880315467394	0.0150669378073
Method_Organism_Daphnia_III_Stage_age3_ID_5_20170315-153204.h264	0.845985326767	0.0144793642466
Method_Organism_Daphnia_III_Stage_age3_ID_5_20170315-153204.h264	0.864008634274	0.0147878400866
Method_Organism_Daphnia_III_Stage_age3_ID_5_20170315-153204.h264	1.01105453565	0.0173045872447
Method_Organism_Daphnia_III_Stage_age3_ID_5_20170315-153204.h264	1.20005573273	0.0205394154255
Method_Organism_Daphnia_III_Stage_age3_ID_5_20170315-153204.h264	1.1120045794	0.0190323860705
Method_Organism_Daphnia_III_Stage_age3_ID_5_20170315-153204.h264	1.08765734673	0.018615673819
Method_Organism_Daphnia_III_Stage_age3_ID_5_20170315-153204.h264	1.11174498631	0.019027943035
Method_Organism_Daphnia_III_Stage_age3_ID_5_20170315-153204.h264	0.908084875987	0.0155422219159
Method_Organism_Daphnia_III_Stage_age3_ID_5_20170315-153204.h264	1.76984609751	0.0302915966689
Method_Organism_Daphnia_III_Stage_age3_ID_5_20170315-153204.h264	0.882894357535	0.015111076504
Method_Organism_Daphnia_III_Stage_age3_ID_5_20170315-153204.h264	0.870847762915	0.0149048944037
Method_Organism_Daphnia_III_Stage_age3_ID_5_20170315-153204.h264	0.866969013948	0.0148385081233
Method_Organism_Daphnia_III_Stage_age3_ID_5_20170315-153204.h264	0.891612467399	0.0152602903074
Method_Organism_Daphnia_III_Stage_age3_ID_5_20170315-153204.h264	0.865803913703	0.0148185669845
Method_Organism_Daphnia_III_Stage_age3_ID_5_20170315-153204.h264	0.833902757351	0.0142725664239
Method_Organism_Daphnia_III_Stage_age3_ID_5_20170315-153204.h264	0.901350864264	0.0154269667153
Method_Organism_Daphnia_III_Stage_age3_ID_5_20170315-153204.h264	1.12936832721	0.0193295732927
Method_Organism_Daphnia_III_Stage_age3_ID_5_20170315-153204.h264	1.15789301065	0.0198177842208
Method_Organism_Daphnia_III_Stage_age3_ID_5_20170315-153204.h264	1.08276869187	0.0185320026108
Method_Organism_Daphnia_III_Stage_age3_ID_5_20170315-153204.h264	1.0741519121	0.018384523111
Method_Organism_Daphnia_III_Stage_age3_ID_5_20170315-153204.h264	1.12140007312	0.0191931935593
Method_Organism_Daphnia_III_Stage_age3_ID_5_20170315-153204.h264	1.10183618252	0.018858350047
Method_Organism_Daphnia_III_Stage_age3_ID_5_20170315-153204.h264	1.0971525383	0.0187781876747
Method_Organism_Daphnia_III_Stage_age3_ID_5_20170315-153204.h264	1.08584848697	0.0185847144886
Method_Organism_Daphnia_III_Stage_age3_ID_5_20170315-153204.h264	1.08952568568	0.0186476511587
Method_Organism_Daphnia_III_Stage_age3_ID_5_20170315-153204.h264	1.0599698771	0.0181417921272
Method_Organism_Daphnia_III_Stage_age3_ID_5_20170315-153204.h264	1.06652603883	0.0182540033569
Method_Organism_Daphnia_III_Stage_age3_ID_5_20170315-153204.h264	1.06056186163	0.0181519241701
Method_Organism_Daphnia_III_Stage_age3_ID_5_20170315-153204.h264	1.07037684367	0.0183199113629
Method_Organism_Daphnia_III_Stage_age3_ID_5_20170315-153204.h264	1.06547689365	0.0182360468335
Method_Organism_Daphnia_III_Stage_age6_ID_1_20170318-173839.h264	2.16485366675	0.0370523031424
Method_Organism_Daphnia_III_Stage_age6_ID_1_20170318-173839.h264	2.14552508134	0.0367214869691
Method_Organism_Daphnia_III_Stage_age6_ID_1_20170318-173839.h264	2.05646049646	0.0351971123433
Method_Organism_Daphnia_III_Stage_age6_ID_1_20170318-173839.h264	1.96983606045	0.0337145018039
Method_Organism_Daphnia_III_Stage_age6_ID_1_20170318-173839.h264	1.68799853985	0.0288907442398
Method_Organism_Daphnia_III_Stage_age6_ID_1_20170318-173839.h264	1.67814797475	0.0287221480293
Method_Organism_Daphnia_III_Stage_age6_ID_1_20170318-173839.h264	1.85380160845	0.0317285275293
Method_Organism_Daphnia_III_Stage_age6_ID_1_20170318-173839.h264	1.81495379081	0.0310636321889
Method_Organism_Daphnia_III_Stage_age6_ID_1_20170318-173839.h264	1.70243272488	0.0291377908681
Method_Organism_Daphnia_III_Stage_age6_ID_1_20170318-173839.h264	1.71099577097	0.0292843506954
Method_Organism_Daphnia_III_Stage_age6_ID_1_20170318-173839.h264	1.4785037877	0.0253051609818
Method_Organism_Daphnia_III_Stage_age6_ID_1_20170318-173839.h264	1.5169727927	0.0259635727981
Method_Organism_Daphnia_III_Stage_age6_ID_1_20170318-173839.h264	1.28847681926	0.0220527763296
Method_Organism_Daphnia_III_Stage_age6_ID_1_20170318-173839.h264	1.8000038147	0.0308077575977
Method_Organism_Daphnia_III_Stage_age6_ID_1_20170318-173839.h264	1.57768035889	0.0270026061425
Method_Organism_Daphnia_III_Stage_age6_ID_1_20170318-173839.h264	1.50528326915	0.0257635021066
Method_Organism_Daphnia_III_Stage_age6_ID_1_20170318-173839.h264	1.84173470864	0.0315219978979
Method_Organism_Daphnia_III_Stage_age6_ID_1_20170318-173839.h264	1.76332362542	0.0301799620504
Method_Organism_Daphnia_III_Stage_age6_ID_1_20170318-173839.h264	1.44679112361	0.0247623865387
Method_Organism_Daphnia_III_Stage_age6_ID_1_20170318-173839.h264	1.74489982898	0.0298646316884
Method_Organism_Daphnia_III_Stage_age6_ID_1_20170318-173839.h264	1.75153473047	0.0299781905792
Method_Organism_Daphnia_III_Stage_age6_ID_1_20170318-173839.h264	1.66063941369	0.0284224822727
Method_Organism_Daphnia_III_Stage_age6_ID_1_20170318-173839.h264	2.02887403048	0.0347249593678
Method_Organism_Daphnia_III_Stage_age6_ID_1_20170318-173839.h264	2.04156993426	0.034942254644
Method_Organism_Daphnia_III_Stage_age6_ID_1_20170318-173839.h264	1.99907449429	0.0342149288446
Method_Organism_Daphnia_III_Stage_age6_ID_1_20170318-173839.h264	1.08789036677	0.0186196620467
Method_Organism_Daphnia_III_Stage_age6_ID_1_20170318-173839.h264	1.02371570514	0.0175212880302
Method_Organism_Daphnia_III_Stage_age6_ID_1_20170318-173839.h264	1.38653236096	0.0237310346395
Method_Organism_Daphnia_III_Stage_age6_ID_1_20170318-173839.h264	0.847070055008	0.0144979297876
Method_Organism_Daphnia_III_Stage_age6_ID_1_20170318-173839.h264	1.41444632163	0.0242087928126
Method_Organism_Daphnia_III_Stage_age6_ID_1_20170318-173839.h264	1.77768599143	0.0304257794688
Method_Organism_Daphnia_III_Stage_age6_ID_1_20170318-173839.h264	2.12663576713	0.0363981890913
Method_Organism_Daphnia_III_Stage_age6_ID_1_20170318-173839.h264	2.03928086648	0.0349030763685
Method_Organism_Daphnia_III_Stage_age6_ID_1_20170318-173839.h264	2.10636726673	0.0360512859113
Method_Organism_Daphnia_III_Stage_age6_ID_1_20170318-173839.h264	1.86619600296	0.0319406623584
Method_Organism_Daphnia_III_Stage_age6_ID_1_20170318-173839.h264	2.21019770989	0.0378283838808
Method_Organism_Daphnia_III_Stage_age6_ID_1_20170318-173839.h264	1.95877188462	0.0335251341792
Method_Organism_Daphnia_III_Stage_age6_ID_1_20170318-173839.h264	1.49219758401	0.0255395355724
Method_Organism_Daphnia_III_Stage_age6_ID_1_20170318-173839.h264	1.7792744974	0.0304529673593
Method_Organism_Daphnia_III_Stage_age6_ID_1_20170318-173839.h264	1.74650596325	0.0298921212941
Method_Organism_Daphnia_III_Stage_age6_ID_1_20170318-173839.h264	1.53142408371	0.026210912202
Method_Organism_Daphnia_III_Stage_age6_ID_1_20170318-173839.h264	1.57784802363	0.0270054757891
Method_Organism_Daphnia_III_Stage_age6_ID_1_20170318-173839.h264	1.50331412242	0.025729799403
Method_Organism_Daphnia_III_Stage_age6_ID_1_20170318-173839.h264	1.5722219834	0.0269091839466
Method_Organism_Daphnia_III_Stage_age6_ID_1_20170318-173839.h264	1.93323996471	0.0330881455498
Method_Organism_Daphnia_III_Stage_age6_ID_1_20170318-173839.h264	1.65690051592	0.0283584895995
Method_Organism_Daphnia_III_Stage_age6_ID_1_20170318-173839.h264	1.66547492247	0.0285052438654
Method_Organism_Daphnia_III_Stage_age6_ID_1_20170318-173839.h264	0.94976157922	0.0162555347213
Method_Organism_Daphnia_III_Stage_age6_ID_1_20170318-173839.h264	1.20942733031	0.0206998139226
Method_Organism_Daphnia_III_Stage_age6_ID_1_20170318-173839.h264	1.22281883386	0.0209290146565
Method_Organism_Daphnia_III_Stage_age6_ID_1_20170318-173839.h264	1.21800682948	0.0208466553507
Method_Organism_Daphnia_III_Stage_age6_ID_1_20170318-173839.h264	1.1131228667	0.0190515259878
Method_Organism_Daphnia_III_Stage_age6_ID_1_20170318-173839.h264	1.47290177419	0.0252092803659
Method_Organism_Daphnia_III_Stage_age6_ID_1_20170318-173839.h264	1.12073959937	0.019181889297
Method_Organism_Daphnia_III_Stage_age6_ID_1_20170318-173839.h264	0.953098616967	0.0163126494058
Method_Organism_Daphnia_III_Stage_age6_ID_1_20170318-173839.h264	1.40730672836	0.0240865959278
Method_Organism_Daphnia_III_Stage_age6_ID_1_20170318-173839.h264	1.61640281971	0.0276653559527
Method_Organism_Daphnia_III_Stage_age6_ID_1_20170318-173839.h264	1.91011907431	0.032692422618
Method_Organism_Daphnia_III_Stage_age6_ID_1_20170318-173839.h264	1.91832602868	0.0328328877985
Method_Organism_Daphnia_III_Stage_age6_ID_1_20170318-173839.h264	1.99021725141	0.0340633337261
Method_Organism_Daphnia_III_Stage_age6_ID_1_20170318-173839.h264	1.37812849192	0.0235871991885
Method_Organism_Daphnia_III_Stage_age6_ID_1_20170318-173839.h264	1.78792477094	0.030601020118
Method_Organism_Daphnia_III_Stage_age6_ID_1_20170318-173839.h264	1.67488425768	0.0286662882565
Method_Organism_Daphnia_III_Stage_age6_ID_1_20170318-173839.h264	1.38484474476	0.0237021504391
Method_Organism_Daphnia_III_Stage_age6_ID_1_20170318-173839.h264	1.42498177895	0.0243891112167
Method_Organism_Daphnia_III_Stage_age6_ID_1_20170318-173839.h264	1.57642705184	0.0269811553103
Method_Organism_Daphnia_III_Stage_age6_ID_1_20170318-173839.h264	1.68900727052	0.0289080090531
Method_Organism_Daphnia_III_Stage_age6_ID_1_20170318-173839.h264	1.59047942088	0.0272216670112
Method_Organism_Daphnia_III_Stage_age6_ID_1_20170318-173839.h264	1.2338188949	0.0211172849319
Method_Organism_Daphnia_III_Stage_age6_ID_1_20170318-173839.h264	1.28795711077	0.022043881319
Method_Organism_Daphnia_III_Stage_age6_ID_1_20170318-173839.h264	1.4603915552	0.0249951631563
Method_Organism_Daphnia_III_Stage_age6_ID_1_20170318-173839.h264	1.88900506827	0.0323310482838
Method_Organism_Daphnia_III_Stage_age6_ID_1_20170318-173839.h264	1.68974504764	0.0289206363923
Method_Organism_Daphnia_III_Stage_age6_ID_1_20170318-173839.h264	1.71381930278	0.0293326765283
Method_Organism_Daphnia_III_Stage_age6_ID_1_20170318-173839.h264	1.89982819337	0.0325162902327
Method_Organism_Daphnia_III_Stage_age6_ID_1_20170318-173839.h264	1.61788085497	0.0276906530947
Method_Organism_Daphnia_III_Stage_age6_ID_1_20170318-173839.h264	1.60212624477	0.0274210068816
Method_Organism_Daphnia_III_Stage_age6_ID_1_20170318-173839.h264	1.74090603902	0.029796276437
Method_Organism_Daphnia_III_Stage_age6_ID_1_20170318-173839.h264	1.81863810613	0.0311266906625
Method_Organism_Daphnia_III_Stage_age6_ID_1_20170318-173839.h264	1.60335461103	0.0274420308426
Method_Organism_Daphnia_III_Stage_age6_ID_1_20170318-173839.h264	1.64138225555	0.0280928886047
Method_Organism_Daphnia_III_Stage_age6_ID_1_20170318-173839.h264	1.60624800315	0.0274915523617
Method_Organism_Daphnia_III_Stage_age6_ID_1_20170318-173839.h264	1.64076879061	0.0280823889162
Method_Organism_Daphnia_III_Stage_age6_ID_1_20170318-173839.h264	1.54280230449	0.0264056548268
Method_Organism_Daphnia_III_Stage_age6_ID_1_20170318-173839.h264	1.57299749815	0.0269224571798
Method_Organism_Daphnia_III_Stage_age6_ID_1_20170318-173839.h264	1.03859301347	0.0177759188844
Method_Organism_Daphnia_III_Stage_age6_ID_1_20170318-173839.h264	2.1372532287	0.0365799110297
Method_Organism_Daphnia_III_Stage_age6_ID_1_20170318-173839.h264	2.06742569263	0.0353847858931
Method_Organism_Daphnia_III_Stage_age6_ID_1_20170318-173839.h264	1.66416899168	0.0284828923575
Method_Organism_Daphnia_III_Stage_age6_ID_1_20170318-173839.h264	1.9689311409	0.0336990137577
Method_Organism_Daphnia_III_Stage_age6_ID_1_20170318-173839.h264	2.14698457424	0.0367464667515
Method_Organism_Daphnia_III_Stage_age6_ID_1_20170318-173839.h264	1.13816615618	0.0194801515193
Method_Organism_Daphnia_III_Stage_age6_ID_1_20170318-173839.h264	1.64222932816	0.028107386578
Method_Organism_Daphnia_III_Stage_age6_ID_1_20170318-173839.h264	1.62285125292	0.0277757233673
Method_Organism_Daphnia_III_Stage_age6_ID_1_20170318-173839.h264	1.96641368866	0.0336559265944
Method_Organism_Daphnia_III_Stage_age6_ID_1_20170318-173839.h264	1.92487696721	0.0329450096311
Method_Organism_Daphnia_III_Stage_age6_ID_1_20170318-173839.h264	1.10877298502	0.0189770760897
Method_Organism_Daphnia_III_Stage_age6_ID_1_20170318-173839.h264	0.904822007693	0.0154863766701
Method_Organism_Daphnia_III_Stage_age6_ID_1_20170318-173839.h264	1.08835843086	0.0186276731436
Method_Organism_Daphnia_III_Stage_age6_ID_1_20170318-173839.h264	1.16821274977	0.019994410525
Method_Organism_Daphnia_III_Stage_age6_ID_1_20170318-173839.h264	0.975992232836	0.0167044824466
Method_Organism_Daphnia_III_Stage_age6_ID_1_20170318-173839.h264	1.17918760887	0.0201822494594
Method_Organism_Daphnia_III_Stage_age6_ID_1_20170318-173839.h264	2.20697577843	0.0377732392847
Method_Organism_Daphnia_III_Stage_age6_ID_1_20170318-173839.h264	2.21066361941	0.0378363581014
Method_Organism_Daphnia_III_Stage_age6_ID_1_20170318-173839.h264	1.77864079255	0.0304421212572
Method_Organism_Daphnia_III_Stage_age6_ID_1_20170318-173839.h264	1.96229702289	0.0335854682764
Method_Organism_Daphnia_III_Stage_age6_ID_1_20170318-173839.h264	1.90907809037	0.0326746057776
Method_Organism_Daphnia_III_Stage_age6_ID_1_20170318-173839.h264	1.95645461156	0.0334854731594
Method_Organism_Daphnia_III_Stage_age6_ID_1_20170318-173839.h264	1.89248789861	0.0323906582646
Method_Organism_Daphnia_III_Stage_age6_ID_1_20170318-173839.h264	1.89589277267	0.0324489339939
Method_Organism_Daphnia_III_Stage_age6_ID_1_20170318-173839.h264	2.01635832713	0.0345107482913
Method_Organism_Daphnia_III_Stage_age6_ID_1_20170318-173839.h264	1.98691866948	0.0340068772276
Method_Organism_Daphnia_III_Stage_age6_ID_1_20170318-173839.h264	2.02379081139	0.0346379581181
Method_Organism_Daphnia_III_Stage_age6_ID_1_20170318-173839.h264	1.71816356952	0.0294070303245
Method_Organism_Daphnia_III_Stage_age6_ID_1_20170318-173839.h264	1.9786301026	0.0338650152175
Method_Organism_Daphnia_III_Stage_age6_ID_1_20170318-173839.h264	1.91377949348	0.0327550720999
Method_Organism_Daphnia_III_Stage_age6_ID_1_20170318-173839.h264	1.73969425642	0.0297755363117
Method_Organism_Daphnia_III_Stage_age6_ID_1_20170318-173839.h264	1.63788062169	0.0280329567943
Method_Organism_Daphnia_III_Stage_age6_ID_1_20170318-173839.h264	1.85386546208	0.0317296204087
Method_Organism_Daphnia_III_Stage_age6_ID_1_20170318-173839.h264	1.94426588058	0.0332768583408
Method_Organism_Daphnia_III_Stage_age6_ID_1_20170318-173839.h264	1.43037969589	0.0244814986412
Method_Organism_Daphnia_III_Stage_age6_ID_1_20170318-173839.h264	1.49173885639	0.0255316842728
Method_Organism_Daphnia_III_Stage_age6_ID_1_20170318-173839.h264	1.59340376047	0.027271718208
Method_Organism_Daphnia_III_Stage_age6_ID_1_20170318-173839.h264	1.61731439884	0.0276809579801
Method_Organism_Daphnia_III_Stage_age6_ID_1_20170318-173839.h264	1.6012645472	0.0274062585963
Method_Organism_Daphnia_III_Stage_age6_ID_1_20170318-173839.h264	1.60231179898	0.0274241827132
Method_Organism_Daphnia_III_Stage_age6_ID_1_20170318-173839.h264	1.32714848445	0.0227146567531
Method_Organism_Daphnia_III_Stage_age6_ID_1_20170318-173839.h264	1.27297527313	0.0217874614055
Method_Organism_Daphnia_III_Stage_age6_ID_1_20170318-173839.h264	1.29838666769	0.022222387197
Method_Organism_Daphnia_III_Stage_age6_ID_1_20170318-173839.h264	1.31702513768	0.0225413917795
Method_Organism_Daphnia_III_Stage_age6_ID_1_20170318-173839.h264	1.59231237265	0.0272530386857
Method_Organism_Daphnia_III_Stage_age6_ID_1_20170318-173839.h264	1.33710259951	0.0228850252609
Method_Organism_Daphnia_III_Stage_age6_ID_1_20170318-173839.h264	1.62997922457	0.0278977213436
Method_Organism_Daphnia_III_Stage_age6_ID_1_20170318-173839.h264	1.71357054784	0.0293284189918
Method_Organism_Daphnia_III_Stage_age6_ID_1_20170318-173839.h264	1.56331773171	0.0267567842543
Method_Organism_Daphnia_III_Stage_age6_ID_1_20170318-173839.h264	1.45726442484	0.0249416411174
Method_Organism_Daphnia_III_Stage_age6_ID_1_20170318-173839.h264	1.36829555511	0.0234189046933
Method_Organism_Daphnia_III_Stage_age6_ID_1_20170318-173839.h264	1.3023658327	0.0222904921365
Method_Organism_Daphnia_III_Stage_age6_ID_1_20170318-173839.h264	1.44619998785	0.0247522690228
Method_Organism_Daphnia_III_Stage_age6_ID_1_20170318-173839.h264	1.47804114268	0.0252972426344
Method_Organism_Daphnia_III_Stage_age6_ID_1_20170318-173839.h264	1.4444571363	0.0247224394482
Method_Organism_Daphnia_III_Stage_age6_ID_1_20170318-173839.h264	1.4233813902	0.0243617199477
Method_Organism_Daphnia_III_Stage_age6_ID_1_20170318-173839.h264	1.61819842559	0.0276960884379
Method_Organism_Daphnia_III_Stage_age6_ID_1_20170318-173839.h264	1.24383934461	0.0212887887828
Method_Organism_Daphnia_III_Stage_age6_ID_1_20170318-173839.h264	1.77284800163	0.0303429754125
Method_Organism_Daphnia_III_Stage_age6_ID_1_20170318-173839.h264	2.23722960252	0.0382910451201
Method_Organism_Daphnia_III_Stage_age6_ID_1_20170318-173839.h264	2.04002177752	0.034915757346
Method_Organism_Daphnia_III_Stage_age6_ID_1_20170318-173839.h264	1.90924471048	0.0326774575448
Method_Organism_Daphnia_III_Stage_age6_ID_1_20170318-173839.h264	1.9353387774	0.0331240675362
Method_Organism_Daphnia_III_Stage_age6_ID_1_20170318-173839.h264	1.85863137172	0.0318111907852
Method_Organism_Daphnia_III_Stage_age6_ID_1_20170318-173839.h264	1.66753469174	0.0285404976086
Method_Organism_Daphnia_III_Stage_age6_ID_1_20170318-173839.h264	1.83974101287	0.0314878750279
Method_Organism_Daphnia_III_Stage_age6_ID_1_20170318-173839.h264	1.65157389567	0.0282673224452
Method_Organism_Daphnia_III_Stage_age6_ID_1_20170318-173839.h264	1.76125654367	0.0301445831513
Method_Organism_Daphnia_III_Stage_age6_ID_1_20170318-173839.h264	1.78123202251	0.0304864711544
Method_Organism_Daphnia_III_Stage_age6_ID_1_20170318-173839.h264	1.86722889093	0.0319583406333
Method_Organism_Daphnia_III_Stage_age6_ID_1_20170318-173839.h264	1.75597693223	0.0300542205709
Method_Organism_Daphnia_III_Stage_age6_ID_1_20170318-173839.h264	1.80386519652	0.0308738466328
Method_Organism_Daphnia_III_Stage_age6_ID_1_20170318-173839.h264	1.85154218234	0.0316898565823
Method_Organism_Daphnia_III_Stage_age6_ID_1_20170318-173839.h264	1.85304959811	0.031715656583
Method_Organism_Daphnia_III_Stage_age6_ID_1_20170318-173839.h264	1.69988667561	0.0290942142557
Method_Organism_Daphnia_III_Stage_age6_ID_1_20170318-173839.h264	2.00584506842	0.0343308098248
Method_Organism_Daphnia_III_Stage_age6_ID_1_20170318-173839.h264	1.5550875341	0.0266159212567
Method_Organism_Daphnia_III_Stage_age6_ID_1_20170318-173839.h264	1.66920663834	0.0285691136177
Method_Organism_Daphnia_III_Stage_age6_ID_1_20170318-173839.h264	1.64884307568	0.0282205834107
Method_Organism_Daphnia_III_Stage_age6_ID_1_20170318-173839.h264	1.72031644234	0.0294438775709
Method_Organism_Daphnia_III_Stage_age6_ID_1_20170318-173839.h264	1.87429966853	0.0320793597114
Method_Organism_Daphnia_III_Stage_age6_ID_1_20170318-173839.h264	1.92367785087	0.0329244862937
Method_Organism_Daphnia_III_Stage_age6_ID_1_20170318-173839.h264	2.10210513482	0.0359783378844
Method_Organism_Daphnia_III_Stage_age6_ID_1_20170318-173839.h264	1.64052813163	0.0280782699452
Method_Organism_Daphnia_III_Stage_age6_ID_1_20170318-173839.h264	1.50338554969	0.0257310219082
Method_Organism_Daphnia_III_Stage_age6_ID_1_20170318-173839.h264	1.44394722132	0.0247137120571
Method_Organism_Daphnia_III_Stage_age6_ID_1_20170318-173839.h264	1.4295855082	0.0244679058134
Method_Organism_Daphnia_III_Stage_age6_ID_1_20170318-173839.h264	1.39607684649	0.0238943921803
Method_Organism_Daphnia_III_Stage_age6_ID_1_20170318-173839.h264	1.28461857135	0.0219867409328
Method_Organism_Daphnia_III_Stage_age6_ID_1_20170318-173839.h264	1.32421252324	0.0226644066478
Method_Organism_Daphnia_III_Stage_age6_ID_1_20170318-173839.h264	1.41083212779	0.0241469344949
Method_Organism_Daphnia_III_Stage_age6_ID_1_20170318-173839.h264	1.74663993835	0.0298944143295
Method_Organism_Daphnia_III_Stage_age6_ID_1_20170318-173839.h264	2.08541557165	0.0356926895918
Method_Organism_Daphnia_III_Stage_age6_ID_1_20170318-173839.h264	2.26852101546	0.0388266096877
Method_Organism_Daphnia_III_Stage_age6_ID_1_20170318-173839.h264	2.37466925401	0.0406433776167
Method_Organism_Daphnia_III_Stage_age6_ID_1_20170318-173839.h264	1.98614876967	0.0339937000963
Method_Organism_Daphnia_III_Stage_age6_ID_1_20170318-173839.h264	1.93315025623	0.0330866101547
Method_Organism_Daphnia_III_Stage_age6_ID_1_20170318-173839.h264	1.99894143325	0.0342126514536
Method_Organism_Daphnia_III_Stage_age6_ID_1_20170318-173839.h264	1.96104045134	0.0335639615711
Method_Organism_Daphnia_III_Stage_age6_ID_1_20170318-173839.h264	1.9017038448	0.0325483927284
Method_Organism_Daphnia_III_Stage_age6_ID_1_20170318-173839.h264	1.87089727548	0.0320211264458
Method_Organism_Daphnia_III_Stage_age6_ID_1_20170318-173839.h264	1.79132455239	0.0306592086851
Method_Organism_Daphnia_III_Stage_age6_ID_1_20170318-173839.h264	1.8002345496	0.0308117067142
Method_Organism_Daphnia_III_Stage_age6_ID_1_20170318-173839.h264	1.90511315859	0.0326067444451
Method_Organism_Daphnia_III_Stage_age6_ID_1_20170318-173839.h264	2.11265887334	0.0361589691783
Method_Organism_Daphnia_III_Stage_age6_ID_1_20170318-173839.h264	1.94539356965	0.0332961591729
Method_Organism_Daphnia_III_Stage_age6_ID_1_20170318-173839.h264	1.58834626565	0.0271851572389
Method_Organism_Daphnia_III_Stage_age6_ID_1_20170318-173839.h264	1.69663510249	0.0290385623311
Method_Organism_Daphnia_III_Stage_age6_ID_1_20170318-173839.h264	1.75770829274	0.0300838534719
Method_Organism_Daphnia_III_Stage_age6_ID_1_20170318-173839.h264	1.77496809886	0.030379261692
Method_Organism_Daphnia_III_Stage_age6_ID_1_20170318-173839.h264	1.85317560783	0.0317178132878
Method_Organism_Daphnia_III_Stage_age6_ID_1_20170318-173839.h264	1.84779127121	0.0316256582957
Method_Organism_Daphnia_III_Stage_age6_ID_1_20170318-173839.h264	1.48182926912	0.0253620778753
Method_Organism_Daphnia_III_Stage_age6_ID_1_20170318-173839.h264	1.33080825072	0.0227772950604
Method_Organism_Daphnia_III_Stage_age6_ID_1_20170318-173839.h264	1.72703935476	0.0295589428027
Method_Organism_Daphnia_III_Stage_age6_ID_1_20170318-173839.h264	1.88808500143	0.032315300986
Method_Organism_Daphnia_III_Stage_age6_ID_1_20170318-173839.h264	1.95349318724	0.0334347872432
Method_Organism_Daphnia_III_Stage_age6_ID_1_20170318-173839.h264	2.02631270335	0.0346811212689
Method_Organism_Daphnia_III_Stage_age6_ID_1_20170318-173839.h264	1.93997475991	0.03320341416
Method_Organism_Daphnia_III_Stage_age6_ID_1_20170318-173839.h264	1.8217305022	0.0311796182108
Method_Organism_Daphnia_III_Stage_age6_ID_1_20170318-173839.h264	1.97068718103	0.03372906906
Method_Organism_Daphnia_III_Stage_age6_ID_1_20170318-173839.h264	1.72833993178	0.0295812026786
Method_Organism_Daphnia_III_Stage_age6_ID_1_20170318-173839.h264	2.03765723449	0.0348752872825
Method_Organism_Daphnia_III_Stage_age6_ID_1_20170318-173839.h264	1.54210709645	0.0263937560739
Method_Organism_Daphnia_III_Stage_age6_ID_1_20170318-173839.h264	1.38490611737	0.0237032008549
Method_Organism_Daphnia_III_Stage_age6_ID_1_20170318-173839.h264	1.58311718867	0.0270956595754
Method_Organism_Daphnia_III_Stage_age6_ID_1_20170318-173839.h264	1.65088521664	0.0282555354386
Method_Organism_Daphnia_III_Stage_age6_ID_1_20170318-173839.h264	1.62221010502	0.0277647498743
Method_Organism_Daphnia_III_Stage_age6_ID_1_20170318-173839.h264	1.60695026251	0.0275035718006
Method_Organism_Daphnia_III_Stage_age6_ID_1_20170318-173839.h264	1.60644269797	0.0274948846383
Method_Organism_Daphnia_III_Stage_age6_ID_1_20170318-173839.h264	1.61924450214	0.0277139924405
Method_Organism_Daphnia_III_Stage_age6_ID_1_20170318-173839.h264	1.59246867693	0.0272557138937
Method_Organism_Daphnia_III_Stage_age6_ID_1_20170318-173839.h264	1.54530356481	0.0264484648592
Method_Organism_Daphnia_III_Stage_age6_ID_1_20170318-173839.h264	1.09691279338	0.0187740843482
Method_Organism_Daphnia_III_Stage_age6_ID_1_20170318-173839.h264	1.42994995704	0.0244741434955
Method_Organism_Daphnia_III_Stage_age6_ID_1_20170318-173839.h264	1.48407668187	0.0254005432089
Method_Organism_Daphnia_III_Stage_age6_ID_1_20170318-173839.h264	1.49892232455	0.0256546320932
Method_Organism_Daphnia_III_Stage_age6_ID_2_20170318-174009.h264	1.41287896963	0.0241819669803
Method_Organism_Daphnia_III_Stage_age6_ID_2_20170318-174009.h264	0.910698239253	0.0155869506334
Method_Organism_Daphnia_III_Stage_age6_ID_2_20170318-174009.h264	1.14996850087	0.019682153188
Method_Organism_Daphnia_III_Stage_age6_ID_2_20170318-174009.h264	1.26565156203	0.0216621132732
Method_Organism_Daphnia_III_Stage_age6_ID_2_20170318-174009.h264	1.621658535	0.0277553095414
Method_Organism_Daphnia_III_Stage_age6_ID_2_20170318-174009.h264	1.61704396761	0.0276763294457
Method_Organism_Daphnia_III_Stage_age6_ID_2_20170318-174009.h264	1.39741450823	0.0239172867755
Method_Organism_Daphnia_III_Stage_age6_ID_2_20170318-174009.h264	1.33691560892	0.022881824845
Method_Organism_Daphnia_III_Stage_age6_ID_2_20170318-174009.h264	1.16582992554	0.0199536275717
Method_Organism_Daphnia_III_Stage_age6_ID_2_20170318-174009.h264	0.962130771784	0.0164672382094
Method_Organism_Daphnia_III_Stage_age6_ID_2_20170318-174009.h264	1.16808530367	0.0199922292359
Method_Organism_Daphnia_III_Stage_age6_ID_2_20170318-174009.h264	1.13979422789	0.0195080165928
Method_Organism_Daphnia_III_Stage_age6_ID_2_20170318-174009.h264	1.07225020996	0.0183519747473
Method_Organism_Daphnia_III_Stage_age6_ID_2_20170318-174009.h264	1.33128199504	0.0227854033766
Method_Organism_Daphnia_III_Stage_age6_ID_2_20170318-174009.h264	1.32391192803	0.0226592618451
Method_Organism_Daphnia_III_Stage_age6_ID_2_20170318-174009.h264	1.17285526129	0.0200738688951
Method_Organism_Daphnia_III_Stage_age6_ID_2_20170318-174009.h264	1.11238443668	0.019038887474
Method_Organism_Daphnia_III_Stage_age6_ID_2_20170318-174009.h264	1.20738505877	0.0206648596597
Method_Organism_Daphnia_III_Stage_age6_ID_2_20170318-174009.h264	1.32647834778	0.0227031871062
Method_Organism_Daphnia_III_Stage_age6_ID_2_20170318-174009.h264	1.47588043506	0.0252602612924
Method_Organism_Daphnia_III_Stage_age6_ID_2_20170318-174009.h264	1.43455642847	0.0245529850257
Method_Organism_Daphnia_III_Stage_age6_ID_2_20170318-174009.h264	1.72349658819	0.0294983069902
Method_Organism_Daphnia_III_Stage_age6_ID_2_20170318-174009.h264	1.90055735221	0.0325287700667
Method_Organism_Daphnia_III_Stage_age6_ID_2_20170318-174009.h264	2.09814294522	0.0359105234854
Method_Organism_Daphnia_III_Stage_age6_ID_2_20170318-174009.h264	1.69171850351	0.0289544128486
Method_Organism_Daphnia_III_Stage_age6_ID_2_20170318-174009.h264	1.87153333077	0.0320320127767
Method_Organism_Daphnia_III_Stage_age6_ID_2_20170318-174009.h264	1.92620966691	0.0329678192991
Method_Organism_Daphnia_III_Stage_age6_ID_2_20170318-174009.h264	1.34212118149	0.0229709202216
Method_Organism_Daphnia_III_Stage_age6_ID_2_20170318-174009.h264	0.909391394395	0.015564583481
Method_Organism_Daphnia_III_Stage_age6_ID_2_20170318-174009.h264	0.875623270182	0.0149866290473
Method_Organism_Daphnia_III_Stage_age6_ID_2_20170318-174009.h264	1.00714790784	0.0172377238073
Method_Organism_Daphnia_III_Stage_age6_ID_2_20170318-174009.h264	1.27386582888	0.0218027036097
Method_Organism_Daphnia_III_Stage_age6_ID_2_20170318-174009.h264	1.29505739946	0.0221654054907
Method_Organism_Daphnia_III_Stage_age6_ID_2_20170318-174009.h264	0.850949848615	0.0145643339475
Method_Organism_Daphnia_III_Stage_age6_ID_2_20170318-174009.h264	1.00790344385	0.0172506550967
Method_Organism_Daphnia_III_Stage_age6_ID_2_20170318-174009.h264	0.904605048987	0.0154826633384
Method_Organism_Daphnia_III_Stage_age6_ID_2_20170318-174009.h264	0.760932290737	0.0130236488222
Method_Organism_Daphnia_III_Stage_age6_ID_2_20170318-174009.h264	1.05832874738	0.018113703561
Method_Organism_Daphnia_III_Stage_age6_ID_2_20170318-174009.h264	0.84804019928	0.01451453418
Method_Organism_Daphnia_III_Stage_age6_ID_2_20170318-174009.h264	0.804860128256	0.0137754906567
Method_Organism_Daphnia_III_Stage_age6_ID_2_20170318-174009.h264	1.77438845414	0.0303693408498
Method_Organism_Daphnia_III_Stage_age6_ID_2_20170318-174009.h264	1.42294890917	0.0243543178685
Method_Organism_Daphnia_III_Stage_age6_ID_2_20170318-174009.h264	1.38423702533	0.0236917490875
Method_Organism_Daphnia_III_Stage_age6_ID_2_20170318-174009.h264	1.44041059201	0.0246531812863
Method_Organism_Daphnia_III_Stage_age6_ID_2_20170318-174009.h264	1.46285860355	0.0250373876377
Method_Organism_Daphnia_III_Stage_age6_ID_2_20170318-174009.h264	1.44773260557	0.0247785003645
Method_Organism_Daphnia_III_Stage_age6_ID_2_20170318-174009.h264	1.53973458804	0.0263531496798
Method_Organism_Daphnia_III_Stage_age6_ID_2_20170318-174009.h264	1.51535921537	0.0259359558015
Method_Organism_Daphnia_III_Stage_age6_ID_2_20170318-174009.h264	1.56655350465	0.0268121657527
Method_Organism_Daphnia_III_Stage_age6_ID_2_20170318-174009.h264	1.61103807009	0.0275735361996
Method_Organism_Daphnia_III_Stage_age6_ID_2_20170318-174009.h264	1.79058207439	0.0306465008885
Method_Organism_Daphnia_III_Stage_age6_ID_2_20170318-174009.h264	1.35269385411	0.02315187558
Method_Organism_Daphnia_III_Stage_age6_ID_2_20170318-174009.h264	1.29185348804	0.0221105693146
Method_Organism_Daphnia_III_Stage_age6_ID_2_20170318-174009.h264	1.46423126074	0.0250608811934
Method_Organism_Daphnia_III_Stage_age6_ID_2_20170318-174009.h264	1.30154448436	0.0222764344438
Method_Organism_Daphnia_III_Stage_age6_ID_2_20170318-174009.h264	1.47982029548	0.0253276935188
Method_Organism_Daphnia_III_Stage_age6_ID_2_20170318-174009.h264	1.16532849825	0.0199450454509
Method_Organism_Daphnia_III_Stage_age6_ID_2_20170318-174009.h264	1.8464344142	0.0316024351662
Method_Organism_Daphnia_III_Stage_age6_ID_2_20170318-174009.h264	2.00901463729	0.0343850582151
Method_Organism_Daphnia_III_Stage_age6_ID_2_20170318-174009.h264	2.17341906327	0.0371989031984
Method_Organism_Daphnia_III_Stage_age6_ID_2_20170318-174009.h264	2.25849482023	0.0386550075001
Method_Organism_Daphnia_III_Stage_age6_ID_2_20170318-174009.h264	2.19608514346	0.0375868418784
Method_Organism_Daphnia_III_Stage_age6_ID_2_20170318-174009.h264	2.08575651609	0.0356985249869
Method_Organism_Daphnia_III_Stage_age6_ID_2_20170318-174009.h264	2.2987254803	0.0393435707205
Method_Organism_Daphnia_III_Stage_age6_ID_2_20170318-174009.h264	2.36980488704	0.0405601221051
Method_Organism_Daphnia_III_Stage_age6_ID_2_20170318-174009.h264	1.27363065426	0.0217986785056
Method_Organism_Daphnia_III_Stage_age6_ID_2_20170318-174009.h264	0.758866449503	0.012988291155
Method_Organism_Daphnia_III_Stage_age6_ID_2_20170318-174009.h264	1.94619063011	0.0333098011691
Method_Organism_Daphnia_III_Stage_age6_ID_2_20170318-174009.h264	2.0616957107	0.0352867150484
Method_Organism_Daphnia_III_Stage_age6_ID_3_20170318-174133.h264	1.58252983974	0.0270856068724
Method_Organism_Daphnia_III_Stage_age6_ID_3_20170318-174133.h264	2.3367375858	0.0399941625262
Method_Organism_Daphnia_III_Stage_age6_ID_3_20170318-174133.h264	2.50643624819	0.0428986204018
Method_Organism_Daphnia_III_Stage_age6_ID_3_20170318-174133.h264	2.46082569122	0.0421179781767
Method_Organism_Daphnia_III_Stage_age6_ID_3_20170318-174133.h264	2.27601813683	0.0389549258035
Method_Organism_Daphnia_III_Stage_age6_ID_3_20170318-174133.h264	2.1539255553	0.0368652643119
Method_Organism_Daphnia_III_Stage_age6_ID_3_20170318-174133.h264	2.19581693209	0.0375822513377
Method_Organism_Daphnia_III_Stage_age6_ID_3_20170318-174133.h264	2.13104819665	0.0364737095195
Method_Organism_Daphnia_III_Stage_age6_ID_3_20170318-174133.h264	2.33403875791	0.0399479710489
Method_Organism_Daphnia_III_Stage_age6_ID_3_20170318-174133.h264	2.08056165108	0.0356096128743
Method_Organism_Daphnia_III_Stage_age6_ID_3_20170318-174133.h264	2.08543894548	0.0356930896437
Method_Organism_Daphnia_III_Stage_age6_ID_3_20170318-174133.h264	1.96888021469	0.0336981421361
Method_Organism_Daphnia_III_Stage_age6_ID_3_20170318-174133.h264	1.94717455057	0.0333266413463
Method_Organism_Daphnia_III_Stage_age6_ID_3_20170318-174133.h264	1.69888068713	0.0290769963758
Method_Organism_Daphnia_III_Stage_age6_ID_3_20170318-174133.h264	1.79423256947	0.030708980516
Method_Organism_Daphnia_III_Stage_age6_ID_3_20170318-174133.h264	1.97885705068	0.0338688995212
Method_Organism_Daphnia_III_Stage_age6_ID_3_20170318-174133.h264	2.03401796928	0.0348129998588
Method_Organism_Daphnia_III_Stage_age6_ID_3_20170318-174133.h264	2.29616141099	0.0392996856881
Method_Organism_Daphnia_III_Stage_age6_ID_3_20170318-174133.h264	2.11989509583	0.0362828199093
Method_Organism_Daphnia_III_Stage_age6_ID_3_20170318-174133.h264	2.15447151037	0.0368746085429
Method_Organism_Daphnia_III_Stage_age6_ID_3_20170318-174133.h264	2.08946224653	0.0357619499887
Method_Organism_Daphnia_III_Stage_age6_ID_3_20170318-174133.h264	2.09087799512	0.0357861810704
Method_Organism_Daphnia_III_Stage_age6_ID_3_20170318-174133.h264	2.10650411459	0.0360536281151
Method_Organism_Daphnia_III_Stage_age6_ID_3_20170318-174133.h264	2.11071401449	0.0361256821711
Method_Organism_Daphnia_III_Stage_age6_ID_3_20170318-174133.h264	1.90627610427	0.0326266487076
Method_Organism_Daphnia_III_Stage_age6_ID_3_20170318-174133.h264	1.50208131643	0.0257086994544
Method_Organism_Daphnia_III_Stage_age6_ID_3_20170318-174133.h264	1.85690301455	0.0317816092875
Method_Organism_Daphnia_III_Stage_age6_ID_3_20170318-174133.h264	2.06333018083	0.0353146896334
Method_Organism_Daphnia_III_Stage_age6_ID_3_20170318-174133.h264	1.88744019728	0.0323042649151
Method_Organism_Daphnia_III_Stage_age6_ID_3_20170318-174133.h264	1.79708835455	0.030757858376
Method_Organism_Daphnia_III_Stage_age6_ID_3_20170318-174133.h264	1.84717232191	0.0316150647403
Method_Organism_Daphnia_III_Stage_age6_ID_3_20170318-174133.h264	1.89156783177	0.0323749109669
Method_Organism_Daphnia_III_Stage_age6_ID_3_20170318-174133.h264	2.14168916262	0.0366558337449
Method_Organism_Daphnia_III_Stage_age6_ID_3_20170318-174133.h264	1.8533816631	0.0317213400031
Method_Organism_Daphnia_III_Stage_age6_ID_3_20170318-174133.h264	1.98978842662	0.0340559942248
Method_Organism_Daphnia_III_Stage_age6_ID_3_20170318-174133.h264	2.02835836997	0.0347161336399
Method_Organism_Daphnia_III_Stage_age6_ID_3_20170318-174133.h264	1.858633461	0.031811226544
Method_Organism_Daphnia_III_Stage_age6_ID_3_20170318-174133.h264	1.75069301165	0.0299637842379
Method_Organism_Daphnia_III_Stage_age6_ID_3_20170318-174133.h264	1.83835294724	0.0314641177508
Method_Organism_Daphnia_III_Stage_age6_ID_3_20170318-174133.h264	1.78546425159	0.030558907383
Method_Organism_Daphnia_III_Stage_age6_ID_3_20170318-174133.h264	1.88082449106	0.0321910345585
Method_Organism_Daphnia_III_Stage_age6_ID_3_20170318-174133.h264	1.89022364103	0.0323519046253
Method_Organism_Daphnia_III_Stage_age6_ID_3_20170318-174133.h264	1.64466516788	0.0281490769118
Method_Organism_Daphnia_III_Stage_age6_ID_3_20170318-174133.h264	1.71340183845	0.0293255314658
Method_Organism_Daphnia_III_Stage_age6_ID_3_20170318-174133.h264	1.76732316091	0.0302484156386
Method_Organism_Daphnia_III_Stage_age6_ID_3_20170318-174133.h264	1.85006597519	0.0316645907292
Method_Organism_Daphnia_III_Stage_age6_ID_3_20170318-174133.h264	1.83760681299	0.0314513473762
Method_Organism_Daphnia_III_Stage_age6_ID_3_20170318-174133.h264	1.63236661911	0.0279385825194
Method_Organism_Daphnia_III_Stage_age6_ID_3_20170318-174133.h264	1.48244861016	0.0253726781354
Method_Organism_Daphnia_III_Stage_age6_ID_3_20170318-174133.h264	1.78497653521	0.0305505599296
Method_Organism_Daphnia_III_Stage_age6_ID_3_20170318-174133.h264	1.97950237714	0.0338799445319
Method_Organism_Daphnia_III_Stage_age6_ID_3_20170318-174133.h264	1.92573696723	0.0329597288623
Method_Organism_Daphnia_III_Stage_age6_ID_3_20170318-174133.h264	1.89185484666	0.0323798233371
Method_Organism_Daphnia_III_Stage_age6_ID_3_20170318-174133.h264	1.91751316804	0.0328189753761
Method_Organism_Daphnia_III_Stage_age6_ID_3_20170318-174133.h264	1.85497813445	0.0317486642242
Method_Organism_Daphnia_III_Stage_age6_ID_3_20170318-174133.h264	1.77541167919	0.0303868537401
Method_Organism_Daphnia_III_Stage_age6_ID_3_20170318-174133.h264	1.73769468454	0.02974131287
Method_Organism_Daphnia_III_Stage_age6_ID_3_20170318-174133.h264	1.71132522436	0.029289989417
Method_Organism_Daphnia_III_Stage_age6_ID_3_20170318-174133.h264	1.72694755701	0.0295573716488
Method_Organism_Daphnia_III_Stage_age6_ID_3_20170318-174133.h264	1.69467966667	0.0290050942949
Method_Organism_Daphnia_III_Stage_age6_ID_3_20170318-174133.h264	1.73330758755	0.0296662260177
Method_Organism_Daphnia_III_Stage_age6_ID_3_20170318-174133.h264	1.65697351016	0.0283597389238
Method_Organism_Daphnia_III_Stage_age6_ID_3_20170318-174133.h264	1.1956995832	0.0204648582509
Method_Organism_Daphnia_III_Stage_age6_ID_3_20170318-174133.h264	1.06753463892	0.0182712659353
Method_Organism_Daphnia_III_Stage_age6_ID_3_20170318-174133.h264	0.989588942895	0.0169371953688
Method_Organism_Daphnia_III_Stage_age6_ID_3_20170318-174133.h264	0.956732789553	0.0163748496674
Method_Organism_Daphnia_III_Stage_age6_ID_3_20170318-174133.h264	1.14397879527	0.0195796370729
Method_Organism_Daphnia_III_Stage_age6_ID_3_20170318-174133.h264	0.837270416113	0.0143302051989
Method_Organism_Daphnia_III_Stage_age6_ID_3_20170318-174133.h264	0.93273622953	0.0159641393131
Method_Organism_Daphnia_III_Stage_age6_ID_3_20170318-174133.h264	1.50863107975	0.0258208011726
Method_Organism_Daphnia_III_Stage_age6_ID_3_20170318-174133.h264	1.41841869648	0.0242767815359
Method_Organism_Daphnia_III_Stage_age6_ID_3_20170318-174133.h264	1.58610002811	0.0271467120196
Method_Organism_Daphnia_III_Stage_age6_ID_3_20170318-174133.h264	1.24727033468	0.0213475114975
Method_Organism_Daphnia_III_Stage_age6_ID_3_20170318-174133.h264	1.37577857384	0.0235469794369
Method_Organism_Daphnia_III_Stage_age6_ID_3_20170318-174133.h264	1.34530080502	0.0230253407013
Method_Organism_Daphnia_III_Stage_age6_ID_3_20170318-174133.h264	1.22385694504	0.0209467823285
Method_Organism_Daphnia_III_Stage_age6_ID_3_20170318-174133.h264	1.35409589181	0.0231758719944
Method_Organism_Daphnia_III_Stage_age6_ID_3_20170318-174133.h264	1.53152841715	0.0262126979089
Method_Organism_Daphnia_III_Stage_age6_ID_3_20170318-174133.h264	1.61624520962	0.0276626583954
Method_Organism_Daphnia_III_Stage_age6_ID_3_20170318-174133.h264	1.74537722954	0.0298728025826
Method_Organism_Daphnia_III_Stage_age6_ID_3_20170318-174133.h264	1.85801921258	0.031800713446
Method_Organism_Daphnia_III_Stage_age6_ID_3_20170318-174133.h264	1.74107827407	0.0297992243061
Method_Organism_Daphnia_III_Stage_age6_ID_3_20170318-174133.h264	1.42584073434	0.0244038125684
Method_Organism_Daphnia_III_Stage_age6_ID_3_20170318-174133.h264	0.954704490075	0.0163401345417
Method_Organism_Daphnia_III_Stage_age6_ID_3_20170318-174133.h264	0.783896289239	0.0134166864889
Method_Organism_Daphnia_III_Stage_age6_ID_3_20170318-174133.h264	1.66376745811	0.0284760199561
Method_Organism_Daphnia_III_Stage_age6_ID_3_20170318-174133.h264	1.58752909587	0.0271711710639
Method_Organism_Daphnia_III_Stage_age6_ID_3_20170318-174133.h264	1.68906642327	0.0289090214752
Method_Organism_Daphnia_III_Stage_age6_ID_3_20170318-174133.h264	1.64834726334	0.0282120973917
Method_Organism_Daphnia_III_Stage_age6_ID_3_20170318-174133.h264	1.61097499994	0.0275724567298
Method_Organism_Daphnia_III_Stage_age6_ID_3_20170318-174133.h264	1.64423699599	0.0281417485852
Method_Organism_Daphnia_III_Stage_age6_ID_3_20170318-174133.h264	1.80943926591	0.0309692489743
Method_Organism_Daphnia_III_Stage_age6_ID_3_20170318-174133.h264	1.7709886727	0.0303111522827
Method_Organism_Daphnia_III_Stage_age6_ID_3_20170318-174133.h264	1.76207514983	0.0301585939105
Method_Organism_Daphnia_III_Stage_age6_ID_3_20170318-174133.h264	1.83229338132	0.0313604059496
Method_Organism_Daphnia_III_Stage_age6_ID_3_20170318-174133.h264	1.94561725323	0.0332999876034
Method_Organism_Daphnia_III_Stage_age6_ID_3_20170318-174133.h264	1.99103128727	0.0340772662628
Method_Organism_Daphnia_III_Stage_age6_ID_3_20170318-174133.h264	2.01721597672	0.0345254272938
Method_Organism_Daphnia_III_Stage_age6_ID_3_20170318-174133.h264	1.78067366233	0.0304769146053
Method_Organism_Daphnia_III_Stage_age6_ID_3_20170318-174133.h264	1.79347181027	0.0306959598296
Method_Organism_Daphnia_III_Stage_age6_ID_3_20170318-174133.h264	1.83137253101	0.0313446452423
Method_Organism_Daphnia_III_Stage_age6_ID_3_20170318-174133.h264	2.00282788643	0.0342791695947
Method_Organism_Daphnia_III_Stage_age6_ID_3_20170318-174133.h264	1.84572680107	0.0315903240952
Method_Organism_Daphnia_III_Stage_age6_ID_3_20170318-174133.h264	1.77881720616	0.0304451406439
Method_Organism_Daphnia_III_Stage_age6_ID_3_20170318-174133.h264	1.81546187768	0.031072328291
Method_Organism_Daphnia_III_Stage_age6_ID_3_20170318-174133.h264	2.01320899817	0.0344568463148
Method_Organism_Daphnia_III_Stage_age6_ID_3_20170318-174133.h264	2.30786399254	0.0394999798724
Method_Organism_Daphnia_III_Stage_age6_ID_3_20170318-174133.h264	1.87589613988	0.0321066839325
Method_Organism_Daphnia_III_Stage_age6_ID_3_20170318-174133.h264	1.97631700809	0.0338254257154
Method_Organism_Daphnia_III_Stage_age6_ID_3_20170318-174133.h264	1.64969994178	0.0282352490036
Method_Organism_Daphnia_III_Stage_age6_ID_3_20170318-174133.h264	2.03229261545	0.0347834697644
Method_Organism_Daphnia_III_Stage_age6_ID_3_20170318-174133.h264	2.01552483485	0.0344964827504
Method_Organism_Daphnia_III_Stage_age6_ID_3_20170318-174133.h264	2.16326751122	0.0370251554805
Method_Organism_Daphnia_III_Stage_age6_ID_3_20170318-174133.h264	2.12871146716	0.0364337154956
Method_Organism_Daphnia_III_Stage_age6_ID_3_20170318-174133.h264	1.7291999318	0.0295959219097
Method_Organism_Daphnia_III_Stage_age6_ID_3_20170318-174133.h264	1.36754889855	0.023406125379
Method_Organism_Daphnia_III_Stage_age6_ID_3_20170318-174133.h264	1.65507474606	0.028327240846
Method_Organism_Daphnia_III_Stage_age6_ID_3_20170318-174133.h264	1.57015725209	0.0268738452762
Method_Organism_Daphnia_III_Stage_age6_ID_3_20170318-174133.h264	1.4948303384	0.0255845961765
Method_Organism_Daphnia_III_Stage_age6_ID_3_20170318-174133.h264	1.54272369531	0.0264043094006
Method_Organism_Daphnia_III_Stage_age6_ID_3_20170318-174133.h264	1.48002321683	0.0253311665958
Method_Organism_Daphnia_III_Stage_age6_ID_3_20170318-174133.h264	1.1115489857	0.0190245884091
Method_Organism_Daphnia_III_Stage_age6_ID_3_20170318-174133.h264	1.24157547877	0.0212500418482
Method_Organism_Daphnia_III_Stage_age6_ID_3_20170318-174133.h264	1.11864183132	0.01914598519
Method_Organism_Daphnia_III_Stage_age6_ID_3_20170318-174133.h264	1.50386843461	0.0257392866693
Method_Organism_Daphnia_III_Stage_age6_ID_3_20170318-174133.h264	1.37307844015	0.0235007656103
Method_Organism_Daphnia_III_Stage_age6_ID_3_20170318-174133.h264	1.60728872593	0.0275093647322
Method_Organism_Daphnia_III_Stage_age6_ID_3_20170318-174133.h264	1.7027031561	0.0291424194026
Method_Organism_Daphnia_III_Stage_age6_ID_3_20170318-174133.h264	1.64460092251	0.0281479773276
Method_Organism_Daphnia_III_Stage_age6_ID_3_20170318-174133.h264	1.50462501526	0.0257522358381
Method_Organism_Daphnia_III_Stage_age6_ID_3_20170318-174133.h264	1.73872652787	0.0297589732655
Method_Organism_Daphnia_III_Stage_age6_ID_3_20170318-174133.h264	1.86902279927	0.0319890440645
Method_Organism_Daphnia_III_Stage_age6_ID_3_20170318-174133.h264	1.79712230536	0.0307584394571
Method_Organism_Daphnia_III_Stage_age6_ID_3_20170318-174133.h264	1.80009091157	0.0308092482942
Method_Organism_Daphnia_III_Stage_age6_ID_3_20170318-174133.h264	1.80007445849	0.0308089666934
Method_Organism_Daphnia_III_Stage_age6_ID_3_20170318-174133.h264	1.89610431231	0.0324525545761
Method_Organism_Daphnia_III_Stage_age6_ID_3_20170318-174133.h264	1.93186312896	0.0330645804764
Method_Organism_Daphnia_III_Stage_age6_ID_3_20170318-174133.h264	1.93675570121	0.0331483187323
Method_Organism_Daphnia_III_Stage_age6_ID_3_20170318-174133.h264	1.49719161694	0.0256250103668
Method_Organism_Daphnia_III_Stage_age6_ID_3_20170318-174133.h264	2.1937318303	0.0375465640187
Method_Organism_Daphnia_III_Stage_age6_ID_3_20170318-174133.h264	2.41660659497	0.0413611513369
Method_Organism_Daphnia_III_Stage_age6_ID_3_20170318-174133.h264	2.36778246366	0.0405255075511
Method_Organism_Daphnia_III_Stage_age6_ID_3_20170318-174133.h264	2.20883758838	0.0378051048781
Method_Organism_Daphnia_III_Stage_age6_ID_3_20170318-174133.h264	1.71299547342	0.029318576372
Method_Organism_Daphnia_III_Stage_age6_ID_3_20170318-174133.h264	2.01184508984	0.0344335024992
Method_Organism_Daphnia_III_Stage_age6_ID_3_20170318-174133.h264	1.85699912145	0.031783254194
Method_Organism_Daphnia_III_Stage_age6_ID_3_20170318-174133.h264	1.91313560339	0.0327440516734
Method_Organism_Daphnia_III_Stage_age6_ID_3_20170318-174133.h264	1.41600048505	0.0242353929173
Method_Organism_Daphnia_III_Stage_age6_ID_3_20170318-174133.h264	1.88039331583	0.0321836548286
Method_Organism_Daphnia_III_Stage_age6_ID_3_20170318-174133.h264	2.04681219981	0.0350319780353
Method_Organism_Daphnia_III_Stage_age6_ID_3_20170318-174133.h264	2.14254132784	0.0366704188804
Method_Organism_Daphnia_III_Stage_age6_ID_3_20170318-174133.h264	2.16277104598	0.0370166582869
Method_Organism_Daphnia_III_Stage_age6_ID_3_20170318-174133.h264	2.36794594985	0.0405283056801
Method_Organism_Daphnia_III_Stage_age6_ID_3_20170318-174133.h264	2.3918932812	0.0409381734667
Method_Organism_Daphnia_III_Stage_age6_ID_3_20170318-174133.h264	2.26103146773	0.0386984231977
Method_Organism_Daphnia_III_Stage_age6_ID_3_20170318-174133.h264	2.09113850227	0.0357906397504
Method_Organism_Daphnia_III_Stage_age6_ID_3_20170318-174133.h264	2.06743901179	0.0353850138557
Method_Organism_Daphnia_III_Stage_age6_ID_3_20170318-174133.h264	2.01581459192	0.034501442054
Method_Organism_Daphnia_III_Stage_age6_ID_3_20170318-174133.h264	1.87031945889	0.0320112368925
Method_Organism_Daphnia_III_Stage_age6_ID_3_20170318-174133.h264	1.81660131895	0.0310918302666
Method_Organism_Daphnia_III_Stage_age6_ID_3_20170318-174133.h264	1.90195912875	0.0325527620112
Method_Organism_Daphnia_III_Stage_age6_ID_3_20170318-174133.h264	1.76183527433	0.0301544883491
Method_Organism_Daphnia_III_Stage_age6_ID_3_20170318-174133.h264	1.65269818966	0.0282865651692
Method_Organism_Daphnia_III_Stage_age6_ID_3_20170318-174133.h264	1.6823228792	0.0287936031248
Method_Organism_Daphnia_III_Stage_age6_ID_3_20170318-174133.h264	1.61173824017	0.0275855198798
Method_Organism_Daphnia_III_Stage_age6_ID_3_20170318-174133.h264	1.71947315656	0.0294294444104
Method_Organism_Daphnia_III_Stage_age6_ID_3_20170318-174133.h264	1.74052226433	0.0297897079857
Method_Organism_Daphnia_III_Stage_age6_ID_3_20170318-174133.h264	1.47394314986	0.0252271039111
Method_Organism_Daphnia_III_Stage_age6_ID_3_20170318-174133.h264	1.36777454083	0.0234099873334
Method_Organism_Daphnia_III_Stage_age6_ID_3_20170318-174133.h264	1.57882659032	0.0270222243343
Method_Organism_Daphnia_III_Stage_age6_ID_3_20170318-174133.h264	1.64757997513	0.0281989649589
Method_Organism_Daphnia_III_Stage_age6_ID_3_20170318-174133.h264	1.55789252355	0.0266639297299
Method_Organism_Daphnia_III_Stage_age6_ID_3_20170318-174133.h264	1.51329121956	0.0259005612579
Method_Organism_Daphnia_III_Stage_age6_ID_3_20170318-174133.h264	1.54564947128	0.0264543851816
Method_Organism_Daphnia_III_Stage_age6_ID_3_20170318-174133.h264	1.56514885536	0.0267881246397
Method_Organism_Daphnia_III_Stage_age6_ID_3_20170318-174133.h264	1.65071689899	0.0282526546174
Method_Organism_Daphnia_III_Stage_age6_ID_3_20170318-174133.h264	1.89397651085	0.0324161364358
Method_Organism_Daphnia_III_Stage_age6_ID_3_20170318-174133.h264	1.96243844106	0.0335878887027
Method_Organism_Daphnia_III_Stage_age6_ID_3_20170318-174133.h264	1.94498811869	0.0332892197237
Method_Organism_Daphnia_III_Stage_age6_ID_3_20170318-174133.h264	1.98279730283	0.0339363384523
Method_Organism_Daphnia_III_Stage_age6_ID_3_20170318-174133.h264	1.66650546001	0.0285228819116
Method_Organism_Daphnia_III_Stage_age6_ID_3_20170318-174133.h264	1.58167610755	0.0270709949177
Method_Organism_Daphnia_III_Stage_age6_ID_3_20170318-174133.h264	2.04794210874	0.0350513168611
Method_Organism_Daphnia_III_Stage_age6_ID_3_20170318-174133.h264	1.90473591291	0.0326002877402
Method_Organism_Daphnia_III_Stage_age6_ID_3_20170318-174133.h264	1.89840578519	0.0324919451697
Method_Organism_Daphnia_III_Stage_age6_ID_3_20170318-174133.h264	1.80917562485	0.030964736656
Method_Organism_Daphnia_III_Stage_age6_ID_3_20170318-174133.h264	1.55462972054	0.0266080856016
Method_Organism_Daphnia_III_Stage_age6_ID_3_20170318-174133.h264	1.69982386662	0.0290931392557
Method_Organism_Daphnia_III_Stage_age6_ID_3_20170318-174133.h264	1.83429452016	0.0313946562104
Method_Organism_Daphnia_III_Stage_age6_ID_3_20170318-174133.h264	2.07904196079	0.0355836027904
Method_Organism_Daphnia_III_Stage_age6_ID_3_20170318-174133.h264	1.7465500993	0.0298928766995
Method_Organism_Daphnia_III_Stage_age6_ID_3_20170318-174133.h264	1.43987978422	0.0246440963068
Method_Organism_Daphnia_III_Stage_age6_ID_3_20170318-174133.h264	1.36782781748	0.0234108991837
Method_Organism_Daphnia_III_Stage_age6_ID_3_20170318-174133.h264	1.68517487746	0.0288424161719
Method_Organism_Daphnia_III_Stage_age6_ID_3_20170318-174133.h264	2.10288965959	0.0359917653276
Method_Organism_Daphnia_III_Stage_age6_ID_3_20170318-174133.h264	2.04659360886	0.035028236767
Method_Organism_Daphnia_III_Stage_age6_ID_3_20170318-174133.h264	2.06469604786	0.0353380669729
Method_Organism_Daphnia_III_Stage_age6_ID_3_20170318-174133.h264	2.09828632208	0.0359129774356
Method_Organism_Daphnia_III_Stage_age6_ID_3_20170318-174133.h264	2.14984362382	0.0367954004846
Method_Organism_Daphnia_III_Stage_age6_ID_3_20170318-174133.h264	2.19493682274	0.0375671879277
Method_Organism_Daphnia_III_Stage_age6_ID_3_20170318-174133.h264	2.13871363566	0.0366049064566
Method_Organism_Daphnia_III_Stage_age6_ID_3_20170318-174133.h264	1.52013073995	0.0260176222798
Method_Organism_Daphnia_III_Stage_age6_ID_3_20170318-174133.h264	1.5139550884	0.0259119236283
Method_Organism_Daphnia_III_Stage_age6_ID_3_20170318-174133.h264	1.50274910267	0.0257201288725
Method_Organism_Daphnia_III_Stage_age6_ID_3_20170318-174133.h264	1.46234046202	0.0250285194462
Method_Organism_Daphnia_III_Stage_age6_ID_3_20170318-174133.h264	1.40462108905	0.0240406301781
Method_Organism_Daphnia_III_Stage_age6_ID_3_20170318-174133.h264	1.53016150548	0.0261893026899
Method_Organism_Daphnia_III_Stage_age6_ID_3_20170318-174133.h264	1.49630563149	0.0256098463851
Method_Organism_Daphnia_III_Stage_age6_ID_3_20170318-174133.h264	1.72837322969	0.029581772585
Method_Organism_Daphnia_III_Stage_age6_ID_3_20170318-174133.h264	2.21477297269	0.0379066912634
Method_Organism_Daphnia_III_Stage_age6_ID_3_20170318-174133.h264	2.30440362197	0.0394407542991
Method_Organism_Daphnia_III_Stage_age6_ID_3_20170318-174133.h264	1.69451043496	0.0290021978291
Method_Organism_Daphnia_III_Stage_age6_ID_3_20170318-174133.h264	1.96575373723	0.0336446312718
Method_Organism_Daphnia_III_Stage_age6_ID_3_20170318-174133.h264	1.76062323057	0.0301337437539
Method_Organism_Daphnia_III_Stage_age6_ID_3_20170318-174133.h264	1.38741677944	0.023746171802
Method_Organism_Daphnia_III_Stage_age6_ID_3_20170318-174133.h264	1.26968413426	0.021731132298
Method_Organism_Daphnia_III_Stage_age6_ID_3_20170318-174133.h264	1.21352597603	0.0207699638206
Method_Organism_Daphnia_III_Stage_age6_ID_3_20170318-174133.h264	1.64821132953	0.0282097708324
Method_Organism_Daphnia_III_Stage_age6_ID_3_20170318-174133.h264	1.9287758255	0.0330117400903
Method_Organism_Daphnia_III_Stage_age6_ID_3_20170318-174133.h264	1.57951983965	0.0270340895633
Method_Organism_Daphnia_III_Stage_age6_ID_3_20170318-174133.h264	1.08498607122	0.0185699539113
Method_Organism_Daphnia_III_Stage_age6_ID_3_20170318-174133.h264	0.869916466199	0.0148889549023
Method_Organism_Daphnia_III_Stage_age6_ID_3_20170318-174133.h264	1.23445194685	0.0211281198595
Method_Organism_Daphnia_III_Stage_age6_ID_3_20170318-174133.h264	1.08272866909	0.0185313176056
Method_Organism_Daphnia_III_Stage_age6_ID_3_20170318-174133.h264	1.47227668762	0.0251985817689
Method_Organism_Daphnia_III_Stage_age6_ID_3_20170318-174133.h264	1.49962941537	0.0256667342245
Method_Organism_Daphnia_III_Stage_age6_ID_3_20170318-174133.h264	1.37022500552	0.023451927979
Method_Organism_Daphnia_III_Stage_age6_ID_3_20170318-174133.h264	1.46554163126	0.0250833086888
Method_Organism_Daphnia_III_Stage_age6_ID_3_20170318-174133.h264	0.874682441125	0.0149705263962
Method_Organism_Daphnia_III_Stage_age6_ID_3_20170318-174133.h264	1.15197003144	0.0197164101536
Method_Organism_Daphnia_III_Stage_age6_ID_3_20170318-174133.h264	1.29129395265	0.0221009926511
Method_Organism_Daphnia_III_Stage_age6_ID_3_20170318-174133.h264	1.28681623312	0.0220243547592
Method_Organism_Daphnia_III_Stage_age6_ID_3_20170318-174133.h264	1.92775090291	0.032994198146
Method_Organism_Daphnia_III_Stage_age6_ID_3_20170318-174133.h264	1.63904448142	0.0280528767013
Method_Organism_Daphnia_III_Stage_age6_ID_3_20170318-174133.h264	1.51351477256	0.0259043874535
Method_Organism_Daphnia_III_Stage_age6_ID_3_20170318-174133.h264	1.68324607996	0.0288094040608
Method_Organism_Daphnia_III_Stage_age6_ID_3_20170318-174133.h264	1.74817751811	0.0299207305984
Method_Organism_Daphnia_III_Stage_age6_ID_3_20170318-174133.h264	1.80132254234	0.0308303281285
Method_Organism_Daphnia_III_Stage_age6_ID_3_20170318-174133.h264	1.888870832	0.0323287507785
Method_Organism_Daphnia_III_Stage_age6_ID_3_20170318-174133.h264	1.84242952494	0.031533889946
Method_Organism_Daphnia_III_Stage_age6_ID_3_20170318-174133.h264	2.02009683316	0.0345747342598
Method_Organism_Daphnia_III_Stage_age6_ID_3_20170318-174133.h264	1.79025588549	0.0306409180401
Method_Organism_Daphnia_III_Stage_age6_ID_3_20170318-174133.h264	1.72487943062	0.0295219748703
Method_Organism_Daphnia_III_Stage_age6_ID_3_20170318-174133.h264	1.81473337173	0.0310598596316
Method_Organism_Daphnia_III_Stage_age6_ID_3_20170318-174133.h264	1.62374611781	0.0277910393241
Method_Organism_Daphnia_III_Stage_age6_ID_3_20170318-174133.h264	1.72450362132	0.0295155427495
Method_Organism_Daphnia_III_Stage_age6_ID_3_20170318-174133.h264	1.61641653061	0.02766559062
Method_Organism_Daphnia_III_Stage_age6_ID_3_20170318-174133.h264	1.7773900971	0.0304207151235
Method_Organism_Daphnia_III_Stage_age6_ID_3_20170318-174133.h264	1.67216022785	0.0286196654382
Method_Organism_Daphnia_III_Stage_age6_ID_3_20170318-174133.h264	1.5782593507	0.0270125158101
Method_Organism_Daphnia_III_Stage_age6_ID_3_20170318-174133.h264	1.53684354635	0.0263036683895
Method_Organism_Daphnia_III_Stage_age6_ID_3_20170318-174133.h264	1.70912521216	0.0292523353619
Method_Organism_Daphnia_III_Stage_age6_ID_3_20170318-174133.h264	1.6950297517	0.0290110861349
Method_Organism_Daphnia_III_Stage_age6_ID_3_20170318-174133.h264	1.62638971035	0.0278362854272
Method_Organism_Daphnia_III_Stage_age6_ID_3_20170318-174133.h264	1.52414790374	0.0260863775832
Method_Organism_Daphnia_III_Stage_age6_ID_3_20170318-174133.h264	1.2395981055	0.0212161983442
Method_Organism_Daphnia_III_Stage_age6_ID_3_20170318-174133.h264	1.29197740848	0.0221126902606
Method_Organism_Daphnia_III_Stage_age6_ID_3_20170318-174133.h264	1.20294638267	0.0205888900111
Method_Organism_Daphnia_III_Stage_age6_ID_3_20170318-174133.h264	1.37546426773	0.0235415999669
Method_Organism_Daphnia_III_Stage_age6_ID_3_20170318-174133.h264	1.60015696746	0.027387301943
Method_Organism_Daphnia_III_Stage_age6_ID_3_20170318-174133.h264	0.962431236414	0.0164723807771
Method_Organism_Daphnia_III_Stage_age6_ID_3_20170318-174133.h264	1.85175071863	0.0316934257612
Method_Organism_Daphnia_III_Stage_age6_ID_3_20170318-174133.h264	1.9514019482	0.0333989948826
Method_Organism_Daphnia_III_Stage_age6_ID_3_20170318-174133.h264	1.68600197132	0.0288565722014
Method_Organism_Daphnia_III_Stage_age6_ID_3_20170318-174133.h264	1.70110433432	0.0291150549527
Method_Organism_Daphnia_III_Stage_age6_ID_3_20170318-174133.h264	1.72332696475	0.0294954038197
Method_Organism_Daphnia_III_Stage_age6_ID_3_20170318-174133.h264	1.59359949992	0.0272750683641
Method_Organism_Daphnia_III_Stage_age6_ID_3_20170318-174133.h264	1.77879944728	0.0304448366938
Method_Organism_Daphnia_III_Stage_age6_ID_3_20170318-174133.h264	1.88193167907	0.0322099845071
Method_Organism_Daphnia_III_Stage_age6_ID_3_20170318-174133.h264	1.8700546426	0.03200670446
Method_Organism_Daphnia_III_Stage_age6_ID_3_20170318-174133.h264	1.8837955783	0.0322418858593
Method_Organism_Daphnia_III_Stage_age6_ID_3_20170318-174133.h264	1.71545377291	0.0293606511133
Method_Organism_Daphnia_III_Stage_age6_ID_3_20170318-174133.h264	1.72640173252	0.0295480296527
Method_Organism_Daphnia_III_Stage_age6_ID_3_20170318-174133.h264	1.75622581775	0.0300584803423
Method_Organism_Daphnia_III_Stage_age6_ID_3_20170318-174133.h264	1.74238903633	0.0298216585063
Method_Organism_Daphnia_III_Stage_age6_ID_3_20170318-174133.h264	1.71178786938	0.0292979077644
Method_Organism_Daphnia_III_Stage_age6_ID_3_20170318-174133.h264	1.99457026702	0.0341378372624
Method_Organism_Daphnia_III_Stage_age6_ID_3_20170318-174133.h264	1.72255497566	0.0294821909295
Method_Organism_Daphnia_III_Stage_age6_ID_3_20170318-174133.h264	1.69950172571	0.02908762569
Method_Organism_Daphnia_III_Stage_age6_ID_3_20170318-174133.h264	1.69842365705	0.0290691741303
Method_Organism_Daphnia_III_Stage_age6_ID_3_20170318-174133.h264	1.73396466622	0.0296774721718
Method_Organism_Daphnia_III_Stage_age6_ID_3_20170318-174133.h264	1.74995680149	0.0299511837178
Method_Organism_Daphnia_III_Stage_age6_ID_3_20170318-174133.h264	1.74613302671	0.0298857383418
Method_Organism_Daphnia_III_Stage_age6_ID_3_20170318-174133.h264	1.73526785484	0.0296997767463
Method_Organism_Daphnia_III_Stage_age6_ID_3_20170318-174133.h264	1.7575765375	0.0300815984303
Method_Organism_Daphnia_III_Stage_age6_ID_3_20170318-174133.h264	1.72858307178	0.0295853641132
Method_Organism_Daphnia_III_Stage_age6_ID_3_20170318-174133.h264	1.72365001972	0.0295009330298
Method_Organism_Daphnia_III_Stage_age6_ID_3_20170318-174133.h264	1.8349308366	0.0314055470111
Method_Organism_Daphnia_III_Stage_age6_ID_3_20170318-174133.h264	1.82070819121	0.031162120965
Method_Organism_Daphnia_III_Stage_age6_ID_3_20170318-174133.h264	1.82451747161	0.031227318264
Method_Organism_Daphnia_III_Stage_age6_ID_3_20170318-174133.h264	1.91379529366	0.0327553425261
Method_Organism_Daphnia_III_Stage_age6_ID_3_20170318-174133.h264	1.84891438998	0.0316448809054
Method_Organism_Daphnia_III_Stage_age6_ID_3_20170318-174133.h264	1.79851311317	0.0307822436677
Method_Organism_Daphnia_III_Stage_age6_ID_3_20170318-174133.h264	1.96458321791	0.0336245973835
Method_Organism_Daphnia_III_Stage_age6_ID_3_20170318-174133.h264	2.11082748853	0.036127624323
Method_Organism_Daphnia_III_Stage_age6_ID_3_20170318-174133.h264	1.87833942267	0.0321485016572
Method_Organism_Daphnia_III_Stage_age6_ID_3_20170318-174133.h264	1.8221841372	0.0311873823482
Method_Organism_Daphnia_III_Stage_age6_ID_3_20170318-174133.h264	1.73644176923	0.0297198687426
Method_Organism_Daphnia_III_Stage_age6_ID_3_20170318-174133.h264	1.84347390395	0.0315517648945
Method_Organism_Daphnia_III_Stage_age6_ID_3_20170318-174133.h264	1.84522641842	0.0315817598538
Method_Organism_Daphnia_III_Stage_age6_ID_3_20170318-174133.h264	1.84011120723	0.0314942110468
Method_Organism_Daphnia_III_Stage_age6_ID_3_20170318-174133.h264	1.70455634777	0.0291741374907
Method_Organism_Daphnia_III_Stage_age6_ID_3_20170318-174133.h264	1.92887114892	0.0330133715872
Method_Organism_Daphnia_III_Stage_age6_ID_3_20170318-174133.h264	1.79152081416	0.0306625677809
Method_Organism_Daphnia_III_Stage_age6_ID_3_20170318-174133.h264	1.7129577358	0.029317930478
Method_Organism_Daphnia_III_Stage_age6_ID_3_20170318-174133.h264	1.70362753208	0.0291582404529
Method_Organism_Daphnia_III_Stage_age6_ID_3_20170318-174133.h264	1.68249459193	0.0287965420542
Method_Organism_Daphnia_III_Stage_age6_ID_3_20170318-174133.h264	1.83888950054	0.031473301067
Method_Organism_Daphnia_III_Stage_age6_ID_3_20170318-174133.h264	1.77375566336	0.0303585103921
Method_Organism_Daphnia_III_Stage_age6_ID_3_20170318-174133.h264	1.77616277548	0.0303997090419
Method_Organism_Daphnia_III_Stage_age6_ID_3_20170318-174133.h264	1.91830631109	0.0328325503245
Method_Organism_Daphnia_III_Stage_age6_ID_3_20170318-174133.h264	1.98920708436	0.0340460443285
Method_Organism_Daphnia_III_Stage_age6_ID_3_20170318-174133.h264	2.1305589133	0.0364653352469
Method_Organism_Daphnia_III_Stage_age6_ID_3_20170318-174133.h264	2.10128339474	0.0359642734869
Method_Organism_Daphnia_III_Stage_age6_ID_3_20170318-174133.h264	2.12016957503	0.0362875177265
Method_Organism_Daphnia_III_Stage_age6_ID_3_20170318-174133.h264	1.8938945066	0.0324147329014
Method_Organism_Daphnia_III_Stage_age6_ID_3_20170318-174133.h264	1.82870726219	0.0312990281413
Method_Organism_Daphnia_III_Stage_age6_ID_3_20170318-174133.h264	1.87198539881	0.0320397500949
Method_Organism_Daphnia_III_Stage_age6_ID_3_20170318-174133.h264	1.8825027055	0.0322197578441
Method_Organism_Daphnia_III_Stage_age6_ID_3_20170318-174133.h264	1.87728002695	0.032130369692
Method_Organism_Daphnia_III_Stage_age6_ID_3_20170318-174133.h264	1.96035072767	0.0335521566851
Method_Organism_Daphnia_III_Stage_age6_ID_3_20170318-174133.h264	1.93869416164	0.033181496228
Method_Organism_Daphnia_III_Stage_age6_ID_3_20170318-174133.h264	1.96866149315	0.0336943986328
Method_Organism_Daphnia_III_Stage_age6_ID_3_20170318-174133.h264	1.84147185106	0.0315174989892
Method_Organism_Daphnia_III_Stage_age6_ID_3_20170318-174133.h264	2.04063680942	0.0349262838536
Method_Organism_Daphnia_III_Stage_age6_ID_3_20170318-174133.h264	1.70598528495	0.0291985943001
Method_Organism_Daphnia_III_Stage_age6_ID_3_20170318-174133.h264	2.16028689164	0.0369741410301
Method_Organism_Daphnia_III_Stage_age6_ID_3_20170318-174133.h264	2.21921870012	0.0379827815981
Method_Organism_Daphnia_III_Stage_age6_ID_3_20170318-174133.h264	2.00742391146	0.0343578323308
Method_Organism_Daphnia_III_Stage_age6_ID_3_20170318-174133.h264	2.08235660406	0.0356403341849
Method_Organism_Daphnia_III_Stage_age6_ID_3_20170318-174133.h264	1.80227590708	0.0308466453327
Method_Organism_Daphnia_III_Stage_age6_ID_3_20170318-174133.h264	1.59067555207	0.027225023872
Method_Organism_Daphnia_III_Stage_age6_ID_3_20170318-174133.h264	1.71815077268	0.0294068113017
Method_Organism_Daphnia_III_Stage_age6_ID_3_20170318-174133.h264	1.77847626173	0.0304393052488
Method_Organism_Daphnia_III_Stage_age6_ID_3_20170318-174133.h264	1.78441739156	0.0305409899709
Method_Organism_Daphnia_III_Stage_age6_ID_3_20170318-174133.h264	1.84040605692	0.0314992575126
Method_Organism_Daphnia_III_Stage_age6_ID_3_20170318-174133.h264	1.94305932118	0.0332562076126
Method_Organism_Daphnia_III_Stage_age6_ID_3_20170318-174133.h264	2.01912910461	0.0345581712136
Method_Organism_Daphnia_III_Stage_age6_ID_3_20170318-174133.h264	2.06615083988	0.0353629662979
Method_Organism_Daphnia_III_Stage_age6_ID_3_20170318-174133.h264	2.14719768084	0.0367501141528
Method_Organism_Daphnia_III_Stage_age6_ID_3_20170318-174133.h264	2.09206601216	0.0358065144389
Method_Organism_Daphnia_III_Stage_age6_ID_3_20170318-174133.h264	2.01114831484	0.0344215769271
Method_Organism_Daphnia_III_Stage_age6_ID_3_20170318-174133.h264	1.78666676301	0.0305794888285
Method_Organism_Daphnia_III_Stage_age6_ID_3_20170318-174133.h264	1.78099697847	0.0304824482853
Method_Organism_Daphnia_III_Stage_age6_ID_3_20170318-174133.h264	1.4365262281	0.024586698904
Method_Organism_Daphnia_III_Stage_age6_ID_3_20170318-174133.h264	1.9923088822	0.0340991327915
Method_Organism_Daphnia_III_Stage_age6_ID_3_20170318-174133.h264	1.85545553501	0.0317568351184
Method_Organism_Daphnia_III_Stage_age6_ID_3_20170318-174133.h264	2.24229323461	0.0383777111307
Method_Organism_Daphnia_III_Stage_age6_ID_3_20170318-174133.h264	1.79084989401	0.0306510847244
Method_Organism_Daphnia_III_Stage_age6_ID_3_20170318-174133.h264	1.60375131314	0.0274488205518
Method_Organism_Daphnia_III_Stage_age6_ID_3_20170318-174133.h264	1.50296834652	0.0257238813155
Method_Organism_Daphnia_III_Stage_age6_ID_3_20170318-174133.h264	1.3324737989	0.0228058015581
Method_Organism_Daphnia_III_Stage_age6_ID_3_20170318-174133.h264	1.15720472336	0.019806003919
Method_Organism_Daphnia_III_Stage_age6_ID_3_20170318-174133.h264	1.65951159404	0.0284031792057
Method_Organism_Daphnia_III_Stage_age6_ID_3_20170318-174133.h264	1.77586897043	0.0303946804555
Method_Organism_Daphnia_III_Stage_age6_ID_3_20170318-174133.h264	1.89586535087	0.0324484646591
Method_Organism_Daphnia_III_Stage_age6_ID_3_20170318-174133.h264	1.77272812917	0.0303409237492
Method_Organism_Daphnia_III_Stage_age6_ID_3_20170318-174133.h264	1.70424452268	0.0291688004844
Method_Organism_Daphnia_III_Stage_age6_ID_3_20170318-174133.h264	1.68779796894	0.0288873113914
Method_Organism_Daphnia_III_Stage_age6_ID_3_20170318-174133.h264	1.49511043255	0.0255893900956
Method_Organism_Daphnia_III_Stage_age6_ID_3_20170318-174133.h264	1.73859816771	0.029756776332
Method_Organism_Daphnia_III_Stage_age6_ID_4_20170318-174249.h264	1.26924355727	0.0217235916533
Method_Organism_Daphnia_III_Stage_age6_ID_4_20170318-174249.h264	1.5658656091	0.0268003921557
Method_Organism_Daphnia_III_Stage_age6_ID_4_20170318-174249.h264	1.56007229585	0.0267012373713
Method_Organism_Daphnia_III_Stage_age6_ID_4_20170318-174249.h264	1.35138413649	0.0231294592592
Method_Organism_Daphnia_III_Stage_age6_ID_4_20170318-174249.h264	1.27634919974	0.021845207457
Method_Organism_Daphnia_III_Stage_age6_ID_4_20170318-174249.h264	1.70851840679	0.0292419496548
Method_Organism_Daphnia_III_Stage_age6_ID_4_20170318-174249.h264	1.91381409718	0.0327556643557
Method_Organism_Daphnia_III_Stage_age6_ID_4_20170318-174249.h264	1.47586110922	0.0252599305232
Method_Organism_Daphnia_III_Stage_age6_ID_4_20170318-174249.h264	1.4367889551	0.0245911955777
Method_Organism_Daphnia_III_Stage_age6_ID_4_20170318-174249.h264	1.95207639401	0.0334105382821
Method_Organism_Daphnia_III_Stage_age6_ID_4_20170318-174249.h264	1.39841174786	0.0239343549153
Method_Organism_Daphnia_III_Stage_age6_ID_4_20170318-174249.h264	1.80475183487	0.0308890217891
Method_Organism_Daphnia_III_Stage_age6_ID_4_20170318-174249.h264	1.55532584264	0.026619999999
Method_Organism_Daphnia_III_Stage_age6_ID_4_20170318-174249.h264	1.47927407925	0.0253183448179
Method_Organism_Daphnia_III_Stage_age6_ID_4_20170318-174249.h264	1.00203393716	0.0171501962322
Method_Organism_Daphnia_III_Stage_age6_ID_4_20170318-174249.h264	1.19321386191	0.0204223141749
Method_Organism_Daphnia_III_Stage_age6_ID_4_20170318-174249.h264	0.88125087738	0.015082947709
Method_Organism_Daphnia_III_Stage_age6_ID_4_20170318-174249.h264	1.21172070723	0.0207390659507
Method_Organism_Daphnia_III_Stage_age6_ID_4_20170318-174249.h264	1.48228616861	0.0253698978859
Method_Organism_Daphnia_III_Stage_age6_ID_4_20170318-174249.h264	1.51406686489	0.0259138367261
Method_Organism_Daphnia_III_Stage_age6_ID_4_20170318-174249.h264	1.62272968292	0.02777364265
Method_Organism_Daphnia_III_Stage_age6_ID_4_20170318-174249.h264	1.77573721519	0.0303924254138
Method_Organism_Daphnia_III_Stage_age6_ID_4_20170318-174249.h264	1.52532939177	0.0261065992053
Method_Organism_Daphnia_III_Stage_age6_ID_4_20170318-174249.h264	1.62884409244	0.0278782931206
Method_Organism_Daphnia_III_Stage_age6_ID_4_20170318-174249.h264	1.7713729697	0.0303177296737
Method_Organism_Daphnia_III_Stage_age6_ID_4_20170318-174249.h264	1.68283370825	0.0288023461604
Method_Organism_Daphnia_III_Stage_age6_ID_4_20170318-174249.h264	1.40854306001	0.0241077562194
Method_Organism_Daphnia_III_Stage_age6_ID_4_20170318-174249.h264	1.50552836785	0.0257676970651
Method_Organism_Daphnia_III_Stage_age6_ID_4_20170318-174249.h264	1.41252183327	0.0241758544541
Method_Organism_Daphnia_III_Stage_age6_ID_4_20170318-174249.h264	1.49611615988	0.0256066035056
Method_Organism_Daphnia_III_Stage_age6_ID_4_20170318-174249.h264	1.25349469258	0.0214540437769
Method_Organism_Daphnia_III_Stage_age6_ID_4_20170318-174249.h264	0.83042123281	0.0142129787923
Method_Organism_Daphnia_III_Stage_age6_ID_4_20170318-174249.h264	1.11172944729	0.0190276770786
Method_Organism_Daphnia_III_Stage_age6_ID_4_20170318-174249.h264	1.12155663857	0.0191958732371
Method_Organism_Daphnia_III_Stage_age6_ID_4_20170318-174249.h264	1.16744363345	0.0199812468032
Method_Organism_Daphnia_III_Stage_age6_ID_4_20170318-174249.h264	1.02540051387	0.0175501241797
Method_Organism_Daphnia_III_Stage_age6_ID_4_20170318-174249.h264	1.18144377048	0.0202208645332
Method_Organism_Daphnia_III_Stage_age6_ID_4_20170318-174249.h264	1.20347653756	0.0205979638159
Method_Organism_Daphnia_III_Stage_age6_ID_4_20170318-174249.h264	1.54026670162	0.0263622570086
Method_Organism_Daphnia_III_Stage_age6_ID_4_20170318-174249.h264	1.48997902944	0.0255015641576
Method_Organism_Daphnia_III_Stage_age6_ID_4_20170318-174249.h264	1.60932081223	0.0275441446708
Method_Organism_Daphnia_III_Stage_age6_ID_4_20170318-174249.h264	1.42527440878	0.0243941196887
Method_Organism_Daphnia_III_Stage_age6_ID_4_20170318-174249.h264	1.90795888901	0.0326554502157
Method_Organism_Daphnia_III_Stage_age6_ID_4_20170318-174249.h264	1.72611889619	0.0295431888002
Method_Organism_Daphnia_III_Stage_age6_ID_4_20170318-174249.h264	1.65256016658	0.0282842028511
Method_Organism_Daphnia_III_Stage_age6_ID_4_20170318-174249.h264	1.80868359933	0.03095631545
Method_Organism_Daphnia_III_Stage_age6_ID_4_20170318-174249.h264	1.83516601122	0.0314095721152
Method_Organism_Daphnia_III_Stage_age6_ID_4_20170318-174249.h264	1.91929898042	0.0328495402418
Method_Organism_Daphnia_III_Stage_age6_ID_4_20170318-174249.h264	1.72223087604	0.02947664384
Method_Organism_Daphnia_III_Stage_age6_ID_4_20170318-174249.h264	1.94502259181	0.0332898097445
Method_Organism_Daphnia_III_Stage_age6_ID_4_20170318-174249.h264	2.01240423349	0.0344430724578
Method_Organism_Daphnia_III_Stage_age6_ID_4_20170318-174249.h264	1.93217182013	0.0330698638445
Method_Organism_Daphnia_III_Stage_age6_ID_4_20170318-174249.h264	1.52384626389	0.0260812149011
Method_Organism_Daphnia_III_Stage_age6_ID_4_20170318-174249.h264	1.47660319548	0.025272631615
Method_Organism_Daphnia_III_Stage_age6_ID_4_20170318-174249.h264	1.48364341736	0.0253931277202
Method_Organism_Daphnia_III_Stage_age6_ID_4_20170318-174249.h264	1.62292176613	0.0277769302281
Method_Organism_Daphnia_III_Stage_age6_ID_4_20170318-174249.h264	1.6384354562	0.0280424530004
Method_Organism_Daphnia_III_Stage_age6_ID_4_20170318-174249.h264	1.63082237977	0.0279121522692
Method_Organism_Daphnia_III_Stage_age6_ID_4_20170318-174249.h264	1.64625680777	0.0281763184406
Method_Organism_Daphnia_III_Stage_age6_ID_4_20170318-174249.h264	1.72225451103	0.0294770483618
Method_Organism_Daphnia_III_Stage_age6_ID_4_20170318-174249.h264	1.8159545561	0.0310807606717
Method_Organism_Daphnia_III_Stage_age6_ID_4_20170318-174249.h264	1.80081745881	0.0308216834297
Method_Organism_Daphnia_III_Stage_age6_ID_4_20170318-174249.h264	1.68360713372	0.0288155836348
Method_Organism_Daphnia_III_Stage_age6_ID_4_20170318-174249.h264	1.82298472331	0.0312010846874
Method_Organism_Daphnia_III_Stage_age6_ID_4_20170318-174249.h264	1.64065035453	0.0280803618372
Method_Organism_Daphnia_III_Stage_age6_ID_4_20170318-174249.h264	1.73657483028	0.0297221461336
Method_Organism_Daphnia_III_Stage_age6_ID_4_20170318-174249.h264	1.73079731721	0.0296232617753
Method_Organism_Daphnia_III_Stage_age6_ID_4_20170318-174249.h264	1.86299313619	0.0318858440616
Method_Organism_Daphnia_III_Stage_age6_ID_4_20170318-174249.h264	1.85810552597	0.031802190733
Method_Organism_Daphnia_III_Stage_age6_ID_4_20170318-174249.h264	1.84841818589	0.0316363881817
Method_Organism_Daphnia_III_Stage_age6_ID_4_20170318-174249.h264	1.90792676632	0.0326549004236
Method_Organism_Daphnia_III_Stage_age6_ID_4_20170318-174249.h264	1.66333301838	0.028468584353
Method_Organism_Daphnia_III_Stage_age6_ID_4_20170318-174249.h264	1.7233252672	0.0294953747656
Method_Organism_Daphnia_III_Stage_age6_ID_4_20170318-174249.h264	1.62661065175	0.0278400669242
Method_Organism_Daphnia_III_Stage_age6_ID_4_20170318-174249.h264	1.56058586707	0.0267100273403
Method_Organism_Daphnia_III_Stage_age6_ID_4_20170318-174249.h264	1.38573673688	0.0237174172274
Method_Organism_Daphnia_III_Stage_age6_ID_4_20170318-174249.h264	1.18516060022	0.0202844795038
Method_Organism_Daphnia_III_Stage_age6_ID_4_20170318-174249.h264	1.37521381525	0.0235373133764
Method_Organism_Daphnia_III_Stage_age6_ID_4_20170318-174249.h264	1.47851410352	0.0253053375411
Method_Organism_Daphnia_III_Stage_age6_ID_4_20170318-174249.h264	1.55265979033	0.0265743694884
Method_Organism_Daphnia_III_Stage_age6_ID_4_20170318-174249.h264	1.81792383341	0.0311144656102
Method_Organism_Daphnia_III_Stage_age6_ID_4_20170318-174249.h264	1.91559860376	0.0327862068721
Method_Organism_Daphnia_III_Stage_age6_ID_4_20170318-174249.h264	1.73228318728	0.0296486930131
Method_Organism_Daphnia_III_Stage_age6_ID_4_20170318-174249.h264	1.70722566458	0.0292198238745
Method_Organism_Daphnia_III_Stage_age6_ID_4_20170318-174249.h264	1.69778773234	0.0290582900344
Method_Organism_Daphnia_III_Stage_age6_ID_4_20170318-174249.h264	1.72657227003	0.0295509484678
[truncated: 4,335 more rows]
