# Supplementary material for: Zoobooth: A portable, open-source and affordable approach for repeated size measurements of live individual zooplankton
Source: Heliyon. 2023 Apr 20;9(5):e15383. doi: 10.1016/j.heliyon.2023.e15383 (PMC10160350; doi:10.1016/j.heliyon.2023.e15383)
Supplement: Multimedia component 1 [file mmc1.zip › Zoobooth_Leica_Lotta_2.xlsx]

## Sheet: Ark1
Age	ID	size_mm
50	1	3.44
50	2	3.58
50	3	3.55
50	4	3.7
50	5	3.63
50	6	3.58
50	7	3.7
50	8	3.78
50	9	3.7
