# Supplementary material for: Zoobooth: A portable, open-source and affordable approach for repeated size measurements of live individual zooplankton
Source: Heliyon. 2023 Apr 20;9(5):e15383. doi: 10.1016/j.heliyon.2023.e15383 (PMC10160350; doi:10.1016/j.heliyon.2023.e15383)
Supplement: Multimedia component 1 [file mmc1.zip › Zoobooth_Leica_Lotta_1.xlsx]

## Sheet: Daphnia Lotta III
Age	ID	size_mm
1	1	1.02213
1	2	0.96
1	3	1.00452
1	4	1.04
1	5	0.97
3	1	1.3
3	2	1.3
3	3	1.32
3	4	1.28
3	5	1.23
6	1	2.14
6	2	2.27
6	3	2.41
6	4	2.13
6	5	2.26
9	1	2.72
9	2	2.56
9	3	2.67
9	4	2.63
9	5	2.61587
12	1	2.92716
12	2	2.98
12	3	3
12	4	2.84
12	5	3.01
15	1	2.97
15	2	2.9
15	3	3.23
15	4	3.19
15	5	3.06
