# Supplementary material for: Zoobooth: A portable, open-source and affordable approach for repeated size measurements of live individual zooplankton
Source: Heliyon. 2023 Apr 20;9(5):e15383. doi: 10.1016/j.heliyon.2023.e15383 (PMC10160350; doi:10.1016/j.heliyon.2023.e15383)
Supplement: Multimedia component 1 [file mmc1.zip › VideoAnalysisScript.py]

# USAGE
# this script should be run from a folder which also contains a subfolder called
# lenscalibration, that contains four files ending with ".out" (see line 51).
# the calibration files are produced by the script calibX.py


# python ZooboothVideoAnalysis.py
# import the necessary packages
import numpy as np
import argparse
import time
import cv2
import os
import math
# download tkinter installer from https://www.activestate.com/products/tcl/downloads/
import tkinter as tk
from tkinter import filedialog
from tkinter import simpledialog
#from myconfig import *


def variance_of_laplacian(image):
    # compute the Laplacian of the image and then return the focus
    # measure, which is simply the variance of the Laplacian
    return cv2.Laplacian(image, cv2.CV_64F).var()


# ------- USER INPUT ---------
# Image coordinates
# These coordinates can be extracted using ImageJ and should frame the area where
# the measurements should occur.

y1 = 158
y2 = 617
x1 = 21
x2 = 1026

# How many pictures should be extracted
NumberOfPics = 20

# -----------------------------------
# PARAMETER FINE TUNING

# Minimal necessary sharpness of object
minsharpness = 1.8

# Minimum distance from the edge of the frame
MinDistFromEdge = 10
# --------------------------------------

# Lens calibration files
newcameramtx = np.loadtxt("lenscalibration/newcameramtx.out")
dist = np.loadtxt("lenscalibration/dist.out")
mtx = np.loadtxt("lenscalibration/mtx.out")
roi = np.loadtxt("lenscalibration/roi.out")

# --------------------------------------
#Defining option list
OptionList = [
"Daphnia",
"Cyclops",
"Diaphanosoma",
"Heterocope",
"Polyphemus",
"Scapholebrius",
"other",
]

app = tk.Tk()
app.title("Choose your species")

#Font and orientation setup
app.geometry('1000x50')

species = tk.StringVar(app)
species.set(OptionList[0])
opt = tk.OptionMenu(app, species, *OptionList)
opt.config(width=240, font=('Helvetica', 14))
opt.pack(side="top")

#Label
labelTest = tk.Label(text="Daphnia selected", font=('Helvetica', 14), fg='blue')
labelTest.pack(side="top")

#Function
def callback(*args):
    labelTest.configure(text="The selected species is {}. Close this window and choose the folder with the videos to analyse.".format(species.get()))

species.trace("w", callback)

app.mainloop()

species = species.get()


# ---- Species parameters
if species == "Daphnia":
    MinimumArea = 1500
    MaxArea = 4000
    MinLWratio = 1.2
    MaxLWratio = 1.7
    minbrightness = 30
    Optimalpercentile = 93
elif species == "Cyclops":
    MinimumArea = 290
    MaxArea = 850
    MinLWratio = 1.3
    MaxLWratio = 1.9
    minbrightness = 20
    Optimalpercentile = 90
elif species == "Diaphanosoma":
    MinimumArea = 300
    MaxArea = 2500
    MinLWratio = 1.5
    MaxLWratio = 2.5
    minbrightness = 20
    Optimalpercentile = 100
elif species == "Heterocope":
    MinimumArea = 600
    MaxArea = 4000
    MinLWratio = 1.6
    MaxLWratio = 2.2
    minbrightness = 20
    Optimalpercentile = 100
elif species == "Polyphemus":
    MinimumArea = 250
    MaxArea = 1000
    MinLWratio = 1.0
    MaxLWratio =1.7
    minbrightness = 20
    Optimalpercentile = 98
elif species == "Scapholebrius":
    MinimumArea = 250
    MaxArea = 1800
    MinLWratio = 1.0
    MaxLWratio = 1.7
    minbrightness = 20
    Optimalpercentile = 96
else:
    print("using default values")
    MinimumArea = 1500
    MaxArea = 4000
    MinLWratio = 1.2
    MaxLWratio = 1.7
    minbrightness = 30
    Optimalpercentile = 93
# ----

# Choose directory
file_path = filedialog.askdirectory(title = "Select directory with movies to analyse")
os.chdir(file_path)

# Name the output file
fname = simpledialog.askstring("Name your output file", "no empty spaces please :)")

# initilizing the dataframe
f = open(str(fname) + ".csv", "w")
names = str('Movie, Length, Width, count \n')
f.write(names)

l = open(str(fname) + "_DetailedSizedata.csv", "w")
names2 = str('Movie, Length, Width \n')
l.write(names2)


for fn in os.listdir("."):
    if fn.endswith(".h264"):
        # variables to define the max contour
        maxsize = 1
        Area = 1
        Length = 0
        Width = 0
        count = 0

        # initalizing frame counter
        frame_count = 0

        # initilizing the lists
        Widthlist = []
        Lengthlist = []
        L1list = []
        H1list = []

        # pixel to mm conversion
        calibration = 1.78 / 104

        # timestamp = datetime.datetime.now()
        thename = str(fn)

        # load the video
        camera = cv2.VideoCapture(fn)

        # backgroundsubstractor
        fgbg = cv2.createBackgroundSubtractorKNN(history=600, detectShadows=False)
        frame_nr = 0

        # keep looping
        frame_count = 0
        # frame_nr = 0
        # camera = cv2.VideoCapture(fn)

        while True:
            # grab the current frame
            (grabbed, frame) = camera.read()

            # Updating the framecounter
            frame_count = frame_count + 1

            # check to see if we have reached the end of the
            # video
            if not grabbed:
                break

            # This crops the movie to the desired area
            # y1y2 x1x2.
            windowlength = x2 - x1
            windowheight = y2 - y1

            # Crop image to ROI
            frame = frame[y1:y2, x1:x2]

            # undistort
            frame = cv2.undistort(frame, mtx, dist, None, newcameramtx)

            # Convert to grayscale
            gray1 = cv2.cvtColor(frame, cv2.COLOR_BGR2GRAY)
            # calculate the sharpness of the image for later filtering

            # Sharpness
            sharpness = variance_of_laplacian(gray1)

            # Backgroundsubstraction
            gray2 = fgbg.apply(gray1)

            # Erosion to get rid of details
            threshpic = cv2.erode(gray2, None, iterations=1)

            # Expand the remaining pixels
            threshpic = cv2.dilate(threshpic, None, iterations=2)

            # find contours in the image
            (cnts,_) = cv2.findContours(threshpic.copy(), cv2.RETR_EXTERNAL,
                                            cv2.CHAIN_APPROX_SIMPLE)

            # check to see if any contours were found
            if len(cnts) > 0 and frame_count > 5:

                cnt = sorted(cnts, key=cv2.contourArea, reverse=True)[0]
                if np.shape(cnt)[0] > 4:

                    ellipse = cv2.fitEllipse(cnt)

                    # Axes lengths from ellipse which represent length and width of the animal
                    Length = ellipse[1][1]
                    Width = ellipse[1][0]
                    #print(str(Width), str(Length))
                    if (Width > 0) and (Length > 0):
                        Area = Length * Width
                        Ratio = Length / Width

                        # these are the extreme points of the detected shape
                        leftmost = tuple(cnt[cnt[:, :, 0].argmin()][0])
                        rightmost = tuple(cnt[cnt[:, :, 0].argmax()][0])
                        topmost = tuple(cnt[cnt[:, :, 1].argmin()][0])
                        bottommost = tuple(cnt[cnt[:, :, 1].argmax()][0])

                        # extract the needed numbers (x or y respectively)
                        leftmost = leftmost[0]
                        rightmost = rightmost[0]
                        topmost = topmost[1]
                        bottommost = bottommost[1]

                        #crop to bounding box for sharpness and brightness assessment

                        xx, yy, ww, hh = cv2.boundingRect(cnt)
                        animal = gray1[yy:yy + hh, xx:xx + ww]
                        sharpness_animal = variance_of_laplacian(animal)
                        bright_animal = cv2.mean(animal)[0]

                        if (leftmost > MinDistFromEdge) and (rightmost < (windowlength - MinDistFromEdge)) and \
                                (topmost > MinDistFromEdge) and (bottommost < (windowheight - MinDistFromEdge)) and \
                                Area > MinimumArea and Area < MaxArea and sharpness > minsharpness and \
                                bright_animal > minbrightness and MaxLWratio > Ratio > MinLWratio:
                            cv2.ellipse(frame, ellipse, (0, 255, 0), 1)

# the lower distance is bigger (100px) in this case because the video was not aligned
                            # take and save some pictures for manual measurement
                            count += 1
                            if count < NumberOfPics:
                                cv2.imwrite(str(fn) + "_Count_" + str(count) + "_" + "%d.jpg" % grabbed, frame)

                            Length = Length * calibration
                            Width = Length * calibration

                            newline1 = (str(fn) + "," + str(Length) + "," + str(Width) + "\n")
                            l.write(newline1)
                            Lengthlist.append(Length)
                            Widthlist.append(Width)

                        # show the current frame and the thresholded binary image
            #cv2.imshow("Tracking", frame)

            # if the 'q' key is pressed, stop the loop
            if cv2.waitKey(1) & 0xFF == ord("q"):
                break
        if len(Widthlist) > 0:
            QuantWidth = np.percentile(Widthlist, Optimalpercentile)
            QuantLength = np.percentile(Lengthlist, Optimalpercentile)

            # SAVE TO FILE average median, sd with movie name, counter
            newline = (
                str(fn) + "," + str(QuantLength) + "," + str(QuantWidth) + "," + str(count) + '\n')

        else:
            newline = (str(fn) + "," + "NA" + ',' + "NA" + "," + "NA" + '\n')

        f.write(newline)

        # cleanup the camera and close any open windows
        camera.release()
        cv2.destroyAllWindows()
