# Supplementary material for: Zoobooth: A portable, open-source and affordable approach for repeated size measurements of live individual zooplankton
Source: Heliyon. 2023 Apr 20;9(5):e15383. doi: 10.1016/j.heliyon.2023.e15383 (PMC10160350; doi:10.1016/j.heliyon.2023.e15383)
Supplement: Multimedia component 1 [file mmc1.zip › newcameramtx.out]

1.530931030273437500e+03 0.000000000000000000e+00 5.130945056966847915e+02
0.000000000000000000e+00 1.505802246093750000e+03 1.820183019157229865e+02
0.000000000000000000e+00 0.000000000000000000e+00 1.000000000000000000e+00
