# Supplementary material for: Zoobooth: A portable, open-source and affordable approach for repeated size measurements of live individual zooplankton
Source: Heliyon. 2023 Apr 20;9(5):e15383. doi: 10.1016/j.heliyon.2023.e15383 (PMC10160350; doi:10.1016/j.heliyon.2023.e15383)
Supplement: Multimedia component 1 [file mmc1.zip › mtx.out]

1.644787076324107375e+03 0.000000000000000000e+00 4.892209287059803842e+02
0.000000000000000000e+00 1.652413811096980226e+03 1.900659645176997117e+02
0.000000000000000000e+00 0.000000000000000000e+00 1.000000000000000000e+00
