# Supplementary material for: Zoobooth: A portable, open-source and affordable approach for repeated size measurements of live individual zooplankton
Source: Heliyon. 2023 Apr 20;9(5):e15383. doi: 10.1016/j.heliyon.2023.e15383 (PMC10160350; doi:10.1016/j.heliyon.2023.e15383)
Supplement: Multimedia component 1 [file mmc1.zip › Ecovar_20C_Lotta_Manual measurements.txt]

Temp	Clone	ID	Age	Size_pixel	size_mm
20	Lotta	1	0	52.848	0.905
20	Lotta	2	0	52.832	0.904
20	Lotta	3	0	49.107	0.840
20	Lotta	4	0	45.624	0.781
20	Lotta	5	0	53.196	0.910
20	Lotta	6	0	49.130	0.841
20	Lotta	7	0	51.895	0.888
20	Lotta	8	0	49.821	0.853
20	Lotta	9	0	51.354	0.879
20	Lotta	10	0	52.542	0.899
20	Lotta	1	1	51.129	0.875
20	Lotta	2	1	55.144	0.944
20	Lotta	3	1	54.683	0.936
20	Lotta	4	1	51.733	0.885
20	Lotta	5	1	57.536	0.985
20	Lotta	6	1	59.537	1.019
20	Lotta	7	1	52.813	0.904
20	Lotta	8	1	52.284	0.895
20	Lotta	9	1	52.868	0.905
20	Lotta	10	1	55.403	0.948
20	Lotta	1	2	59.987	1.027
20	Lotta	2	2	67.730	1.159
20	Lotta	3	2	69.155	1.184
20	Lotta	4	2	72.122	1.234
20	Lotta	5	2	68.054	1.165
20	Lotta	6	2	69.198	1.184
20	Lotta	7	2	71.295	1.220
20	Lotta	8	2	NA	NA
20	Lotta	9	2	67.942	1.163
20	Lotta	10	2	65.615	1.123
20	Lotta	1	3	85.624	1.465
20	Lotta	2	3	87.546	1.498
20	Lotta	3	3	81.550	1.396
20	Lotta	4	3	100.796	1.725
20	Lotta	5	3	88.629	1.517
20	Lotta	6	3	82.061	1.405
20	Lotta	7	3	90.395	1.547
20	Lotta	8	3	90.157	1.543
20	Lotta	9	3	82.088	1.405
20	Lotta	10	3	84.381	1.444
20	Lotta	1	4	105.052	1.798
20	Lotta	2	4	122.457	2.096
20	Lotta	3	4	95.780	1.639
20	Lotta	4	4	102.261	1.750
20	Lotta	5	4	95.614	1.636
20	Lotta	6	4	97.927	1.676
20	Lotta	7	4	96.660	1.654
20	Lotta	8	4	103.738	1.776
20	Lotta	9	4	98.546	1.687
20	Lotta	10	4	101.642	1.740
20	Lotta	1	5	116.813	1.999
20	Lotta	2	5	121.070	2.072
20	Lotta	3	5	116.316	1.991
20	Lotta	4	5	112.894	1.932
20	Lotta	5	5	119.320	2.042
20	Lotta	6	5	122.058	2.089
20	Lotta	7	5	123.187	2.108
20	Lotta	8	5	122.972	2.105
20	Lotta	9	5	109.633	1.876
20	Lotta	10	5	118.941	2.036
20	Lotta	1	6	131.087	2.244
20	Lotta	2	6	121.772	2.084
20	Lotta	3	6	119.365	2.043
20	Lotta	4	6	141.670	2.425
20	Lotta	5	6	126.212	2.160
20	Lotta	6	6	112.812	1.931
20	Lotta	7	6	122.758	2.101
20	Lotta	8	6	135.431	2.318
20	Lotta	9	6	124.517	2.131
20	Lotta	10	6	147.107	2.518
20	Lotta	1	7	139.414	2.386
20	Lotta	2	7	159.959	2.738
20	Lotta	3	7	128.992	2.208
20	Lotta	4	7	152.580	2.611
20	Lotta	5	7	158.028	2.705
20	Lotta	6	7	152.754	2.614
20	Lotta	7	7	143.756	2.460
20	Lotta	8	7	138.769	2.375
20	Lotta	9	7	147.585	2.526
20	Lotta	10	7	153.795	2.632
20	Lotta	1	11	180.487	3.089
20	Lotta	2	11	167.458	2.866
20	Lotta	3	11	168.589	2.885
20	Lotta	4	11	171.306	2.932
20	Lotta	5	11	150.469	2.575
20	Lotta	6	11	169.452	2.900
20	Lotta	7	11	NA	NA
20	Lotta	8	11	193.024	3.304
20	Lotta	9	11	158.825	2.718
20	Lotta	10	11	170.222	2.913
20	Lotta	1	15	177.509	3.038
20	Lotta	2	15	177.461	3.037
20	Lotta	3	15	NA	NA
20	Lotta	4	15	183.024	3.133
20	Lotta	5	15	NA	NA
20	Lotta	6	15	171.038	2.927
20	Lotta	7	15	165.767	2.837
20	Lotta	8	15	178.870	3.061
20	Lotta	9	15	177.588	3.039
20	Lotta	10	15	185.261	3.171
20	Lotta	1	21	191.306	3.274
20	Lotta	2	21	NA	NA
20	Lotta	3	21	176.285	3.017
20	Lotta	4	21	213.465	3.654
20	Lotta	5	21	195.506	3.346
20	Lotta	6	21	211.184	3.614
20	Lotta	7	21	159.657	2.733
20	Lotta	8	21	196.547	3.364
20	Lotta	9	21	194.431	3.328
20	Lotta	10	21	NA	NA
20	Lotta	1	27	221.904	3.798
20	Lotta	2	27	222.522	3.809
20	Lotta	3	27	205.715	3.521
20	Lotta	4	27	208.174	3.563
20	Lotta	5	27	195.208	3.341
20	Lotta	6	27	189.192	3.238
20	Lotta	7	27	NA	NA
20	Lotta	8	27	208.500	3.569
20	Lotta	9	27	200.636	3.434
20	Lotta	10	27	210.486	3.603
20	Lotta	1	33	214.982	3.679
20	Lotta	2	33	234.186	4.008
20	Lotta	3	33	211.037	3.612
20	Lotta	4	33	244.128	4.178
20	Lotta	5	33	209.434	3.585
20	Lotta	6	33	208.119	3.562
20	Lotta	7	33	NA	NA
20	Lotta	8	33	214.910	3.678
20	Lotta	9	33	205.677	3.520
20	Lotta	10	33	212.939	3.645
20	Lotta	1	39	207.374	3.549
20	Lotta	2	39	235.286	4.027
20	Lotta	3	39	231.694	3.966
20	Lotta	4	39	228.758	3.915
20	Lotta	5	39	214.035	3.663
20	Lotta	6	39	230.880	3.952
20	Lotta	8	39	NA	NA
20	Lotta	9	39	244.196	4.180
20	Lotta	10	39	203.912	3.490
20	Lotta	1	48	215.925	3.696
20	Lotta	2	48	224.708	3.846
20	Lotta	3	48	226.514	3.877
20	Lotta	5	48	198.282	3.394
20	Lotta	6	48	259.787	4.446
20	Lotta	8	48	207.757	3.556
20	Lotta	9	48	250.818	4.293
20	Lotta	10	48	210.458	3.602
20	Lotta	1	60	241.185	4.128
20	Lotta	2	60	254.637	4.358
20	Lotta	3	60	258.378	4.422
20	Lotta	6	60	266.669	4.564
20	Lotta	8	60	215.171	3.683
20	Lotta	9	60	218.925	3.747
20	Lotta	10	60	273.949	4.689
20	Lotta	1	72	235.294	4.027
20	Lotta	6	72	260.413	4.457
20	Lotta	9	72	251.727	4.308
20	Lotta	10	72	244.803	4.190
20	Lotta	1	78	257.189	4.402
20	Lotta	6	78	260.945	4.466
20	Lotta	9	78	248.898	4.260
20	Lotta	6	84	247.793	4.241
20	Lotta	6	90	NA	NA
20	Lotta	6	96	284.930	4.877
20	Lotta	6	102	229.950	3.936
20	Lotta	6	108	249.718	4.274
