# Supplementary material for: Zoobooth: A portable, open-source and affordable approach for repeated size measurements of live individual zooplankton
Source: Heliyon. 2023 Apr 20;9(5):e15383. doi: 10.1016/j.heliyon.2023.e15383 (PMC10160350; doi:10.1016/j.heliyon.2023.e15383)
Supplement: Multimedia component 1 [file mmc1.zip › Ecovar_20C_Lotta_DetailedSizedata.csv]

Movie	Length	Width
EV_Temp20_CloneLotta_age27_ID_2_20170422-112750.h264	3.13637594957	0.0536802806753
EV_Temp20_CloneLotta_age27_ID_2_20170422-112750.h264	2.87687427227	0.0492388096601
EV_Temp20_CloneLotta_age27_ID_2_20170422-112750.h264	2.72638837081	0.0466631855773
EV_Temp20_CloneLotta_age27_ID_2_20170422-112750.h264	2.88070653475	0.0493044003063
EV_Temp20_CloneLotta_age27_ID_2_20170422-112750.h264	3.08510527097	0.0528027632916
EV_Temp20_CloneLotta_age27_ID_2_20170422-112750.h264	3.35847820282	0.0574816461636
EV_Temp20_CloneLotta_age27_ID_2_20170422-112750.h264	2.85949903341	0.0489414257642
EV_Temp20_CloneLotta_age27_ID_2_20170422-112750.h264	3.0737361908	0.0526081771117
EV_Temp20_CloneLotta_age27_ID_2_20170422-112750.h264	3.34687721252	0.0572830907528
EV_Temp20_CloneLotta_age27_ID_2_20170422-112750.h264	3.92159357805	0.0671195823935
EV_Temp20_CloneLotta_age27_ID_2_20170422-112750.h264	3.49967673082	0.0598983132774
EV_Temp20_CloneLotta_age27_ID_2_20170422-112750.h264	3.00986271198	0.051514957955
EV_Temp20_CloneLotta_age27_ID_2_20170422-112750.h264	3.65243890322	0.0625128966128
EV_Temp20_CloneLotta_age27_ID_2_20170422-112750.h264	2.85676521008	0.0488946353263
EV_Temp20_CloneLotta_age27_ID_2_20170422-112750.h264	2.9163627155	0.0499146695538
EV_Temp20_CloneLotta_age27_ID_2_20170422-112750.h264	2.81183497502	0.0481256370725
EV_Temp20_CloneLotta_age27_ID_2_20170422-112750.h264	3.13090856405	0.0535867042694
EV_Temp20_CloneLotta_age27_ID_2_20170422-112750.h264	3.02606769268	0.0517923124325
EV_Temp20_CloneLotta_age27_ID_2_20170422-112750.h264	2.91842196244	0.0499499143572
EV_Temp20_CloneLotta_age27_ID_2_20170422-112750.h264	3.16276068761	0.0541318656148
EV_Temp20_CloneLotta_age27_ID_2_20170422-112750.h264	3.03444779616	0.0519357411266
EV_Temp20_CloneLotta_age27_ID_2_20170422-112750.h264	2.79912092062	0.0479080311414
EV_Temp20_CloneLotta_age27_ID_2_20170422-112750.h264	3.002067607	0.0513815417352
EV_Temp20_CloneLotta_age27_ID_2_20170422-112750.h264	3.19240835923	0.0546392969177
EV_Temp20_CloneLotta_age27_ID_2_20170422-112750.h264	3.25572948456	0.0557230623319
EV_Temp20_CloneLotta_age27_ID_2_20170422-112750.h264	3.06990001092	0.0525425194176
EV_Temp20_CloneLotta_age27_ID_2_20170422-112750.h264	3.09360054603	0.0529481631917
EV_Temp20_CloneLotta_age27_ID_2_20170422-112750.h264	3.08098285968	0.0527322066369
EV_Temp20_CloneLotta_age27_ID_2_20170422-112750.h264	2.97665751824	0.050946638293
EV_Temp20_CloneLotta_age27_ID_2_20170422-112750.h264	2.90180017031	0.0496654259919
EV_Temp20_CloneLotta_age27_ID_2_20170422-112750.h264	3.26402314406	0.0558650115041
EV_Temp20_CloneLotta_age27_ID_2_20170422-112750.h264	3.27059915396	0.0559775624428
EV_Temp20_CloneLotta_age27_ID_2_20170422-112750.h264	3.21805427551	0.0550782366386
EV_Temp20_CloneLotta_age27_ID_2_20170422-112750.h264	3.12259583987	0.0534444287977
EV_Temp20_CloneLotta_age27_ID_2_20170422-112750.h264	3.07286156581	0.0525932075687
EV_Temp20_CloneLotta_age27_ID_2_20170422-112750.h264	2.93451412201	0.0502253378575
EV_Temp20_CloneLotta_age27_ID_2_20170422-112750.h264	2.58256231161	0.0442015472564
EV_Temp20_CloneLotta_age27_ID_2_20170422-112750.h264	2.92155849457	0.0500035973109
EV_Temp20_CloneLotta_age27_ID_2_20170422-112750.h264	3.1051657574	0.0531461062324
EV_Temp20_CloneLotta_age27_ID_2_20170422-112750.h264	2.69676577055	0.0461561833805
EV_Temp20_CloneLotta_age27_ID_2_20170422-112750.h264	3.0193151386	0.0516767398721
EV_Temp20_CloneLotta_age27_ID_2_20170422-112750.h264	3.07972093435	0.0527106082995
EV_Temp20_CloneLotta_age27_ID_2_20170422-112750.h264	2.98572395031	0.051101813765
EV_Temp20_CloneLotta_age27_ID_2_20170422-112750.h264	3.10877342224	0.0532078528037
EV_Temp20_CloneLotta_age27_ID_2_20170422-112750.h264	3.09340780992	0.052944864439
EV_Temp20_CloneLotta_age27_ID_2_20170422-112750.h264	3.17176418011	0.0542859638519
EV_Temp20_CloneLotta_age27_ID_2_20170422-112750.h264	3.13306809645	0.053623665497
EV_Temp20_CloneLotta_age27_ID_2_20170422-112750.h264	2.99955812014	0.0513385909024
EV_Temp20_CloneLotta_age27_ID_2_20170422-112750.h264	2.97673664973	0.0509479926589
EV_Temp20_CloneLotta_age27_ID_2_20170422-112750.h264	2.64624827752	0.0452915570575
EV_Temp20_CloneLotta_age27_ID_2_20170422-112750.h264	2.71391667293	0.0464497276712
EV_Temp20_CloneLotta_age27_ID_2_20170422-112750.h264	2.40907421699	0.0412322317908
EV_Temp20_CloneLotta_age27_ID_2_20170422-112750.h264	2.41070150522	0.0412600834547
EV_Temp20_CloneLotta_age27_ID_2_20170422-112750.h264	3.69548095116	0.063249577818
EV_Temp20_CloneLotta_age27_ID_2_20170422-112750.h264	3.37643974598	0.0577890648831
EV_Temp20_CloneLotta_age27_ID_2_20170422-112750.h264	3.6194865124	0.06194890377
EV_Temp20_CloneLotta_age27_ID_2_20170422-112750.h264	3.18244823749	0.0544688256032
EV_Temp20_CloneLotta_age27_ID_2_20170422-112750.h264	3.12248798077	0.0534425827478
EV_Temp20_CloneLotta_age27_ID_2_20170422-112750.h264	2.82354513022	0.0483260608825
EV_Temp20_CloneLotta_age27_ID_2_20170422-112750.h264	2.82546726814	0.0483589590123
EV_Temp20_CloneLotta_age27_ID_2_20170422-112750.h264	2.16594035369	0.0370709022073
EV_Temp20_CloneLotta_age27_ID_2_20170422-112750.h264	2.33278597318	0.0399265291564
EV_Temp20_CloneLotta_age27_ID_2_20170422-112750.h264	2.05123520631	0.0351076794926
EV_Temp20_CloneLotta_age27_ID_2_20170422-112750.h264	1.85823153569	0.0318043474378
EV_Temp20_CloneLotta_age27_ID_2_20170422-112750.h264	1.98617854192	0.0339942096597
EV_Temp20_CloneLotta_age27_ID_2_20170422-112750.h264	1.68671741926	0.0288688173681
EV_Temp20_CloneLotta_age27_ID_2_20170422-112750.h264	2.26101527581	0.0386981460667
EV_Temp20_CloneLotta_age27_ID_2_20170422-112750.h264	1.7012338697	0.0291172720006
EV_Temp20_CloneLotta_age27_ID_2_20170422-112750.h264	1.39392044801	0.0238574845909
EV_Temp20_CloneLotta_age27_ID_2_20170422-112750.h264	1.8358557349	0.0314213770011
EV_Temp20_CloneLotta_age27_ID_2_20170422-112750.h264	2.05598152894	0.03518891463
EV_Temp20_CloneLotta_age27_ID_2_20170422-112750.h264	2.31200468504	0.0395708494169
EV_Temp20_CloneLotta_age27_ID_2_20170422-112750.h264	1.52640093143	0.0261249390187
EV_Temp20_CloneLotta_age27_ID_2_20170422-112750.h264	2.23016052246	0.038170055096
EV_Temp20_CloneLotta_age27_ID_2_20170422-112750.h264	1.99967712109	0.034225243034
EV_Temp20_CloneLotta_age27_ID_2_20170422-112750.h264	2.53853464567	0.0434479968201
EV_Temp20_CloneLotta_age27_ID_2_20170422-112750.h264	2.341040981	0.0400678167902
EV_Temp20_CloneLotta_age27_ID_2_20170422-112750.h264	2.73145121941	0.0467498381784
EV_Temp20_CloneLotta_age27_ID_2_20170422-112750.h264	2.87030453022	0.0491263659979
EV_Temp20_CloneLotta_age27_ID_2_20170422-112750.h264	2.94730626326	0.0504442802751
EV_Temp20_CloneLotta_age27_ID_2_20170422-112750.h264	2.76418554159	0.0473100986927
EV_Temp20_CloneLotta_age27_ID_2_20170422-112750.h264	2.87092739692	0.0491370266011
EV_Temp20_CloneLotta_age27_ID_2_20170422-112750.h264	3.02897309817	0.0518420395648
EV_Temp20_CloneLotta_age27_ID_2_20170422-112750.h264	3.05285827343	0.0522508435261
EV_Temp20_CloneLotta_age27_ID_2_20170422-112750.h264	3.26710979462	0.0559178407156
EV_Temp20_CloneLotta_age27_ID_2_20170422-112750.h264	3.48926192944	0.0597200599462
EV_Temp20_CloneLotta_age27_ID_2_20170422-112750.h264	3.07151267418	0.0525701207697
EV_Temp20_CloneLotta_age27_ID_2_20170422-112750.h264	3.47128576132	0.0594123909149
EV_Temp20_CloneLotta_age27_ID_2_20170422-112750.h264	3.34078539335	0.0571788269246
EV_Temp20_CloneLotta_age27_ID_2_20170422-112750.h264	3.51361536466	0.0601368783567
EV_Temp20_CloneLotta_age27_ID_2_20170422-112750.h264	3.31143466069	0.0566764778465
EV_Temp20_CloneLotta_age27_ID_2_20170422-112750.h264	3.01846166757	0.0516621323873
EV_Temp20_CloneLotta_age27_ID_2_20170422-112750.h264	2.69097585238	0.0460570867042
EV_Temp20_CloneLotta_age27_ID_2_20170422-112750.h264	3.35991118798	0.0575061722558
EV_Temp20_CloneLotta_age27_ID_2_20170422-112750.h264	3.41340172694	0.0584216834034
EV_Temp20_CloneLotta_age27_ID_2_20170422-112750.h264	3.05985919072	0.0523706669181
EV_Temp20_CloneLotta_age27_ID_2_20170422-112750.h264	2.86956649193	0.0491137341889
EV_Temp20_CloneLotta_age27_ID_2_20170422-112750.h264	2.86370162084	0.0490133546643
EV_Temp20_CloneLotta_age27_ID_2_20170422-112750.h264	2.32833241096	0.039850304726
EV_Temp20_CloneLotta_age27_ID_2_20170422-112750.h264	2.34050377479	0.0400586222993
EV_Temp20_CloneLotta_age27_ID_2_20170422-112750.h264	2.36578981253	0.0404914025606
EV_Temp20_CloneLotta_age27_ID_2_20170422-112750.h264	2.27279698885	0.0388997946169
EV_Temp20_CloneLotta_age27_ID_2_20170422-112750.h264	2.38089530945	0.0407499389502
EV_Temp20_CloneLotta_age27_ID_2_20170422-112750.h264	2.37711110042	0.0406851707571
EV_Temp20_CloneLotta_age27_ID_2_20170422-112750.h264	2.25915033194	0.0386662268351
EV_Temp20_CloneLotta_age27_ID_2_20170422-112750.h264	1.83925838911	0.0314796147366
EV_Temp20_CloneLotta_age27_ID_2_20170422-112750.h264	2.14764609263	0.0367577888932
EV_Temp20_CloneLotta_age27_ID_2_20170422-112750.h264	2.33478776492	0.0399607905918
EV_Temp20_CloneLotta_age27_ID_2_20170422-112750.h264	2.2896376331	0.0391880287204
EV_Temp20_CloneLotta_age27_ID_2_20170422-112750.h264	2.46017331343	0.0421068124799
EV_Temp20_CloneLotta_age27_ID_2_20170422-112750.h264	2.42562079503	0.041515432838
EV_Temp20_CloneLotta_age27_ID_2_20170422-112750.h264	2.92198627472	0.0500109189327
EV_Temp20_CloneLotta_age27_ID_2_20170422-112750.h264	2.82088312589	0.0482804996547
EV_Temp20_CloneLotta_age27_ID_2_20170422-112750.h264	2.98940787389	0.0511648655338
EV_Temp20_CloneLotta_age27_ID_2_20170422-112750.h264	2.85827575977	0.0489204889653
EV_Temp20_CloneLotta_age27_ID_2_20170422-112750.h264	2.73795436566	0.0468611420276
EV_Temp20_CloneLotta_age27_ID_2_20170422-112750.h264	2.92647613819	0.0500877646728
EV_Temp20_CloneLotta_age27_ID_2_20170422-112750.h264	2.78034690857	0.0475867067044
EV_Temp20_CloneLotta_age27_ID_2_20170422-112750.h264	2.71721512428	0.0465061819347
EV_Temp20_CloneLotta_age27_ID_2_20170422-112750.h264	2.94659381866	0.0504320865118
EV_Temp20_CloneLotta_age27_ID_2_20170422-112750.h264	3.41263104365	0.0584084928625
EV_Temp20_CloneLotta_age27_ID_2_20170422-112750.h264	3.36633206881	0.0576160681008
EV_Temp20_CloneLotta_age27_ID_2_20170422-112750.h264	3.68146736438	0.0630097298904
EV_Temp20_CloneLotta_age27_ID_2_20170422-112750.h264	3.42502465468	0.0586206142821
EV_Temp20_CloneLotta_age27_ID_2_20170422-112750.h264	3.16740150158	0.0542112949309
EV_Temp20_CloneLotta_age27_ID_2_20170422-112750.h264	2.99586505596	0.0512753826886
EV_Temp20_CloneLotta_age27_ID_2_20170422-112750.h264	3.27112147405	0.0559865021519
EV_Temp20_CloneLotta_age27_ID_2_20170422-112750.h264	2.45405459477	0.0420020882567
EV_Temp20_CloneLotta_age27_ID_2_20170422-112750.h264	1.79450900738	0.0307137118571
EV_Temp20_CloneLotta_age27_ID_2_20170422-112750.h264	1.73130292306	0.0296319154138
EV_Temp20_CloneLotta_age27_ID_2_20170422-112750.h264	1.7353085958	0.0297004740436
EV_Temp20_CloneLotta_age27_ID_2_20170422-112750.h264	2.83538795471	0.0485287553787
EV_Temp20_CloneLotta_age27_ID_2_20170422-112750.h264	2.63080797342	0.0450272903143
EV_Temp20_CloneLotta_age27_ID_2_20170422-112750.h264	2.52891821054	0.0432834078343
EV_Temp20_CloneLotta_age27_ID_2_20170422-112750.h264	2.63784075223	0.0451476590286
EV_Temp20_CloneLotta_age27_ID_2_20170422-112750.h264	2.66663730328	0.0456405230754
EV_Temp20_CloneLotta_age27_ID_2_20170422-112750.h264	2.64742845975	0.0453117563304
EV_Temp20_CloneLotta_age27_ID_2_20170422-112750.h264	2.65029834747	0.0453608755625
EV_Temp20_CloneLotta_age27_ID_2_20170422-112750.h264	2.99100669567	0.0511922299837
EV_Temp20_CloneLotta_age27_ID_2_20170422-112750.h264	3.45809169476	0.0591865693911
EV_Temp20_CloneLotta_age27_ID_2_20170422-112750.h264	3.29330466931	0.0563661760708
EV_Temp20_CloneLotta_age27_ID_2_20170422-112750.h264	3.22021433023	0.0551152068059
EV_Temp20_CloneLotta_age27_ID_2_20170422-112750.h264	3.27668183253	0.0560816698261
EV_Temp20_CloneLotta_age27_ID_2_20170422-112750.h264	3.15507970957	0.0540004027214
EV_Temp20_CloneLotta_age27_ID_2_20170422-112750.h264	3.17481505174	0.0543381806932
EV_Temp20_CloneLotta_age27_ID_2_20170422-112750.h264	2.88052215576	0.049301244589
EV_Temp20_CloneLotta_age27_ID_2_20170422-112750.h264	3.333156125	0.0570482490624
EV_Temp20_CloneLotta_age27_ID_2_20170422-112750.h264	3.28922874451	0.0562964150502
EV_Temp20_CloneLotta_age27_ID_2_20170422-112750.h264	2.6642664924	0.0455999457354
EV_Temp20_CloneLotta_age27_ID_2_20170422-112750.h264	2.71919053885	0.0465399919149
EV_Temp20_CloneLotta_age27_ID_2_20170422-112750.h264	2.87674656501	0.0492366239012
EV_Temp20_CloneLotta_age27_ID_2_20170422-112750.h264	2.86456031506	0.0490280515462
EV_Temp20_CloneLotta_age27_ID_2_20170422-112750.h264	2.95177758437	0.0505208086556
EV_Temp20_CloneLotta_age27_ID_2_20170422-112750.h264	2.86421323336	0.0490221111094
EV_Temp20_CloneLotta_age27_ID_2_20170422-112750.h264	2.98492375594	0.0510881181305
EV_Temp20_CloneLotta_age27_ID_2_20170422-112750.h264	3.61464094896	0.0618659700879
EV_Temp20_CloneLotta_age27_ID_2_20170422-112750.h264	3.15105105473	0.0539314507445
EV_Temp20_CloneLotta_age27_ID_2_20170422-112750.h264	3.07189840757	0.0525767227449
EV_Temp20_CloneLotta_age27_ID_2_20170422-112750.h264	3.88001924955	0.0664080217711
EV_Temp20_CloneLotta_age27_ID_2_20170422-112750.h264	3.90807253911	0.0668881646117
EV_Temp20_CloneLotta_age27_ID_2_20170422-112750.h264	3.21266158177	0.0549859386111
EV_Temp20_CloneLotta_age27_ID_2_20170422-112750.h264	3.01847838182	0.051662418458
EV_Temp20_CloneLotta_age27_ID_2_20170422-112750.h264	2.86318139003	0.049004450714
EV_Temp20_CloneLotta_age27_ID_2_20170422-112750.h264	2.81264770508	0.04813954726
EV_Temp20_CloneLotta_age27_ID_2_20170422-112750.h264	2.77384898553	0.0474754922523
EV_Temp20_CloneLotta_age27_ID_2_20170422-112750.h264	2.74089920631	0.046911544108
EV_Temp20_CloneLotta_age27_ID_2_20170422-112750.h264	2.79377601917	0.0478165510973
EV_Temp20_CloneLotta_age27_ID_2_20170422-112750.h264	2.88285405379	0.0493411559206
EV_Temp20_CloneLotta_age27_ID_2_20170422-112750.h264	3.25819901393	0.0557653292769
EV_Temp20_CloneLotta_age27_ID_2_20170422-112750.h264	3.7065097398	0.0634383397774
EV_Temp20_CloneLotta_age27_ID_2_20170422-112750.h264	3.84647977095	0.0658339806952
EV_Temp20_CloneLotta_age27_ID_2_20170422-112750.h264	3.87092095595	0.0662523009769
EV_Temp20_CloneLotta_age27_ID_2_20170422-112750.h264	3.0611743927	0.0523931771058
EV_Temp20_CloneLotta_age27_ID_2_20170422-112750.h264	2.99169015151	0.0512039275931
EV_Temp20_CloneLotta_age27_ID_2_20170422-112750.h264	2.85531107096	0.048869747176
EV_Temp20_CloneLotta_age27_ID_2_20170422-112750.h264	2.82410636315	0.0483356666001
EV_Temp20_CloneLotta_age27_ID_2_20170422-112750.h264	3.30287696838	0.0565300096512
EV_Temp20_CloneLotta_age27_ID_2_20170422-112750.h264	3.27304047805	0.0560193466435
EV_Temp20_CloneLotta_age27_ID_2_20170422-112750.h264	2.7599278494	0.0472372266532
EV_Temp20_CloneLotta_age27_ID_2_20170422-112750.h264	3.18115784572	0.0544467400517
EV_Temp20_CloneLotta_age27_ID_2_20170422-112750.h264	3.50449121622	0.0599807150468
EV_Temp20_CloneLotta_age27_ID_2_20170422-112750.h264	3.24197993058	0.0554877334273
EV_Temp20_CloneLotta_age27_ID_2_20170422-112750.h264	3.18051147461	0.0544356771616
EV_Temp20_CloneLotta_age27_ID_2_20170422-112750.h264	3.39818810976	0.058161296494
EV_Temp20_CloneLotta_age27_ID_2_20170422-112750.h264	3.3719276839	0.0577118392053
EV_Temp20_CloneLotta_age27_ID_2_20170422-112750.h264	3.19937297528	0.0547584989999
EV_Temp20_CloneLotta_age27_ID_2_20170422-112750.h264	3.22072411464	0.0551239319621
EV_Temp20_CloneLotta_age27_ID_2_20170422-112750.h264	3.83454005608	0.0656296278829
EV_Temp20_CloneLotta_age27_ID_2_20170422-112750.h264	3.89924454616	0.0667370701169
EV_Temp20_CloneLotta_age27_ID_2_20170422-112750.h264	3.9704474816	0.0679557357427
EV_Temp20_CloneLotta_age27_ID_2_20170422-112750.h264	3.38595641796	0.0579519463844
EV_Temp20_CloneLotta_age27_ID_2_20170422-112750.h264	3.84420558929	0.0657950572014
EV_Temp20_CloneLotta_age27_ID_2_20170422-112750.h264	3.67258478898	0.062857701196
EV_Temp20_CloneLotta_age27_ID_2_20170422-112750.h264	3.39846572289	0.0581660479495
EV_Temp20_CloneLotta_age27_ID_2_20170422-112750.h264	4.15590871958	0.071129976162
EV_Temp20_CloneLotta_age27_ID_2_20170422-112750.h264	3.19313621228	0.0546517544024
EV_Temp20_CloneLotta_age27_ID_2_20170422-112750.h264	2.53810112	0.0434405768615
EV_Temp20_CloneLotta_age27_ID_2_20170422-112750.h264	3.07905210348	0.0526991610019
EV_Temp20_CloneLotta_age27_ID_2_20170422-112750.h264	2.79221663255	0.0477898615956
EV_Temp20_CloneLotta_age27_ID_2_20170422-112750.h264	3.03059855828	0.0518698599398
EV_Temp20_CloneLotta_age27_ID_2_20170422-112750.h264	2.79085494408	0.0477665557737
EV_Temp20_CloneLotta_age27_ID_2_20170422-112750.h264	2.90794082642	0.0497705256829
EV_Temp20_CloneLotta_age27_ID_2_20170422-112750.h264	3.04670142541	0.0521454667041
EV_Temp20_CloneLotta_age27_ID_2_20170422-112750.h264	2.97125098302	0.0508541033632
EV_Temp20_CloneLotta_age27_ID_2_20170422-112750.h264	2.94598792736	0.0504217164491
EV_Temp20_CloneLotta_age27_ID_2_20170422-112750.h264	2.90802909851	0.0497720364937
EV_Temp20_CloneLotta_age27_ID_2_20170422-112750.h264	3.03374083592	0.0519236412302
EV_Temp20_CloneLotta_age27_ID_2_20170422-112750.h264	2.79374624692	0.0478160415339
EV_Temp20_CloneLotta_age27_ID_2_20170422-112750.h264	3.40595814338	0.0582942836079
EV_Temp20_CloneLotta_age27_ID_2_20170422-112750.h264	3.37590306209	0.0577798793319
EV_Temp20_CloneLotta_age27_ID_2_20170422-112750.h264	3.9530685865	0.0676582892689
EV_Temp20_CloneLotta_age27_ID_2_20170422-112750.h264	3.91098029503	0.0669379319727
EV_Temp20_CloneLotta_age27_ID_2_20170422-112750.h264	3.51277077308	0.060122422847
EV_Temp20_CloneLotta_age27_ID_2_20170422-112750.h264	3.49975063911	0.0598995782463
EV_Temp20_CloneLotta_age27_ID_2_20170422-112750.h264	3.48528655126	0.0596520198196
EV_Temp20_CloneLotta_age27_ID_2_20170422-112750.h264	3.23160952641	0.0553102399713
EV_Temp20_CloneLotta_age27_ID_2_20170422-112750.h264	3.2122267503	0.0549784963032
EV_Temp20_CloneLotta_age27_ID_2_20170422-112750.h264	3.01976198343	0.0516843877933
EV_Temp20_CloneLotta_age27_ID_2_20170422-112750.h264	3.08663227375	0.0528288985314
EV_Temp20_CloneLotta_age27_ID_2_20170422-112750.h264	3.64954185486	0.0624633125158
EV_Temp20_CloneLotta_age27_ID_2_20170422-112750.h264	3.47881187146	0.0595412031845
EV_Temp20_CloneLotta_age27_ID_2_20170422-112750.h264	3.31578297542	0.0567509009254
EV_Temp20_CloneLotta_age27_ID_2_20170422-112750.h264	3.31982860565	0.0568201434429
EV_Temp20_CloneLotta_age27_ID_2_20170422-112750.h264	3.21708406595	0.0550616311288
EV_Temp20_CloneLotta_age27_ID_2_20170422-112750.h264	3.08189927028	0.0527478913567
EV_Temp20_CloneLotta_age27_ID_2_20170422-112750.h264	3.33106501653	0.0570124589367
EV_Temp20_CloneLotta_age27_ID_2_20170422-112750.h264	3.26303282518	0.0558480618155
EV_Temp20_CloneLotta_age27_ID_2_20170422-112750.h264	3.94293218173	0.0674848008026
EV_Temp20_CloneLotta_age27_ID_2_20170422-112750.h264	3.87811069195	0.0663753560738
EV_Temp20_CloneLotta_age27_ID_2_20170422-112750.h264	3.91095235091	0.0669374536983
EV_Temp20_CloneLotta_age27_ID_2_20170422-112750.h264	3.76754362546	0.0644829582051
EV_Temp20_CloneLotta_age27_ID_2_20170422-112750.h264	4.03379890148	0.06904001966
EV_Temp20_CloneLotta_age27_ID_2_20170422-112750.h264	3.59148493253	0.0614696459607
EV_Temp20_CloneLotta_age27_ID_2_20170422-112750.h264	4.26005699451	0.0729125139445
EV_Temp20_CloneLotta_age27_ID_2_20170422-112750.h264	3.40209245242	0.0582281208202
EV_Temp20_CloneLotta_age27_ID_2_20170422-112750.h264	2.82677280719	0.0483813038154
EV_Temp20_CloneLotta_age27_ID_2_20170422-112750.h264	2.66539548727	0.0456192689168
EV_Temp20_CloneLotta_age27_ID_3_20170422-112916.h264	0.855204994495	0.0146371624058
EV_Temp20_CloneLotta_age27_ID_3_20170422-112916.h264	2.11966592789	0.0362788976119
EV_Temp20_CloneLotta_age27_ID_3_20170422-112916.h264	3.01765598884	0.0516483428859
EV_Temp20_CloneLotta_age27_ID_3_20170422-112916.h264	2.73185601748	0.046756766453
EV_Temp20_CloneLotta_age27_ID_3_20170422-112916.h264	2.70542192019	0.0463043367109
EV_Temp20_CloneLotta_age27_ID_3_20170422-112916.h264	2.38059210264	0.040744749449
EV_Temp20_CloneLotta_age27_ID_3_20170422-112916.h264	2.41829186073	0.0413899953086
EV_Temp20_CloneLotta_age27_ID_3_20170422-112916.h264	2.34395317665	0.0401176601387
EV_Temp20_CloneLotta_age27_ID_3_20170422-112916.h264	2.45144665058	0.0419574522887
EV_Temp20_CloneLotta_age27_ID_3_20170422-112916.h264	2.56947244791	0.0439775092046
EV_Temp20_CloneLotta_age27_ID_3_20170422-112916.h264	2.87297907022	0.0491721417788
EV_Temp20_CloneLotta_age27_ID_3_20170422-112916.h264	3.27431311094	0.0560411282449
EV_Temp20_CloneLotta_age27_ID_3_20170422-112916.h264	3.2047834279	0.0548511009775
EV_Temp20_CloneLotta_age27_ID_3_20170422-112916.h264	3.23425847274	0.0553555777064
EV_Temp20_CloneLotta_age27_ID_3_20170422-112916.h264	3.20303522257	0.0548211797709
EV_Temp20_CloneLotta_age27_ID_3_20170422-112916.h264	3.55512022459	0.0608472499977
EV_Temp20_CloneLotta_age27_ID_3_20170422-112916.h264	3.85630696223	0.0660021768536
EV_Temp20_CloneLotta_age27_ID_3_20170422-112916.h264	3.78133574853	0.0647190156959
EV_Temp20_CloneLotta_age27_ID_3_20170422-112916.h264	3.3913112435	0.0580435962829
EV_Temp20_CloneLotta_age27_ID_3_20170422-112916.h264	2.94479364248	0.0504012758041
EV_Temp20_CloneLotta_age27_ID_3_20170422-112916.h264	2.84836604192	0.0487508803328
EV_Temp20_CloneLotta_age27_ID_3_20170422-112916.h264	3.18498958588	0.0545123217583
EV_Temp20_CloneLotta_age27_ID_3_20170422-112916.h264	3.39123785753	0.0580423402538
EV_Temp20_CloneLotta_age27_ID_3_20170422-112916.h264	3.3688164843	0.0576585898275
EV_Temp20_CloneLotta_age27_ID_3_20170422-112916.h264	3.43774811084	0.0588383811279
EV_Temp20_CloneLotta_age27_ID_3_20170422-112916.h264	3.37918349339	0.0578360251754
EV_Temp20_CloneLotta_age27_ID_3_20170422-112916.h264	3.10451964745	0.0531350478122
EV_Temp20_CloneLotta_age27_ID_3_20170422-112916.h264	2.93805492988	0.050285940146
EV_Temp20_CloneLotta_age27_ID_3_20170422-112916.h264	2.9911764497	0.0511951353891
EV_Temp20_CloneLotta_age27_ID_3_20170422-112916.h264	2.94840130733	0.0504630223754
EV_Temp20_CloneLotta_age27_ID_3_20170422-112916.h264	2.95881767566	0.0506413025258
EV_Temp20_CloneLotta_age27_ID_3_20170422-112916.h264	3.01469365047	0.0515976413253
EV_Temp20_CloneLotta_age27_ID_3_20170422-112916.h264	3.1203890375	0.0534066585264
EV_Temp20_CloneLotta_age27_ID_3_20170422-112916.h264	3.01099510193	0.0515343392445
EV_Temp20_CloneLotta_age27_ID_3_20170422-112916.h264	3.07201775771	0.0525787654685
EV_Temp20_CloneLotta_age27_ID_3_20170422-112916.h264	3.08723894853	0.0528392820037
EV_Temp20_CloneLotta_age27_ID_3_20170422-112916.h264	3.02177369925	0.0517188190833
EV_Temp20_CloneLotta_age27_ID_3_20170422-112916.h264	2.77318798946	0.0474641790503
EV_Temp20_CloneLotta_age27_ID_3_20170422-112916.h264	2.65458764003	0.0454342884543
EV_Temp20_CloneLotta_age27_ID_3_20170422-112916.h264	2.64302321214	0.0452363588232
EV_Temp20_CloneLotta_age27_ID_3_20170422-112916.h264	2.48776408856	0.042579039208
EV_Temp20_CloneLotta_age27_ID_3_20170422-112916.h264	2.46138117864	0.0421274855574
EV_Temp20_CloneLotta_age27_ID_3_20170422-112916.h264	2.60710952759	0.0446216822991
EV_Temp20_CloneLotta_age27_ID_3_20170422-112916.h264	2.69254202916	0.0460838924222
EV_Temp20_CloneLotta_age27_ID_3_20170422-112916.h264	2.76046296633	0.0472463853853
EV_Temp20_CloneLotta_age27_ID_3_20170422-112916.h264	2.69707341708	0.0461614488692
EV_Temp20_CloneLotta_age27_ID_3_20170422-112916.h264	2.87738248972	0.0492475079971
EV_Temp20_CloneLotta_age27_ID_3_20170422-112916.h264	2.89848683284	0.0496087169467
EV_Temp20_CloneLotta_age27_ID_3_20170422-112916.h264	2.61612973433	0.0447760666068
EV_Temp20_CloneLotta_age27_ID_3_20170422-112916.h264	3.04507335369	0.0521176016305
EV_Temp20_CloneLotta_age27_ID_3_20170422-112916.h264	2.94528671265	0.0504097148895
EV_Temp20_CloneLotta_age27_ID_3_20170422-112916.h264	3.18980955564	0.0545948173946
EV_Temp20_CloneLotta_age27_ID_3_20170422-112916.h264	2.81021160419	0.0480978524564
EV_Temp20_CloneLotta_age27_ID_3_20170422-112916.h264	2.73272568042	0.0467716510688
EV_Temp20_CloneLotta_age27_ID_3_20170422-112916.h264	2.68624937791	0.0459761912758
EV_Temp20_CloneLotta_age27_ID_3_20170422-112916.h264	2.69210745885	0.0460764545841
EV_Temp20_CloneLotta_age27_ID_3_20170422-112916.h264	2.5821381877	0.0441942882126
EV_Temp20_CloneLotta_age27_ID_3_20170422-112916.h264	2.60973444719	0.0446666088076
EV_Temp20_CloneLotta_age27_ID_3_20170422-112916.h264	2.57505474384	0.0440730523465
EV_Temp20_CloneLotta_age27_ID_3_20170422-112916.h264	2.69081628359	0.046054355623
EV_Temp20_CloneLotta_age27_ID_3_20170422-112916.h264	2.99076381683	0.0511880730189
EV_Temp20_CloneLotta_age27_ID_3_20170422-112916.h264	2.85627449036	0.0488862364696
EV_Temp20_CloneLotta_age27_ID_3_20170422-112916.h264	3.00241808378	0.05138754028
EV_Temp20_CloneLotta_age27_ID_3_20170422-112916.h264	3.17376127096	0.0543201448299
EV_Temp20_CloneLotta_age27_ID_3_20170422-112916.h264	3.45319860018	0.0591028221954
EV_Temp20_CloneLotta_age27_ID_3_20170422-112916.h264	3.55876706343	0.0609096670472
EV_Temp20_CloneLotta_age27_ID_3_20170422-112916.h264	3.22500087151	0.0551971303009
EV_Temp20_CloneLotta_age27_ID_3_20170422-112916.h264	2.89105082292	0.0494814467769
EV_Temp20_CloneLotta_age27_ID_3_20170422-112916.h264	2.59267495082	0.044374628966
EV_Temp20_CloneLotta_age27_ID_3_20170422-112916.h264	1.8606981923	0.0318465652144
EV_Temp20_CloneLotta_age27_ID_3_20170422-112916.h264	2.25342152522	0.0385681761048
EV_Temp20_CloneLotta_age27_ID_3_20170422-112916.h264	2.04607011355	0.0350192769434
EV_Temp20_CloneLotta_age27_ID_3_20170422-112916.h264	1.66498955653	0.0284969366407
EV_Temp20_CloneLotta_age27_ID_3_20170422-112916.h264	2.06110731712	0.0352766444661
EV_Temp20_CloneLotta_age27_ID_3_20170422-112916.h264	2.44958249019	0.0419255464667
EV_Temp20_CloneLotta_age27_ID_3_20170422-112916.h264	2.7553643388	0.0471591204141
EV_Temp20_CloneLotta_age27_ID_3_20170422-112916.h264	2.77032175798	0.0474151223961
EV_Temp20_CloneLotta_age27_ID_3_20170422-112916.h264	2.76264130226	0.0472836684424
EV_Temp20_CloneLotta_age27_ID_3_20170422-112916.h264	2.71418331733	0.0464542913928
EV_Temp20_CloneLotta_age27_ID_3_20170422-112916.h264	2.7854559825	0.0476741504697
EV_Temp20_CloneLotta_age27_ID_3_20170422-112916.h264	3.02806217194	0.051826448712
EV_Temp20_CloneLotta_age27_ID_3_20170422-112916.h264	2.68877270625	0.0460193790108
EV_Temp20_CloneLotta_age27_ID_3_20170422-112916.h264	2.98737839919	0.0511301302938
EV_Temp20_CloneLotta_age27_ID_3_20170422-112916.h264	3.21606371366	0.0550441674069
EV_Temp20_CloneLotta_age27_ID_3_20170422-112916.h264	3.22851190714	0.055257223026
EV_Temp20_CloneLotta_age27_ID_3_20170422-112916.h264	3.03536603487	0.0519514571354
EV_Temp20_CloneLotta_age27_ID_3_20170422-112916.h264	3.07816520397	0.0526839813757
EV_Temp20_CloneLotta_age27_ID_3_20170422-112916.h264	2.50895174173	0.0429416740412
EV_Temp20_CloneLotta_age27_ID_3_20170422-112916.h264	3.00306837229	0.051398670218
EV_Temp20_CloneLotta_age27_ID_3_20170422-112916.h264	3.06266822815	0.0524187446741
EV_Temp20_CloneLotta_age27_ID_3_20170422-112916.h264	3.01396449162	0.0515851614913
EV_Temp20_CloneLotta_age27_ID_3_20170422-112916.h264	3.00951536912	0.0515090130484
EV_Temp20_CloneLotta_age27_ID_3_20170422-112916.h264	3.71066636306	0.0635094819831
EV_Temp20_CloneLotta_age27_ID_3_20170422-112916.h264	3.03315557627	0.0519136242861
EV_Temp20_CloneLotta_age27_ID_3_20170422-112916.h264	2.39949956747	0.0410683579817
EV_Temp20_CloneLotta_age27_ID_3_20170422-112916.h264	2.71705868941	0.0465035044918
EV_Temp20_CloneLotta_age27_ID_3_20170422-112916.h264	1.99342965053	0.0341183151725
EV_Temp20_CloneLotta_age27_ID_3_20170422-112916.h264	1.79604697888	0.0307400348308
EV_Temp20_CloneLotta_age27_ID_3_20170422-112916.h264	1.57830635951	0.0270133203839
EV_Temp20_CloneLotta_age27_ID_3_20170422-112916.h264	1.71404390042	0.0293365206033
EV_Temp20_CloneLotta_age27_ID_3_20170422-112916.h264	1.72865737181	0.0295866357868
EV_Temp20_CloneLotta_age27_ID_3_20170422-112916.h264	1.66252263876	0.0284547143942
EV_Temp20_CloneLotta_age27_ID_3_20170422-112916.h264	1.68413532991	0.0288246239157
EV_Temp20_CloneLotta_age27_ID_3_20170422-112916.h264	1.72173950342	0.0294682338085
EV_Temp20_CloneLotta_age27_ID_3_20170422-112916.h264	1.76759946823	0.0302531447447
EV_Temp20_CloneLotta_age27_ID_3_20170422-112916.h264	2.06950217614	0.035420325707
EV_Temp20_CloneLotta_age27_ID_3_20170422-112916.h264	2.92569318038	0.0500743640488
EV_Temp20_CloneLotta_age27_ID_3_20170422-112916.h264	2.21572829613	0.0379230419915
EV_Temp20_CloneLotta_age27_ID_3_20170422-112916.h264	2.16927549802	0.0371279844854
EV_Temp20_CloneLotta_age27_ID_3_20170422-112916.h264	2.46552239345	0.0421983640417
EV_Temp20_CloneLotta_age27_ID_3_20170422-112916.h264	2.32674090165	0.0398230654321
EV_Temp20_CloneLotta_age27_ID_3_20170422-112916.h264	2.17562273172	0.0372366198314
EV_Temp20_CloneLotta_age27_ID_3_20170422-112916.h264	2.04095242134	0.0349316856729
EV_Temp20_CloneLotta_age27_ID_3_20170422-112916.h264	2.05962993475	0.0352513584986
EV_Temp20_CloneLotta_age27_ID_3_20170422-112916.h264	2.05581477825	0.0351860606278
EV_Temp20_CloneLotta_age27_ID_3_20170422-112916.h264	1.61786884161	0.0276904474814
EV_Temp20_CloneLotta_age27_ID_3_20170422-112916.h264	1.42527571458	0.024394142038
EV_Temp20_CloneLotta_age27_ID_3_20170422-112916.h264	1.23034011254	0.0210577442338
EV_Temp20_CloneLotta_age27_ID_3_20170422-112916.h264	2.77084982358	0.0474241604421
EV_Temp20_CloneLotta_age27_ID_3_20170422-112916.h264	2.67615658687	0.0458034492752
EV_Temp20_CloneLotta_age27_ID_3_20170422-112916.h264	3.09972788297	0.0530530349201
EV_Temp20_CloneLotta_age27_ID_3_20170422-112916.h264	3.5627327787	0.0609775417892
EV_Temp20_CloneLotta_age27_ID_3_20170422-112916.h264	2.86148306627	0.0489753832495
EV_Temp20_CloneLotta_age27_ID_3_20170422-112916.h264	2.78231709994	0.0476204272874
EV_Temp20_CloneLotta_age27_ID_3_20170422-112916.h264	2.54902857854	0.0436276045173
EV_Temp20_CloneLotta_age27_ID_3_20170422-112916.h264	2.68510784736	0.0459566535414
EV_Temp20_CloneLotta_age27_ID_3_20170422-112916.h264	2.39022760245	0.0409096647342
EV_Temp20_CloneLotta_age27_ID_3_20170422-112916.h264	2.79642470433	0.0478618843626
EV_Temp20_CloneLotta_age27_ID_3_20170422-112916.h264	2.70796300741	0.0463478283961
EV_Temp20_CloneLotta_age27_ID_3_20170422-112916.h264	2.6338873115	0.0450799943698
EV_Temp20_CloneLotta_age27_ID_3_20170422-112916.h264	1.81094315602	0.0309949886319
EV_Temp20_CloneLotta_age27_ID_3_20170422-112916.h264	2.05062108847	0.0350971686296
EV_Temp20_CloneLotta_age27_ID_3_20170422-112916.h264	2.02047577638	0.0345812200188
EV_Temp20_CloneLotta_age27_ID_3_20170422-112916.h264	1.96881884208	0.0336970917202
EV_Temp20_CloneLotta_age27_ID_3_20170422-112916.h264	2.22073212257	0.0380086844055
EV_Temp20_CloneLotta_age27_ID_3_20170422-112916.h264	2.42200059451	0.0414534717137
EV_Temp20_CloneLotta_age27_ID_3_20170422-112916.h264	2.67014598846	0.0457005755718
EV_Temp20_CloneLotta_age27_ID_3_20170422-112916.h264	2.99264965351	0.0512203498389
EV_Temp20_CloneLotta_age27_ID_3_20170422-112916.h264	1.70769888658	0.029227923251
EV_Temp20_CloneLotta_age27_ID_3_20170422-112916.h264	2.4534001277	0.0419908868011
EV_Temp20_CloneLotta_age27_ID_3_20170422-112916.h264	2.53784622779	0.0434362142834
EV_Temp20_CloneLotta_age27_ID_3_20170422-112916.h264	3.02136184986	0.0517117701226
EV_Temp20_CloneLotta_age27_ID_3_20170422-112916.h264	1.85428044539	0.0317367230077
EV_Temp20_CloneLotta_age27_ID_3_20170422-112916.h264	2.20772347964	0.0377860364784
EV_Temp20_CloneLotta_age27_ID_3_20170422-112916.h264	2.32805035811	0.0398454772831
EV_Temp20_CloneLotta_age27_ID_3_20170422-112916.h264	2.36368877998	0.0404554425804
EV_Temp20_CloneLotta_age27_ID_3_20170422-112916.h264	2.67399862143	0.0457665148667
EV_Temp20_CloneLotta_age27_ID_3_20170422-112916.h264	2.31736473377	0.0396625887126
EV_Temp20_CloneLotta_age27_ID_3_20170422-112916.h264	2.03081157684	0.034758121219
EV_Temp20_CloneLotta_age27_ID_3_20170422-112916.h264	1.94040319296	0.0332107469564
EV_Temp20_CloneLotta_age27_ID_3_20170422-112916.h264	1.88533550849	0.0322682423569
EV_Temp20_CloneLotta_age27_ID_3_20170422-112916.h264	1.95606744179	0.0334788465999
EV_Temp20_CloneLotta_age27_ID_3_20170422-112916.h264	1.93292474453	0.0330827504353
EV_Temp20_CloneLotta_age27_ID_3_20170422-112916.h264	1.85450112563	0.0317405000348
EV_Temp20_CloneLotta_age27_ID_3_20170422-112916.h264	1.82873951545	0.0312995801683
EV_Temp20_CloneLotta_age27_ID_3_20170422-112916.h264	2.7637736922	0.047303049732
EV_Temp20_CloneLotta_age27_ID_3_20170422-112916.h264	2.05809013513	0.035225004236
EV_Temp20_CloneLotta_age27_ID_3_20170422-112916.h264	1.59867070565	0.0273618640005
EV_Temp20_CloneLotta_age27_ID_3_20170422-112916.h264	1.70080517549	0.0291099347343
EV_Temp20_CloneLotta_age27_ID_3_20170422-112916.h264	1.56548522949	0.0267938818125
EV_Temp20_CloneLotta_age27_ID_3_20170422-112916.h264	1.57207129405	0.0269066048405
EV_Temp20_CloneLotta_age27_ID_3_20170422-112916.h264	1.4879576507	0.0254669674831
EV_Temp20_CloneLotta_age27_ID_3_20170422-112916.h264	1.18376169645	0.0202605367277
EV_Temp20_CloneLotta_age27_ID_3_20170422-112916.h264	1.44783249928	0.0247802100839
EV_Temp20_CloneLotta_age27_ID_3_20170422-112916.h264	1.54904337663	0.0265124731769
EV_Temp20_CloneLotta_age27_ID_3_20170422-112916.h264	1.48152397302	0.0253568526152
EV_Temp20_CloneLotta_age27_ID_3_20170422-112916.h264	1.29037401639	0.0220852475883
EV_Temp20_CloneLotta_age27_ID_3_20170422-112916.h264	1.22606818713	0.0209846285874
EV_Temp20_CloneLotta_age27_ID_3_20170422-112916.h264	1.20932273571	0.0206980237459
EV_Temp20_CloneLotta_age27_ID_3_20170422-112916.h264	1.22811816289	0.021019714711
EV_Temp20_CloneLotta_age27_ID_3_20170422-112916.h264	1.27255558894	0.0217802783492
EV_Temp20_CloneLotta_age27_ID_3_20170422-112916.h264	1.44069264485	0.0246580087292
EV_Temp20_CloneLotta_age27_ID_3_20170422-112916.h264	1.32470376528	0.0226728144443
EV_Temp20_CloneLotta_age27_ID_3_20170422-112916.h264	1.68849213233	0.0288991922649
EV_Temp20_CloneLotta_age27_ID_3_20170422-112916.h264	0.882009024987	0.0150959236969
EV_Temp20_CloneLotta_age27_ID_3_20170422-112916.h264	0.817757321138	0.0139962310733
EV_Temp20_CloneLotta_age27_ID_3_20170422-112916.h264	1.92405927511	0.0329310145164
EV_Temp20_CloneLotta_age27_ID_3_20170422-112916.h264	2.43806454879	0.0417284124696
EV_Temp20_CloneLotta_age27_ID_3_20170422-112916.h264	2.09084521954	0.0357856201036
EV_Temp20_CloneLotta_age27_ID_3_20170422-112916.h264	1.97492371926	0.0338015790412
EV_Temp20_CloneLotta_age27_ID_3_20170422-112916.h264	1.99164422989	0.0340877570116
EV_Temp20_CloneLotta_age27_ID_3_20170422-112916.h264	1.36517273389	0.023365456407
EV_Temp20_CloneLotta_age27_ID_3_20170422-112916.h264	1.33029846632	0.0227685699042
EV_Temp20_CloneLotta_age27_ID_3_20170422-112916.h264	1.90051543603	0.0325280526551
EV_Temp20_CloneLotta_age27_ID_3_20170422-112916.h264	1.99085826874	0.0340743049842
EV_Temp20_CloneLotta_age27_ID_3_20170422-112916.h264	2.67801813566	0.0458353103988
EV_Temp20_CloneLotta_age27_ID_3_20170422-112916.h264	2.79987410619	0.047920922202
EV_Temp20_CloneLotta_age27_ID_3_20170422-112916.h264	3.43181638277	0.0587368573206
EV_Temp20_CloneLotta_age27_ID_3_20170422-112916.h264	2.91135601631	0.0498289779714
EV_Temp20_CloneLotta_age27_ID_3_20170422-112916.h264	2.69197034983	0.0460741079105
EV_Temp20_CloneLotta_age27_ID_3_20170422-112916.h264	2.58899938437	0.0443117202324
EV_Temp20_CloneLotta_age27_ID_3_20170422-112916.h264	2.51508848044	0.0430467066844
EV_Temp20_CloneLotta_age27_ID_3_20170422-112916.h264	2.49345528823	0.0426764462793
EV_Temp20_CloneLotta_age27_ID_3_20170422-112916.h264	2.50134885054	0.0428115476343
EV_Temp20_CloneLotta_age27_ID_3_20170422-112916.h264	2.46483998225	0.0421866843116
EV_Temp20_CloneLotta_age27_ID_3_20170422-112916.h264	2.32553486457	0.0398024236436
EV_Temp20_CloneLotta_age27_ID_3_20170422-112916.h264	2.3027831239	0.0394130188513
EV_Temp20_CloneLotta_age27_ID_3_20170422-112916.h264	2.33082100501	0.0398928979704
EV_Temp20_CloneLotta_age27_ID_3_20170422-112916.h264	2.16404433177	0.037038451063
EV_Temp20_CloneLotta_age27_ID_3_20170422-112916.h264	2.27079180204	0.0388654750734
EV_Temp20_CloneLotta_age27_ID_3_20170422-112916.h264	2.77821688725	0.0475502505703
EV_Temp20_CloneLotta_age27_ID_3_20170422-112916.h264	2.36371985802	0.0404559744931
EV_Temp20_CloneLotta_age27_ID_3_20170422-112916.h264	2.54733652262	0.0435986443294
EV_Temp20_CloneLotta_age27_ID_3_20170422-112916.h264	2.53461985661	0.0433809936997
EV_Temp20_CloneLotta_age27_ID_3_20170422-112916.h264	2.77844148489	0.0475540946453
EV_Temp20_CloneLotta_age27_ID_3_20170422-112916.h264	2.30467209449	0.0394453493096
EV_Temp20_CloneLotta_age27_ID_3_20170422-112916.h264	2.85745310563	0.0489064089233
EV_Temp20_CloneLotta_age27_ID_3_20170422-112916.h264	2.80263404553	0.0479681596254
EV_Temp20_CloneLotta_age27_ID_3_20170422-112916.h264	2.65143439366	0.04538031943
EV_Temp20_CloneLotta_age27_ID_3_20170422-112916.h264	2.650369383	0.045362091363
EV_Temp20_CloneLotta_age27_ID_3_20170422-112916.h264	2.54642011202	0.0435829596096
EV_Temp20_CloneLotta_age27_ID_3_20170422-112916.h264	2.61094805791	0.0446873802219
EV_Temp20_CloneLotta_age27_ID_3_20170422-112916.h264	2.65069896698	0.0453677323195
EV_Temp20_CloneLotta_age27_ID_3_20170422-112916.h264	2.34695207743	0.040168987479
EV_Temp20_CloneLotta_age27_ID_3_20170422-112916.h264	2.06470806122	0.0353382725862
EV_Temp20_CloneLotta_age27_ID_3_20170422-112916.h264	2.65313219511	0.0454093779547
EV_Temp20_CloneLotta_age27_ID_3_20170422-112916.h264	2.86012216128	0.0489520908373
EV_Temp20_CloneLotta_age27_ID_3_20170422-112916.h264	3.06734769381	0.0524988355287
EV_Temp20_CloneLotta_age27_ID_3_20170422-112916.h264	3.002573474	0.0513901998435
EV_Temp20_CloneLotta_age27_ID_3_20170422-112916.h264	1.27228959744	0.0217757258023
EV_Temp20_CloneLotta_age27_ID_3_20170422-112916.h264	0.875396583264	0.0149827492136
EV_Temp20_CloneLotta_age27_ID_3_20170422-112916.h264	0.836310848823	0.0143137818356
EV_Temp20_CloneLotta_age27_ID_3_20170422-112916.h264	1.57250612552	0.0269140471484
EV_Temp20_CloneLotta_age27_ID_3_20170422-112916.h264	1.92712555519	0.0329834950791
EV_Temp20_CloneLotta_age27_ID_3_20170422-112916.h264	1.85104519477	0.031681350449
EV_Temp20_CloneLotta_age27_ID_3_20170422-112916.h264	2.28632977999	0.0391314135422
EV_Temp20_CloneLotta_age27_ID_3_20170422-112916.h264	1.92003623522	0.0328621586413
EV_Temp20_CloneLotta_age27_ID_3_20170422-112916.h264	1.98257388042	0.0339325144917
EV_Temp20_CloneLotta_age27_ID_3_20170422-112916.h264	1.91015472265	0.0326930327531
EV_Temp20_CloneLotta_age27_ID_3_20170422-112916.h264	2.48315304683	0.0425001194553
EV_Temp20_CloneLotta_age27_ID_3_20170422-112916.h264	1.61217032946	0.0275929152542
EV_Temp20_CloneLotta_age27_ID_3_20170422-112916.h264	1.54472378951	0.026438541782
EV_Temp20_CloneLotta_age27_ID_3_20170422-112916.h264	1.52820071587	0.0261557430217
EV_Temp20_CloneLotta_age27_ID_3_20170422-112916.h264	1.78132525664	0.0304880668925
EV_Temp20_CloneLotta_age27_ID_3_20170422-112916.h264	2.26038744706	0.0386874005363
EV_Temp20_CloneLotta_age27_ID_3_20170422-112916.h264	2.29661269555	0.0393074095969
EV_Temp20_CloneLotta_age27_ID_3_20170422-112916.h264	2.33257835095	0.039922975622
EV_Temp20_CloneLotta_age27_ID_3_20170422-112916.h264	2.20048281743	0.0376621097599
EV_Temp20_CloneLotta_age27_ID_3_20170422-112916.h264	2.10750331292	0.0360707297788
EV_Temp20_CloneLotta_age27_ID_3_20170422-112916.h264	2.38631490267	0.0408426973727
EV_Temp20_CloneLotta_age27_ID_3_20170422-112916.h264	2.30624871767	0.0394723338217
EV_Temp20_CloneLotta_age27_ID_3_20170422-112916.h264	2.22746535081	0.0381239261966
EV_Temp20_CloneLotta_age27_ID_3_20170422-112916.h264	2.3257268172	0.0398057089868
EV_Temp20_CloneLotta_age27_ID_3_20170422-112916.h264	2.05090301074	0.0351019938376
EV_Temp20_CloneLotta_age27_ID_3_20170422-112916.h264	2.09479970492	0.0358533026419
EV_Temp20_CloneLotta_age27_ID_3_20170422-112916.h264	1.46658392099	0.0251011478785
EV_Temp20_CloneLotta_age27_ID_3_20170422-112916.h264	1.53046627925	0.0261945190102
EV_Temp20_CloneLotta_age27_ID_3_20170422-112916.h264	1.50990240684	0.0258425604247
EV_Temp20_CloneLotta_age27_ID_3_20170422-112916.h264	1.39936798536	0.0239507212879
EV_Temp20_CloneLotta_age27_ID_3_20170422-112916.h264	1.45303963881	0.0248693322797
EV_Temp20_CloneLotta_age27_ID_3_20170422-112916.h264	1.1255794173	0.0192647246423
EV_Temp20_CloneLotta_age27_ID_3_20170422-112916.h264	1.79673278515	0.0307517726689
EV_Temp20_CloneLotta_age27_ID_3_20170422-112916.h264	2.21090780405	0.0378405374155
EV_Temp20_CloneLotta_age27_ID_3_20170422-112916.h264	2.68103401184	0.0458869282796
EV_Temp20_CloneLotta_age27_ID_3_20170422-112916.h264	2.54202740009	0.0435077766554
EV_Temp20_CloneLotta_age27_ID_3_20170422-112916.h264	2.69218215062	0.0460777329625
EV_Temp20_CloneLotta_age27_ID_3_20170422-112916.h264	2.78107972365	0.0475992491163
EV_Temp20_CloneLotta_age27_ID_3_20170422-112916.h264	2.61352179014	0.0447314306389
EV_Temp20_CloneLotta_age27_ID_3_20170422-112916.h264	1.81257632035	0.0310229408676
EV_Temp20_CloneLotta_age27_ID_3_20170422-112916.h264	1.91995266401	0.0328607282878
EV_Temp20_CloneLotta_age27_ID_3_20170422-112916.h264	1.21842233511	0.0208537668894
EV_Temp20_CloneLotta_age27_ID_3_20170422-112916.h264	1.18837613326	0.0203395145885
EV_Temp20_CloneLotta_age27_ID_3_20170422-112916.h264	1.15345864369	0.0197418883247
EV_Temp20_CloneLotta_age27_ID_3_20170422-112916.h264	1.14036669071	0.0195178145141
EV_Temp20_CloneLotta_age27_ID_3_20170422-112916.h264	2.9270133444	0.0500969591637
EV_Temp20_CloneLotta_age27_ID_3_20170422-112916.h264	2.84207104023	0.0486431389577
EV_Temp20_CloneLotta_age27_ID_3_20170422-112916.h264	2.81887637212	0.048246153292
EV_Temp20_CloneLotta_age27_ID_3_20170422-112916.h264	2.77083963834	0.0474239861178
EV_Temp20_CloneLotta_age27_ID_3_20170422-112916.h264	2.82123830355	0.0482865786569
EV_Temp20_CloneLotta_age27_ID_3_20170422-112916.h264	2.69214088733	0.0460770267255
EV_Temp20_CloneLotta_age27_ID_3_20170422-112916.h264	2.25090550936	0.0385251135256
EV_Temp20_CloneLotta_age27_ID_3_20170422-112916.h264	2.7848396448	0.0476636016129
EV_Temp20_CloneLotta_age27_ID_3_20170422-112916.h264	2.94962823721	0.0504840217523
EV_Temp20_CloneLotta_age27_ID_3_20170422-112916.h264	3.04220137669	0.0520684466396
EV_Temp20_CloneLotta_age27_ID_3_20170422-112916.h264	2.76552947118	0.0473331005644
EV_Temp20_CloneLotta_age27_ID_3_20170422-112916.h264	2.66500531417	0.045612590954
EV_Temp20_CloneLotta_age27_ID_3_20170422-112916.h264	2.90418012179	0.0497061597768
EV_Temp20_CloneLotta_age27_ID_3_20170422-112916.h264	3.29229084602	0.0563488240953
EV_Temp20_CloneLotta_age27_ID_3_20170422-112916.h264	2.13351171934	0.0365158736579
EV_Temp20_CloneLotta_age27_ID_3_20170422-112916.h264	1.90355377197	0.0325800549434
EV_Temp20_CloneLotta_age27_ID_3_20170422-112916.h264	1.77226391719	0.0303329785827
EV_Temp20_CloneLotta_age27_ID_3_20170422-112916.h264	1.81817363299	0.0311187410262
EV_Temp20_CloneLotta_age27_ID_3_20170422-112916.h264	1.77540266917	0.0303866995301
EV_Temp20_CloneLotta_age27_ID_3_20170422-112916.h264	1.11061246579	0.0190085595106
EV_Temp20_CloneLotta_age27_ID_3_20170422-112916.h264	1.23278222011	0.0210995418441
EV_Temp20_CloneLotta_age27_ID_3_20170422-112916.h264	1.49479025034	0.0255839100539
EV_Temp20_CloneLotta_age27_ID_3_20170422-112916.h264	1.38361716197	0.0236811398876
EV_Temp20_CloneLotta_age27_ID_3_20170422-112916.h264	1.34884931711	0.0230860748505
EV_Temp20_CloneLotta_age27_ID_3_20170422-112916.h264	1.18438299619	0.0202711705118
EV_Temp20_CloneLotta_age27_ID_3_20170422-112916.h264	1.79829217177	0.0307784621707
EV_Temp20_CloneLotta_age27_ID_3_20170422-112916.h264	1.62345570784	0.0277860688458
EV_Temp20_CloneLotta_age27_ID_3_20170422-112916.h264	1.79851363549	0.0307822526074
EV_Temp20_CloneLotta_age27_ID_3_20170422-112916.h264	1.82526308353	0.0312400796989
EV_Temp20_CloneLotta_age27_ID_3_20170422-112916.h264	1.77149545376	0.0303198260355
EV_Temp20_CloneLotta_age27_ID_3_20170422-112916.h264	1.78987393893	0.0306343808778
EV_Temp20_CloneLotta_age27_ID_3_20170422-112916.h264	1.94980861077	0.0333717242997
EV_Temp20_CloneLotta_age27_ID_3_20170422-112916.h264	2.08437680758	0.0356749107451
EV_Temp20_CloneLotta_age27_ID_3_20170422-112916.h264	2.10949766159	0.0361048638234
EV_Temp20_CloneLotta_age27_ID_3_20170422-112916.h264	2.10948055561	0.0361045710479
EV_Temp20_CloneLotta_age27_ID_3_20170422-112916.h264	2.5656031007	0.043911283839
EV_Temp20_CloneLotta_age27_ID_3_20170422-112916.h264	1.76962267509	0.0302877727082
EV_Temp20_CloneLotta_age27_ID_3_20170422-112916.h264	1.89966274848	0.0325134585798
EV_Temp20_CloneLotta_age27_ID_3_20170422-112916.h264	1.86175158134	0.0318645943729
EV_Temp20_CloneLotta_age27_ID_3_20170422-112916.h264	1.95795092803	0.0335110831912
EV_Temp20_CloneLotta_age27_ID_3_20170422-112916.h264	1.97371050028	0.0337808143317
EV_Temp20_CloneLotta_age27_ID_3_20170422-112916.h264	2.11630845437	0.0362214331613
EV_Temp20_CloneLotta_age27_ID_3_20170422-112916.h264	2.35926551232	0.0403797366532
EV_Temp20_CloneLotta_age27_ID_3_20170422-112916.h264	2.51992124704	0.0431294213436
EV_Temp20_CloneLotta_age27_ID_3_20170422-112916.h264	2.50811341799	0.0429273258079
EV_Temp20_CloneLotta_age27_ID_3_20170422-112916.h264	2.53504189124	0.0433882169848
EV_Temp20_CloneLotta_age27_ID_3_20170422-112916.h264	2.69690653581	0.0461585926321
EV_Temp20_CloneLotta_age27_ID_3_20170422-112916.h264	1.85455374938	0.0317414007105
EV_Temp20_CloneLotta_age27_ID_3_20170422-112916.h264	2.50108403426	0.0428070152017
EV_Temp20_CloneLotta_age27_ID_3_20170422-112916.h264	2.810022002	0.0480946073419
EV_Temp20_CloneLotta_age27_ID_3_20170422-112916.h264	2.55401830233	0.0437130055591
EV_Temp20_CloneLotta_age27_ID_3_20170422-112916.h264	2.28696074266	0.0391422127109
EV_Temp20_CloneLotta_age27_ID_4_20170422-113028.h264	0.965111652521	0.0165182571297
EV_Temp20_CloneLotta_age27_ID_4_20170422-113028.h264	1.30603891813	0.0223533584064
EV_Temp20_CloneLotta_age27_ID_4_20170422-113028.h264	1.43997824155	0.024645781442
EV_Temp20_CloneLotta_age27_ID_4_20170422-113028.h264	2.69054781107	0.0460497606125
EV_Temp20_CloneLotta_age27_ID_4_20170422-113028.h264	3.02795535748	0.0518246205415
EV_Temp20_CloneLotta_age27_ID_4_20170422-113028.h264	3.06146636963	0.0523981744033
EV_Temp20_CloneLotta_age27_ID_4_20170422-113028.h264	2.99217486455	0.0512122236432
EV_Temp20_CloneLotta_age27_ID_4_20170422-113028.h264	2.4528942607	0.0419822286927
EV_Temp20_CloneLotta_age27_ID_4_20170422-113028.h264	2.36557513897	0.0404877283401
EV_Temp20_CloneLotta_age27_ID_4_20170422-113028.h264	2.11305479196	0.0361657454778
EV_Temp20_CloneLotta_age27_ID_4_20170422-113028.h264	2.11239418763	0.0361544389807
EV_Temp20_CloneLotta_age27_ID_4_20170422-113028.h264	2.08033848983	0.0356057933836
EV_Temp20_CloneLotta_age27_ID_4_20170422-113028.h264	1.40827719908	0.0241032059074
EV_Temp20_CloneLotta_age27_ID_4_20170422-113028.h264	1.86408752735	0.0319045749873
EV_Temp20_CloneLotta_age27_ID_4_20170422-113028.h264	1.87084177898	0.0320201766017
EV_Temp20_CloneLotta_age27_ID_4_20170422-113028.h264	1.5662283604	0.0268066007837
EV_Temp20_CloneLotta_age27_ID_4_20170422-113028.h264	1.3345431005	0.0228412184509
EV_Temp20_CloneLotta_age27_ID_4_20170422-113028.h264	1.30236896662	0.0222905457748
EV_Temp20_CloneLotta_age27_ID_4_20170422-113028.h264	1.31547371644	0.0225148386083
EV_Temp20_CloneLotta_age27_ID_4_20170422-113028.h264	0.790045890075	0.0135219392724
EV_Temp20_CloneLotta_age27_ID_4_20170422-113028.h264	0.937100670888	0.0160388384056
EV_Temp20_CloneLotta_age27_ID_4_20170422-113028.h264	1.53427882415	0.0262597721825
EV_Temp20_CloneLotta_age27_ID_4_20170422-113028.h264	1.35357526926	0.0231669613392
EV_Temp20_CloneLotta_age27_ID_4_20170422-113028.h264	1.79347533593	0.0306960201726
EV_Temp20_CloneLotta_age27_ID_4_20170422-113028.h264	2.10032180346	0.0359478154823
EV_Temp20_CloneLotta_age27_ID_4_20170422-113028.h264	2.0644735395	0.0353342586568
EV_Temp20_CloneLotta_age27_ID_4_20170422-113028.h264	2.24567604065	0.0384356091573
EV_Temp20_CloneLotta_age27_ID_4_20170422-113028.h264	2.32170965341	0.0397369536834
EV_Temp20_CloneLotta_age27_ID_4_20170422-113028.h264	2.09805597892	0.0359090350239
EV_Temp20_CloneLotta_age27_ID_4_20170422-113028.h264	2.19668607272	0.0375971270138
EV_Temp20_CloneLotta_age27_ID_4_20170422-113028.h264	2.13324141869	0.0365112473584
EV_Temp20_CloneLotta_age27_ID_4_20170422-113028.h264	2.09257540483	0.0358152328903
EV_Temp20_CloneLotta_age27_ID_4_20170422-113028.h264	1.90869287931	0.032668012742
EV_Temp20_CloneLotta_age27_ID_4_20170422-113028.h264	2.26315678817	0.0387347988744
EV_Temp20_CloneLotta_age27_ID_4_20170422-113028.h264	2.47442716745	0.0423507726737
EV_Temp20_CloneLotta_age27_ID_4_20170422-113028.h264	2.62236754197	0.0448828290838
EV_Temp20_CloneLotta_age27_ID_4_20170422-113028.h264	2.56766966013	0.0439466537983
EV_Temp20_CloneLotta_age27_ID_4_20170422-113028.h264	2.58428831834	0.0442310885254
EV_Temp20_CloneLotta_age27_ID_4_20170422-113028.h264	2.3596303529	0.04038598104
EV_Temp20_CloneLotta_age27_ID_4_20170422-113028.h264	1.6067803779	0.0275006641602
EV_Temp20_CloneLotta_age27_ID_4_20170422-113028.h264	1.73353753897	0.0296701617247
EV_Temp20_CloneLotta_age27_ID_4_20170422-113028.h264	1.67277891599	0.0286302545237
EV_Temp20_CloneLotta_age27_ID_4_20170422-113028.h264	1.78422687531	0.030537729212
EV_Temp20_CloneLotta_age27_ID_4_20170422-113028.h264	1.81522108812	0.0310682070851
EV_Temp20_CloneLotta_age27_ID_4_20170422-113028.h264	0.905244238193	0.0154936033075
EV_Temp20_CloneLotta_age27_ID_4_20170422-113028.h264	1.37981767508	0.023616110208
EV_Temp20_CloneLotta_age27_ID_4_20170422-113028.h264	1.11263632554	0.0190431986487
EV_Temp20_CloneLotta_age27_ID_4_20170422-113028.h264	1.35538079922	0.023197863679
EV_Temp20_CloneLotta_age27_ID_4_20170422-113028.h264	1.74326222493	0.0298366034652
EV_Temp20_CloneLotta_age27_ID_4_20170422-113028.h264	1.51649003836	0.0259553102719
EV_Temp20_CloneLotta_age27_ID_4_20170422-113028.h264	1.03710094085	0.0177503814876
EV_Temp20_CloneLotta_age27_ID_4_20170422-113028.h264	0.761501489052	0.0130333908703
EV_Temp20_CloneLotta_age27_ID_4_20170422-113028.h264	1.07025671005	0.0183178552297
EV_Temp20_CloneLotta_age27_ID_4_20170422-113028.h264	1.06606659302	0.0182461397652
EV_Temp20_CloneLotta_age27_ID_4_20170422-113028.h264	0.893229700969	0.015287969882
EV_Temp20_CloneLotta_age27_ID_4_20170422-113028.h264	1.20332088617	0.0205952997826
EV_Temp20_CloneLotta_age27_ID_4_20170422-113028.h264	2.04135956984	0.0349386541762
EV_Temp20_CloneLotta_age27_ID_4_20170422-113028.h264	2.07883316333	0.0355800291417
EV_Temp20_CloneLotta_age27_ID_4_20170422-113028.h264	2.41432797359	0.0413221518556
EV_Temp20_CloneLotta_age27_ID_4_20170422-113028.h264	2.40345640329	0.0411360807487
EV_Temp20_CloneLotta_age27_ID_4_20170422-113028.h264	2.37497951214	0.040648687804
EV_Temp20_CloneLotta_age27_ID_4_20170422-113028.h264	2.80977468344	0.0480903743896
EV_Temp20_CloneLotta_age27_ID_4_20170422-113028.h264	2.65723397475	0.0454795814909
EV_Temp20_CloneLotta_age27_ID_4_20170422-113028.h264	2.36018375103	0.0403954526619
EV_Temp20_CloneLotta_age27_ID_4_20170422-113028.h264	3.04948748075	0.0521931511128
EV_Temp20_CloneLotta_age27_ID_4_20170422-113028.h264	2.48338730739	0.0425041289149
EV_Temp20_CloneLotta_age27_ID_4_20170422-113028.h264	2.93299861028	0.0501993992913
EV_Temp20_CloneLotta_age27_ID_4_20170422-113028.h264	2.62052714715	0.0448513300185
EV_Temp20_CloneLotta_age27_ID_4_20170422-113028.h264	2.79962443719	0.0479166490211
EV_Temp20_CloneLotta_age27_ID_4_20170422-113028.h264	2.9789316999	0.0509855617867
EV_Temp20_CloneLotta_age27_ID_4_20170422-113028.h264	2.96040239481	0.0506684256034
EV_Temp20_CloneLotta_age27_ID_4_20170422-113028.h264	3.19560861441	0.0546940705158
EV_Temp20_CloneLotta_age27_ID_4_20170422-113028.h264	2.99048646487	0.0511833260333
EV_Temp20_CloneLotta_age27_ID_4_20170422-113028.h264	3.57570459806	0.0611995594668
EV_Temp20_CloneLotta_age27_ID_4_20170422-113028.h264	3.2256310507	0.05520791606
EV_Temp20_CloneLotta_age27_ID_4_20170422-113028.h264	3.40921715956	0.0583500629233
EV_Temp20_CloneLotta_age27_ID_4_20170422-113028.h264	3.6141674658	0.0618578662415
EV_Temp20_CloneLotta_age27_ID_4_20170422-113028.h264	3.59415503282	0.061515345754
EV_Temp20_CloneLotta_age27_ID_4_20170422-113028.h264	3.35219416985	0.0573740925225
EV_Temp20_CloneLotta_age27_ID_4_20170422-113028.h264	4.14726197169	0.0709819837463
EV_Temp20_CloneLotta_age27_ID_4_20170422-113028.h264	4.04024824876	0.0691504027192
EV_Temp20_CloneLotta_age27_ID_4_20170422-113028.h264	3.54083059164	0.0606026774339
EV_Temp20_CloneLotta_age27_ID_4_20170422-113028.h264	3.2977120062	0.0564416093369
EV_Temp20_CloneLotta_age27_ID_4_20170422-113028.h264	3.36937197172	0.0576680972082
EV_Temp20_CloneLotta_age27_ID_4_20170422-113028.h264	3.96163881449	0.0678049720172
EV_Temp20_CloneLotta_age27_ID_4_20170422-113028.h264	3.29760623638	0.0564397990458
EV_Temp20_CloneLotta_age27_ID_4_20170422-113028.h264	3.18307711088	0.0544795890131
EV_Temp20_CloneLotta_age27_ID_4_20170422-113028.h264	3.39675799737	0.0581368195703
EV_Temp20_CloneLotta_age27_ID_4_20170422-113028.h264	3.97167336684	0.0679767172401
EV_Temp20_CloneLotta_age27_ID_4_20170422-113028.h264	3.87285484607	0.0662854002501
EV_Temp20_CloneLotta_age27_ID_4_20170422-113028.h264	3.88733460353	0.0665332268681
EV_Temp20_CloneLotta_age27_ID_4_20170422-113028.h264	3.8576542869	0.0660252368334
EV_Temp20_CloneLotta_age27_ID_4_20170422-113028.h264	3.73239644564	0.0638814007042
EV_Temp20_CloneLotta_age27_ID_4_20170422-113028.h264	3.72435689486	0.0637438007005
EV_Temp20_CloneLotta_age27_ID_4_20170422-113028.h264	3.29959601476	0.0564738548679
EV_Temp20_CloneLotta_age27_ID_4_20170422-113028.h264	3.33252829625	0.057037503532
EV_Temp20_CloneLotta_age27_ID_4_20170422-113028.h264	3.494786509	0.0598146152502
EV_Temp20_CloneLotta_age27_ID_4_20170422-113028.h264	3.85915909107	0.0660509921356
EV_Temp20_CloneLotta_age27_ID_4_20170422-113028.h264	2.98568947719	0.0511012237442
EV_Temp20_CloneLotta_age27_ID_4_20170422-113028.h264	3.24722689702	0.0555775372759
EV_Temp20_CloneLotta_age27_ID_4_20170422-113028.h264	2.99536780724	0.0512668720855
EV_Temp20_CloneLotta_age27_ID_4_20170422-113028.h264	2.84108829498	0.0486263188949
EV_Temp20_CloneLotta_age27_ID_4_20170422-113028.h264	2.84490227626	0.0486915966514
EV_Temp20_CloneLotta_age27_ID_4_20170422-113028.h264	2.73707817371	0.0468461456654
EV_Temp20_CloneLotta_age27_ID_4_20170422-113028.h264	2.74633838654	0.0470046377696
EV_Temp20_CloneLotta_age27_ID_4_20170422-113028.h264	2.6895188405	0.0460321493854
EV_Temp20_CloneLotta_age27_ID_4_20170422-113028.h264	2.47696120336	0.0423941436728
EV_Temp20_CloneLotta_age27_ID_4_20170422-113028.h264	2.59843065702	0.0444731400913
EV_Temp20_CloneLotta_age27_ID_4_20170422-113028.h264	2.72449704977	0.0466308148903
EV_Temp20_CloneLotta_age27_ID_4_20170422-113028.h264	2.53532028785	0.0433929818498
EV_Temp20_CloneLotta_age27_ID_4_20170422-113028.h264	2.73130157471	0.0467472769517
EV_Temp20_CloneLotta_age27_ID_4_20170422-113028.h264	3.13402472569	0.0536400385744
EV_Temp20_CloneLotta_age27_ID_4_20170422-113028.h264	3.19617219778	0.054703716462
EV_Temp20_CloneLotta_age27_ID_4_20170422-113028.h264	3.08059790978	0.0527256180712
EV_Temp20_CloneLotta_age27_ID_4_20170422-113028.h264	3.10089892461	0.0530730777481
EV_Temp20_CloneLotta_age27_ID_4_20170422-113028.h264	3.53902127486	0.0605717102813
EV_Temp20_CloneLotta_age27_ID_4_20170422-113028.h264	3.25414215381	0.0556958945557
EV_Temp20_CloneLotta_age27_ID_4_20170422-113028.h264	2.63581179986	0.0451129327283
EV_Temp20_CloneLotta_age27_ID_4_20170422-113028.h264	3.05089147714	0.0522171810511
EV_Temp20_CloneLotta_age27_ID_4_20170422-113028.h264	2.81222984901	0.0481323954926
EV_Temp20_CloneLotta_age27_ID_4_20170422-113028.h264	2.05607215148	0.0351904656695
EV_Temp20_CloneLotta_age27_ID_4_20170422-113028.h264	0.958041005501	0.0163972402865
EV_Temp20_CloneLotta_age27_ID_4_20170422-113028.h264	1.34302022494	0.0229863076961
EV_Temp20_CloneLotta_age27_ID_4_20170422-113028.h264	2.32314342205	0.0397614931851
EV_Temp20_CloneLotta_age27_ID_4_20170422-113028.h264	2.70367449834	0.0462744289139
EV_Temp20_CloneLotta_age27_ID_4_20170422-113028.h264	3.11816917713	0.0533686647624
EV_Temp20_CloneLotta_age27_ID_4_20170422-113028.h264	2.98132862678	0.0510265861122
EV_Temp20_CloneLotta_age27_ID_4_20170422-113028.h264	3.2184543727	0.0550850844558
EV_Temp20_CloneLotta_age27_ID_4_20170422-113028.h264	3.54325938005	0.0606442470816
EV_Temp20_CloneLotta_age27_ID_4_20170422-113028.h264	3.59400486579	0.0615127755876
EV_Temp20_CloneLotta_age27_ID_4_20170422-113028.h264	3.61719222142	0.0619096360974
EV_Temp20_CloneLotta_age27_ID_4_20170422-113028.h264	3.19354962862	0.0546588301822
EV_Temp20_CloneLotta_age27_ID_4_20170422-113028.h264	3.17919470567	0.0544131401547
EV_Temp20_CloneLotta_age27_ID_4_20170422-113028.h264	3.09572952271	0.0529846014463
EV_Temp20_CloneLotta_age27_ID_4_20170422-113028.h264	3.88548193418	0.0665015177196
EV_Temp20_CloneLotta_age27_ID_4_20170422-113028.h264	3.15054675469	0.0539228194553
EV_Temp20_CloneLotta_age27_ID_4_20170422-113028.h264	3.00024340409	0.0513503198009
EV_Temp20_CloneLotta_age27_ID_4_20170422-113028.h264	3.48710735908	0.0596831836458
EV_Temp20_CloneLotta_age27_ID_4_20170422-113028.h264	3.3256610929	0.0569199687055
EV_Temp20_CloneLotta_age27_ID_4_20170422-113028.h264	2.90113760728	0.0496540859708
EV_Temp20_CloneLotta_age27_ID_4_20170422-113028.h264	3.45780154595	0.0591816033826
EV_Temp20_CloneLotta_age27_ID_4_20170422-113028.h264	3.39855007759	0.0581674917125
EV_Temp20_CloneLotta_age27_ID_4_20170422-113028.h264	3.00396258428	0.0514139750001
EV_Temp20_CloneLotta_age27_ID_4_20170422-113028.h264	2.98895476121	0.0511571103361
EV_Temp20_CloneLotta_age27_ID_4_20170422-113028.h264	1.85609263493	0.0317677393287
EV_Temp20_CloneLotta_age27_ID_4_20170422-113028.h264	2.36305520571	0.0404445987131
EV_Temp20_CloneLotta_age27_ID_4_20170422-113028.h264	3.12075805664	0.053412974431
EV_Temp20_CloneLotta_age27_ID_4_20170422-113028.h264	2.23889502012	0.0383195493828
EV_Temp20_CloneLotta_age27_ID_4_20170422-113028.h264	2.22432751289	0.0380702208937
EV_Temp20_CloneLotta_age27_ID_4_20170422-113028.h264	2.49625544621	0.0427243720602
EV_Temp20_CloneLotta_age27_ID_4_20170422-113028.h264	3.06031125876	0.0523784042364
EV_Temp20_CloneLotta_age27_ID_4_20170422-113028.h264	3.39328300183	0.0580773436851
EV_Temp20_CloneLotta_age27_ID_4_20170422-113028.h264	3.05250649085	0.0522448226319
EV_Temp20_CloneLotta_age27_ID_4_20170422-113028.h264	3.03587164072	0.0519601107738
EV_Temp20_CloneLotta_age27_ID_4_20170422-113028.h264	3.72610875643	0.0637737844851
EV_Temp20_CloneLotta_age27_ID_4_20170422-113028.h264	4.57094269386	0.0782334422602
EV_Temp20_CloneLotta_age27_ID_4_20170422-113028.h264	3.74255896642	0.064055336156
EV_Temp20_CloneLotta_age27_ID_4_20170422-113028.h264	4.09535954695	0.0700936537844
EV_Temp20_CloneLotta_age27_ID_4_20170422-113028.h264	3.66657262362	0.0627548006735
EV_Temp20_CloneLotta_age27_ID_4_20170422-113028.h264	3.32151778881	0.0568490544624
EV_Temp20_CloneLotta_age27_ID_4_20170422-113028.h264	3.40621773646	0.0582987266433
EV_Temp20_CloneLotta_age27_ID_4_20170422-113028.h264	3.4166301874	0.0584769397459
EV_Temp20_CloneLotta_age27_ID_4_20170422-113028.h264	3.39661906022	0.0581344416077
EV_Temp20_CloneLotta_age27_ID_4_20170422-113028.h264	3.27767215142	0.0560986195147
EV_Temp20_CloneLotta_age27_ID_4_20170422-113028.h264	3.42141019968	0.0585587514945
EV_Temp20_CloneLotta_age27_ID_4_20170422-113028.h264	3.65491835668	0.0625553334123
EV_Temp20_CloneLotta_age27_ID_4_20170422-113028.h264	3.86994944059	0.0662356731178
EV_Temp20_CloneLotta_age27_ID_4_20170422-113028.h264	4.07058459942	0.0696696210286
EV_Temp20_CloneLotta_age27_ID_4_20170422-113028.h264	3.89650471614	0.0666901768724
EV_Temp20_CloneLotta_age27_ID_4_20170422-113028.h264	3.44160126613	0.0589043293626
EV_Temp20_CloneLotta_age27_ID_4_20170422-113028.h264	3.20997581188	0.0549399706265
EV_Temp20_CloneLotta_age27_ID_4_20170422-113028.h264	3.29952941895	0.056472715055
EV_Temp20_CloneLotta_age27_ID_4_20170422-113028.h264	3.40924745413	0.0583505814265
EV_Temp20_CloneLotta_age27_ID_4_20170422-113028.h264	3.48424452268	0.0596341850997
EV_Temp20_CloneLotta_age27_ID_4_20170422-113028.h264	3.83065738971	0.0655631745547
EV_Temp20_CloneLotta_age27_ID_4_20170422-113028.h264	3.49310568296	0.059785847266
EV_Temp20_CloneLotta_age27_ID_4_20170422-113028.h264	3.27788917542	0.0561023339638
EV_Temp20_CloneLotta_age27_ID_4_20170422-113028.h264	3.22189646207	0.0551439971393
EV_Temp20_CloneLotta_age27_ID_4_20170422-113028.h264	3.36473638094	0.0575887572892
EV_Temp20_CloneLotta_age27_ID_4_20170422-113028.h264	3.22973230802	0.0552781106565
EV_Temp20_CloneLotta_age27_ID_4_20170422-113028.h264	3.50333114331	0.0599608599527
EV_Temp20_CloneLotta_age27_ID_4_20170422-113028.h264	3.16634589269	0.0541932277787
EV_Temp20_CloneLotta_age27_ID_4_20170422-113028.h264	3.16436812768	0.0541593775698
EV_Temp20_CloneLotta_age27_ID_4_20170422-113028.h264	3.14559385446	0.0538380486629
EV_Temp20_CloneLotta_age27_ID_4_20170422-113028.h264	3.19556996272	0.0546934089774
EV_Temp20_CloneLotta_age27_ID_4_20170422-113028.h264	3.22083066794	0.0551257556627
EV_Temp20_CloneLotta_age27_ID_4_20170422-113028.h264	3.16112295297	0.0541038351567
EV_Temp20_CloneLotta_age27_ID_4_20170422-113028.h264	2.89300560584	0.0495149036385
EV_Temp20_CloneLotta_age27_ID_4_20170422-113028.h264	2.60334568904	0.0445572627547
EV_Temp20_CloneLotta_age27_ID_4_20170422-113028.h264	2.68715717022	0.0459917284903
EV_Temp20_CloneLotta_age27_ID_4_20170422-113028.h264	2.87884315784	0.0492725078938
EV_Temp20_CloneLotta_age27_ID_4_20170422-113028.h264	2.97768439953	0.0509642137612
EV_Temp20_CloneLotta_age27_ID_4_20170422-113028.h264	2.74121338184	0.046916921343
EV_Temp20_CloneLotta_age27_ID_4_20170422-113028.h264	2.72086065733	0.046568576635
EV_Temp20_CloneLotta_age27_ID_4_20170422-113028.h264	2.81713521811	0.0482163527714
EV_Temp20_CloneLotta_age27_ID_4_20170422-113028.h264	3.04926183847	0.0521892891585
EV_Temp20_CloneLotta_age27_ID_4_20170422-113028.h264	3.00945269071	0.0515079402833
EV_Temp20_CloneLotta_age27_ID_4_20170422-113028.h264	2.74302922762	0.046948000242
EV_Temp20_CloneLotta_age27_ID_4_20170422-113028.h264	2.52060052432	0.0431410474354
EV_Temp20_CloneLotta_age27_ID_4_20170422-113028.h264	2.71779333261	0.0465160781928
EV_Temp20_CloneLotta_age27_ID_4_20170422-113028.h264	3.04510417058	0.0521181290734
EV_Temp20_CloneLotta_age27_ID_4_20170422-113028.h264	3.10491530492	0.0531418196419
EV_Temp20_CloneLotta_age27_ID_4_20170422-113028.h264	3.61612120408	0.0618913052237
EV_Temp20_CloneLotta_age27_ID_4_20170422-113028.h264	3.54428547786	0.0606618091403
EV_Temp20_CloneLotta_age27_ID_4_20170422-113028.h264	3.27888288938	0.0561193417606
EV_Temp20_CloneLotta_age27_ID_4_20170422-113028.h264	3.18557745713	0.054522383401
EV_Temp20_CloneLotta_age27_ID_4_20170422-113028.h264	2.83916929098	0.0485934744034
EV_Temp20_CloneLotta_age27_ID_4_20170422-113028.h264	3.21237587269	0.0549810485902
EV_Temp20_CloneLotta_age27_ID_4_20170422-113028.h264	3.27509136787	0.0560544484116
EV_Temp20_CloneLotta_age27_ID_4_20170422-113028.h264	3.59724533961	0.0615682375434
EV_Temp20_CloneLotta_age27_ID_4_20170422-113028.h264	3.01448028271	0.0515939894541
EV_Temp20_CloneLotta_age27_ID_4_20170422-113028.h264	2.95438552856	0.0505654446235
EV_Temp20_CloneLotta_age27_ID_4_20170422-113028.h264	2.91342806009	0.0498644417977
EV_Temp20_CloneLotta_age27_ID_4_20170422-113028.h264	3.16453291966	0.0541621980481
EV_Temp20_CloneLotta_age27_ID_4_20170422-113028.h264	3.35689635644	0.0574545722544
EV_Temp20_CloneLotta_age27_ID_4_20170422-113028.h264	3.78773652003	0.0648285673621
EV_Temp20_CloneLotta_age27_ID_4_20170422-113028.h264	3.34736088093	0.0572913689235
EV_Temp20_CloneLotta_age27_ID_4_20170422-113028.h264	3.59482360253	0.0615267885818
EV_Temp20_CloneLotta_age27_ID_4_20170422-113028.h264	3.82477632669	0.0654625178992
EV_Temp20_CloneLotta_age27_ID_4_20170422-113028.h264	4.06421412248	0.0695605878655
EV_Temp20_CloneLotta_age27_ID_4_20170422-113028.h264	3.95066826454	0.0676172068353
EV_Temp20_CloneLotta_age27_ID_4_20170422-113028.h264	3.96910433549	0.0679327472805
EV_Temp20_CloneLotta_age27_ID_4_20170422-113028.h264	3.63581711109	0.0622284082475
EV_Temp20_CloneLotta_age27_ID_4_20170422-113028.h264	3.88454489194	0.0664854798814
EV_Temp20_CloneLotta_age27_ID_4_20170422-113028.h264	3.88069878798	0.0664196523328
EV_Temp20_CloneLotta_age27_ID_4_20170422-113028.h264	3.36040504162	0.0575146247508
EV_Temp20_CloneLotta_age27_ID_4_20170422-113028.h264	3.30845717503	0.0566255170342
EV_Temp20_CloneLotta_age27_ID_4_20170422-113028.h264	3.31318025442	0.0567063543545
EV_Temp20_CloneLotta_age27_ID_4_20170422-113028.h264	2.9381815925	0.0502881080255
EV_Temp20_CloneLotta_age27_ID_4_20170422-113028.h264	2.95794931852	0.0506264402593
EV_Temp20_CloneLotta_age27_ID_4_20170422-113028.h264	2.77648330688	0.0475205796755
EV_Temp20_CloneLotta_age27_ID_4_20170422-113028.h264	2.91079765613	0.0498194214223
EV_Temp20_CloneLotta_age27_ID_4_20170422-113028.h264	2.96231957069	0.050701238806
EV_Temp20_CloneLotta_age27_ID_4_20170422-113028.h264	3.43531462156	0.0587967310228
EV_Temp20_CloneLotta_age27_ID_4_20170422-113028.h264	2.79752235999	0.0478806711614
EV_Temp20_CloneLotta_age27_ID_4_20170422-113028.h264	3.02584178925	0.0517884460082
EV_Temp20_CloneLotta_age27_ID_4_20170422-113028.h264	2.76419703264	0.0473102953663
EV_Temp20_CloneLotta_age27_ID_4_20170422-113028.h264	3.02661560645	0.0518016901874
EV_Temp20_CloneLotta_age27_ID_5_20170422-113134.h264	2.53728917342	0.0434266800835
EV_Temp20_CloneLotta_age27_ID_5_20170422-113134.h264	2.07246425335	0.0354710227978
EV_Temp20_CloneLotta_age27_ID_5_20170422-113134.h264	1.94342612046	0.0332624855233
EV_Temp20_CloneLotta_age27_ID_5_20170422-113134.h264	2.02944218415	0.0347346835365
EV_Temp20_CloneLotta_age27_ID_5_20170422-113134.h264	2.26569004059	0.0387781564639
EV_Temp20_CloneLotta_age27_ID_5_20170422-113134.h264	1.70919768407	0.0292535757465
EV_Temp20_CloneLotta_age27_ID_5_20170422-113134.h264	1.98997502547	0.0340591879359
EV_Temp20_CloneLotta_age27_ID_5_20170422-113134.h264	2.46411578545	0.0421742894049
EV_Temp20_CloneLotta_age27_ID_5_20170422-113134.h264	2.34772511115	0.0401822182486
EV_Temp20_CloneLotta_age27_ID_5_20170422-113134.h264	1.59836632362	0.027356654385
EV_Temp20_CloneLotta_age27_ID_5_20170422-113134.h264	1.17621377945	0.0201313512252
EV_Temp20_CloneLotta_age27_ID_5_20170422-113134.h264	1.01053247672	0.0172956520054
EV_Temp20_CloneLotta_age27_ID_5_20170422-113134.h264	1.34327524772	0.0229906725091
EV_Temp20_CloneLotta_age27_ID_5_20170422-113134.h264	0.975272671626	0.0166921668798
EV_Temp20_CloneLotta_age27_ID_5_20170422-113134.h264	1.52095953134	0.0260318073634
EV_Temp20_CloneLotta_age27_ID_5_20170422-113134.h264	1.43555771608	0.0245701224482
EV_Temp20_CloneLotta_age27_ID_5_20170422-113134.h264	1.62652446894	0.0278385918722
EV_Temp20_CloneLotta_age27_ID_5_20170422-113134.h264	0.828747327511	0.0141843292593
EV_Temp20_CloneLotta_age27_ID_5_20170422-113134.h264	1.09429662264	0.0187293075799
EV_Temp20_CloneLotta_age27_ID_5_20170422-113134.h264	2.32448030032	0.0397843743708
EV_Temp20_CloneLotta_age27_ID_5_20170422-113134.h264	2.9868652197	0.0511213470295
EV_Temp20_CloneLotta_age27_ID_5_20170422-113134.h264	2.72638366993	0.0466631051199
EV_Temp20_CloneLotta_age27_ID_5_20170422-113134.h264	3.29277895414	0.0563571782535
EV_Temp20_CloneLotta_age27_ID_5_20170422-113134.h264	3.45874433371	0.0591977395577
EV_Temp20_CloneLotta_age27_ID_5_20170422-113134.h264	3.40186001998	0.0582241426496
EV_Temp20_CloneLotta_age27_ID_5_20170422-113134.h264	3.26482856164	0.0558787965357
EV_Temp20_CloneLotta_age27_ID_5_20170422-113134.h264	3.45084815979	0.0590625935041
EV_Temp20_CloneLotta_age27_ID_5_20170422-113134.h264	3.61029289539	0.0617915514788
EV_Temp20_CloneLotta_age27_ID_5_20170422-113134.h264	3.56356770736	0.0609918319143
EV_Temp20_CloneLotta_age27_ID_5_20170422-113134.h264	3.09829019693	0.0530284283706
EV_Temp20_CloneLotta_age27_ID_5_20170422-113134.h264	2.87959582109	0.0492853900148
EV_Temp20_CloneLotta_age27_ID_5_20170422-113134.h264	2.87584712982	0.0492212297219
EV_Temp20_CloneLotta_age27_ID_5_20170422-113134.h264	2.77940908285	0.0475706554565
EV_Temp20_CloneLotta_age27_ID_5_20170422-113134.h264	3.20251969264	0.0548123562779
EV_Temp20_CloneLotta_age27_ID_5_20170422-113134.h264	2.95299537365	0.0505416515875
EV_Temp20_CloneLotta_age27_ID_5_20170422-113134.h264	2.84047039032	0.0486157432189
EV_Temp20_CloneLotta_age27_ID_5_20170422-113134.h264	3.21351975368	0.0550006265533
EV_Temp20_CloneLotta_age27_ID_5_20170422-113134.h264	2.98005547157	0.0510047955711
EV_Temp20_CloneLotta_age27_ID_5_20170422-113134.h264	2.87897687178	0.0492747964594
EV_Temp20_CloneLotta_age27_ID_5_20170422-113134.h264	3.17647759658	0.0543666357876
EV_Temp20_CloneLotta_age27_ID_5_20170422-113134.h264	3.08429436904	0.0527888843931
EV_Temp20_CloneLotta_age27_ID_5_20170422-113134.h264	3.12872239333	0.0535492871166
EV_Temp20_CloneLotta_age27_ID_5_20170422-113134.h264	2.92374518761	0.0500410234034
EV_Temp20_CloneLotta_age27_ID_5_20170422-113134.h264	2.96897889064	0.0508152156282
EV_Temp20_CloneLotta_age27_ID_5_20170422-113134.h264	2.97790429629	0.0509679773788
EV_Temp20_CloneLotta_age27_ID_5_20170422-113134.h264	2.93783111572	0.0502821094806
EV_Temp20_CloneLotta_age27_ID_5_20170422-113134.h264	2.88615381094	0.0493976325334
EV_Temp20_CloneLotta_age27_ID_5_20170422-113134.h264	2.54204359201	0.0435080537864
EV_Temp20_CloneLotta_age27_ID_5_20170422-113134.h264	2.64733653142	0.0453101829416
EV_Temp20_CloneLotta_age27_ID_5_20170422-113134.h264	2.66572141501	0.0456248472953
EV_Temp20_CloneLotta_age27_ID_5_20170422-113134.h264	2.72115759629	0.0465736588597
EV_Temp20_CloneLotta_age27_ID_5_20170422-113134.h264	2.59026836102	0.0443334392559
EV_Temp20_CloneLotta_age27_ID_5_20170422-113134.h264	2.60651643313	0.0446115312593
EV_Temp20_CloneLotta_age27_ID_5_20170422-113134.h264	2.47564234514	0.0423715709071
EV_Temp20_CloneLotta_age27_ID_5_20170422-113134.h264	2.53614268083	0.0434070574219
EV_Temp20_CloneLotta_age27_ID_5_20170422-113134.h264	2.92758450141	0.0501067347357
EV_Temp20_CloneLotta_age27_ID_5_20170422-113134.h264	3.36490613497	0.0575916626947
EV_Temp20_CloneLotta_age27_ID_5_20170422-113134.h264	3.45438296098	0.059123092986
EV_Temp20_CloneLotta_age27_ID_5_20170422-113134.h264	3.43194356772	0.0587390341398
EV_Temp20_CloneLotta_age27_ID_5_20170422-113134.h264	3.26246427976	0.0558383309421
EV_Temp20_CloneLotta_age27_ID_5_20170422-113134.h264	3.13507014935	0.0536579314023
EV_Temp20_CloneLotta_age27_ID_5_20170422-113134.h264	3.07134318132	0.0525672198341
EV_Temp20_CloneLotta_age27_ID_5_20170422-113134.h264	2.95718359727	0.0506133346456
EV_Temp20_CloneLotta_age27_ID_5_20170422-113134.h264	2.76473136608	0.0473194406887
EV_Temp20_CloneLotta_age27_ID_5_20170422-113134.h264	2.80774520874	0.0480556391496
EV_Temp20_CloneLotta_age27_ID_5_20170422-113134.h264	3.11810179784	0.0533675115399
EV_Temp20_CloneLotta_age27_ID_5_20170422-113134.h264	3.21087002387	0.0549552754086
EV_Temp20_CloneLotta_age27_ID_5_20170422-113134.h264	2.79881510221	0.0479027969417
EV_Temp20_CloneLotta_age27_ID_5_20170422-113134.h264	2.58527550331	0.0442479845758
EV_Temp20_CloneLotta_age27_ID_5_20170422-113134.h264	2.32438079834	0.0397826713562
EV_Temp20_CloneLotta_age27_ID_5_20170422-113134.h264	2.30222084632	0.0394033952544
EV_Temp20_CloneLotta_age27_ID_5_20170422-113134.h264	2.45857945369	0.0420795329574
EV_Temp20_CloneLotta_age27_ID_5_20170422-113134.h264	2.56508861542	0.0439024782254
EV_Temp20_CloneLotta_age27_ID_5_20170422-113134.h264	2.59182565836	0.0443600929988
EV_Temp20_CloneLotta_age27_ID_5_20170422-113134.h264	2.82653854664	0.0483772943559
EV_Temp20_CloneLotta_age27_ID_5_20170422-113134.h264	2.80608370854	0.0480272019347
EV_Temp20_CloneLotta_age27_ID_5_20170422-113134.h264	2.91823000981	0.0499466290141
EV_Temp20_CloneLotta_age27_ID_5_20170422-113134.h264	2.6714157486	0.0457223080048
EV_Temp20_CloneLotta_age27_ID_5_20170422-113134.h264	2.82625362103	0.0483724177445
EV_Temp20_CloneLotta_age27_ID_5_20170422-113134.h264	2.49406013489	0.0426867984625
EV_Temp20_CloneLotta_age27_ID_5_20170422-113134.h264	3.20999957745	0.0549403773833
EV_Temp20_CloneLotta_age27_ID_5_20170422-113134.h264	3.0963236618	0.0529947703655
EV_Temp20_CloneLotta_age27_ID_5_20170422-113134.h264	3.08272427486	0.0527620116273
EV_Temp20_CloneLotta_age27_ID_5_20170422-113134.h264	3.22824160649	0.0552525967265
EV_Temp20_CloneLotta_age27_ID_5_20170422-113134.h264	2.80084379343	0.0479375187721
EV_Temp20_CloneLotta_age27_ID_5_20170422-113134.h264	3.2990068377	0.056463770876
EV_Temp20_CloneLotta_age27_ID_5_20170422-113134.h264	3.17114549197	0.0542753747664
EV_Temp20_CloneLotta_age27_ID_5_20170422-113134.h264	3.10061843872	0.0530682771243
EV_Temp20_CloneLotta_age27_ID_5_20170422-113134.h264	3.20025595738	0.0547736115783
EV_Temp20_CloneLotta_age27_ID_5_20170422-113134.h264	2.71248995561	0.0464253088556
EV_Temp20_CloneLotta_age27_ID_5_20170422-113134.h264	2.7456353437	0.046992604921
EV_Temp20_CloneLotta_age27_ID_5_20170422-113134.h264	2.28164430765	0.0390512198809
EV_Temp20_CloneLotta_age27_ID_5_20170422-113134.h264	2.05272590784	0.0351331934226
EV_Temp20_CloneLotta_age27_ID_5_20170422-113134.h264	2.15520419488	0.03688714872
EV_Temp20_CloneLotta_age27_ID_5_20170422-113134.h264	1.99350068606	0.0341195309729
EV_Temp20_CloneLotta_age27_ID_5_20170422-113134.h264	2.00869419391	0.0343795737035
EV_Temp20_CloneLotta_age27_ID_5_20170422-113134.h264	1.51656368549	0.0259565707709
EV_Temp20_CloneLotta_age27_ID_5_20170422-113134.h264	0.804792422515	0.0137743318469
EV_Temp20_CloneLotta_age27_ID_5_20170422-113134.h264	1.20978760059	0.020705980087
EV_Temp20_CloneLotta_age27_ID_5_20170422-113134.h264	1.3579045193	0.0232410581188
EV_Temp20_CloneLotta_age27_ID_5_20170422-113134.h264	1.20410776138	0.0206087674544
EV_Temp20_CloneLotta_age27_ID_5_20170422-113134.h264	1.72038800019	0.029445102311
EV_Temp20_CloneLotta_age27_ID_5_20170422-113134.h264	2.05891265869	0.035239082043
EV_Temp20_CloneLotta_age27_ID_5_20170422-113134.h264	2.21159465496	0.037852293133
EV_Temp20_CloneLotta_age27_ID_5_20170422-113134.h264	2.39482192993	0.0409882984161
EV_Temp20_CloneLotta_age27_ID_5_20170422-113134.h264	2.18549236151	0.0374055423412
EV_Temp20_CloneLotta_age27_ID_5_20170422-113134.h264	2.20065779466	0.0376651045624
EV_Temp20_CloneLotta_age27_ID_5_20170422-113134.h264	2.27304665786	0.0389040677979
EV_Temp20_CloneLotta_age27_ID_5_20170422-113134.h264	2.18073729002	0.0373241574637
EV_Temp20_CloneLotta_age27_ID_5_20170422-113134.h264	2.09380677443	0.0358363082547
EV_Temp20_CloneLotta_age27_ID_5_20170422-113134.h264	2.15561669716	0.0368942088553
EV_Temp20_CloneLotta_age27_ID_5_20170422-113134.h264	2.04202813955	0.0349500970039
EV_Temp20_CloneLotta_age27_ID_5_20170422-113134.h264	2.02406646582	0.0346426760496
EV_Temp20_CloneLotta_age27_ID_5_20170422-113134.h264	2.00199021559	0.0342648325361
EV_Temp20_CloneLotta_age27_ID_5_20170422-113134.h264	1.98324558405	0.0339440109577
EV_Temp20_CloneLotta_age27_ID_5_20170422-113134.h264	2.06795689216	0.0353938775774
EV_Temp20_CloneLotta_age27_ID_5_20170422-113134.h264	2.10706782855	0.0360632762963
EV_Temp20_CloneLotta_age27_ID_5_20170422-113134.h264	2.12007490452	0.0362858974042
EV_Temp20_CloneLotta_age27_ID_5_20170422-113134.h264	2.52178880251	0.0431613852738
EV_Temp20_CloneLotta_age27_ID_5_20170422-113134.h264	2.58884738922	0.0443091187771
EV_Temp20_CloneLotta_age27_ID_5_20170422-113134.h264	2.72894382183	0.0467069231045
EV_Temp20_CloneLotta_age27_ID_5_20170422-113134.h264	2.91403760763	0.0498748744383
EV_Temp20_CloneLotta_age27_ID_5_20170422-113134.h264	3.26807739258	0.0559344015268
EV_Temp20_CloneLotta_age27_ID_5_20170422-113134.h264	2.99639938941	0.0512845280111
EV_Temp20_CloneLotta_age27_ID_5_20170422-113134.h264	2.99930244446	0.0513342149148
EV_Temp20_CloneLotta_age27_ID_5_20170422-113134.h264	2.93593979469	0.0502497387937
EV_Temp20_CloneLotta_age27_ID_5_20170422-113134.h264	3.29947640346	0.0564718076745
EV_Temp20_CloneLotta_age27_ID_5_20170422-113134.h264	3.39704396761	0.0581417140611
EV_Temp20_CloneLotta_age27_ID_5_20170422-113134.h264	3.49629549173	0.05984044207
EV_Temp20_CloneLotta_age27_ID_5_20170422-113134.h264	3.34635071388	0.057274079526
EV_Temp20_CloneLotta_age27_ID_5_20170422-113134.h264	3.23440550584	0.0553580942346
EV_Temp20_CloneLotta_age27_ID_5_20170422-113134.h264	3.24384409098	0.0555196392494
EV_Temp20_CloneLotta_age27_ID_5_20170422-113134.h264	3.34570303697	0.0572629942866
EV_Temp20_CloneLotta_age27_ID_5_20170422-113134.h264	2.77887892796	0.0475615816517
EV_Temp20_CloneLotta_age27_ID_5_20170422-113134.h264	2.74816964076	0.04703598039
EV_Temp20_CloneLotta_age27_ID_5_20170422-113134.h264	2.77394744286	0.0474771773874
EV_Temp20_CloneLotta_age27_ID_5_20170422-113134.h264	2.66352166396	0.0455871977101
EV_Temp20_CloneLotta_age27_ID_5_20170422-113134.h264	2.54327261118	0.0435290889221
EV_Temp20_CloneLotta_age27_ID_5_20170422-113134.h264	2.49347095783	0.0426767144705
EV_Temp20_CloneLotta_age27_ID_5_20170422-113134.h264	2.46480864305	0.0421861479291
EV_Temp20_CloneLotta_age27_ID_5_20170422-113134.h264	2.31589623084	0.0396374547202
EV_Temp20_CloneLotta_age27_ID_5_20170422-113134.h264	2.06704087331	0.0353781995624
EV_Temp20_CloneLotta_age27_ID_5_20170422-113134.h264	1.77151491018	0.0303201590397
EV_Temp20_CloneLotta_age27_ID_5_20170422-113134.h264	0.991014942022	0.0169616018923
EV_Temp20_CloneLotta_age27_ID_5_20170422-113134.h264	0.877094711157	0.0150118133256
EV_Temp20_CloneLotta_age27_ID_5_20170422-113134.h264	2.75890331855	0.0472196914137
EV_Temp20_CloneLotta_age27_ID_5_20170422-113134.h264	2.89340779231	0.0495217872146
EV_Temp20_CloneLotta_age27_ID_5_20170422-113134.h264	3.17254766024	0.0542993734157
EV_Temp20_CloneLotta_age27_ID_5_20170422-113134.h264	3.10798602471	0.0531943761921
EV_Temp20_CloneLotta_age27_ID_5_20170422-113134.h264	3.10410858154	0.053128012261
EV_Temp20_CloneLotta_age27_ID_5_20170422-113134.h264	3.41247278067	0.0584057841307
EV_Temp20_CloneLotta_age27_ID_5_20170422-113134.h264	3.32101166065	0.0568403918842
EV_Temp20_CloneLotta_age27_ID_5_20170422-113134.h264	3.16489958836	0.0541684737239
EV_Temp20_CloneLotta_age27_ID_5_20170422-113134.h264	2.98837368011	0.0511471649097
EV_Temp20_CloneLotta_age27_ID_5_20170422-113134.h264	2.79030755263	0.0477571869585
EV_Temp20_CloneLotta_age27_ID_5_20170422-113134.h264	2.87119560829	0.0491416171418
EV_Temp20_CloneLotta_age27_ID_5_20170422-113134.h264	2.91431522076	0.0498796258938
EV_Temp20_CloneLotta_age27_ID_5_20170422-113134.h264	3.55417691451	0.0608311048829
EV_Temp20_CloneLotta_age27_ID_5_20170422-113134.h264	3.24894976983	0.0556070249067
EV_Temp20_CloneLotta_age27_ID_5_20170422-113134.h264	2.7939444674	0.0478194341535
EV_Temp20_CloneLotta_age27_ID_5_20170422-113134.h264	2.74267483344	0.0469419346493
EV_Temp20_CloneLotta_age27_ID_5_20170422-113134.h264	2.71426427694	0.0464556770477
EV_Temp20_CloneLotta_age27_ID_5_20170422-113134.h264	1.08076579021	0.0184977221785
EV_Temp20_CloneLotta_age27_ID_5_20170422-113134.h264	1.05808495448	0.0181095309517
EV_Temp20_CloneLotta_age27_ID_5_20170422-113134.h264	0.922401212546	0.0157872515224
EV_Temp20_CloneLotta_age27_ID_5_20170422-113134.h264	1.39877280162	0.0239405344893
EV_Temp20_CloneLotta_age27_ID_5_20170422-113134.h264	2.24037083552	0.0383448085311
EV_Temp20_CloneLotta_age27_ID_5_20170422-113134.h264	2.21729395059	0.0379498387698
EV_Temp20_CloneLotta_age27_ID_5_20170422-113134.h264	2.33050656832	0.0398875162655
EV_Temp20_CloneLotta_age27_ID_5_20170422-113134.h264	2.34304016113	0.0401020335271
EV_Temp20_CloneLotta_age27_ID_5_20170422-113134.h264	0.97877084512	0.0167520394645
EV_Temp20_CloneLotta_age27_ID_5_20170422-113134.h264	1.16416503026	0.0199251322487
EV_Temp20_CloneLotta_age27_ID_5_20170422-113134.h264	0.871929748975	0.0149234130113
EV_Temp20_CloneLotta_age27_ID_5_20170422-113134.h264	2.34844721867	0.0401945773966
EV_Temp20_CloneLotta_age27_ID_5_20170422-113134.h264	2.34256014897	0.0400938179343
EV_Temp20_CloneLotta_age27_ID_5_20170422-113134.h264	2.27785513658	0.0389863667607
EV_Temp20_CloneLotta_age27_ID_5_20170422-113134.h264	2.50572197547	0.0428863953494
EV_Temp20_CloneLotta_age27_ID_5_20170422-113134.h264	2.61019356654	0.044674466812
EV_Temp20_CloneLotta_age27_ID_5_20170422-113134.h264	2.61852666121	0.0448170909323
EV_Temp20_CloneLotta_age27_ID_5_20170422-113134.h264	2.78545389322	0.0476741147109
EV_Temp20_CloneLotta_age27_ID_5_20170422-113134.h264	3.30733026945	0.0566062296117
EV_Temp20_CloneLotta_age27_ID_5_20170422-113134.h264	3.73320238554	0.0638951946755
EV_Temp20_CloneLotta_age27_ID_5_20170422-113134.h264	3.57750660236	0.0612304014635
EV_Temp20_CloneLotta_age27_ID_5_20170422-113134.h264	3.72635450803	0.0637779906183
EV_Temp20_CloneLotta_age27_ID_5_20170422-113134.h264	3.82153428591	0.0654070291243
EV_Temp20_CloneLotta_age27_ID_5_20170422-113134.h264	3.70250772329	0.0633698437256
EV_Temp20_CloneLotta_age27_ID_5_20170422-113134.h264	3.834069968	0.0656215821447
EV_Temp20_CloneLotta_age27_ID_5_20170422-113134.h264	4.05156692505	0.0693441262172
EV_Temp20_CloneLotta_age27_ID_5_20170422-113134.h264	3.78463419988	0.0647754699594
EV_Temp20_CloneLotta_age27_ID_5_20170422-113134.h264	2.46865004613	0.0422518950203
EV_Temp20_CloneLotta_age27_ID_5_20170422-113134.h264	2.04882313215	0.0350663959156
EV_Temp20_CloneLotta_age27_ID_5_20170422-113134.h264	1.84241176605	0.0315335859959
EV_Temp20_CloneLotta_age27_ID_5_20170422-113134.h264	1.11129944728	0.0190203174631
EV_Temp20_CloneLotta_age27_ID_5_20170422-113134.h264	1.47634738922	0.0252682533924
EV_Temp20_CloneLotta_age27_ID_5_20170422-113134.h264	1.65715122956	0.0283627806599
EV_Temp20_CloneLotta_age27_ID_5_20170422-113134.h264	0.883876058138	0.0151278786874
EV_Temp20_CloneLotta_age27_ID_5_20170422-113134.h264	1.94502415877	0.0332898365636
EV_Temp20_CloneLotta_age27_ID_5_20170422-113134.h264	1.42971452126	0.0244701139216
EV_Temp20_CloneLotta_age27_ID_5_20170422-113134.h264	1.04723956548	0.0179239079477
EV_Temp20_CloneLotta_age27_ID_5_20170422-113134.h264	0.987893165442	0.0169081714854
EV_Temp20_CloneLotta_age27_ID_5_20170422-113134.h264	0.907523838924	0.0155326195508
EV_Temp20_CloneLotta_age27_ID_5_20170422-113134.h264	1.40301012333	0.02401305788
EV_Temp20_CloneLotta_age27_ID_5_20170422-113134.h264	1.40459797639	0.0240402345959
EV_Temp20_CloneLotta_age27_ID_5_20170422-113134.h264	1.40015316303	0.0239641599057
EV_Temp20_CloneLotta_age27_ID_5_20170422-113134.h264	1.45282718512	0.024865696053
EV_Temp20_CloneLotta_age27_ID_5_20170422-113134.h264	1.71650102469	0.0293785752302
EV_Temp20_CloneLotta_age27_ID_5_20170422-113134.h264	2.38693019574	0.0408532283501
EV_Temp20_CloneLotta_age27_ID_5_20170422-113134.h264	2.19543433263	0.0375757030007
EV_Temp20_CloneLotta_age27_ID_5_20170422-113134.h264	2.3552877837	0.0403116562979
EV_Temp20_CloneLotta_age27_ID_5_20170422-113134.h264	2.10244842969	0.0359842135082
EV_Temp20_CloneLotta_age27_ID_5_20170422-113134.h264	1.39045315669	0.0237981405664
EV_Temp20_CloneLotta_age27_ID_5_20170422-113134.h264	2.304382468	0.0394403922408
EV_Temp20_CloneLotta_age27_ID_5_20170422-113134.h264	2.61602657612	0.0447743010143
EV_Temp20_CloneLotta_age27_ID_5_20170422-113134.h264	2.12332229908	0.0363414778111
EV_Temp20_CloneLotta_age27_ID_6_20170422-113302.h264	0.980866915629	0.0167879145175
EV_Temp20_CloneLotta_age27_ID_6_20170422-113302.h264	1.46548365373	0.0250823163811
EV_Temp20_CloneLotta_age27_ID_6_20170422-113302.h264	1.47499666948	0.0252451353045
EV_Temp20_CloneLotta_age27_ID_6_20170422-113302.h264	2.05483059663	0.0351692159808
EV_Temp20_CloneLotta_age27_ID_6_20170422-113302.h264	3.8182068458	0.0653500787069
EV_Temp20_CloneLotta_age27_ID_6_20170422-113302.h264	3.81947738941	0.0653718245495
EV_Temp20_CloneLotta_age27_ID_6_20170422-113302.h264	4.1753659263	0.0714629937386
EV_Temp20_CloneLotta_age27_ID_6_20170422-113302.h264	3.96166101309	0.0678053519548
EV_Temp20_CloneLotta_age27_ID_6_20170422-113302.h264	3.66654520182	0.0627543313388
EV_Temp20_CloneLotta_age27_ID_6_20170422-113302.h264	3.07288715949	0.0525936456144
EV_Temp20_CloneLotta_age27_ID_6_20170422-113302.h264	2.79518837269	0.047840724071
EV_Temp20_CloneLotta_age27_ID_6_20170422-113302.h264	2.93513045971	0.0502358867143
EV_Temp20_CloneLotta_age27_ID_6_20170422-113302.h264	2.78219592168	0.0476183532749
EV_Temp20_CloneLotta_age27_ID_6_20170422-113302.h264	2.69849229959	0.0461857335892
EV_Temp20_CloneLotta_age27_ID_6_20170422-113302.h264	2.80073750129	0.0479356995413
EV_Temp20_CloneLotta_age27_ID_6_20170422-113302.h264	2.66407976297	0.0455967497893
EV_Temp20_CloneLotta_age27_ID_6_20170422-113302.h264	2.62867429587	0.0449907716023
EV_Temp20_CloneLotta_age27_ID_6_20170422-113302.h264	1.18674793097	0.02031164728
EV_Temp20_CloneLotta_age27_ID_6_20170422-113302.h264	0.967998776803	0.0165676713722
EV_Temp20_CloneLotta_age27_ID_6_20170422-113302.h264	0.836938285828	0.0143245206613
EV_Temp20_CloneLotta_age27_ID_6_20170422-113302.h264	1.39023900546	0.0237944752857
EV_Temp20_CloneLotta_age27_ID_6_20170422-113302.h264	1.7706598722	0.0303055247358
EV_Temp20_CloneLotta_age27_ID_6_20170422-113302.h264	1.83230461121	0.0313605981533
EV_Temp20_CloneLotta_age27_ID_6_20170422-113302.h264	1.78115889769	0.0304852195951
EV_Temp20_CloneLotta_age27_ID_6_20170422-113302.h264	1.89110322806	0.0323669590956
EV_Temp20_CloneLotta_age27_ID_6_20170422-113302.h264	1.89727274234	0.0324725527055
EV_Temp20_CloneLotta_age27_ID_6_20170422-113302.h264	1.7708997477	0.0303096302972
EV_Temp20_CloneLotta_age27_ID_6_20170422-113302.h264	1.75548856295	0.0300458619428
EV_Temp20_CloneLotta_age27_ID_6_20170422-113302.h264	1.99867400536	0.0342080743225
EV_Temp20_CloneLotta_age27_ID_6_20170422-113302.h264	2.08885282957	0.035751519583
EV_Temp20_CloneLotta_age27_ID_6_20170422-113302.h264	2.61074069683	0.0446838311573
EV_Temp20_CloneLotta_age27_ID_6_20170422-113302.h264	2.31896799528	0.0396900291499
EV_Temp20_CloneLotta_age27_ID_6_20170422-113302.h264	2.36126991565	0.0404140427872
EV_Temp20_CloneLotta_age27_ID_6_20170422-113302.h264	2.59630638123	0.0444367822941
EV_Temp20_CloneLotta_age27_ID_6_20170422-113302.h264	2.42171410194	0.0414485682832
EV_Temp20_CloneLotta_age27_ID_6_20170422-113302.h264	2.49722434998	0.0427409552207
EV_Temp20_CloneLotta_age27_ID_6_20170422-113302.h264	2.51663167513	0.0430731190552
EV_Temp20_CloneLotta_age27_ID_6_20170422-113302.h264	2.13449981836	0.0365327853527
EV_Temp20_CloneLotta_age27_ID_6_20170422-113302.h264	2.11394573945	0.0361809943868
EV_Temp20_CloneLotta_age27_ID_6_20170422-113302.h264	2.66534221062	0.0456183570664
EV_Temp20_CloneLotta_age27_ID_6_20170422-113302.h264	1.68073554846	0.0287664353486
EV_Temp20_CloneLotta_age27_ID_6_20170422-113302.h264	1.08853190642	0.0186306422445
EV_Temp20_CloneLotta_age27_ID_6_20170422-113302.h264	1.85999736933	0.0318345703596
EV_Temp20_CloneLotta_age27_ID_6_20170422-113302.h264	2.56757512019	0.043945035711
EV_Temp20_CloneLotta_age27_ID_6_20170422-113302.h264	2.41047063974	0.0412561321033
EV_Temp20_CloneLotta_age27_ID_6_20170422-113302.h264	2.50328691923	0.0428447184252
EV_Temp20_CloneLotta_age27_ID_6_20170422-113302.h264	2.47941375732	0.0424361200773
EV_Temp20_CloneLotta_age27_ID_6_20170422-113302.h264	2.40121303852	0.0410976846977
EV_Temp20_CloneLotta_age27_ID_6_20170422-113302.h264	2.60597165328	0.0446022071426
EV_Temp20_CloneLotta_age27_ID_6_20170422-113302.h264	2.67811972691	0.0458370491722
EV_Temp20_CloneLotta_age27_ID_6_20170422-113302.h264	2.63820742094	0.0451539347045
EV_Temp20_CloneLotta_age27_ID_6_20170422-113302.h264	1.04812718318	0.017939099866
EV_Temp20_CloneLotta_age27_ID_6_20170422-113302.h264	2.10521724848	0.0360316029066
EV_Temp20_CloneLotta_age27_ID_6_20170422-113302.h264	2.09138399271	0.0357948414137
EV_Temp20_CloneLotta_age27_ID_6_20170422-113302.h264	2.31512815916	0.0396243088779
EV_Temp20_CloneLotta_age27_ID_6_20170422-113302.h264	2.50861771804	0.0429359570972
EV_Temp20_CloneLotta_age27_ID_6_20170422-113302.h264	2.31148758815	0.0395619991049
EV_Temp20_CloneLotta_age27_ID_6_20170422-113302.h264	2.49563179603	0.0427136980474
EV_Temp20_CloneLotta_age27_ID_6_20170422-113302.h264	2.42239442385	0.0414602122544
EV_Temp20_CloneLotta_age27_ID_6_20170422-113302.h264	2.28003791222	0.0390237258053
EV_Temp20_CloneLotta_age27_ID_6_20170422-113302.h264	1.9297327159	0.0330281176375
EV_Temp20_CloneLotta_age27_ID_6_20170422-113302.h264	1.99028776462	0.0340645405868
EV_Temp20_CloneLotta_age27_ID_6_20170422-113302.h264	2.09712794671	0.0358931513956
EV_Temp20_CloneLotta_age27_ID_6_20170422-113302.h264	2.17509022639	0.0372275057979
EV_Temp20_CloneLotta_age27_ID_6_20170422-113302.h264	1.4603700095	0.0249947943933
EV_Temp20_CloneLotta_age27_ID_6_20170422-113302.h264	2.28877397684	0.0391732469113
EV_Temp20_CloneLotta_age27_ID_6_20170422-113302.h264	2.52093115293	0.0431467062713
EV_Temp20_CloneLotta_age27_ID_6_20170422-113302.h264	2.33065673535	0.0398900864319
EV_Temp20_CloneLotta_age27_ID_6_20170422-113302.h264	1.83596594444	0.0314232632798
EV_Temp20_CloneLotta_age27_ID_6_20170422-113302.h264	0.898722941325	0.0153819888035
EV_Temp20_CloneLotta_age27_ID_6_20170422-113302.h264	1.62825360958	0.0278681867794
EV_Temp20_CloneLotta_age27_ID_6_20170422-113302.h264	1.10542439094	0.0189197636142
EV_Temp20_CloneLotta_age27_ID_6_20170422-113302.h264	1.56922203798	0.0268578387269
EV_Temp20_CloneLotta_age27_ID_6_20170422-113302.h264	1.53170639772	0.0262157441148
EV_Temp20_CloneLotta_age27_ID_6_20170422-113302.h264	1.46300145809	0.0250398326482
EV_Temp20_CloneLotta_age27_ID_6_20170422-113302.h264	1.47960993107	0.0253240930509
EV_Temp20_CloneLotta_age27_ID_6_20170422-113302.h264	1.4241768837	0.0243753351248
EV_Temp20_CloneLotta_age27_ID_6_20170422-113302.h264	1.64938942249	0.0282299343465
EV_Temp20_CloneLotta_age27_ID_6_20170422-113302.h264	1.59529442861	0.0273040777204
EV_Temp20_CloneLotta_age27_ID_6_20170422-113302.h264	1.56861810537	0.0268475021881
EV_Temp20_CloneLotta_age27_ID_6_20170422-113302.h264	1.56332413013	0.0267568937657
EV_Temp20_CloneLotta_age27_ID_6_20170422-113302.h264	1.51212513997	0.0258806033572
EV_Temp20_CloneLotta_age27_ID_6_20170422-113302.h264	1.46800998541	0.0251255555195
EV_Temp20_CloneLotta_age27_ID_6_20170422-113302.h264	1.42699924029	0.0244236408434
EV_Temp20_CloneLotta_age27_ID_6_20170422-113302.h264	1.36953280082	0.0234400806294
EV_Temp20_CloneLotta_age27_ID_6_20170422-113302.h264	0.852248271062	0.014586556947
EV_Temp20_CloneLotta_age27_ID_6_20170422-113302.h264	1.05593201637	0.0180726825879
EV_Temp20_CloneLotta_age27_ID_6_20170422-113302.h264	0.769240966944	0.0131658550111
EV_Temp20_CloneLotta_age27_ID_6_20170422-113302.h264	1.64296606064	0.0281199960379
EV_Temp20_CloneLotta_age27_ID_6_20170422-113302.h264	1.84144325403	0.0315170095401
EV_Temp20_CloneLotta_age27_ID_6_20170422-113302.h264	2.6792244339	0.0458559566571
EV_Temp20_CloneLotta_age27_ID_6_20170422-113302.h264	2.81468005254	0.0481743316684
EV_Temp20_CloneLotta_age27_ID_6_20170422-113302.h264	1.94838972825	0.0333474395797
EV_Temp20_CloneLotta_age27_ID_6_20170422-113302.h264	1.77304400224	0.0303463300383
EV_Temp20_CloneLotta_age27_ID_6_20170422-113302.h264	1.8189520205	0.0311320634278
EV_Temp20_CloneLotta_age27_ID_6_20170422-113302.h264	2.07812202454	0.0355678577276
EV_Temp20_CloneLotta_age27_ID_6_20170422-113302.h264	2.47019271851	0.0422782984514
EV_Temp20_CloneLotta_age27_ID_6_20170422-113302.h264	2.344905105	0.0401339527587
EV_Temp20_CloneLotta_age27_ID_6_20170422-113302.h264	2.64490930997	0.045268640113
EV_Temp20_CloneLotta_age27_ID_6_20170422-113302.h264	2.47430050483	0.0423486047942
EV_Temp20_CloneLotta_age27_ID_6_20170422-113302.h264	2.41583147196	0.0413478848085
EV_Temp20_CloneLotta_age27_ID_6_20170422-113302.h264	2.0700030811	0.0354288988881
EV_Temp20_CloneLotta_age27_ID_6_20170422-113302.h264	2.05116978572	0.035106559794
EV_Temp20_CloneLotta_age27_ID_6_20170422-113302.h264	2.26906318371	0.0388358891058
EV_Temp20_CloneLotta_age27_ID_6_20170422-113302.h264	2.29037358211	0.0392006247707
EV_Temp20_CloneLotta_age27_ID_6_20170422-113302.h264	2.04321485079	0.0349704080232
EV_Temp20_CloneLotta_age27_ID_6_20170422-113302.h264	1.44383714236	0.0247118280134
EV_Temp20_CloneLotta_age27_ID_6_20170422-113302.h264	1.19845534398	0.0205120241566
EV_Temp20_CloneLotta_age27_ID_6_20170422-113302.h264	1.39205955212	0.023825634642
EV_Temp20_CloneLotta_age27_ID_6_20170422-113302.h264	1.32358077709	0.0226535940695
EV_Temp20_CloneLotta_age27_ID_6_20170422-113302.h264	1.33846729132	0.022908382486
EV_Temp20_CloneLotta_age27_ID_6_20170422-113302.h264	1.5998246413	0.027381614053
EV_Temp20_CloneLotta_age27_ID_6_20170422-113302.h264	2.24706541208	0.0384593887837
EV_Temp20_CloneLotta_age27_ID_6_20170422-113302.h264	2.15601418275	0.036901011974
EV_Temp20_CloneLotta_age27_ID_6_20170422-113302.h264	2.63550807073	0.0451077342874
EV_Temp20_CloneLotta_age27_ID_6_20170422-113302.h264	1.9811752378	0.0339085761855
EV_Temp20_CloneLotta_age27_ID_6_20170422-113302.h264	2.3636775501	0.0404552503766
EV_Temp20_CloneLotta_age27_ID_6_20170422-113302.h264	2.02325713084	0.0346288239702
EV_Temp20_CloneLotta_age27_ID_6_20170422-113302.h264	1.908386408	0.0326627673677
EV_Temp20_CloneLotta_age27_ID_6_20170422-113302.h264	1.17174415588	0.0200548518988
EV_Temp20_CloneLotta_age27_ID_6_20170422-113302.h264	1.74797120168	0.0299171994133
EV_Temp20_CloneLotta_age27_ID_6_20170422-113302.h264	3.16530856499	0.0541754735162
EV_Temp20_CloneLotta_age27_ID_6_20170422-113302.h264	2.23894646865	0.0383204299441
EV_Temp20_CloneLotta_age27_ID_6_20170422-113302.h264	2.36589218727	0.0404931547436
EV_Temp20_CloneLotta_age27_ID_6_20170422-113302.h264	2.20169721163	0.0376828945837
EV_Temp20_CloneLotta_age27_ID_6_20170422-113302.h264	2.74540944026	0.0469887384968
EV_Temp20_CloneLotta_age27_ID_6_20170422-113302.h264	1.79623096613	0.0307431838433
EV_Temp20_CloneLotta_age27_ID_6_20170422-113302.h264	2.06714298688	0.0353799472755
EV_Temp20_CloneLotta_age27_ID_6_20170422-113302.h264	1.34492003367	0.0230188236533
EV_Temp20_CloneLotta_age27_ID_6_20170422-113302.h264	1.89673083525	0.0324632777572
EV_Temp20_CloneLotta_age27_ID_6_20170422-113302.h264	2.21715527461	0.037947465277
EV_Temp20_CloneLotta_age27_ID_6_20170422-113302.h264	2.35085250268	0.0402357447573
EV_Temp20_CloneLotta_age27_ID_6_20170422-113302.h264	1.90939553041	0.0326800388858
EV_Temp20_CloneLotta_age27_ID_6_20170422-113302.h264	1.59030875279	0.0272187459613
EV_Temp20_CloneLotta_age27_ID_6_20170422-113302.h264	0.962283289249	0.0164698486045
EV_Temp20_CloneLotta_age27_ID_6_20170422-113302.h264	1.81202801484	0.0310135564079
EV_Temp20_CloneLotta_age27_ID_6_20170422-113302.h264	2.27333889594	0.0389090695652
EV_Temp20_CloneLotta_age27_ID_6_20170422-113302.h264	2.66281052516	0.045575026296
EV_Temp20_CloneLotta_age27_ID_6_20170422-113302.h264	2.66966153658	0.0456922839915
EV_Temp20_CloneLotta_age27_ID_6_20170422-113302.h264	2.353501449	0.0402810824925
EV_Temp20_CloneLotta_age27_ID_6_20170422-113302.h264	2.4458228302	0.04186119844
EV_Temp20_CloneLotta_age27_ID_6_20170422-113302.h264	2.53491548978	0.0433860535751
EV_Temp20_CloneLotta_age27_ID_6_20170422-113302.h264	2.83983733837	0.0486049082914
EV_Temp20_CloneLotta_age27_ID_6_20170422-113302.h264	1.79409781089	0.030706674071
EV_Temp20_CloneLotta_age27_ID_6_20170422-113302.h264	1.8507299746	0.0316759553345
EV_Temp20_CloneLotta_age27_ID_6_20170422-113302.h264	1.81805258531	0.0311166692485
EV_Temp20_CloneLotta_age27_ID_6_20170422-113302.h264	1.76129010274	0.0301451575276
EV_Temp20_CloneLotta_age27_ID_6_20170422-113302.h264	1.71361572853	0.0293291922767
EV_Temp20_CloneLotta_age27_ID_6_20170422-113302.h264	1.80827148878	0.0309492620194
EV_Temp20_CloneLotta_age27_ID_6_20170422-113302.h264	2.05262052976	0.0351313898363
EV_Temp20_CloneLotta_age27_ID_6_20170422-113302.h264	2.59505176838	0.0444153091126
EV_Temp20_CloneLotta_age27_ID_6_20170422-113302.h264	2.8768100269	0.0492377100758
EV_Temp20_CloneLotta_age27_ID_6_20170422-113302.h264	2.63235769712	0.0450538144315
EV_Temp20_CloneLotta_age27_ID_6_20170422-113302.h264	2.4869683339	0.0425654195611
EV_Temp20_CloneLotta_age27_ID_6_20170422-113302.h264	2.49333410997	0.0426743722667
EV_Temp20_CloneLotta_age27_ID_6_20170422-113302.h264	2.75125785828	0.0470888364205
EV_Temp20_CloneLotta_age27_ID_6_20170422-113302.h264	2.69407660558	0.0461101572878
EV_Temp20_CloneLotta_age27_ID_6_20170422-113302.h264	2.47695728595	0.042394076625
EV_Temp20_CloneLotta_age27_ID_6_20170422-113302.h264	1.83247554045	0.0313635236732
EV_Temp20_CloneLotta_age27_ID_6_20170422-113302.h264	1.777722815	0.0304264097183
EV_Temp20_CloneLotta_age27_ID_6_20170422-113302.h264	2.04109018326	0.0349340435211
EV_Temp20_CloneLotta_age27_ID_6_20170422-113302.h264	1.68991871907	0.0289236088456
EV_Temp20_CloneLotta_age27_ID_6_20170422-113302.h264	1.5392799084	0.026345367663
EV_Temp20_CloneLotta_age27_ID_6_20170422-113302.h264	1.52448271091	0.0260921079368
EV_Temp20_CloneLotta_age27_ID_6_20170422-113302.h264	1.47747338075	0.0252875251705
EV_Temp20_CloneLotta_age27_ID_6_20170422-113302.h264	1.38417826432	0.0236907433702
EV_Temp20_CloneLotta_age27_ID_6_20170422-113302.h264	1.46808624414	0.0251268607171
EV_Temp20_CloneLotta_age27_ID_6_20170422-113302.h264	2.4774929252	0.0424032442968
EV_Temp20_CloneLotta_age27_ID_6_20170422-113302.h264	2.67794840593	0.0458341169476
EV_Temp20_CloneLotta_age27_ID_6_20170422-113302.h264	2.62256367317	0.0448861859446
EV_Temp20_CloneLotta_age27_ID_6_20170422-113302.h264	2.45451136369	0.0420099060324
EV_Temp20_CloneLotta_age27_ID_6_20170422-113302.h264	2.42216042445	0.0414562072647
EV_Temp20_CloneLotta_age27_ID_6_20170422-113302.h264	3.03824010115	0.0520006478851
EV_Temp20_CloneLotta_age27_ID_6_20170422-113302.h264	3.24274147327	0.0555007675233
EV_Temp20_CloneLotta_age27_ID_6_20170422-113302.h264	2.88092146947	0.0493080789967
EV_Temp20_CloneLotta_age27_ID_6_20170422-113302.h264	2.66851060427	0.0456725853423
EV_Temp20_CloneLotta_age27_ID_6_20170422-113302.h264	2.99461671096	0.0512540167837
EV_Temp20_CloneLotta_age27_ID_6_20170422-113302.h264	3.42457049737	0.0586128412049
EV_Temp20_CloneLotta_age27_ID_6_20170422-113302.h264	3.48462320474	0.0596406663889
EV_Temp20_CloneLotta_age27_ID_6_20170422-113302.h264	3.39625552544	0.0581282195701
EV_Temp20_CloneLotta_age27_ID_6_20170422-113302.h264	3.19141229483	0.0546222488922
EV_Temp20_CloneLotta_age27_ID_6_20170422-113302.h264	3.18174441118	0.0544567793451
EV_Temp20_CloneLotta_age27_ID_6_20170422-113302.h264	3.02288389059	0.0517378204351
EV_Temp20_CloneLotta_age27_ID_6_20170422-113302.h264	3.00573716677	0.0514443476621
EV_Temp20_CloneLotta_age27_ID_6_20170422-113302.h264	3.4524488097	0.0590899892429
EV_Temp20_CloneLotta_age27_ID_6_20170422-113302.h264	3.54601566315	0.0606914219269
EV_Temp20_CloneLotta_age27_ID_6_20170422-113302.h264	3.31894275078	0.0568049816961
EV_Temp20_CloneLotta_age27_ID_6_20170422-113302.h264	3.19595569611	0.0547000109526
EV_Temp20_CloneLotta_age27_ID_6_20170422-113302.h264	3.15279377571	0.0539612780842
EV_Temp20_CloneLotta_age27_ID_6_20170422-113302.h264	3.48022004641	0.0595653046405
EV_Temp20_CloneLotta_age27_ID_6_20170422-113302.h264	3.80906075991	0.0651935399292
EV_Temp20_CloneLotta_age27_ID_6_20170422-113302.h264	3.46014127878	0.0592216488099
EV_Temp20_CloneLotta_age27_ID_6_20170422-113302.h264	3.04365577698	0.0520933392598
EV_Temp20_CloneLotta_age27_ID_6_20170422-113302.h264	3.07727046967	0.0526686676539
EV_Temp20_CloneLotta_age27_ID_6_20170422-113302.h264	3.43387484624	0.0587720887145
EV_Temp20_CloneLotta_age27_ID_6_20170422-113302.h264	3.19851271409	0.0547437752989
EV_Temp20_CloneLotta_age27_ID_6_20170422-113302.h264	3.1858704787	0.0545273985778
EV_Temp20_CloneLotta_age27_ID_6_20170422-113302.h264	3.14172450726	0.0537718232973
EV_Temp20_CloneLotta_age27_ID_6_20170422-113302.h264	2.96801233732	0.0507986726964
EV_Temp20_CloneLotta_age27_ID_6_20170422-113302.h264	3.23768489251	0.0554142221987
EV_Temp20_CloneLotta_age27_ID_6_20170422-113302.h264	3.27564554948	0.056063933443
EV_Temp20_CloneLotta_age27_ID_6_20170422-113302.h264	3.3542690864	0.0574096055172
EV_Temp20_CloneLotta_age27_ID_6_20170422-113302.h264	3.04640448644	0.0521403844794
EV_Temp20_CloneLotta_age27_ID_6_20170422-113302.h264	2.99431663807	0.0512488809207
EV_Temp20_CloneLotta_age27_ID_6_20170422-113302.h264	3.06324669765	0.052428645402
EV_Temp20_CloneLotta_age27_ID_6_20170422-113302.h264	3.23026873075	0.0552872917378
EV_Temp20_CloneLotta_age27_ID_6_20170422-113302.h264	3.10245308803	0.0530996778528
EV_Temp20_CloneLotta_age27_ID_6_20170422-113302.h264	3.08526379512	0.0528054764934
EV_Temp20_CloneLotta_age27_ID_6_20170422-113302.h264	3.02449341994	0.051765368149
EV_Temp20_CloneLotta_age27_ID_6_20170422-113302.h264	2.98989075881	0.051173130295
EV_Temp20_CloneLotta_age27_ID_6_20170422-113302.h264	2.98188724811	0.0510361471312
EV_Temp20_CloneLotta_age27_ID_6_20170422-113302.h264	3.32700972337	0.0569430510346
EV_Temp20_CloneLotta_age27_ID_6_20170422-113302.h264	3.29385493352	0.0563755940545
EV_Temp20_CloneLotta_age27_ID_6_20170422-113302.h264	3.59713121267	0.0615662842169
EV_Temp20_CloneLotta_age27_ID_6_20170422-113302.h264	3.4823430164	0.0596016400885
EV_Temp20_CloneLotta_age27_ID_6_20170422-113302.h264	3.27254427396	0.0560108539198
EV_Temp20_CloneLotta_age27_ID_6_20170422-113302.h264	3.27237425877	0.0560079440444
EV_Temp20_CloneLotta_age27_ID_6_20170422-113302.h264	3.05374073322	0.0522659471647
EV_Temp20_CloneLotta_age27_ID_6_20170422-113302.h264	3.0572154676	0.0523254185801
EV_Temp20_CloneLotta_age27_ID_6_20170422-113302.h264	1.76035345224	0.0301291263941
EV_Temp20_CloneLotta_age27_ID_6_20170422-113302.h264	1.7661852866	0.0302289404821
EV_Temp20_CloneLotta_age27_ID_6_20170422-113302.h264	1.63589045158	0.0279988942674
EV_Temp20_CloneLotta_age27_ID_6_20170422-113302.h264	1.96537348821	0.0336381231635
EV_Temp20_CloneLotta_age27_ID_6_20170422-113302.h264	1.81784000103	0.0311130307869
EV_Temp20_CloneLotta_age27_ID_6_20170422-113302.h264	1.85392931571	0.0317307132882
EV_Temp20_CloneLotta_age27_ID_6_20170422-113302.h264	2.4696764051	0.0422694615488
EV_Temp20_CloneLotta_age27_ID_6_20170422-113302.h264	2.40420044826	0.0411488153644
EV_Temp20_CloneLotta_age27_ID_6_20170422-113302.h264	2.46920109382	0.0422613264135
EV_Temp20_CloneLotta_age27_ID_6_20170422-113302.h264	2.35954991561	0.0403846043248
EV_Temp20_CloneLotta_age27_ID_6_20170422-113302.h264	2.68872569744	0.046018574437
EV_Temp20_CloneLotta_age27_ID_6_20170422-113302.h264	2.4767439182	0.0423904247538
EV_Temp20_CloneLotta_age27_ID_6_20170422-113302.h264	1.67301095669	0.0286342259895
EV_Temp20_CloneLotta_age27_ID_6_20170422-113302.h264	1.7581843875	0.0300920020168
EV_Temp20_CloneLotta_age27_ID_6_20170422-113302.h264	1.80907834273	0.0309630716352
EV_Temp20_CloneLotta_age27_ID_6_20170422-113302.h264	1.76384633725	0.0301889084644
EV_Temp20_CloneLotta_age27_ID_6_20170422-113302.h264	1.68152856093	0.0287800080621
EV_Temp20_CloneLotta_age27_ID_6_20170422-113302.h264	1.99103376829	0.0340773087265
EV_Temp20_CloneLotta_age27_ID_6_20170422-113302.h264	2.50167556176	0.0428171394224
EV_Temp20_CloneLotta_age27_ID_6_20170422-113302.h264	1.93066466552	0.0330440683136
EV_Temp20_CloneLotta_age27_ID_6_20170422-113302.h264	2.09614572378	0.0358763402724
EV_Temp20_CloneLotta_age27_ID_6_20170422-113302.h264	1.77939841784	0.0304550883053
EV_Temp20_CloneLotta_age27_ID_6_20170422-113302.h264	0.880795610134	0.015075155635
EV_Temp20_CloneLotta_age27_ID_6_20170422-113302.h264	0.80038567323	0.013698908638
EV_Temp20_CloneLotta_age27_ID_6_20170422-113302.h264	1.26757317763	0.0216950024633
EV_Temp20_CloneLotta_age27_ID_6_20170422-113302.h264	0.838403067222	0.0143495909582
EV_Temp20_CloneLotta_age27_ID_6_20170422-113302.h264	2.11858968735	0.0362604773411
EV_Temp20_CloneLotta_age27_ID_6_20170422-113302.h264	1.99757386868	0.0341892450601
EV_Temp20_CloneLotta_age27_ID_6_20170422-113302.h264	1.0417236042	0.0178295001488
EV_Temp20_CloneLotta_age27_ID_6_20170422-113302.h264	1.05731002734	0.0180962677757
EV_Temp20_CloneLotta_age27_ID_6_20170422-113302.h264	1.03384721316	0.0176946926867
EV_Temp20_CloneLotta_age27_ID_6_20170422-113302.h264	1.07651887087	0.0184250345206
EV_Temp20_CloneLotta_age27_ID_6_20170422-113302.h264	1.09092609112	0.0186716196365
EV_Temp20_CloneLotta_age27_ID_6_20170422-113302.h264	1.06687514452	0.018259978435
EV_Temp20_CloneLotta_age27_ID_6_20170422-113302.h264	1.06740791101	0.0182690969384
EV_Temp20_CloneLotta_age27_ID_6_20170422-113302.h264	1.53642255636	0.0262964629839
EV_Temp20_CloneLotta_age27_ID_6_20170422-113302.h264	1.50624525217	0.025779966816
EV_Temp20_CloneLotta_age27_ID_6_20170422-113302.h264	2.20044938894	0.0376615376185
EV_Temp20_CloneLotta_age27_ID_6_20170422-113302.h264	3.33440081376	0.0570695523894
EV_Temp20_CloneLotta_age27_ID_6_20170422-113302.h264	3.68811467097	0.0631235010994
EV_Temp20_CloneLotta_age27_ID_6_20170422-113302.h264	2.96276928828	0.0507089358956
EV_Temp20_CloneLotta_age27_ID_6_20170422-113302.h264	2.96512625768	0.0507492763333
EV_Temp20_CloneLotta_age27_ID_6_20170422-113302.h264	3.02738106654	0.0518147913312
EV_Temp20_CloneLotta_age27_ID_6_20170422-113302.h264	3.04259494488	0.0520751827105
EV_Temp20_CloneLotta_age27_ID_6_20170422-113302.h264	2.77603280581	0.0475128691764
EV_Temp20_CloneLotta_age27_ID_6_20170422-113302.h264	3.03294952099	0.0519100975708
EV_Temp20_CloneLotta_age27_ID_6_20170422-113302.h264	2.98317737873	0.0510582282128
EV_Temp20_CloneLotta_age27_ID_6_20170422-113302.h264	2.77454967792	0.0474874848721
EV_Temp20_CloneLotta_age27_ID_6_20170422-113302.h264	2.62368222163	0.0449053303318
EV_Temp20_CloneLotta_age27_ID_6_20170422-113302.h264	2.41194958907	0.0412814448898
EV_Temp20_CloneLotta_age27_ID_6_20170422-113302.h264	2.3299975674	0.0398788045189
EV_Temp20_CloneLotta_age27_ID_6_20170422-113302.h264	2.9512414228	0.0505116320441
EV_Temp20_CloneLotta_age27_ID_6_20170422-113302.h264	2.82743510907	0.0483926393667
EV_Temp20_CloneLotta_age27_ID_6_20170422-113302.h264	2.90442900731	0.0497104195482
EV_Temp20_CloneLotta_age27_ID_6_20170422-113302.h264	3.11045424828	0.0532366207879
EV_Temp20_CloneLotta_age27_ID_6_20170422-113302.h264	3.06143894782	0.0523977050685
EV_Temp20_CloneLotta_age27_ID_6_20170422-113302.h264	3.11395457635	0.053296530249
EV_Temp20_CloneLotta_age27_ID_6_20170422-113302.h264	3.041407189	0.0520548538118
EV_Temp20_CloneLotta_age27_ID_6_20170422-113302.h264	3.17641465701	0.0543655585526
EV_Temp20_CloneLotta_age27_ID_6_20170422-113302.h264	3.18151903006	0.0544529218606
EV_Temp20_CloneLotta_age27_ID_6_20170422-113302.h264	3.35392931718	0.0574037902364
EV_Temp20_CloneLotta_age27_ID_6_20170422-113302.h264	3.32148096525	0.0568484242129
EV_Temp20_CloneLotta_age27_ID_6_20170422-113302.h264	3.28839956137	0.0562822232619
EV_Temp20_CloneLotta_age27_ID_6_20170422-113302.h264	3.32107329442	0.0568414467699
EV_Temp20_CloneLotta_age27_ID_6_20170422-113302.h264	3.84077185704	0.0657362875532
EV_Temp20_CloneLotta_age27_ID_6_20170422-113302.h264	3.90234529935	0.0667901407005
EV_Temp20_CloneLotta_age27_ID_6_20170422-113302.h264	3.76973136315	0.064520402177
EV_Temp20_CloneLotta_age27_ID_6_20170422-113302.h264	3.29628293844	0.0564171502926
EV_Temp20_CloneLotta_age27_ID_6_20170422-113302.h264	3.26147892292	0.0558214661807
EV_Temp20_CloneLotta_age27_ID_6_20170422-113302.h264	3.3729872102	0.0577299734054
EV_Temp20_CloneLotta_age27_ID_6_20170422-113302.h264	3.30537627	0.0565727861596
EV_Temp20_CloneLotta_age27_ID_6_20170422-113302.h264	4.04697259756	0.0692654925352
EV_Temp20_CloneLotta_age27_ID_6_20170422-113302.h264	3.55666942596	0.0608737651752
EV_Temp20_CloneLotta_age27_ID_6_20170422-113302.h264	3.27860397045	0.0561145679559
EV_Temp20_CloneLotta_age27_ID_6_20170422-113302.h264	3.24048296121	0.0554621122208
EV_Temp20_CloneLotta_age27_ID_6_20170422-113302.h264	3.31179271111	0.0566826060171
EV_Temp20_CloneLotta_age27_ID_6_20170422-113302.h264	3.69159645667	0.0631830932008
EV_Temp20_CloneLotta_age27_ID_6_20170422-113302.h264	3.01634235382	0.0516258595173
EV_Temp20_CloneLotta_age27_ID_6_20170422-113302.h264	3.096289711	0.0529941892844
EV_Temp20_CloneLotta_age27_ID_6_20170422-113302.h264	3.258111003	0.0557638229359
EV_Temp20_CloneLotta_age27_ID_6_20170422-113302.h264	3.11925011855	0.0533871654906
EV_Temp20_CloneLotta_age27_ID_6_20170422-113302.h264	3.36969607133	0.0576736442978
EV_Temp20_CloneLotta_age27_ID_6_20170422-113302.h264	3.48966698867	0.0597269926906
EV_Temp20_CloneLotta_age27_ID_6_20170422-113302.h264	3.28216305953	0.0561754831342
EV_Temp20_CloneLotta_age27_ID_6_20170422-113302.h264	3.1810337947	0.0544446168708
EV_Temp20_CloneLotta_age27_ID_6_20170422-113302.h264	3.0085710144	0.0514928500542
EV_Temp20_CloneLotta_age27_ID_6_20170422-113302.h264	3.19473895146	0.0546791859
EV_Temp20_CloneLotta_age27_ID_6_20170422-113302.h264	3.17540109488	0.0543482110469
EV_Temp20_CloneLotta_age27_ID_6_20170422-113302.h264	3.32798385033	0.0569597235922
EV_Temp20_CloneLotta_age27_ID_6_20170422-113302.h264	3.32223362849	0.0568613063338
EV_Temp20_CloneLotta_age27_ID_6_20170422-113302.h264	3.24095278813	0.0554701534892
EV_Temp20_CloneLotta_age27_ID_6_20170422-113302.h264	3.18314631829	0.0544807735246
EV_Temp20_CloneLotta_age27_ID_6_20170422-113302.h264	2.5937705172	0.044393380006
EV_Temp20_CloneLotta_age27_ID_6_20170422-113302.h264	2.46104715494	0.0421217686134
EV_Temp20_CloneLotta_age27_ID_6_20170422-113302.h264	2.46101007021	0.042121133894
EV_Temp20_CloneLotta_age27_ID_6_20170422-113302.h264	2.12658327396	0.0363972906505
EV_Temp20_CloneLotta_age27_ID_6_20170422-113302.h264	1.79957929905	0.0308004918491
EV_Temp20_CloneLotta_age27_ID_6_20170422-113302.h264	0.993770441642	0.0170087633281
EV_Temp20_CloneLotta_age27_ID_6_20170422-113302.h264	2.06635075789	0.0353663879716
EV_Temp20_CloneLotta_age27_ID_6_20170422-113302.h264	2.72042869861	0.0465611834955
EV_Temp20_CloneLotta_age27_ID_6_20170422-113302.h264	3.1646522698	0.0541642407716
EV_Temp20_CloneLotta_age27_ID_6_20170422-113302.h264	3.10675961715	0.053173385755
EV_Temp20_CloneLotta_age27_ID_6_20170422-113302.h264	2.73024257073	0.0467291516913
EV_Temp20_CloneLotta_age27_ID_6_20170422-113302.h264	2.46419622275	0.0421756661201
EV_Temp20_CloneLotta_age27_ID_6_20170422-113302.h264	3.92069623214	0.0671042239731
EV_Temp20_CloneLotta_age27_ID_6_20170422-113302.h264	3.10270902487	0.0531040583103
EV_Temp20_CloneLotta_age27_ID_7_20170422-113407.h264	1.87045199761	0.0320135053437
EV_Temp20_CloneLotta_age27_ID_7_20170422-113407.h264	1.8477455682	0.0316248760712
EV_Temp20_CloneLotta_age27_ID_7_20170422-113407.h264	1.79083043759	0.0306507517202
EV_Temp20_CloneLotta_age27_ID_7_20170422-113407.h264	1.61962449	0.0277204960789
EV_Temp20_CloneLotta_age27_ID_7_20170422-113407.h264	1.55138049786	0.0265524739057
EV_Temp20_CloneLotta_age27_ID_7_20170422-113407.h264	1.2588561777	0.0215458076567
EV_Temp20_CloneLotta_age27_ID_7_20170422-113407.h264	2.30956545023	0.0395291009751
EV_Temp20_CloneLotta_age27_ID_7_20170422-113407.h264	1.85184225523	0.0316949924452
EV_Temp20_CloneLotta_age27_ID_7_20170422-113407.h264	1.41031137466	0.0241380216048
EV_Temp20_CloneLotta_age27_ID_7_20170422-113407.h264	1.56905580961	0.0268549936644
EV_Temp20_CloneLotta_age27_ID_7_20170422-113407.h264	2.08917797382	0.0357570845519
EV_Temp20_CloneLotta_age27_ID_7_20170422-113407.h264	2.61057303209	0.0446809615107
EV_Temp20_CloneLotta_age27_ID_7_20170422-113407.h264	2.51785390414	0.0430940379747
EV_Temp20_CloneLotta_age27_ID_7_20170422-113407.h264	2.38268294995	0.0407805351049
EV_Temp20_CloneLotta_age27_ID_7_20170422-113407.h264	2.38156178988	0.0407613460191
EV_Temp20_CloneLotta_age27_ID_7_20170422-113407.h264	2.41145625775	0.0412730013345
EV_Temp20_CloneLotta_age27_ID_7_20170422-113407.h264	0.872297592897	0.0149297088015
EV_Temp20_CloneLotta_age27_ID_7_20170422-113407.h264	1.98159374677	0.0339157391274
EV_Temp20_CloneLotta_age27_ID_7_20170422-113407.h264	2.16387274962	0.0370355143685
EV_Temp20_CloneLotta_age27_ID_7_20170422-113407.h264	2.10918466128	0.0360995067026
EV_Temp20_CloneLotta_age27_ID_7_20170422-113407.h264	1.9285366029	0.0330076457035
EV_Temp20_CloneLotta_age27_ID_7_20170422-113407.h264	1.73386425018	0.0296757535127
EV_Temp20_CloneLotta_age27_ID_7_20170422-113407.h264	1.85929249837	0.0318225062221
EV_Temp20_CloneLotta_age27_ID_7_20170422-113407.h264	1.87100800734	0.0320230216641
EV_Temp20_CloneLotta_age27_ID_7_20170422-113407.h264	1.88812979038	0.0323160675661
EV_Temp20_CloneLotta_age27_ID_7_20170422-113407.h264	1.9995182052	0.0342225231275
EV_Temp20_CloneLotta_age27_ID_7_20170422-113407.h264	1.802400611	0.0308487796882
EV_Temp20_CloneLotta_age27_ID_7_20170422-113407.h264	1.64933993266	0.028229087309
EV_Temp20_CloneLotta_age27_ID_7_20170422-113407.h264	1.75682883629	0.0300688012366
EV_Temp20_CloneLotta_age27_ID_7_20170422-113407.h264	1.70424909298	0.0291688787068
EV_Temp20_CloneLotta_age27_ID_7_20170422-113407.h264	1.45769194383	0.0249489582694
EV_Temp20_CloneLotta_age27_ID_7_20170422-113407.h264	1.83568141057	0.0314183933732
EV_Temp20_CloneLotta_age27_ID_7_20170422-113407.h264	2.36857482323	0.0405390690899
EV_Temp20_CloneLotta_age27_ID_7_20170422-113407.h264	2.45187521421	0.0419647873201
EV_Temp20_CloneLotta_age27_ID_7_20170422-113407.h264	2.46551246937	0.0421981941872
EV_Temp20_CloneLotta_age27_ID_7_20170422-113407.h264	2.3722417714	0.0406018303183
EV_Temp20_CloneLotta_age27_ID_7_20170422-113407.h264	1.99018917671	0.0340628532167
EV_Temp20_CloneLotta_age27_ID_7_20170422-113407.h264	2.2407173949	0.0383507400281
EV_Temp20_CloneLotta_age27_ID_7_20170422-113407.h264	2.28967341203	0.0391886410905
EV_Temp20_CloneLotta_age27_ID_7_20170422-113407.h264	2.34135515653	0.0400731940253
EV_Temp20_CloneLotta_age27_ID_7_20170422-113407.h264	1.71707766606	0.0293884446691
EV_Temp20_CloneLotta_age27_ID_7_20170422-113407.h264	1.82074736522	0.0311627914432
EV_Temp20_CloneLotta_age27_ID_7_20170422-113407.h264	1.80937541228	0.0309681560948
EV_Temp20_CloneLotta_age27_ID_7_20170422-113407.h264	1.80665660565	0.0309216226736
EV_Temp20_CloneLotta_age27_ID_7_20170422-113407.h264	1.7604478616	0.0301307422466
EV_Temp20_CloneLotta_age27_ID_7_20170422-113407.h264	1.74773811634	0.0299132100681
EV_Temp20_CloneLotta_age27_ID_7_20170422-113407.h264	1.70990477489	0.0292656778779
EV_Temp20_CloneLotta_age27_ID_7_20170422-113407.h264	1.65573861489	0.0283386032164
EV_Temp20_CloneLotta_age27_ID_7_20170422-113407.h264	1.5885211123	0.0271881498066
EV_Temp20_CloneLotta_age27_ID_7_20170422-113407.h264	1.80203289766	0.030842486133
EV_Temp20_CloneLotta_age27_ID_7_20170422-113407.h264	1.38338512127	0.0236771684218
EV_Temp20_CloneLotta_age27_ID_7_20170422-113407.h264	1.26735040811	0.0216911896773
EV_Temp20_CloneLotta_age27_ID_7_20170422-113407.h264	1.28329723211	0.0219641257035
EV_Temp20_CloneLotta_age27_ID_7_20170422-113407.h264	1.16658036892	0.0199664716989
EV_Temp20_CloneLotta_age27_ID_7_20170422-113407.h264	1.78334245682	0.0305225920494
EV_Temp20_CloneLotta_age27_ID_7_20170422-113407.h264	1.52157913355	0.0260424120934
EV_Temp20_CloneLotta_age27_ID_7_20170422-113407.h264	2.48274198092	0.0424930839042
EV_Temp20_CloneLotta_age27_ID_7_20170422-113407.h264	2.43172123249	0.0416198441714
EV_Temp20_CloneLotta_age27_ID_7_20170422-113407.h264	2.74871337597	0.0470452866272
EV_Temp20_CloneLotta_age27_ID_7_20170422-113407.h264	3.08067495199	0.0527269366784
EV_Temp20_CloneLotta_age27_ID_7_20170422-113407.h264	3.17462910579	0.0543349981568
EV_Temp20_CloneLotta_age27_ID_7_20170422-113407.h264	2.86536442683	0.0490418142285
EV_Temp20_CloneLotta_age27_ID_7_20170422-113407.h264	2.79406512334	0.0478214992264
EV_Temp20_CloneLotta_age27_ID_7_20170422-113407.h264	2.58079138536	0.0441712371725
EV_Temp20_CloneLotta_age27_ID_7_20170422-113407.h264	2.43862473708	0.0417380003077
EV_Temp20_CloneLotta_age27_ID_7_20170422-113407.h264	2.71225125533	0.0464212234085
EV_Temp20_CloneLotta_age27_ID_7_20170422-113407.h264	2.39043026264	0.0409131333413
EV_Temp20_CloneLotta_age27_ID_7_20170422-113407.h264	2.38161480537	0.0407622533996
EV_Temp20_CloneLotta_age27_ID_7_20170422-113407.h264	2.08523576296	0.0356896120969
EV_Temp20_CloneLotta_age27_ID_7_20170422-113407.h264	2.50245303521	0.0428304461795
EV_Temp20_CloneLotta_age27_ID_7_20170422-113407.h264	2.56577651097	0.0439142518224
EV_Temp20_CloneLotta_age27_ID_7_20170422-113407.h264	2.57976058667	0.0441535946564
EV_Temp20_CloneLotta_age27_ID_7_20170422-113407.h264	2.42262633397	0.0414641814853
EV_Temp20_CloneLotta_age27_ID_7_20170422-113407.h264	2.69789842165	0.0461755691399
EV_Temp20_CloneLotta_age27_ID_7_20170422-113407.h264	2.2711365333	0.0388713752814
EV_Temp20_CloneLotta_age27_ID_7_20170422-113407.h264	2.26970198118	0.0388468223702
EV_Temp20_CloneLotta_age27_ID_7_20170422-113407.h264	2.33436546913	0.039953562837
EV_Temp20_CloneLotta_age27_ID_7_20170422-113407.h264	2.26260835207	0.0387254121797
EV_Temp20_CloneLotta_age27_ID_7_20170422-113407.h264	2.15214588019	0.0368348044878
EV_Temp20_CloneLotta_age27_ID_7_20170422-113407.h264	2.09001042146	0.0357713322134
EV_Temp20_CloneLotta_age27_ID_7_20170422-113407.h264	2.72306928781	0.0466063781953
EV_Temp20_CloneLotta_age27_ID_7_20170422-113407.h264	3.01646744948	0.0516280005777
EV_Temp20_CloneLotta_age27_ID_7_20170422-113407.h264	2.93172858898	0.0501776623884
EV_Temp20_CloneLotta_age27_ID_7_20170422-113407.h264	3.10538852692	0.0531499190184
EV_Temp20_CloneLotta_age27_ID_7_20170422-113407.h264	3.08946507674	0.0528773830442
EV_Temp20_CloneLotta_age27_ID_7_20170422-113407.h264	2.91759434627	0.049935749388
EV_Temp20_CloneLotta_age27_ID_7_20170422-113407.h264	2.91375346551	0.0498700112365
EV_Temp20_CloneLotta_age27_ID_7_20170422-113407.h264	2.86992480351	0.0491198668294
EV_Temp20_CloneLotta_age27_ID_7_20170422-113407.h264	2.81353120951	0.0481546687781
EV_Temp20_CloneLotta_age27_ID_7_20170422-113407.h264	2.27070405226	0.0388639732022
EV_Temp20_CloneLotta_age27_ID_7_20170422-113407.h264	2.58100814819	0.0441749471518
EV_Temp20_CloneLotta_age27_ID_7_20170422-113407.h264	2.48074959095	0.0424589833835
EV_Temp20_CloneLotta_age27_ID_7_20170422-113407.h264	2.59532703106	0.0444200203393
EV_Temp20_CloneLotta_age27_ID_7_20170422-113407.h264	2.31423211905	0.0396089728068
EV_Temp20_CloneLotta_age27_ID_7_20170422-113407.h264	2.25865229973	0.0386577028224
EV_Temp20_CloneLotta_age27_ID_7_20170422-113407.h264	1.82302415848	0.0312017596355
EV_Temp20_CloneLotta_age27_ID_7_20170422-113407.h264	1.35121960567	0.0231266432508
EV_Temp20_CloneLotta_age27_ID_7_20170422-113407.h264	1.37090846135	0.0234636255885
EV_Temp20_CloneLotta_age27_ID_7_20170422-113407.h264	1.730260111	0.0296140672845
EV_Temp20_CloneLotta_age27_ID_7_20170422-113407.h264	1.25799552477	0.0215310772509
EV_Temp20_CloneLotta_age27_ID_7_20170422-113407.h264	1.17781247066	0.0201587134401
EV_Temp20_CloneLotta_age27_ID_7_20170422-113407.h264	1.15048115804	0.0196909275125
EV_Temp20_CloneLotta_age27_ID_7_20170422-113407.h264	3.24445546664	0.055530103179
EV_Temp20_CloneLotta_age27_ID_7_20170422-113407.h264	3.42186461815	0.0585665290415
EV_Temp20_CloneLotta_age27_ID_7_20170422-113407.h264	3.66788547516	0.0627772706325
EV_Temp20_CloneLotta_age27_ID_7_20170422-113407.h264	2.75328942226	0.0471236074194
EV_Temp20_CloneLotta_age27_ID_7_20170422-113407.h264	2.21441439995	0.0379005541531
EV_Temp20_CloneLotta_age27_ID_7_20170422-113407.h264	2.24729262132	0.0384632775572
EV_Temp20_CloneLotta_age27_ID_7_20170422-113407.h264	2.09570880303	0.0358688622057
EV_Temp20_CloneLotta_age27_ID_7_20170422-113407.h264	0.933813645289	0.0159825796982
EV_Temp20_CloneLotta_age27_ID_7_20170422-113407.h264	1.97870244393	0.0338662533673
EV_Temp20_CloneLotta_age27_ID_7_20170422-113407.h264	2.36284340492	0.0404409736611
EV_Temp20_CloneLotta_age27_ID_7_20170422-113407.h264	2.45006198003	0.0419337531197
EV_Temp20_CloneLotta_age27_ID_7_20170422-113407.h264	2.51314649435	0.0430134688456
EV_Temp20_CloneLotta_age27_ID_7_20170422-113407.h264	2.42060051551	0.0414295088232
EV_Temp20_CloneLotta_age27_ID_7_20170422-113407.h264	2.39230930915	0.0409452939451
EV_Temp20_CloneLotta_age27_ID_7_20170422-113407.h264	2.49718517597	0.0427402847425
EV_Temp20_CloneLotta_age27_ID_7_20170422-113407.h264	2.7783492954	0.0475525167866
EV_Temp20_CloneLotta_age27_ID_7_20170422-113407.h264	2.96925415333	0.050819926855
EV_Temp20_CloneLotta_age27_ID_7_20170422-113407.h264	2.83801052387	0.0485736416585
EV_Temp20_CloneLotta_age27_ID_7_20170422-113407.h264	2.96814213386	0.0508008942141
EV_Temp20_CloneLotta_age27_ID_7_20170422-113407.h264	3.28684879303	0.0562556812653
EV_Temp20_CloneLotta_age27_ID_7_20170422-113407.h264	3.3142314236	0.0567243455193
EV_Temp20_CloneLotta_age27_ID_7_20170422-113407.h264	3.12077973292	0.0534133454289
EV_Temp20_CloneLotta_age27_ID_7_20170422-113407.h264	3.08577619112	0.0528142463481
EV_Temp20_CloneLotta_age27_ID_7_20170422-113407.h264	3.05984378228	0.0523704031967
EV_Temp20_CloneLotta_age27_ID_7_20170422-113407.h264	3.13639762585	0.0536806516732
EV_Temp20_CloneLotta_age27_ID_7_20170422-113407.h264	2.96075208811	0.0506744107387
EV_Temp20_CloneLotta_age27_ID_7_20170422-113407.h264	3.17638436244	0.0543650400495
EV_Temp20_CloneLotta_age27_ID_7_20170422-113407.h264	3.18185357607	0.0544586477443
EV_Temp20_CloneLotta_age27_ID_7_20170422-113407.h264	3.02236836067	0.0517289969422
EV_Temp20_CloneLotta_age27_ID_7_20170422-113407.h264	2.9854011565	0.0510962890247
EV_Temp20_CloneLotta_age27_ID_7_20170422-113407.h264	3.14780352959	0.0538758681026
EV_Temp20_CloneLotta_age27_ID_7_20170422-113407.h264	3.04429927532	0.0521043529815
EV_Temp20_CloneLotta_age27_ID_7_20170422-113407.h264	3.11412563617	0.0532994580037
EV_Temp20_CloneLotta_age27_ID_7_20170422-113407.h264	3.39929960691	0.0581803201952
EV_Temp20_CloneLotta_age27_ID_7_20170422-113407.h264	3.32703583937	0.0569434980201
EV_Temp20_CloneLotta_age27_ID_7_20170422-113407.h264	3.37458263691	0.0577572797471
EV_Temp20_CloneLotta_age27_ID_7_20170422-113407.h264	2.91839924152	0.0499495254799
EV_Temp20_CloneLotta_age27_ID_7_20170422-113407.h264	3.21299534431	0.0549916510853
EV_Temp20_CloneLotta_age27_ID_7_20170422-113407.h264	3.04763063284	0.0521613704467
EV_Temp20_CloneLotta_age27_ID_7_20170422-113407.h264	3.36270037724	0.0575539103028
EV_Temp20_CloneLotta_age27_ID_7_20170422-113407.h264	3.21356284508	0.0550013640793
EV_Temp20_CloneLotta_age27_ID_7_20170422-113407.h264	3.16555353311	0.0541796662398
EV_Temp20_CloneLotta_age27_ID_7_20170422-113407.h264	3.01218050737	0.0515546279145
EV_Temp20_CloneLotta_age27_ID_7_20170422-113407.h264	2.97753553831	0.0509616659441
EV_Temp20_CloneLotta_age27_ID_7_20170422-113407.h264	3.13951744373	0.0537340485562
EV_Temp20_CloneLotta_age27_ID_7_20170422-113407.h264	3.15018452571	0.053916619767
EV_Temp20_CloneLotta_age27_ID_7_20170422-113407.h264	3.00671259953	0.051461042569
EV_Temp20_CloneLotta_age27_ID_7_20170422-113407.h264	3.22006050697	0.0551125740616
EV_Temp20_CloneLotta_age27_ID_7_20170422-113407.h264	3.14225440099	0.0537808926323
EV_Temp20_CloneLotta_age27_ID_7_20170422-113407.h264	2.43503979316	0.0416766426137
EV_Temp20_CloneLotta_age27_ID_7_20170422-113407.h264	2.2837153068	0.0390866658278
EV_Temp20_CloneLotta_age27_ID_7_20170422-113407.h264	2.64509865101	0.0452718807576
EV_Temp20_CloneLotta_age27_ID_7_20170422-113407.h264	2.55465030964	0.0437238226072
EV_Temp20_CloneLotta_age27_ID_7_20170422-113407.h264	2.22588898879	0.0380969461543
EV_Temp20_CloneLotta_age27_ID_7_20170422-113407.h264	2.95156238849	0.0505171254954
EV_Temp20_CloneLotta_age27_ID_7_20170422-113407.h264	3.38479503925	0.057932068941
EV_Temp20_CloneLotta_age27_ID_7_20170422-113407.h264	4.42764887883	0.0757809135031
EV_Temp20_CloneLotta_age27_ID_7_20170422-113407.h264	2.86917187911	0.0491069802386
EV_Temp20_CloneLotta_age27_ID_7_20170422-113407.h264	1.27101774803	0.0217539576104
EV_Temp20_CloneLotta_age27_ID_7_20170422-113407.h264	1.23171851525	0.0210813361264
EV_Temp20_CloneLotta_age27_ID_7_20170422-113407.h264	1.24631305254	0.0213311272455
EV_Temp20_CloneLotta_age27_ID_7_20170422-113407.h264	1.21774553886	0.0208421832612
EV_Temp20_CloneLotta_age27_ID_7_20170422-113407.h264	1.22188100815	0.0209129634087
EV_Temp20_CloneLotta_age27_ID_7_20170422-113407.h264	1.09943115968	0.0188171871561
EV_Temp20_CloneLotta_age27_ID_7_20170422-113407.h264	2.14872102737	0.0367761868147
EV_Temp20_CloneLotta_age27_ID_7_20170422-113407.h264	3.24838044093	0.0555972806236
EV_Temp20_CloneLotta_age27_ID_7_20170422-113407.h264	3.06698206975	0.0524925777322
EV_Temp20_CloneLotta_age27_ID_7_20170422-113407.h264	3.0282081604	0.0518289473607
EV_Temp20_CloneLotta_age27_ID_7_20170422-113407.h264	2.86563289936	0.049046409239
EV_Temp20_CloneLotta_age27_ID_7_20170422-113407.h264	3.01178458874	0.051547851615
EV_Temp20_CloneLotta_age27_ID_7_20170422-113407.h264	3.03315583743	0.0519136287559
EV_Temp20_CloneLotta_age27_ID_7_20170422-113407.h264	2.9648993096	0.0507453920297
EV_Temp20_CloneLotta_age27_ID_7_20170422-113407.h264	2.66143969609	0.0455515640293
EV_Temp20_CloneLotta_age27_ID_7_20170422-113407.h264	2.90576980297	0.0497333677817
EV_Temp20_CloneLotta_age27_ID_7_20170422-113407.h264	2.84729894198	0.0487326165069
EV_Temp20_CloneLotta_age27_ID_7_20170422-113407.h264	2.6118670801	0.0447031096402
EV_Temp20_CloneLotta_age27_ID_7_20170422-113407.h264	2.70204956055	0.0462466174786
EV_Temp20_CloneLotta_age27_ID_7_20170422-113407.h264	2.77913146973	0.0475659040011
EV_Temp20_CloneLotta_age27_ID_7_20170422-113407.h264	2.7377566675	0.0468577583477
EV_Temp20_CloneLotta_age27_ID_7_20170422-113407.h264	3.53322926741	0.0604725778461
EV_Temp20_CloneLotta_age27_ID_7_20170422-113407.h264	4.28180509714	0.0732847410857
EV_Temp20_CloneLotta_age27_ID_7_20170422-113407.h264	3.86671810737	0.0661803676069
EV_Temp20_CloneLotta_age27_ID_7_20170422-113407.h264	4.09206631881	0.070037288918
EV_Temp20_CloneLotta_age27_ID_7_20170422-113407.h264	4.5514340386	0.0778995441222
EV_Temp20_CloneLotta_age27_ID_7_20170422-113407.h264	4.59886958196	0.0787114216912
EV_Temp20_CloneLotta_age27_ID_7_20170422-113407.h264	3.46986844576	0.059388133014
EV_Temp20_CloneLotta_age27_ID_7_20170422-113407.h264	3.78302623749	0.0647479490647
EV_Temp20_CloneLotta_age27_ID_7_20170422-113407.h264	3.36231725546	0.0575473530261
EV_Temp20_CloneLotta_age27_ID_7_20170422-113407.h264	3.73509135613	0.0639275251338
EV_Temp20_CloneLotta_age27_ID_7_20170422-113407.h264	3.59313990373	0.0614979714292
EV_Temp20_CloneLotta_age27_ID_7_20170422-113407.h264	3.88701755524	0.0665278004646
EV_Temp20_CloneLotta_age27_ID_7_20170422-113407.h264	3.84596424103	0.0658251572022
EV_Temp20_CloneLotta_age27_ID_7_20170422-113407.h264	3.34646980286	0.0572761177797
EV_Temp20_CloneLotta_age27_ID_7_20170422-113407.h264	3.00368497115	0.0514092235447
EV_Temp20_CloneLotta_age27_ID_7_20170422-113407.h264	3.27445361504	0.0560435330267
EV_Temp20_CloneLotta_age27_ID_7_20170422-113407.h264	3.1968694951	0.0547156509738
EV_Temp20_CloneLotta_age27_ID_7_20170422-113407.h264	3.74998270182	0.0641823962426
EV_Temp20_CloneLotta_age27_ID_7_20170422-113407.h264	3.68664407877	0.0630983313481
EV_Temp20_CloneLotta_age27_ID_7_20170422-113407.h264	3.5675394293	0.061059809463
EV_Temp20_CloneLotta_age27_ID_7_20170422-113407.h264	3.09639730894	0.0529960308645
EV_Temp20_CloneLotta_age27_ID_7_20170422-113407.h264	3.09388651628	0.0529530576824
EV_Temp20_CloneLotta_age27_ID_7_20170422-113407.h264	3.17690093701	0.0543738814219
EV_Temp20_CloneLotta_age27_ID_7_20170422-113407.h264	3.67428703015	0.0628868357083
EV_Temp20_CloneLotta_age27_ID_7_20170422-113407.h264	3.55830272088	0.0609017196458
EV_Temp20_CloneLotta_age27_ID_7_20170422-113407.h264	3.58650017078	0.0613843298461
EV_Temp20_CloneLotta_age27_ID_7_20170422-113407.h264	3.59174374214	0.0614740755866
EV_Temp20_CloneLotta_age27_ID_7_20170422-113407.h264	3.17647446266	0.0543665821493
EV_Temp20_CloneLotta_age27_ID_7_20170422-113407.h264	3.37257353269	0.0577228931557
EV_Temp20_CloneLotta_age27_ID_7_20170422-113407.h264	3.63328803723	0.0621851221756
EV_Temp20_CloneLotta_age27_ID_7_20170422-113407.h264	3.67464899797	0.0628930309267
EV_Temp20_CloneLotta_age27_ID_7_20170422-113407.h264	3.61762653057	0.0619170694656
EV_Temp20_CloneLotta_age27_ID_7_20170422-113407.h264	3.61058017144	0.0617964683188
EV_Temp20_CloneLotta_age27_ID_7_20170422-113407.h264	3.57907225682	0.0612571982418
EV_Temp20_CloneLotta_age27_ID_7_20170422-113407.h264	3.34489448547	0.0572491556168
EV_Temp20_CloneLotta_age27_ID_7_20170422-113407.h264	3.76251211607	0.0643968419865
EV_Temp20_CloneLotta_age27_ID_7_20170422-113407.h264	3.87702139341	0.0663567123103
EV_Temp20_CloneLotta_age27_ID_7_20170422-113407.h264	3.59192159213	0.0614771195575
EV_Temp20_CloneLotta_age27_ID_7_20170422-113407.h264	3.67642828134	0.0629234840461
EV_Temp20_CloneLotta_age27_ID_7_20170422-113407.h264	3.69221383902	0.063193659937
EV_Temp20_CloneLotta_age27_ID_7_20170422-113407.h264	4.16813388238	0.0713392145253
EV_Temp20_CloneLotta_age27_ID_7_20170422-113407.h264	4.05672770867	0.0694324550138
EV_Temp20_CloneLotta_age27_ID_7_20170422-113407.h264	3.99368576343	0.0683534678741
EV_Temp20_CloneLotta_age27_ID_7_20170422-113407.h264	3.64816606375	0.0624397653219
EV_Temp20_CloneLotta_age27_ID_7_20170422-113407.h264	3.79216318277	0.0649043313974
EV_Temp20_CloneLotta_age27_ID_7_20170422-113407.h264	3.74565867497	0.0641083888601
EV_Temp20_CloneLotta_age27_ID_7_20170422-113407.h264	3.39083332062	0.058035416449
EV_Temp20_CloneLotta_age27_ID_7_20170422-113407.h264	3.44598274818	0.0589793201131
EV_Temp20_CloneLotta_age27_ID_7_20170422-113407.h264	3.53400177882	0.060485799676
EV_Temp20_CloneLotta_age27_ID_7_20170422-113407.h264	3.47594694578	0.0594921688797
EV_Temp20_CloneLotta_age27_ID_7_20170422-113407.h264	3.42306073115	0.0585870009755
EV_Temp20_CloneLotta_age27_ID_7_20170422-113407.h264	3.51674484546	0.0601904406243
EV_Temp20_CloneLotta_age27_ID_7_20170422-113407.h264	3.52653651898	0.0603580288825
EV_Temp20_CloneLotta_age27_ID_7_20170422-113407.h264	3.43357398987	0.058766939442
EV_Temp20_CloneLotta_age27_ID_7_20170422-113407.h264	3.42024986561	0.0585388919306
EV_Temp20_CloneLotta_age27_ID_7_20170422-113407.h264	3.49445692503	0.0598089742937
EV_Temp20_CloneLotta_age27_ID_7_20170422-113407.h264	3.66342538393	0.0627009344558
EV_Temp20_CloneLotta_age27_ID_7_20170422-113407.h264	4.22761935014	0.0723573311851
EV_Temp20_CloneLotta_age27_ID_7_20170422-113407.h264	4.17716845292	0.071493844675
EV_Temp20_CloneLotta_age27_ID_7_20170422-113407.h264	3.68172617399	0.0630141595163
EV_Temp20_CloneLotta_age27_ID_7_20170422-113407.h264	3.58524999765	0.0613629326521
EV_Temp20_CloneLotta_age27_ID_7_20170422-113407.h264	3.60584351173	0.0617153985661
EV_Temp20_CloneLotta_age27_ID_7_20170422-113407.h264	3.45346628923	0.0591074037964
EV_Temp20_CloneLotta_age27_ID_7_20170422-113407.h264	3.3813835056	0.0578736792305
EV_Temp20_CloneLotta_age27_ID_7_20170422-113407.h264	3.28894695282	0.0562915920771
EV_Temp20_CloneLotta_age27_ID_7_20170422-113407.h264	3.38183426784	0.0578813941995
EV_Temp20_CloneLotta_age27_ID_7_20170422-113407.h264	3.57062372941	0.0611125984457
EV_Temp20_CloneLotta_age27_ID_7_20170422-113407.h264	3.4953649785	0.0598245159781
EV_Temp20_CloneLotta_age27_ID_7_20170422-113407.h264	3.06809278341	0.0525115880238
EV_Temp20_CloneLotta_age27_ID_7_20170422-113407.h264	3.17084359096	0.0542702076144
EV_Temp20_CloneLotta_age27_ID_7_20170422-113407.h264	3.75280610305	0.0642307198406
EV_Temp20_CloneLotta_age27_ID_7_20170422-113407.h264	3.56773634397	0.0610631797333
EV_Temp20_CloneLotta_age27_ID_7_20170422-113407.h264	3.10100573907	0.0530749059186
EV_Temp20_CloneLotta_age27_ID_7_20170422-113407.h264	3.16241334475	0.0541259207082
EV_Temp20_CloneLotta_age27_ID_7_20170422-113407.h264	3.36313155248	0.0575612900328
EV_Temp20_CloneLotta_age27_ID_7_20170422-113407.h264	3.7423205273	0.0640512551787
EV_Temp20_CloneLotta_age27_ID_7_20170422-113407.h264	3.47631439796	0.0594984579651
EV_Temp20_CloneLotta_age27_ID_7_20170422-113407.h264	3.51239783654	0.0601160398946
EV_Temp20_CloneLotta_age27_ID_7_20170422-113407.h264	3.37385896243	0.05774489378
EV_Temp20_CloneLotta_age27_ID_7_20170422-113407.h264	3.21853898855	0.0550865326887
EV_Temp20_CloneLotta_age27_ID_7_20170422-113407.h264	3.16949391585	0.0542471074059
EV_Temp20_CloneLotta_age27_ID_7_20170422-113407.h264	3.23985304319	0.0554513309315
EV_Temp20_CloneLotta_age27_ID_7_20170422-113407.h264	3.26022927211	0.0558000779265
EV_Temp20_CloneLotta_age27_ID_7_20170422-113407.h264	3.75933823806	0.0643425198436
EV_Temp20_CloneLotta_age27_ID_7_20170422-113407.h264	3.51629538903	0.0601827480045
EV_Temp20_CloneLotta_age27_ID_7_20170422-113407.h264	3.15796396109	0.0540497677955
EV_Temp20_CloneLotta_age27_ID_7_20170422-113407.h264	3.06229241885	0.0524123125533
EV_Temp20_CloneLotta_age27_ID_7_20170422-113407.h264	3.03750806955	0.0519881188827
EV_Temp20_CloneLotta_age27_ID_7_20170422-113407.h264	3.32384054624	0.0568888093491
EV_Temp20_CloneLotta_age27_ID_7_20170422-113407.h264	3.30276963161	0.0565281725409
EV_Temp20_CloneLotta_age27_ID_7_20170422-113407.h264	3.23213080186	0.0553191618011
EV_Temp20_CloneLotta_age27_ID_7_20170422-113407.h264	3.07592680124	0.052645670252
EV_Temp20_CloneLotta_age27_ID_7_20170422-113407.h264	3.16232402802	0.054124392018
EV_Temp20_CloneLotta_age27_ID_7_20170422-113407.h264	3.06349532201	0.0524329007036
EV_Temp20_CloneLotta_age27_ID_7_20170422-113407.h264	3.71541764773	0.0635908020477
EV_Temp20_CloneLotta_age27_ID_7_20170422-113407.h264	3.25018531799	0.0556281717887
EV_Temp20_CloneLotta_age27_ID_7_20170422-113407.h264	3.37879723769	0.0578294142605
EV_Temp20_CloneLotta_age27_ID_7_20170422-113407.h264	3.38847896282	0.0579951207099
EV_Temp20_CloneLotta_age27_ID_7_20170422-113407.h264	3.15613401266	0.0540184475244
EV_Temp20_CloneLotta_age27_ID_7_20170422-113407.h264	3.19276693197	0.054645434028
EV_Temp20_CloneLotta_age27_ID_7_20170422-113407.h264	3.40977760902	0.0583596552313
EV_Temp20_CloneLotta_age27_ID_7_20170422-113407.h264	3.09943251096	0.0530479795146
EV_Temp20_CloneLotta_age27_ID_7_20170422-113407.h264	3.25346862206	0.0556843668007
EV_Temp20_CloneLotta_age27_ID_7_20170422-113407.h264	3.20091042445	0.0547848130339
EV_Temp20_CloneLotta_age27_ID_7_20170422-113407.h264	3.43766271151	0.0588369194855
EV_Temp20_CloneLotta_age27_ID_7_20170422-113407.h264	3.558771242	0.0609097385649
EV_Temp20_CloneLotta_age27_ID_7_20170422-113407.h264	3.62466113751	0.0620374694689
EV_Temp20_CloneLotta_age27_ID_7_20170422-113407.h264	3.2721460049	0.0560040373915
EV_Temp20_CloneLotta_age27_ID_7_20170422-113407.h264	3.43091720874	0.0587214676112
EV_Temp20_CloneLotta_age27_ID_7_20170422-113407.h264	3.88227044912	0.0664465519177
EV_Temp20_CloneLotta_age27_ID_7_20170422-113407.h264	3.85738059117	0.0660205524258
EV_Temp20_CloneLotta_age27_ID_7_20170422-113407.h264	3.46014780778	0.0592217605563
EV_Temp20_CloneLotta_age27_ID_7_20170422-113407.h264	3.61035400684	0.0617925974248
EV_Temp20_CloneLotta_age27_ID_7_20170422-113407.h264	3.94329023214	0.0674909289732
EV_Temp20_CloneLotta_age27_ID_7_20170422-113407.h264	3.59015379979	0.0614468631118
EV_Temp20_CloneLotta_age27_ID_7_20170422-113407.h264	3.51943740551	0.0602365248251
EV_Temp20_CloneLotta_age27_ID_7_20170422-113407.h264	4.11643046159	0.0704542905926
EV_Temp20_CloneLotta_age27_ID_7_20170422-113407.h264	3.62914029341	0.062114131945
EV_Temp20_CloneLotta_age27_ID_7_20170422-113407.h264	3.65049221626	0.0624795783167
EV_Temp20_CloneLotta_age27_ID_7_20170422-113407.h264	3.35542289147	0.0574293533348
EV_Temp20_CloneLotta_age27_ID_7_20170422-113407.h264	3.31200764583	0.0566862847074
EV_Temp20_CloneLotta_age27_ID_7_20170422-113407.h264	3.57413163112	0.0611726375326
EV_Temp20_CloneLotta_age27_ID_7_20170422-113407.h264	3.19107722649	0.0546165140688
EV_Temp20_CloneLotta_age27_ID_7_20170422-113407.h264	3.25365848541	0.0556876163849
EV_Temp20_CloneLotta_age27_ID_7_20170422-113407.h264	3.49233526083	0.059772661195
EV_Temp20_CloneLotta_age27_ID_7_20170422-113407.h264	3.40348130153	0.0582518915069
EV_Temp20_CloneLotta_age27_ID_7_20170422-113407.h264	3.53702679561	0.0605375740017
EV_Temp20_CloneLotta_age27_ID_7_20170422-113407.h264	3.58720556406	0.0613964029233
EV_Temp20_CloneLotta_age27_ID_7_20170422-113407.h264	3.27385555854	0.0560332970597
EV_Temp20_CloneLotta_age27_ID_7_20170422-113407.h264	3.21495874552	0.0550252554521
EV_Temp20_CloneLotta_age27_ID_7_20170422-113407.h264	3.01752958738	0.0516461794763
EV_Temp20_CloneLotta_age27_ID_7_20170422-113407.h264	3.51166789422	0.060103546651
EV_Temp20_CloneLotta_age27_ID_7_20170422-113407.h264	3.35072383881	0.0573489272411
EV_Temp20_CloneLotta_age27_ID_7_20170422-113407.h264	3.23154528104	0.0553091403871
EV_Temp20_CloneLotta_age27_ID_7_20170422-113407.h264	2.99133523501	0.0511978530607
EV_Temp20_CloneLotta_age27_ID_7_20170422-113407.h264	2.93187274933	0.0501801297481
EV_Temp20_CloneLotta_age27_ID_7_20170422-113407.h264	3.23965508388	0.0554479427817
EV_Temp20_CloneLotta_age27_ID_7_20170422-113407.h264	3.12250338921	0.0534428464692
EV_Temp20_CloneLotta_age27_ID_7_20170422-113407.h264	3.06791493342	0.0525085440528
EV_Temp20_CloneLotta_age27_ID_8_20170422-113507.h264	2.1913265463	0.0375053966579
EV_Temp20_CloneLotta_age27_ID_8_20170422-113507.h264	2.40162697719	0.0411047694172
EV_Temp20_CloneLotta_age27_ID_8_20170422-113507.h264	2.38707043868	0.040855628662
EV_Temp20_CloneLotta_age27_ID_8_20170422-113507.h264	2.44890556335	0.0419139606036
EV_Temp20_CloneLotta_age27_ID_8_20170422-113507.h264	2.47222532712	0.0423130873296
EV_Temp20_CloneLotta_age27_ID_8_20170422-113507.h264	2.18283244647	0.0373600168722
EV_Temp20_CloneLotta_age27_ID_8_20170422-113507.h264	2.32958362873	0.0398717197994
EV_Temp20_CloneLotta_age27_ID_8_20170422-113507.h264	2.54128857833	0.0434951314367
EV_Temp20_CloneLotta_age27_ID_8_20170422-113507.h264	2.32596003312	0.0398097005669
EV_Temp20_CloneLotta_age27_ID_8_20170422-113507.h264	2.5521713785	0.0436813947474
EV_Temp20_CloneLotta_age27_ID_8_20170422-113507.h264	1.58913013752	0.0271985735075
EV_Temp20_CloneLotta_age27_ID_8_20170422-113507.h264	1.58915351134	0.0271989735595
EV_Temp20_CloneLotta_age27_ID_8_20170422-113507.h264	1.58529304358	0.0271329001689
EV_Temp20_CloneLotta_age27_ID_8_20170422-113507.h264	2.63009343954	0.0450150607922
EV_Temp20_CloneLotta_age27_ID_8_20170422-113507.h264	2.28114366385	0.0390426511697
EV_Temp20_CloneLotta_age27_ID_8_20170422-113507.h264	2.48581870739	0.0425457432611
EV_Temp20_CloneLotta_age27_ID_8_20170422-113507.h264	2.04800282845	0.0350523561023
EV_Temp20_CloneLotta_age27_ID_8_20170422-113507.h264	1.90427130919	0.0325923358689
EV_Temp20_CloneLotta_age27_ID_8_20170422-113507.h264	2.14624274914	0.0367337701295
EV_Temp20_CloneLotta_age27_ID_8_20170422-113507.h264	2.13422364162	0.0365280584815
EV_Temp20_CloneLotta_age27_ID_8_20170422-113507.h264	2.25851048983	0.0386552756913
EV_Temp20_CloneLotta_age27_ID_8_20170422-113507.h264	2.25531833062	0.0386006406587
EV_Temp20_CloneLotta_age27_ID_8_20170422-113507.h264	2.33908175835	0.040034283941
EV_Temp20_CloneLotta_age27_ID_8_20170422-113507.h264	2.53856337327	0.0434484885041
EV_Temp20_CloneLotta_age27_ID_8_20170422-113507.h264	2.7606024258	0.0472487722877
EV_Temp20_CloneLotta_age27_ID_8_20170422-113507.h264	2.83685436836	0.0485538536123
EV_Temp20_CloneLotta_age27_ID_8_20170422-113507.h264	3.07486727494	0.0526275360519
EV_Temp20_CloneLotta_age27_ID_8_20170422-113507.h264	3.36129507505	0.0575298580153
EV_Temp20_CloneLotta_age27_ID_8_20170422-113507.h264	3.20261240446	0.0548139430763
EV_Temp20_CloneLotta_age27_ID_8_20170422-113507.h264	3.11775915586	0.0533616470907
EV_Temp20_CloneLotta_age27_ID_8_20170422-113507.h264	3.53629267472	0.0605250092405
EV_Temp20_CloneLotta_age27_ID_8_20170422-113507.h264	3.32549029424	0.0569170454206
EV_Temp20_CloneLotta_age27_ID_8_20170422-113507.h264	3.10823151515	0.0531985778555
EV_Temp20_CloneLotta_age27_ID_8_20170422-113507.h264	3.11616764655	0.0533344077968
EV_Temp20_CloneLotta_age27_ID_8_20170422-113507.h264	3.26407224215	0.0558658518368
EV_Temp20_CloneLotta_age27_ID_8_20170422-113507.h264	3.66067771912	0.0626539071156
EV_Temp20_CloneLotta_age27_ID_8_20170422-113507.h264	3.23459249643	0.0553612946505
EV_Temp20_CloneLotta_age27_ID_8_20170422-113507.h264	2.96279148689	0.0507093158333
EV_Temp20_CloneLotta_age27_ID_8_20170422-113507.h264	2.96506384043	0.0507482080381
EV_Temp20_CloneLotta_age27_ID_8_20170422-113507.h264	3.11540636503	0.0533213781707
EV_Temp20_CloneLotta_age27_ID_8_20170422-113507.h264	3.20271033947	0.0548156192717
EV_Temp20_CloneLotta_age27_ID_8_20170422-113507.h264	3.3335227937	0.0570545247383
EV_Temp20_CloneLotta_age27_ID_8_20170422-113507.h264	3.23050299131	0.0552913011974
EV_Temp20_CloneLotta_age27_ID_8_20170422-113507.h264	3.16978223654	0.0542520421254
EV_Temp20_CloneLotta_age27_ID_8_20170422-113507.h264	3.06001902067	0.0523734024691
EV_Temp20_CloneLotta_age27_ID_8_20170422-113507.h264	3.14669098781	0.0538568265221
EV_Temp20_CloneLotta_age27_ID_8_20170422-113507.h264	3.06735108889	0.0524988936368
EV_Temp20_CloneLotta_age27_ID_8_20170422-113507.h264	3.10821140583	0.0531982336767
EV_Temp20_CloneLotta_age27_ID_8_20170422-113507.h264	3.05071075439	0.0522140879118
EV_Temp20_CloneLotta_age27_ID_8_20170422-113507.h264	3.01986514165	0.0516861533859
EV_Temp20_CloneLotta_age27_ID_8_20170422-113507.h264	3.08486526489	0.0527986554953
EV_Temp20_CloneLotta_age27_ID_8_20170422-113507.h264	3.48691540645	0.0596798983027
EV_Temp20_CloneLotta_age27_ID_8_20170422-113507.h264	3.32064551427	0.0568341251481
EV_Temp20_CloneLotta_age27_ID_8_20170422-113507.h264	3.29696665544	0.0564288523719
EV_Temp20_CloneLotta_age27_ID_8_20170422-113507.h264	3.33569094438	0.0570916334711
EV_Temp20_CloneLotta_age27_ID_8_20170422-113507.h264	3.04738958212	0.0521572447709
EV_Temp20_CloneLotta_age27_ID_8_20170422-113507.h264	3.17390647595	0.0543226300691
EV_Temp20_CloneLotta_age27_ID_8_20170422-113507.h264	3.57354245406	0.0611625535406
EV_Temp20_CloneLotta_age27_ID_8_20170422-113507.h264	3.56037685394	0.0609372192309
EV_Temp20_CloneLotta_age27_ID_8_20170422-113507.h264	3.2321488219	0.0553194702211
EV_Temp20_CloneLotta_age27_ID_8_20170422-113507.h264	3.21435207074	0.0550148719799
EV_Temp20_CloneLotta_age27_ID_8_20170422-113507.h264	3.57202981509	0.0611366641428
EV_Temp20_CloneLotta_age27_ID_8_20170422-113507.h264	3.54906914638	0.0607436834668
EV_Temp20_CloneLotta_age27_ID_8_20170422-113507.h264	3.52529470297	0.0603367747239
EV_Temp20_CloneLotta_age27_ID_8_20170422-113507.h264	3.50068637554	0.0599155937353
EV_Temp20_CloneLotta_age27_ID_8_20170422-113507.h264	3.40240950071	0.0582335472237
EV_Temp20_CloneLotta_age27_ID_8_20170422-113507.h264	3.2146268111	0.0550195742669
EV_Temp20_CloneLotta_age27_ID_8_20170422-113507.h264	3.46361888592	0.0592811693936
EV_Temp20_CloneLotta_age27_ID_8_20170422-113507.h264	3.52757802523	0.0603758546626
EV_Temp20_CloneLotta_age27_ID_8_20170422-113507.h264	3.49049382136	0.0597411442503
EV_Temp20_CloneLotta_age27_ID_8_20170422-113507.h264	3.52531298417	0.0603370876137
EV_Temp20_CloneLotta_age27_ID_8_20170422-113507.h264	3.43958928915	0.0588698936028
EV_Temp20_CloneLotta_age27_ID_8_20170422-113507.h264	3.4209322768	0.0585505716606
EV_Temp20_CloneLotta_age27_ID_8_20170422-113507.h264	3.16001015003	0.0540847891063
EV_Temp20_CloneLotta_age27_ID_8_20170422-113507.h264	3.1824743535	0.0544692725887
EV_Temp20_CloneLotta_age27_ID_8_20170422-113507.h264	3.43381321247	0.0587710338288
EV_Temp20_CloneLotta_age27_ID_8_20170422-113507.h264	3.55784386268	0.0608938661113
EV_Temp20_CloneLotta_age27_ID_8_20170422-113507.h264	3.37922214508	0.0578366867139
EV_Temp20_CloneLotta_age27_ID_8_20170422-113507.h264	3.40288768475	0.0582417315274
EV_Temp20_CloneLotta_age27_ID_8_20170422-113507.h264	3.37781292549	0.0578125673785
EV_Temp20_CloneLotta_age27_ID_8_20170422-113507.h264	3.23109608577	0.0553014522372
EV_Temp20_CloneLotta_age27_ID_8_20170422-113507.h264	3.13270090543	0.0536173808815
EV_Temp20_CloneLotta_age27_ID_8_20170422-113507.h264	3.43251185197	0.0587487605433
EV_Temp20_CloneLotta_age27_ID_8_20170422-113507.h264	3.40261268322	0.0582370247705
EV_Temp20_CloneLotta_age27_ID_8_20170422-113507.h264	3.36480819996	0.0575899864992
EV_Temp20_CloneLotta_age27_ID_8_20170422-113507.h264	3.35363211705	0.0573987035418
EV_Temp20_CloneLotta_age27_ID_8_20170422-113507.h264	3.37427603502	0.0577520321378
EV_Temp20_CloneLotta_age27_ID_8_20170422-113507.h264	3.14604644482	0.0538457949209
EV_Temp20_CloneLotta_age27_ID_8_20170422-113507.h264	3.07035207895	0.0525502567359
EV_Temp20_CloneLotta_age27_ID_8_20170422-113507.h264	3.04828901731	0.0521726389501
EV_Temp20_CloneLotta_age27_ID_8_20170422-113507.h264	3.07564318143	0.0526408159899
EV_Temp20_CloneLotta_age27_ID_8_20170422-113507.h264	3.1967381316	0.0547134026369
EV_Temp20_CloneLotta_age27_ID_8_20170422-113507.h264	2.94723522773	0.0504430644746
EV_Temp20_CloneLotta_age27_ID_8_20170422-113507.h264	2.87345464266	0.049180281384
EV_Temp20_CloneLotta_age27_ID_8_20170422-113507.h264	3.16754148337	0.054213690773
EV_Temp20_CloneLotta_age27_ID_8_20170422-113507.h264	3.11067492852	0.053240397815
EV_Temp20_CloneLotta_age27_ID_8_20170422-113507.h264	3.09948552645	0.053048886895
EV_Temp20_CloneLotta_age27_ID_8_20170422-113507.h264	2.90900087503	0.0497886688227
EV_Temp20_CloneLotta_age27_ID_8_20170422-113507.h264	2.97819131118	0.050972889749
EV_Temp20_CloneLotta_age27_ID_8_20170422-113507.h264	2.97051425054	0.0508414939034
EV_Temp20_CloneLotta_age27_ID_8_20170422-113507.h264	3.01142392672	0.0515416787458
EV_Temp20_CloneLotta_age27_ID_8_20170422-113507.h264	2.90678153698	0.0497506839984
EV_Temp20_CloneLotta_age27_ID_8_20170422-113507.h264	2.67264555124	0.0457433565501
EV_Temp20_CloneLotta_age27_ID_8_20170422-113507.h264	3.06714529478	0.0524953713914
EV_Temp20_CloneLotta_age27_ID_8_20170422-113507.h264	3.01784350175	0.0516515522415
EV_Temp20_CloneLotta_age27_ID_8_20170422-113507.h264	2.15206465941	0.036833414363
EV_Temp20_CloneLotta_age27_ID_8_20170422-113507.h264	2.13467766835	0.0365358293237
EV_Temp20_CloneLotta_age27_ID_8_20170422-113507.h264	2.22165767376	0.0380245255702
EV_Temp20_CloneLotta_age27_ID_8_20170422-113507.h264	2.34492547549	0.0401343014074
EV_Temp20_CloneLotta_age27_ID_8_20170422-113507.h264	2.54659639505	0.0435859767615
EV_Temp20_CloneLotta_age27_ID_8_20170422-113507.h264	2.84478214264	0.0486895405182
EV_Temp20_CloneLotta_age27_ID_8_20170422-113507.h264	2.31301746368	0.0395881835131
EV_Temp20_CloneLotta_age27_ID_8_20170422-113507.h264	3.00585155487	0.0514463054584
EV_Temp20_CloneLotta_age27_ID_8_20170422-113507.h264	3.31533351898	0.0567432083057
EV_Temp20_CloneLotta_age27_ID_8_20170422-113507.h264	3.23256093245	0.0553265236516
EV_Temp20_CloneLotta_age27_ID_8_20170422-113507.h264	3.65949388064	0.0626336452648
EV_Temp20_CloneLotta_age27_ID_8_20170422-113507.h264	3.41354719309	0.0584241731125
EV_Temp20_CloneLotta_age27_ID_8_20170422-113507.h264	3.20257505857	0.0548133038871
EV_Temp20_CloneLotta_age27_ID_8_20170422-113507.h264	3.33897398729	0.0571478240132
EV_Temp20_CloneLotta_age27_ID_8_20170422-113507.h264	3.09558823512	0.052982183255
EV_Temp20_CloneLotta_age27_ID_8_20170422-113507.h264	3.09021591187	0.0528902338762
EV_Temp20_CloneLotta_age27_ID_8_20170422-113507.h264	2.95698041476	0.0506098570987
EV_Temp20_CloneLotta_age27_ID_8_20170422-113507.h264	3.14534366314	0.0538337665422
EV_Temp20_CloneLotta_age27_ID_8_20170422-113507.h264	3.15660122798	0.0540264440943
EV_Temp20_CloneLotta_age27_ID_8_20170422-113507.h264	2.93265570714	0.0501935303722
EV_Temp20_CloneLotta_age27_ID_8_20170422-113507.h264	2.91605115157	0.0499093370172
EV_Temp20_CloneLotta_age27_ID_8_20170422-113507.h264	3.46404170403	0.0592884060882
EV_Temp20_CloneLotta_age27_ID_8_20170422-113507.h264	3.56040479807	0.0609376975054
EV_Temp20_CloneLotta_age27_ID_8_20170422-113507.h264	3.30938455435	0.0566413894879
EV_Temp20_CloneLotta_age27_ID_8_20170422-113507.h264	3.36644671807	0.057618030367
EV_Temp20_CloneLotta_age27_ID_8_20170422-113507.h264	3.40470300821	0.0582728014867
EV_Temp20_CloneLotta_age27_ID_8_20170422-113507.h264	3.19702018444	0.0547182300799
EV_Temp20_CloneLotta_age27_ID_8_20170422-113507.h264	3.37956348126	0.0578425288138
EV_Temp20_CloneLotta_age27_ID_8_20170422-113507.h264	3.28081756298	0.0561524544434
EV_Temp20_CloneLotta_age27_ID_8_20170422-113507.h264	3.07381845621	0.0526095851159
EV_Temp20_CloneLotta_age27_ID_8_20170422-113507.h264	3.52708861131	0.0603674781551
EV_Temp20_CloneLotta_age27_ID_8_20170422-113507.h264	2.93477136465	0.0502297406642
EV_Temp20_CloneLotta_age27_ID_8_20170422-113507.h264	2.66698151222	0.0456464143437
EV_Temp20_CloneLotta_age27_ID_8_20170422-113507.h264	2.96773707463	0.0507939614697
EV_Temp20_CloneLotta_age27_ID_8_20170422-113507.h264	3.14776566139	0.0538752199737
EV_Temp20_CloneLotta_age27_ID_8_20170422-113507.h264	2.512687375	0.0430056108413
EV_Temp20_CloneLotta_age27_ID_8_20170422-113507.h264	2.77640078031	0.0475191672015
EV_Temp20_CloneLotta_age27_ID_8_20170422-113507.h264	2.39602196033	0.041008837398
EV_Temp20_CloneLotta_age27_ID_8_20170422-113507.h264	2.7795715244	0.0475734357061
EV_Temp20_CloneLotta_age27_ID_8_20170422-113507.h264	2.46613037403	0.0422087698632
EV_Temp20_CloneLotta_age27_ID_8_20170422-113507.h264	3.03896142519	0.0520129936235
EV_Temp20_CloneLotta_age27_ID_8_20170422-113507.h264	2.79924314352	0.0479101230334
EV_Temp20_CloneLotta_age27_ID_8_20170422-113507.h264	3.04002042917	0.0520311188839
EV_Temp20_CloneLotta_age27_ID_8_20170422-113507.h264	3.15977588947	0.0540807796467
EV_Temp20_CloneLotta_age27_ID_8_20170422-113507.h264	3.21420817155	0.05501240909
EV_Temp20_CloneLotta_age27_ID_8_20170422-113507.h264	3.10712811397	0.0531796927198
EV_Temp20_CloneLotta_age27_ID_8_20170422-113507.h264	2.90187251164	0.0496666641416
EV_Temp20_CloneLotta_age27_ID_8_20170422-113507.h264	2.59247098483	0.0443711380095
EV_Temp20_CloneLotta_age27_ID_8_20170422-113507.h264	2.4121519881	0.0412849090271
EV_Temp20_CloneLotta_age27_ID_8_20170422-113507.h264	3.01893697885	0.0516702675227
EV_Temp20_CloneLotta_age27_ID_8_20170422-113507.h264	3.67122936836	0.0628345026507
EV_Temp20_CloneLotta_age27_ID_8_20170422-113507.h264	2.4021759356	0.0411141650516
EV_Temp20_CloneLotta_age27_ID_8_20170422-113507.h264	2.23414634705	0.0382382740167
EV_Temp20_CloneLotta_age27_ID_8_20170422-113507.h264	4.38505889893	0.0750519696162
EV_Temp20_CloneLotta_age27_ID_8_20170422-113507.h264	3.89593382028	0.0666804057703
EV_Temp20_CloneLotta_age27_ID_8_20170422-113507.h264	3.99363875462	0.0683526633003
EV_Temp20_CloneLotta_age27_ID_8_20170422-113507.h264	4.18597450843	0.071644563702
EV_Temp20_CloneLotta_age27_ID_8_20170422-113507.h264	4.23406843626	0.0724677097744
EV_Temp20_CloneLotta_age27_ID_8_20170422-113507.h264	4.06099924234	0.0695055639555
EV_Temp20_CloneLotta_age27_ID_8_20170422-113507.h264	3.41950033628	0.0585260634479
EV_Temp20_CloneLotta_age27_ID_8_20170422-113507.h264	3.8022854849	0.0650775784916
EV_Temp20_CloneLotta_age27_ID_8_20170422-113507.h264	2.66588072263	0.0456275739066
EV_Temp20_CloneLotta_age27_ID_8_20170422-113507.h264	2.1793229778	0.0372999509662
EV_Temp20_CloneLotta_age27_ID_8_20170422-113507.h264	2.35061589168	0.0402316950691
EV_Temp20_CloneLotta_age27_ID_8_20170422-113507.h264	2.54029434204	0.0434781147003
EV_Temp20_CloneLotta_age27_ID_8_20170422-113507.h264	2.41994422032	0.0414182760786
EV_Temp20_CloneLotta_age27_ID_8_20170422-113507.h264	1.63557601489	0.0279935125625
EV_Temp20_CloneLotta_age27_ID_8_20170422-113507.h264	1.54243550521	0.026399376916
EV_Temp20_CloneLotta_age27_ID_8_20170422-113507.h264	3.65243655278	0.0625128563841
EV_Temp20_CloneLotta_age27_ID_8_20170422-113507.h264	3.74587230389	0.0641120452012
EV_Temp20_CloneLotta_age27_ID_8_20170422-113507.h264	3.86145808293	0.0660903402656
EV_Temp20_CloneLotta_age27_ID_8_20170422-113507.h264	3.39847329653	0.0581661775753
EV_Temp20_CloneLotta_age27_ID_8_20170422-113507.h264	3.21936973865	0.0551007512962
EV_Temp20_CloneLotta_age27_ID_8_20170422-113507.h264	3.33478889759	0.0570761945933
EV_Temp20_CloneLotta_age27_ID_8_20170422-113507.h264	3.45424088992	0.0591206613851
EV_Temp20_CloneLotta_age27_ID_8_20170422-113507.h264	3.62927348504	0.0621164115708
EV_Temp20_CloneLotta_age27_ID_8_20170422-113507.h264	3.44491382012	0.0589610249982
EV_Temp20_CloneLotta_age27_ID_8_20170422-113507.h264	3.01504229912	0.0516036085812
EV_Temp20_CloneLotta_age27_ID_8_20170422-113507.h264	2.99220254751	0.0512126974478
EV_Temp20_CloneLotta_age27_ID_8_20170422-113507.h264	3.0905444512	0.0528958569532
EV_Temp20_CloneLotta_age27_ID_8_20170422-113507.h264	2.96326836513	0.0507174777877
EV_Temp20_CloneLotta_age27_ID_8_20170422-113507.h264	2.94132491479	0.0503419071954
EV_Temp20_CloneLotta_age27_ID_8_20170422-113507.h264	2.91881788107	0.0499566906568
EV_Temp20_CloneLotta_age27_ID_8_20170422-113507.h264	3.02366580376	0.0517512031798
EV_Temp20_CloneLotta_age27_ID_8_20170422-113507.h264	2.86110542884	0.0489689198398
EV_Temp20_CloneLotta_age27_ID_8_20170422-113507.h264	2.80090986692	0.0479386496454
EV_Temp20_CloneLotta_age27_ID_8_20170422-113507.h264	2.91590020106	0.0499067534413
EV_Temp20_CloneLotta_age27_ID_8_20170422-113507.h264	2.91440062009	0.0498810875362
EV_Temp20_CloneLotta_age27_ID_8_20170422-113507.h264	2.86352377085	0.0490103106933
EV_Temp20_CloneLotta_age27_ID_8_20170422-113507.h264	2.92719328367	0.0501000388935
EV_Temp20_CloneLotta_age27_ID_8_20170422-113507.h264	3.22474728511	0.0551927900721
EV_Temp20_CloneLotta_age27_ID_8_20170422-113507.h264	2.96929567777	0.0508206375619
EV_Temp20_CloneLotta_age27_ID_8_20170422-113507.h264	2.79935727046	0.0479120763598
EV_Temp20_CloneLotta_age27_ID_8_20170422-113507.h264	2.62103196951	0.0448599702474
EV_Temp20_CloneLotta_age27_ID_8_20170422-113507.h264	2.55961783482	0.0438088437114
EV_Temp20_CloneLotta_age27_ID_8_20170422-113507.h264	2.94438231542	0.0503942357831
EV_Temp20_CloneLotta_age27_ID_8_20170422-113507.h264	3.05998663682	0.0523728482071
EV_Temp20_CloneLotta_age27_ID_8_20170422-113507.h264	2.98394257766	0.0510713248868
EV_Temp20_CloneLotta_age27_ID_8_20170422-113507.h264	2.74192922152	0.0469291732145
EV_Temp20_CloneLotta_age27_ID_8_20170422-113507.h264	2.7633717669	0.0472961706257
EV_Temp20_CloneLotta_age27_ID_8_20170422-113507.h264	2.77197046133	0.0474433405882
EV_Temp20_CloneLotta_age27_ID_8_20170422-113507.h264	3.13492912292	0.0536555176808
EV_Temp20_CloneLotta_age27_ID_8_20170422-113507.h264	2.92401183202	0.0500455871249
EV_Temp20_CloneLotta_age27_ID_8_20170422-113507.h264	2.86769763066	0.0490817479094
EV_Temp20_CloneLotta_age27_ID_8_20170422-113507.h264	2.9891352228	0.0511601990056
EV_Temp20_CloneLotta_age27_ID_8_20170422-113507.h264	2.78317762228	0.0476351554583
EV_Temp20_CloneLotta_age27_ID_8_20170422-113507.h264	2.8017596817	0.0479531945522
EV_Temp20_CloneLotta_age27_ID_8_20170422-113507.h264	2.87628770682	0.0492287703666
EV_Temp20_CloneLotta_age27_ID_8_20170422-113507.h264	2.85147019019	0.0488040090245
EV_Temp20_CloneLotta_age27_ID_8_20170422-113507.h264	2.90183829968	0.0496660785906
EV_Temp20_CloneLotta_age27_ID_8_20170422-113507.h264	2.74418930054	0.0469678553361
EV_Temp20_CloneLotta_age27_ID_8_20170422-113507.h264	2.66616643172	0.0456324639275
EV_Temp20_CloneLotta_age27_ID_8_20170422-113507.h264	2.35411282466	0.0402915464221
EV_Temp20_CloneLotta_age27_ID_8_20170422-113507.h264	2.44912728823	0.0419177555101
EV_Temp20_CloneLotta_age27_ID_8_20170422-113507.h264	2.56790444301	0.0439506721976
EV_Temp20_CloneLotta_age27_ID_8_20170422-113507.h264	2.74379233727	0.0469610611571
EV_Temp20_CloneLotta_age27_ID_8_20170422-113507.h264	2.60114959423	0.0445196757475
EV_Temp20_CloneLotta_age27_ID_8_20170422-113507.h264	2.8769348614	0.0492398466663
EV_Temp20_CloneLotta_age27_ID_8_20170422-113507.h264	2.98441710545	0.0510794466126
EV_Temp20_CloneLotta_age27_ID_8_20170422-113507.h264	3.29810244047	0.0564482917695
EV_Temp20_CloneLotta_age27_ID_8_20170422-113507.h264	3.04258188688	0.0520749592177
EV_Temp20_CloneLotta_age27_ID_8_20170422-113507.h264	3.43047323667	0.0587138688584
EV_Temp20_CloneLotta_age27_ID_8_20170422-113507.h264	3.40701322996	0.0583123418204
EV_Temp20_CloneLotta_age27_ID_9_20170422-113650.h264	1.62788224	0.0278618306462
EV_Temp20_CloneLotta_age27_ID_9_20170422-113650.h264	1.72753973741	0.0295675070441
EV_Temp20_CloneLotta_age27_ID_9_20170422-113650.h264	2.18049401944	0.0373199937942
EV_Temp20_CloneLotta_age27_ID_9_20170422-113650.h264	2.60399075435	0.0445683032956
EV_Temp20_CloneLotta_age27_ID_9_20170422-113650.h264	2.52137852009	0.0431543631322
EV_Temp20_CloneLotta_age27_ID_9_20170422-113650.h264	2.48164093018	0.0424742389972
EV_Temp20_CloneLotta_age27_ID_9_20170422-113650.h264	1.9936572515	0.0341222106508
EV_Temp20_CloneLotta_age27_ID_9_20170422-113650.h264	2.27774100964	0.0389844134342
EV_Temp20_CloneLotta_age27_ID_9_20170422-113650.h264	2.32216146029	0.0397446865319
EV_Temp20_CloneLotta_age27_ID_9_20170422-113650.h264	2.49317297422	0.0426716143665
EV_Temp20_CloneLotta_age27_ID_9_20170422-113650.h264	2.63220674661	0.0450512308555
EV_Temp20_CloneLotta_age27_ID_9_20170422-113650.h264	3.48867902022	0.0597100832307
EV_Temp20_CloneLotta_age27_ID_9_20170422-113650.h264	3.1834691121	0.0544862982648
EV_Temp20_CloneLotta_age27_ID_9_20170422-113650.h264	2.93056224823	0.0501577000178
EV_Temp20_CloneLotta_age27_ID_9_20170422-113650.h264	2.83835186005	0.0485794837585
EV_Temp20_CloneLotta_age27_ID_9_20170422-113650.h264	2.77208876683	0.0474453654323
EV_Temp20_CloneLotta_age27_ID_9_20170422-113650.h264	3.27937413142	0.056127749557
EV_Temp20_CloneLotta_age27_ID_9_20170422-113650.h264	2.78260333135	0.047625326248
EV_Temp20_CloneLotta_age27_ID_9_20170422-113650.h264	2.66720715449	0.0456502762981
EV_Temp20_CloneLotta_age27_ID_9_20170422-113650.h264	1.80347802676	0.0308672200733
EV_Temp20_CloneLotta_age27_ID_9_20170422-113650.h264	1.74334631847	0.0298380427583
EV_Temp20_CloneLotta_age27_ID_9_20170422-113650.h264	1.03439891375	0.0177041352546
EV_Temp20_CloneLotta_age27_ID_9_20170422-113650.h264	0.945994215012	0.0161910548339
EV_Temp20_CloneLotta_age27_ID_9_20170422-113650.h264	0.932446994781	0.0159591889491
EV_Temp20_CloneLotta_age27_ID_9_20170422-113650.h264	1.19608335788	0.0204714267023
EV_Temp20_CloneLotta_age27_ID_9_20170422-113650.h264	1.00673227163	0.0172306100337
EV_Temp20_CloneLotta_age27_ID_9_20170422-113650.h264	0.873773865333	0.014954975772
EV_Temp20_CloneLotta_age27_ID_9_20170422-113650.h264	0.849930606255	0.0145468892224
EV_Temp20_CloneLotta_age27_ID_9_20170422-113650.h264	0.765184041537	0.0130964191725
EV_Temp20_CloneLotta_age27_ID_9_20170422-113650.h264	1.19469281123	0.0204476269615
EV_Temp20_CloneLotta_age27_ID_9_20170422-113650.h264	1.41324916399	0.0241883029991
EV_Temp20_CloneLotta_age27_ID_9_20170422-113650.h264	1.65254867554	0.0282840061775
EV_Temp20_CloneLotta_age27_ID_9_20170422-113650.h264	3.23784446129	0.0554169532798
EV_Temp20_CloneLotta_age27_ID_9_20170422-113650.h264	3.13071112706	0.0535833250593
EV_Temp20_CloneLotta_age27_ID_9_20170422-113650.h264	1.46336329534	0.0250460256317
EV_Temp20_CloneLotta_age27_ID_9_20170422-113650.h264	1.92569178655	0.0329589555774
EV_Temp20_CloneLotta_age27_ID_9_20170422-113650.h264	1.54484065863	0.0264405420419
EV_Temp20_CloneLotta_age27_ID_9_20170422-113650.h264	1.85117316319	0.0316835406777
EV_Temp20_CloneLotta_age27_ID_9_20170422-113650.h264	1.85594377371	0.0317651915116
EV_Temp20_CloneLotta_age27_ID_9_20170422-113650.h264	2.14386227534	0.0366930274049
EV_Temp20_CloneLotta_age27_ID_9_20170422-113650.h264	2.1504261413	0.0368053704953
EV_Temp20_CloneLotta_age27_ID_9_20170422-113650.h264	2.12165688148	0.0363129735484
EV_Temp20_CloneLotta_age27_ID_9_20170422-113650.h264	2.00056715452	0.0342404762985
EV_Temp20_CloneLotta_age27_ID_9_20170422-113650.h264	2.16976112512	0.03713629618
EV_Temp20_CloneLotta_age27_ID_9_20170422-113650.h264	2.19637424762	0.0375917900074
EV_Temp20_CloneLotta_age27_ID_9_20170422-113650.h264	1.18104341214	0.0202140122462
EV_Temp20_CloneLotta_age27_ID_9_20170422-113650.h264	1.06543478159	0.0182353260695
EV_Temp20_CloneLotta_age27_ID_9_20170422-113650.h264	0.999443817139	0.0171058653318
EV_Temp20_CloneLotta_age27_ID_9_20170422-113650.h264	0.909208255915	0.0155614489955
EV_Temp20_CloneLotta_age27_ID_9_20170422-113650.h264	1.17689893282	0.0201430778887
EV_Temp20_CloneLotta_age27_ID_9_20170422-113650.h264	1.667885952	0.028546509563
EV_Temp20_CloneLotta_age27_ID_9_20170422-113650.h264	2.03579646917	0.0348434395686
EV_Temp20_CloneLotta_age27_ID_9_20170422-113650.h264	2.08279535294	0.0356478435406
EV_Temp20_CloneLotta_age27_ID_9_20170422-113650.h264	2.63051521301	0.0450222796073
EV_Temp20_CloneLotta_age27_ID_9_20170422-113650.h264	2.30188551683	0.0393976559611
EV_Temp20_CloneLotta_age27_ID_9_20170422-113650.h264	1.99552284828	0.034154141057
EV_Temp20_CloneLotta_age27_ID_9_20170422-113650.h264	2.05621108862	0.0351928436322
EV_Temp20_CloneLotta_age27_ID_9_20170422-113650.h264	2.43766262348	0.0417215333634
EV_Temp20_CloneLotta_age27_ID_9_20170422-113650.h264	2.46100380237	0.0421210266175
EV_Temp20_CloneLotta_age27_ID_9_20170422-113650.h264	2.77153771914	0.0474359340391
EV_Temp20_CloneLotta_age27_ID_9_20170422-113650.h264	1.98353429648	0.033948952382
EV_Temp20_CloneLotta_age27_ID_9_20170422-113650.h264	2.60858011979	0.0446468520503
EV_Temp20_CloneLotta_age27_ID_9_20170422-113650.h264	2.22751888862	0.0381248425168
EV_Temp20_CloneLotta_age27_ID_9_20170422-113650.h264	2.07322566546	0.0354840546588
EV_Temp20_CloneLotta_age27_ID_9_20170422-113650.h264	1.98232159981	0.0339281966122
EV_Temp20_CloneLotta_age27_ID_9_20170422-113650.h264	1.84935718683	0.0316524595438
EV_Temp20_CloneLotta_age27_ID_9_20170422-113650.h264	1.75239590571	0.0299929299247
EV_Temp20_CloneLotta_age27_ID_9_20170422-113650.h264	1.57938207773	0.027031731715
EV_Temp20_CloneLotta_age27_ID_9_20170422-113650.h264	1.40426421386	0.0240345221218
EV_Temp20_CloneLotta_age27_ID_9_20170422-113650.h264	2.66650019426	0.0456381764017
EV_Temp20_CloneLotta_age27_ID_9_20170422-113650.h264	2.43208659539	0.041626097498
EV_Temp20_CloneLotta_age27_ID_9_20170422-113650.h264	2.74447474846	0.0469727408872
EV_Temp20_CloneLotta_age27_ID_9_20170422-113650.h264	2.60674103077	0.0446153753343
EV_Temp20_CloneLotta_age27_ID_9_20170422-113650.h264	3.4709525211	0.0594066873804
EV_Temp20_CloneLotta_age27_ID_9_20170422-113650.h264	3.78561877324	0.0647923213112
EV_Temp20_CloneLotta_age27_ID_9_20170422-113650.h264	3.55220149994	0.0607972949028
EV_Temp20_CloneLotta_age27_ID_9_20170422-113650.h264	3.43732085301	0.0588310684458
EV_Temp20_CloneLotta_age27_ID_9_20170422-113650.h264	3.36488628681	0.0575913229858
EV_Temp20_CloneLotta_age27_ID_9_20170422-113650.h264	3.17913803394	0.0544121701963
EV_Temp20_CloneLotta_age27_ID_9_20170422-113650.h264	3.31305202484	0.0567041596559
EV_Temp20_CloneLotta_age27_ID_9_20170422-113650.h264	2.77221673525	0.0474475556611
EV_Temp20_CloneLotta_age27_ID_9_20170422-113650.h264	2.67432141524	0.045772039607
EV_Temp20_CloneLotta_age27_ID_9_20170422-113650.h264	1.97187676503	0.0337494292476
EV_Temp20_CloneLotta_age27_ID_9_20170422-113650.h264	2.29393502162	0.0392615801777
EV_Temp20_CloneLotta_age27_ID_9_20170422-113650.h264	2.24076962691	0.0383516339991
EV_Temp20_CloneLotta_age27_ID_9_20170422-113650.h264	2.13052261206	0.0364647139371
EV_Temp20_CloneLotta_age27_ID_9_20170422-113650.h264	2.16816217276	0.0371089294953
EV_Temp20_CloneLotta_age27_ID_9_20170422-113650.h264	1.84369445361	0.0315555396867
EV_Temp20_CloneLotta_age27_ID_9_20170422-113650.h264	1.87014931312	0.0320083247822
EV_Temp20_CloneLotta_age27_ID_9_20170422-113650.h264	0.927171431321	0.0158688956515
EV_Temp20_CloneLotta_age27_ID_9_20170422-113650.h264	2.16463298651	0.0370485261152
EV_Temp20_CloneLotta_age27_ID_9_20170422-113650.h264	2.27251049629	0.0388948911864
EV_Temp20_CloneLotta_age27_ID_9_20170422-113650.h264	2.50814841344	0.0429279247685
EV_Temp20_CloneLotta_age27_ID_9_20170422-113650.h264	1.91741640825	0.032817319295
EV_Temp20_CloneLotta_age27_ID_9_20170422-113650.h264	2.29125369145	0.0392156881806
EV_Temp20_CloneLotta_age27_ID_9_20170422-113650.h264	2.01760327706	0.0345320560881
EV_Temp20_CloneLotta_age27_ID_9_20170422-113650.h264	2.63774072794	0.0451459470743
EV_Temp20_CloneLotta_age27_ID_9_20170422-113650.h264	2.16526603845	0.0370593610428
EV_Temp20_CloneLotta_age27_ID_9_20170422-113650.h264	2.55235836909	0.0436845951633
EV_Temp20_CloneLotta_age27_ID_9_20170422-113650.h264	2.43153894278	0.0416167242129
EV_Temp20_CloneLotta_age27_ID_9_20170422-113650.h264	2.69923294948	0.0461984100968
EV_Temp20_CloneLotta_age27_ID_9_20170422-113650.h264	1.9588707337	0.0335268260191
EV_Temp20_CloneLotta_age27_ID_9_20170422-113650.h264	2.21933439401	0.0379847617437
EV_Temp20_CloneLotta_age27_ID_9_20170422-113650.h264	2.17766709254	0.0372716098531
EV_Temp20_CloneLotta_age27_ID_9_20170422-113650.h264	2.38211936657	0.0407708891586
EV_Temp20_CloneLotta_age27_ID_9_20170422-113650.h264	1.59042405495	0.0272207194021
EV_Temp20_CloneLotta_age27_ID_9_20170422-113650.h264	0.843745422363	0.0144410274212
EV_Temp20_CloneLotta_age27_ID_9_20170422-113650.h264	1.03055411559	0.0176383300553
EV_Temp20_CloneLotta_age27_ID_9_20170422-113650.h264	1.40349679507	0.024021387454
EV_Temp20_CloneLotta_age27_ID_9_20170422-113650.h264	1.53766633107	0.0263177506664
EV_Temp20_CloneLotta_age27_ID_9_20170422-113650.h264	1.78842658997	0.0306096089436
EV_Temp20_CloneLotta_age27_ID_9_20170422-113650.h264	2.1262385427	0.0363913904424
EV_Temp20_CloneLotta_age27_ID_9_20170422-113650.h264	2.25958620805	0.0386736870224
EV_Temp20_CloneLotta_age27_ID_9_20170422-113650.h264	2.13416527235	0.036527059469
EV_Temp20_CloneLotta_age27_ID_9_20170422-113650.h264	2.15004785098	0.0367988959109
EV_Temp20_CloneLotta_age27_ID_9_20170422-113650.h264	2.10062618549	0.0359530250978
EV_Temp20_CloneLotta_age27_ID_9_20170422-113650.h264	2.05781539477	0.0352203019489
EV_Temp20_CloneLotta_age27_ID_9_20170422-113650.h264	1.92674295572	0.0329769467422
EV_Temp20_CloneLotta_age27_ID_9_20170422-113650.h264	2.43409517728	0.0416604751497
EV_Temp20_CloneLotta_age27_ID_9_20170422-113650.h264	2.3947639524	0.0409873061084
EV_Temp20_CloneLotta_age27_ID_9_20170422-113650.h264	2.37433993119	0.0406377411301
[truncated: 55,717 more rows]
