# Supplementary material for: Zoobooth: A portable, open-source and affordable approach for repeated size measurements of live individual zooplankton
Source: Heliyon. 2023 Apr 20;9(5):e15383. doi: 10.1016/j.heliyon.2023.e15383 (PMC10160350; doi:10.1016/j.heliyon.2023.e15383)
Supplement: Multimedia component 1 [file mmc1.zip › dist.out]

-6.448400728337605470e-01 4.536740905773465116e+00 -2.004786910887289275e-02 3.788713523059249882e-02 -2.123130745948801845e+01
