# Supplementary material for: Zoobooth: A portable, open-source and affordable approach for repeated size measurements of live individual zooplankton
Source: Heliyon. 2023 Apr 20;9(5):e15383. doi: 10.1016/j.heliyon.2023.e15383 (PMC10160350; doi:10.1016/j.heliyon.2023.e15383)
Supplement: Multimedia component 1 [file mmc1.zip › Copepoda_Heterocope_DetailedSizedata.csv]

Movie	Length	Width
Taxa_Copepoda_Type_Heterocope_appendiculata_ID_51_20200702-190536.h264	0.8791355463174674	0.01504674300427973
Taxa_Copepoda_Type_Heterocope_appendiculata_ID_51_20200702-190536.h264	0.8806475976797251	0.015072622344902987
Taxa_Copepoda_Type_Heterocope_appendiculata_ID_51_20200702-190536.h264	0.9531272139916054	0.016313138854856322
Taxa_Copepoda_Type_Heterocope_appendiculata_ID_51_20200702-190536.h264	0.8220750148479755	0.01407013006182112
Taxa_Copepoda_Type_Heterocope_appendiculata_ID_51_20200702-190536.h264	0.7362898166363055	0.012601883400121383
Taxa_Copepoda_Type_Heterocope_appendiculata_ID_51_20200702-190536.h264	0.6306651386847862	0.010794076412104996
Taxa_Copepoda_Type_Heterocope_appendiculata_ID_51_20200702-190536.h264	0.7808620665623591	0.01336475460077884
Taxa_Copepoda_Type_Heterocope_appendiculata_ID_51_20200702-190536.h264	0.901222961132343	0.015424777603995871
Taxa_Copepoda_Type_Heterocope_appendiculata_ID_51_20200702-190536.h264	0.8022583213219276	0.013730959730317608
Taxa_Copepoda_Type_Heterocope_appendiculata_ID_51_20200702-190536.h264	0.8108203880603497	0.013877502795648294
Taxa_Copepoda_Type_Heterocope_appendiculata_ID_51_20200702-190536.h264	0.7420280251136193	0.012700095045213869
Taxa_Copepoda_Type_Heterocope_appendiculata_ID_51_20200702-190536.h264	0.7562126064300537	0.012942869610052843
Taxa_Copepoda_Type_Heterocope_appendiculata_ID_51_20200702-190536.h264	0.7415299929105319	0.012691571032507181
Taxa_Copepoda_Type_Heterocope_appendiculata_ID_51_20200702-190536.h264	0.8494606487567609	0.0145388457191061
Taxa_Copepoda_Type_Heterocope_appendiculata_ID_51_20200702-190536.h264	0.9496269512176514	0.016253230511225188
Taxa_Copepoda_Type_Heterocope_appendiculata_ID_51_20200702-190536.h264	0.8636055337465727	0.01478094086604711
Taxa_Copepoda_Type_Heterocope_appendiculata_ID_51_20200702-190536.h264	1.291263135763315	0.022100465208256738
Taxa_Copepoda_Type_Heterocope_appendiculata_ID_51_20200702-190536.h264	1.1434893813500038	0.019571260565413525
Taxa_Copepoda_Type_Heterocope_appendiculata_ID_51_20200702-190536.h264	0.9870442647200365	0.016893642223092933
Taxa_Copepoda_Type_Heterocope_appendiculata_ID_51_20200702-190536.h264	1.0222679644364576	0.017496509391316296
Taxa_Copepoda_Type_Heterocope_appendiculata_ID_51_20200702-190536.h264	1.0345027901576116	0.017705913139236047
Taxa_Copepoda_Type_Heterocope_appendiculata_ID_51_20200702-190536.h264	1.0180679886157695	0.0174246251897699
Taxa_Copepoda_Type_Heterocope_appendiculata_ID_51_20200702-190536.h264	1.0065797541691708	0.017227999638664653
Taxa_Copepoda_Type_Heterocope_appendiculata_ID_51_20200702-190536.h264	1.025169517810528	0.017546170593295576
Taxa_Copepoda_Type_Heterocope_appendiculata_ID_51_20200702-190536.h264	1.0201515887333796	0.01746028680716746
Taxa_Copepoda_Type_Heterocope_appendiculata_ID_51_20200702-190536.h264	1.0352262687683105	0.01771829575391916
Taxa_Copepoda_Type_Heterocope_appendiculata_ID_51_20200702-190536.h264	1.0392400374779334	0.01778699294914155
Taxa_Copepoda_Type_Heterocope_appendiculata_ID_51_20200702-190536.h264	1.1091076616140512	0.01898280420839434
Taxa_Copepoda_Type_Heterocope_appendiculata_ID_51_20200702-190536.h264	1.1655182310251089	0.01994829280023744
Taxa_Copepoda_Type_Heterocope_appendiculata_ID_51_20200702-190536.h264	0.6720221167344314	0.01150191699795469
Taxa_Copepoda_Type_Heterocope_appendiculata_ID_51_20200702-190536.h264	0.6644695641444279	0.011372652155548862
Taxa_Copepoda_Type_Heterocope_appendiculata_ID_51_20200702-190536.h264	0.6516535920363207	0.011153301863698565
Taxa_Copepoda_Type_Heterocope_appendiculata_ID_51_20200702-190536.h264	0.6728162391369159	0.011515508708304907
Taxa_Copepoda_Type_Heterocope_appendiculata_ID_51_20200702-190536.h264	0.6366457689725435	0.01089643719972238
Taxa_Copepoda_Type_Heterocope_appendiculata_ID_51_20200702-190536.h264	0.605929430448092	0.010370715251900036
Taxa_Copepoda_Type_Heterocope_appendiculata_ID_51_20200702-190536.h264	0.6427573057321402	0.011001038501953938
Taxa_Copepoda_Type_Heterocope_appendiculata_ID_51_20200702-190536.h264	0.6404861274132362	0.010962166411495774
Taxa_Copepoda_Type_Heterocope_appendiculata_ID_51_20200702-190536.h264	0.6327640166649452	0.010829999515996178
Taxa_Copepoda_Type_Heterocope_appendiculata_ID_51_20200702-190536.h264	0.6135001336611234	0.010500290749199998
Taxa_Copepoda_Type_Heterocope_appendiculata_ID_60_20200702-193728.h264	0.671805680348323	0.011498212605961683
Taxa_Copepoda_Type_Heterocope_appendiculata_ID_60_20200702-193728.h264	0.7314507821890024	0.012519061464388696
Taxa_Copepoda_Type_Heterocope_appendiculata_ID_60_20200702-193728.h264	0.7214179273752066	0.012347345295460267
Taxa_Copepoda_Type_Heterocope_appendiculata_ID_60_20200702-193728.h264	0.6679000971867488	0.01143136704800397
Taxa_Copepoda_Type_Heterocope_appendiculata_ID_60_20200702-193728.h264	0.7421439148829534	0.01270207854318901
Taxa_Copepoda_Type_Heterocope_appendiculata_ID_60_20200702-193728.h264	0.7639441842299242	0.013075198537781394
Taxa_Copepoda_Type_Heterocope_appendiculata_ID_60_20200702-193728.h264	0.6984888590299166	0.01195490547185819
Taxa_Copepoda_Type_Heterocope_appendiculata_ID_60_20200702-193728.h264	0.7273533769754263	0.012448932798233258
Taxa_Copepoda_Type_Heterocope_appendiculata_ID_60_20200702-193728.h264	0.727292265525231	0.01244788685225876
Taxa_Copepoda_Type_Heterocope_appendiculata_ID_60_20200702-193728.h264	0.8092722966120793	0.013851006615091359
Taxa_Copepoda_Type_Heterocope_appendiculata_ID_60_20200702-193728.h264	0.7806602551386906	0.013361300520642974
Taxa_Copepoda_Type_Heterocope_appendiculata_ID_60_20200702-193728.h264	0.7183041161757249	0.012294051219161444
Taxa_Copepoda_Type_Heterocope_appendiculata_ID_60_20200702-193728.h264	0.8065418683565581	0.013804274285333398
Taxa_Copepoda_Type_Heterocope_appendiculata_ID_60_20200702-193728.h264	0.8007122538639949	0.013704498191133759
Taxa_Copepoda_Type_Heterocope_appendiculata_ID_60_20200702-193728.h264	0.7951311331528884	0.013608975163578283
Taxa_Copepoda_Type_Heterocope_appendiculata_ID_60_20200702-193728.h264	0.7822153979081374	0.013387917387273891
Taxa_Copepoda_Type_Heterocope_appendiculata_ID_60_20200702-193728.h264	0.8122239274245042	0.013901524911688631
Taxa_Copepoda_Type_Heterocope_appendiculata_ID_60_20200702-193728.h264	0.560465776003324	0.009592587320056892
Taxa_Copepoda_Type_Heterocope_appendiculata_ID_60_20200702-193728.h264	0.6128188976874719	0.010488631133497114
Taxa_Copepoda_Type_Heterocope_appendiculata_ID_60_20200702-193728.h264	0.7266989751962515	0.012437732460089689
Taxa_Copepoda_Type_Heterocope_appendiculata_ID_60_20200702-193728.h264	0.650653153199416	0.011136178968220773
Taxa_Copepoda_Type_Heterocope_appendiculata_ID_60_20200702-193728.h264	0.6799087583101713	0.011636899901847162
Taxa_Copepoda_Type_Heterocope_appendiculata_ID_60_20200702-193728.h264	0.7002065086364746	0.011984303705508893
Taxa_Copepoda_Type_Heterocope_appendiculata_ID_60_20200702-193728.h264	0.702880461032574	0.012030069429211362
Taxa_Copepoda_Type_Heterocope_appendiculata_ID_60_20200702-193728.h264	0.6799329156142014	0.01163731336339691
Taxa_Copepoda_Type_Heterocope_appendiculata_ID_60_20200702-193728.h264	0.7329091651623065	0.012544022249893323
Taxa_Copepoda_Type_Heterocope_appendiculata_ID_60_20200702-193728.h264	0.7891652584075928	0.013506866922745338
Taxa_Copepoda_Type_Heterocope_appendiculata_ID_60_20200702-193728.h264	0.7843784559690036	0.013424938957931024
Taxa_Copepoda_Type_Heterocope_appendiculata_ID_60_20200702-193728.h264	0.848645437680758	0.014524893067997589
Taxa_Copepoda_Type_Heterocope_appendiculata_ID_60_20200702-193728.h264	0.6628963360419641	0.011345725751487462
Taxa_Copepoda_Type_Heterocope_appendiculata_ID_60_20200702-193728.h264	0.7310453312213604	0.012512122015134823
Taxa_Copepoda_Type_Heterocope_appendiculata_ID_60_20200702-193728.h264	0.6828248713566707	0.01168681029821994
Taxa_Copepoda_Type_Heterocope_appendiculata_ID_60_20200702-193728.h264	0.9727503226353572	0.016648995906643614
Taxa_Copepoda_Type_Heterocope_appendiculata_ID_60_20200702-193728.h264	0.944187183380127	0.016160126792467557
Taxa_Copepoda_Type_Heterocope_appendiculata_ID_60_20200702-193728.h264	0.810444513467642	0.01387106955742695
Taxa_Copepoda_Type_Heterocope_appendiculata_ID_60_20200702-193728.h264	0.8810172044313871	0.015078948306614125
Taxa_Copepoda_Type_Heterocope_appendiculata_ID_60_20200702-193728.h264	0.7378328154637264	0.012628292418513778
Taxa_Copepoda_Type_Heterocope_appendiculata_ID_60_20200702-193728.h264	0.7266123353517973	0.012436249585828838
Taxa_Copepoda_Type_Heterocope_appendiculata_ID_60_20200702-193728.h264	0.746473426085252	0.012776179792612967
Taxa_Copepoda_Type_Heterocope_appendiculata_ID_60_20200702-193728.h264	0.7666266243274396	0.0131211095317581
Taxa_Copepoda_Type_Heterocope_appendiculata_ID_60_20200702-193728.h264	0.8258649041102483	0.014134995474194634
Taxa_Copepoda_Type_Heterocope_appendiculata_ID_60_20200702-193728.h264	0.8307231991107648	0.014218147061703474
Taxa_Copepoda_Type_Heterocope_appendiculata_ID_60_20200702-193728.h264	0.844225108073308	0.01444923742663931
Taxa_Copepoda_Type_Heterocope_appendiculata_ID_60_20200702-193728.h264	0.8684779966794528	0.014864334943167558
Taxa_Copepoda_Type_Heterocope_appendiculata_ID_60_20200702-193728.h264	0.9004475769629845	0.015411506605712619
Taxa_Copepoda_Type_Heterocope_appendiculata_ID_60_20200702-193728.h264	0.8247103155576266	0.014115234247043995
Taxa_Copepoda_Type_Heterocope_appendiculata_ID_60_20200702-193728.h264	0.8301698009784405	0.014208675439823308
Taxa_Copepoda_Type_Heterocope_appendiculata_ID_60_20200702-193728.h264	0.8261393180260291	0.014139692173907037
Taxa_Copepoda_Type_Heterocope_appendiculata_ID_60_20200702-193728.h264	0.8347116352961613	0.014286410681030454
Taxa_Copepoda_Type_Heterocope_appendiculata_ID_60_20200702-193728.h264	0.8693511852851281	0.014879279901995461
Taxa_Copepoda_Type_Heterocope_appendiculata_ID_60_20200702-193728.h264	0.8379596174680269	0.014342001145125845
Taxa_Copepoda_Type_Heterocope_appendiculata_ID_60_20200702-193728.h264	0.8374021713550275	0.01433246024049951
Taxa_Copepoda_Type_Heterocope_appendiculata_ID_60_20200702-193728.h264	0.8393375631479116	0.01436558521541618
Taxa_Copepoda_Type_Heterocope_appendiculata_ID_60_20200702-193728.h264	0.8070222722567045	0.013812496582855136
Taxa_Copepoda_Type_Heterocope_appendiculata_ID_60_20200702-193728.h264	0.8211189732184777	0.014053767041623946
Taxa_Copepoda_Type_Heterocope_appendiculata_ID_60_20200702-193728.h264	0.8525090393653283	0.014591020096829657
Taxa_Copepoda_Type_Heterocope_appendiculata_ID_60_20200702-193728.h264	0.8527703299889198	0.01459549218634882
Taxa_Copepoda_Type_Heterocope_appendiculata_ID_60_20200702-193728.h264	0.8446898423708402	0.014457191532885535
Taxa_Copepoda_Type_Heterocope_appendiculata_ID_60_20200702-193728.h264	0.8452863319103534	0.014467400680773356
Taxa_Copepoda_Type_Heterocope_appendiculata_ID_60_20200702-193728.h264	0.8504988905099722	0.014556615626036063
Taxa_Copepoda_Type_Heterocope_appendiculata_ID_60_20200702-193728.h264	0.8422114335573637	0.014414772612808725
Taxa_Copepoda_Type_Heterocope_appendiculata_ID_60_20200702-193728.h264	0.8409070044297439	0.014392446806586
Taxa_Copepoda_Type_Heterocope_appendiculata_ID_60_20200702-193728.h264	0.8859633797865648	0.01516360400019313
Taxa_Copepoda_Type_Heterocope_appendiculata_ID_60_20200702-193728.h264	0.895165680371798	0.015321104914055774
Taxa_Copepoda_Type_Heterocope_appendiculata_ID_60_20200702-193728.h264	0.887960078899677	0.015197778273475241
Taxa_Copepoda_Type_Heterocope_appendiculata_ID_60_20200702-193728.h264	0.8923040191943828	0.0152721264823654
Taxa_Copepoda_Type_Heterocope_appendiculata_ID_60_20200702-193728.h264	0.9299000314565805	0.01591559669223763
Taxa_Copepoda_Type_Heterocope_appendiculata_ID_60_20200702-193728.h264	0.9073276424407959	0.015529261572544391
Taxa_Copepoda_Type_Heterocope_appendiculata_ID_60_20200702-193728.h264	0.913483184667734	0.01563461604527468
Taxa_Copepoda_Type_Heterocope_appendiculata_ID_60_20200702-193728.h264	0.9348593953939585	0.01600047811347352
Taxa_Copepoda_Type_Heterocope_appendiculata_ID_60_20200702-193728.h264	0.947569662974431	0.01621801923167776
Taxa_Copepoda_Type_Heterocope_appendiculata_ID_60_20200702-193728.h264	0.9249176201453576	0.015830320806334005
Taxa_Copepoda_Type_Heterocope_appendiculata_ID_60_20200702-193728.h264	0.978399279667781	0.01674567997892933
Taxa_Copepoda_Type_Heterocope_appendiculata_ID_60_20200702-193728.h264	0.9964840903648964	0.01705520846970688
Taxa_Copepoda_Type_Heterocope_appendiculata_ID_60_20200702-193728.h264	0.9150341488764836	0.015661161394232122
Taxa_Copepoda_Type_Heterocope_appendiculata_ID_60_20200702-193728.h264	0.9348100361457238	0.015999633310955656
Taxa_Copepoda_Type_Heterocope_appendiculata_ID_60_20200702-193728.h264	0.8740128267728365	0.014959065688996626
Taxa_Copepoda_Type_Heterocope_appendiculata_ID_60_20200702-193728.h264	0.9000677196796124	0.015405005202208751
Taxa_Copepoda_Type_Heterocope_appendiculata_ID_60_20200702-193728.h264	0.8928184391902043	0.015280930978447727
Taxa_Copepoda_Type_Heterocope_appendiculata_ID_60_20200702-193728.h264	0.895584515791673	0.01532827344335748
Taxa_Copepoda_Type_Heterocope_appendiculata_ID_60_20200702-193728.h264	0.8900726677821232	0.015233936044732494
Taxa_Copepoda_Type_Heterocope_appendiculata_ID_60_20200702-193728.h264	0.893843165911161	0.015298469570402562
Taxa_Copepoda_Type_Heterocope_appendiculata_ID_60_20200702-193728.h264	0.8848497280707727	0.015144543422749764
Taxa_Copepoda_Type_Heterocope_appendiculata_ID_60_20200702-193728.h264	0.9107484472714937	0.015587809962915951
Taxa_Copepoda_Type_Heterocope_appendiculata_ID_60_20200702-193728.h264	0.8672575957958515	0.014843447312659765
Taxa_Copepoda_Type_Heterocope_appendiculata_ID_60_20200702-193728.h264	0.88821928024292	0.015202214604157669
Taxa_Copepoda_Type_Heterocope_appendiculata_ID_60_20200702-193728.h264	0.8770934053567739	0.015011790976298631
Taxa_Copepoda_Type_Heterocope_appendiculata_ID_60_20200702-193728.h264	0.8798564133277307	0.01505908092041693
Taxa_Copepoda_Type_Heterocope_appendiculata_ID_60_20200702-193728.h264	0.8903093440716083	0.015237986850456374
Taxa_Copepoda_Type_Heterocope_appendiculata_ID_60_20200702-193728.h264	0.8856114666278546	0.015157580871130588
Taxa_Copepoda_Type_Heterocope_appendiculata_ID_60_20200702-193728.h264	0.8805904036301833	0.015071643446747367
Taxa_Copepoda_Type_Heterocope_appendiculata_ID_60_20200702-193728.h264	0.902842349272508	0.015452494054856386
Taxa_Copepoda_Type_Heterocope_appendiculata_ID_60_20200702-193728.h264	0.8684206720498893	0.014863353810084643
Taxa_Copepoda_Type_Heterocope_appendiculata_ID_60_20200702-193728.h264	0.8790942177405724	0.015046035649790566
Taxa_Copepoda_Type_Heterocope_appendiculata_ID_60_20200702-193728.h264	0.8698747458824745	0.014888240842988506
Taxa_Copepoda_Type_Heterocope_appendiculata_ID_60_20200702-193728.h264	0.8487756912524884	0.014527122407975282
Taxa_Copepoda_Type_Heterocope_appendiculata_ID_60_20200702-193728.h264	0.8816288412534273	0.015089416706068276
Taxa_Copepoda_Type_Heterocope_appendiculata_ID_60_20200702-193728.h264	0.9538645340846135	0.016325758371832807
Taxa_Copepoda_Type_Heterocope_appendiculata_ID_60_20200702-193728.h264	0.9601526803236742	0.016433382413232115
Taxa_Copepoda_Type_Heterocope_appendiculata_ID_60_20200702-193728.h264	0.9707480085813083	0.016614725531487778
Taxa_Copepoda_Type_Heterocope_appendiculata_ID_60_20200702-193728.h264	0.9555200928908129	0.0163540938975543
Taxa_Copepoda_Type_Heterocope_appendiculata_ID_60_20200702-193728.h264	0.981742911705604	0.01680290752726899
Taxa_Copepoda_Type_Heterocope_appendiculata_ID_60_20200702-193728.h264	0.9763019033578726	0.01670978257670205
Taxa_Copepoda_Type_Heterocope_appendiculata_ID_60_20200702-193728.h264	0.952503433227539	0.01630246260716365
Taxa_Copepoda_Type_Heterocope_appendiculata_ID_60_20200702-193728.h264	0.9139862442016602	0.01564322610268226
Taxa_Copepoda_Type_Heterocope_appendiculata_ID_60_20200702-193728.h264	0.9544413060408372	0.016335630045698945
Taxa_Copepoda_Type_Heterocope_appendiculata_ID_60_20200702-193728.h264	0.8722943936861478	0.014929654045782146
Taxa_Copepoda_Type_Heterocope_appendiculata_ID_60_20200702-193728.h264	0.8791393331380991	0.015046807817171312
Taxa_Copepoda_Type_Heterocope_appendiculata_ID_60_20200702-193728.h264	0.9587996754279504	0.016410225214055305
Taxa_Copepoda_Type_Heterocope_appendiculata_ID_60_20200702-193728.h264	0.9838584386385404	0.016839115584390402
Taxa_Copepoda_Type_Heterocope_appendiculata_ID_60_20200702-193728.h264	0.9816718108837421	0.016801690609356355
Taxa_Copepoda_Type_Heterocope_appendiculata_ID_60_20200702-193728.h264	0.9688638694469746	0.016582477765534755
Taxa_Copepoda_Type_Heterocope_appendiculata_ID_60_20200702-193728.h264	0.9630382376450759	0.016482769836617644
Taxa_Copepoda_Type_Heterocope_appendiculata_ID_60_20200702-193728.h264	0.9715029569772574	0.016627646763649213
Taxa_Copepoda_Type_Heterocope_appendiculata_ID_60_20200702-193728.h264	0.9441047873863807	0.016158716553343822
Taxa_Copepoda_Type_Heterocope_appendiculata_ID_60_20200702-193728.h264	0.8621834520193247	0.01475660139033075
Taxa_Copepoda_Type_Heterocope_appendiculata_ID_60_20200702-193728.h264	0.9145015782576341	0.01565204624325566
Taxa_Copepoda_Type_Heterocope_appendiculata_ID_60_20200702-193728.h264	1.0497048510037936	0.01796610225756493
Taxa_Copepoda_Type_Heterocope_appendiculata_ID_60_20200702-193728.h264	1.0746846133012038	0.01839364049688599
Taxa_Copepoda_Type_Heterocope_appendiculata_ID_60_20200702-193728.h264	1.0824372144845815	0.018526329247909184
Taxa_Copepoda_Type_Heterocope_appendiculata_ID_60_20200702-193728.h264	1.1123648496774527	0.019038552234864094
Taxa_Copepoda_Type_Heterocope_appendiculata_ID_60_20200702-193728.h264	1.0716160480792707	0.01834112082289521
Taxa_Copepoda_Type_Heterocope_appendiculata_ID_60_20200702-193728.h264	1.0898318958282471	0.01865289206321423
Taxa_Copepoda_Type_Heterocope_appendiculata_ID_60_20200702-193728.h264	1.083430536710299	0.018543330339849347
Taxa_Copepoda_Type_Heterocope_appendiculata_ID_60_20200702-193728.h264	1.1414166846642129	0.01953578556444518
Taxa_Copepoda_Type_Heterocope_appendiculata_ID_60_20200702-193728.h264	1.0656425996927115	0.0182388829562791
Taxa_Copepoda_Type_Heterocope_appendiculata_ID_60_20200702-193728.h264	1.0146918421525222	0.017366841144533553
Taxa_Copepoda_Type_Heterocope_appendiculata_ID_60_20200702-193728.h264	0.9971918340829703	0.01706732177565084
Taxa_Copepoda_Type_Heterocope_appendiculata_ID_60_20200702-193728.h264	1.088699440589318	0.01863350965624025
Taxa_Copepoda_Type_Heterocope_appendiculata_ID_60_20200702-193728.h264	1.0622836245023288	0.018181392803982167
Taxa_Copepoda_Type_Heterocope_appendiculata_ID_60_20200702-193728.h264	1.031221314210158	0.017649749416289245
Taxa_Copepoda_Type_Heterocope_appendiculata_ID_60_20200702-193728.h264	1.0185292625427247	0.017432520070442787
Taxa_Copepoda_Type_Heterocope_appendiculata_ID_60_20200702-193728.h264	0.8390179685445932	0.014360115230859383
Taxa_Copepoda_Type_Heterocope_appendiculata_ID_60_20200702-193728.h264	0.9274114374014047	0.015873003447831734
Taxa_Copepoda_Type_Heterocope_appendiculata_ID_60_20200702-193728.h264	0.7943788616473858	0.013596099747426411
Taxa_Copepoda_Type_Heterocope_appendiculata_ID_60_20200702-193728.h264	1.1429694117032565	0.019562361084921123
Taxa_Copepoda_Type_Heterocope_appendiculata_ID_60_20200702-193728.h264	0.7419577077718882	0.01269889153686501
Taxa_Copepoda_Type_Heterocope_appendiculata_ID_60_20200702-193728.h264	0.8639241489997277	0.014786394088649187
Taxa_Copepoda_Type_Heterocope_appendiculata_ID_60_20200702-193728.h264	1.183648222409762	0.02025859457585939
Taxa_Copepoda_Type_Heterocope_appendiculata_ID_60_20200702-193728.h264	1.2128204521766075	0.020757888508407322
Taxa_Copepoda_Type_Heterocope_appendiculata_ID_60_20200702-193728.h264	1.2412089406527005	0.021243768407325066
Taxa_Copepoda_Type_Heterocope_appendiculata_ID_60_20200702-193728.h264	1.209319340632512	0.020697965637748762
Taxa_Copepoda_Type_Heterocope_appendiculata_ID_60_20200702-193728.h264	1.1366420261676495	0.019454065447869387
Taxa_Copepoda_Type_Heterocope_appendiculata_ID_60_20200702-193728.h264	1.2529286281879133	0.02144435536706236
Taxa_Copepoda_Type_Heterocope_appendiculata_ID_60_20200702-193728.h264	1.171696885915903	0.020054042855099107
Taxa_Copepoda_Type_Heterocope_appendiculata_ID_60_20200702-193728.h264	1.5126827166630672	0.025890146496733265
Taxa_Copepoda_Type_Heterocope_appendiculata_ID_60_20200702-193728.h264	1.338994312286377	0.02291740265259376
Taxa_Copepoda_Type_Heterocope_appendiculata_ID_60_20200702-193728.h264	1.3574292080218975	0.02323292298345171
Taxa_Copepoda_Type_Heterocope_appendiculata_ID_60_20200702-193728.h264	1.4475346462543195	0.024775112214737393
Taxa_Copepoda_Type_Heterocope_appendiculata_ID_60_20200702-193728.h264	1.2821955284705528	0.021945269621899847
Taxa_Copepoda_Type_Heterocope_appendiculata_ID_60_20200702-193728.h264	1.2684696094806378	0.02171034523918784
Taxa_Copepoda_Type_Heterocope_appendiculata_ID_60_20200702-193728.h264	1.2795216413644643	0.021899505015661024
Taxa_Copepoda_Type_Heterocope_appendiculata_ID_60_20200702-193728.h264	1.168515303685115	0.0199995888515337
Taxa_Copepoda_Type_Heterocope_appendiculata_ID_60_20200702-193728.h264	0.9508514000819279	0.016274187424479152
Taxa_Copepoda_Type_Heterocope_appendiculata_ID_60_20200702-193728.h264	0.9843397565988394	0.016847353526403215
Taxa_Copepoda_Type_Heterocope_appendiculata_ID_60_20200702-193728.h264	0.9508258063976581	0.01627374937872915
Taxa_Copepoda_Type_Heterocope_appendiculata_ID_60_20200702-193728.h264	1.1784718997661885	0.020169999822921305
Taxa_Copepoda_Type_Heterocope_appendiculata_ID_60_20200702-193728.h264	0.9059909600477952	0.015506383739279572
Taxa_Copepoda_Type_Heterocope_appendiculata_ID_60_20200702-193728.h264	0.9993370026808519	0.017104037161268428
Taxa_Copepoda_Type_Heterocope_appendiculata_ID_60_20200702-193728.h264	0.9309886770982009	0.015934229281103822
Taxa_Copepoda_Type_Heterocope_appendiculata_ID_60_20200702-193728.h264	1.4898974169217623	0.02550016732808401
Taxa_Copepoda_Type_Heterocope_appendiculata_ID_60_20200702-193728.h264	1.1011746641305777	0.01884702790531181
Taxa_Copepoda_Type_Heterocope_appendiculata_ID_60_20200702-193728.h264	0.9019428487924429	0.01543709875817835
Taxa_Copepoda_Type_Heterocope_appendiculata_ID_60_20200702-193728.h264	0.9115618955172026	0.015601732442505968
Taxa_Copepoda_Type_Heterocope_appendiculata_ID_60_20200702-193728.h264	0.9465700729076679	0.016200910863227395
Taxa_Copepoda_Type_Heterocope_appendiculata_ID_60_20200702-193728.h264	0.9376735254434438	0.016048643031628174
Taxa_Copepoda_Type_Heterocope_appendiculata_ID_60_20200702-193728.h264	1.0551896036588229	0.018059975908776008
Taxa_Copepoda_Type_Heterocope_appendiculata_ID_62_20200702-194231.h264	0.7875188402029184	0.013478687841934565
Taxa_Copepoda_Type_Heterocope_appendiculata_ID_62_20200702-194231.h264	0.8458119164980376	0.014476396263139488
Taxa_Copepoda_Type_Heterocope_appendiculata_ID_62_20200702-194231.h264	0.8855652413001427	0.015156789706867827
Taxa_Copepoda_Type_Heterocope_appendiculata_ID_62_20200702-194231.h264	0.8885549361889179	0.015207959484771865
Taxa_Copepoda_Type_Heterocope_appendiculata_ID_62_20200702-194231.h264	0.8647206218426045	0.01480002602769073
Taxa_Copepoda_Type_Heterocope_appendiculata_ID_62_20200702-194231.h264	0.9269444179534913	0.015865010230357832
Taxa_Copepoda_Type_Heterocope_appendiculata_ID_62_20200702-194231.h264	0.8977843974186824	0.015365925263512065
Taxa_Copepoda_Type_Heterocope_appendiculata_ID_62_20200702-194231.h264	0.8974947709303636	0.015360968194769684
Taxa_Copepoda_Type_Heterocope_appendiculata_ID_62_20200702-194231.h264	0.8705737407390888	0.014900204408803635
Taxa_Copepoda_Type_Heterocope_appendiculata_ID_62_20200702-194231.h264	0.8909860750345083	0.015249569361167547
Taxa_Copepoda_Type_Heterocope_appendiculata_ID_62_20200702-194231.h264	0.8897919207352858	0.015229130951046237
Taxa_Copepoda_Type_Heterocope_appendiculata_ID_62_20200702-194231.h264	0.9358922833662767	0.01601815638838435
Taxa_Copepoda_Type_Heterocope_appendiculata_ID_62_20200702-194231.h264	0.9430975583883432	0.016141477441646644
Taxa_Copepoda_Type_Heterocope_appendiculata_ID_62_20200702-194231.h264	0.8996635745121883	0.015398088102227838
Taxa_Copepoda_Type_Heterocope_appendiculata_ID_62_20200702-194231.h264	0.9331437044877272	0.015971113403732255
Taxa_Copepoda_Type_Heterocope_appendiculata_ID_62_20200702-194231.h264	0.8877875826908992	0.015194825934517313
Taxa_Copepoda_Type_Heterocope_appendiculata_ID_62_20200702-194231.h264	0.8832961522615873	0.015117953375246398
Taxa_Copepoda_Type_Heterocope_appendiculata_ID_62_20200702-194231.h264	0.8733861079582801	0.014948339155439794
Taxa_Copepoda_Type_Heterocope_appendiculata_ID_62_20200702-194231.h264	0.8905582948831412	0.015242247739346071
Taxa_Copepoda_Type_Heterocope_appendiculata_ID_62_20200702-194231.h264	0.9589963942307692	0.016413592132026627
Taxa_Copepoda_Type_Heterocope_appendiculata_ID_62_20200702-194231.h264	0.9480919830615704	0.016226958940861493
Taxa_Copepoda_Type_Heterocope_appendiculata_ID_62_20200702-194231.h264	0.9660008371793307	0.016533475867107777
Taxa_Copepoda_Type_Heterocope_appendiculata_ID_62_20200702-194231.h264	0.8768022119081937	0.0150068070884287
Taxa_Copepoda_Type_Heterocope_appendiculata_ID_62_20200702-194231.h264	0.8621106536571796	0.014755355418363267
Taxa_Copepoda_Type_Heterocope_appendiculata_ID_62_20200702-194231.h264	0.8810512205270621	0.015079530505174717
Taxa_Copepoda_Type_Heterocope_appendiculata_ID_62_20200702-194231.h264	0.8924275478949913	0.015274240723587353
Taxa_Copepoda_Type_Heterocope_appendiculata_ID_62_20200702-194231.h264	1.0043853569030763	0.017190441685456498
Taxa_Copepoda_Type_Heterocope_appendiculata_ID_62_20200702-194231.h264	0.9974178681006799	0.0170711904348001
Taxa_Copepoda_Type_Heterocope_appendiculata_ID_62_20200702-194231.h264	1.0177481981424186	0.017419151852822164
Taxa_Copepoda_Type_Heterocope_appendiculata_ID_62_20200702-194231.h264	0.967630932881282	0.016561375582006557
Taxa_Copepoda_Type_Heterocope_appendiculata_ID_62_20200702-194231.h264	0.9918152669759898	0.016975299761704442
Taxa_Copepoda_Type_Heterocope_appendiculata_ID_62_20200702-194231.h264	0.8887775098360502	0.015211768918347782
Taxa_Copepoda_Type_Heterocope_appendiculata_ID_62_20200702-194231.h264	0.9538112574357253	0.016324846521496066
Taxa_Copepoda_Type_Heterocope_appendiculata_ID_62_20200702-194231.h264	0.9123493583385761	0.015615210171564092
Taxa_Copepoda_Type_Heterocope_appendiculata_ID_62_20200702-194231.h264	0.9524645856710581	0.016301797716293108
Taxa_Copepoda_Type_Heterocope_appendiculata_ID_62_20200702-194231.h264	0.9534528805659368	0.01631871276353238
Taxa_Copepoda_Type_Heterocope_appendiculata_ID_62_20200702-194231.h264	0.9190271553626428	0.015729503236014464
Taxa_Copepoda_Type_Heterocope_appendiculata_ID_62_20200702-194231.h264	0.8741330909729004	0.014961124057036179
Taxa_Copepoda_Type_Heterocope_appendiculata_ID_62_20200702-194231.h264	0.9027117039607122	0.015450258010096805
Taxa_Copepoda_Type_Heterocope_appendiculata_ID_62_20200702-194231.h264	0.9140408266507662	0.01564416030229196
Taxa_Copepoda_Type_Heterocope_appendiculata_ID_62_20200702-194231.h264	0.900551649240347	0.015413287842767479
Taxa_Copepoda_Type_Heterocope_appendiculata_ID_62_20200702-194231.h264	0.8975477211291973	0.015361874457788185
Taxa_Copepoda_Type_Heterocope_appendiculata_ID_62_20200702-194231.h264	0.8881038475036621	0.015200238928428063
Taxa_Copepoda_Type_Heterocope_appendiculata_ID_62_20200702-194231.h264	0.8758442768683801	0.014990411661785736
Taxa_Copepoda_Type_Heterocope_appendiculata_ID_62_20200702-194231.h264	0.8911719556955191	0.015252750780173309
Taxa_Copepoda_Type_Heterocope_appendiculata_ID_62_20200702-194231.h264	0.8944520605527437	0.015308891036383498
Taxa_Copepoda_Type_Heterocope_appendiculata_ID_62_20200702-194231.h264	0.8838096581972562	0.015126742226837655
Taxa_Copepoda_Type_Heterocope_appendiculata_ID_62_20200702-194231.h264	0.9243476383502667	0.015820565348687258
Taxa_Copepoda_Type_Heterocope_appendiculata_ID_62_20200702-194231.h264	0.9041716538942778	0.015475245614728985
Taxa_Copepoda_Type_Heterocope_appendiculata_ID_62_20200702-194231.h264	0.9517391483600323	0.016289381577700553
Taxa_Copepoda_Type_Heterocope_appendiculata_ID_62_20200702-194231.h264	0.8816123881706824	0.015089135105228989
Taxa_Copepoda_Type_Heterocope_appendiculata_ID_62_20200702-194231.h264	0.8616579327216515	0.014747606925428265
Taxa_Copepoda_Type_Heterocope_appendiculata_ID_62_20200702-194231.h264	0.8838710308074952	0.015127792642666745
Taxa_Copepoda_Type_Heterocope_appendiculata_ID_62_20200702-194231.h264	0.8546429127913255	0.014627542161236148
Taxa_Copepoda_Type_Heterocope_appendiculata_ID_62_20200702-194231.h264	0.8674717470315787	0.014847112593425096
Taxa_Copepoda_Type_Heterocope_appendiculata_ID_62_20200702-194231.h264	0.906981605383066	0.015523339015210169
Taxa_Copepoda_Type_Heterocope_appendiculata_ID_62_20200702-194231.h264	0.9218758891179012	0.01577826040990254
Taxa_Copepoda_Type_Heterocope_appendiculata_ID_62_20200702-194231.h264	0.9220727385007418	0.015781629562801158
Taxa_Copepoda_Type_Heterocope_appendiculata_ID_62_20200702-194231.h264	0.9047607003725492	0.015485327371760938
Taxa_Copepoda_Type_Heterocope_appendiculata_ID_62_20200702-194231.h264	0.9181534444368803	0.015714549337477374
Taxa_Copepoda_Type_Heterocope_appendiculata_ID_62_20200702-194231.h264	0.9032180932851939	0.015458925058150434
Taxa_Copepoda_Type_Heterocope_appendiculata_ID_62_20200702-194231.h264	0.9105979537963867	0.01558523420920739
Taxa_Copepoda_Type_Heterocope_appendiculata_ID_62_20200702-194231.h264	0.9034612332857572	0.01546308649277546
Taxa_Copepoda_Type_Heterocope_appendiculata_ID_62_20200702-194231.h264	0.9344944242330698	0.015994231491681388
Taxa_Copepoda_Type_Heterocope_appendiculata_ID_62_20200702-194231.h264	0.9214137011307937	0.015770349884738584
Taxa_Copepoda_Type_Heterocope_appendiculata_ID_62_20200702-194231.h264	0.9339652486947867	0.01598517444881462
Taxa_Copepoda_Type_Heterocope_appendiculata_ID_62_20200702-194231.h264	0.9399012859051045	0.016086772008760443
Taxa_Copepoda_Type_Heterocope_appendiculata_ID_62_20200702-194231.h264	0.9333552441230187	0.015974733985951665
Taxa_Copepoda_Type_Heterocope_appendiculata_ID_62_20200702-194231.h264	0.9447098952073317	0.01616907320643318
Taxa_Copepoda_Type_Heterocope_appendiculata_ID_62_20200702-194231.h264	0.9206419079120343	0.01575714034695597
Taxa_Copepoda_Type_Heterocope_appendiculata_ID_62_20200702-194231.h264	0.9479395961761474	0.01622435078070714
Taxa_Copepoda_Type_Heterocope_appendiculata_ID_62_20200702-194231.h264	0.9303401514200064	0.01592312951468857
Taxa_Copepoda_Type_Heterocope_appendiculata_ID_62_20200702-194231.h264	0.918031025666457	0.015712454093137436
Taxa_Copepoda_Type_Heterocope_appendiculata_ID_62_20200702-194231.h264	0.9455765548119178	0.016183906418896287
Taxa_Copepoda_Type_Heterocope_appendiculata_ID_62_20200702-194231.h264	0.9390822880084698	0.01607275454476035
Taxa_Copepoda_Type_Heterocope_appendiculata_ID_62_20200702-194231.h264	0.9420768796480619	0.016124008132437983
Taxa_Copepoda_Type_Heterocope_appendiculata_ID_62_20200702-194231.h264	0.8989293883397029	0.015385522223506453
Taxa_Copepoda_Type_Heterocope_appendiculata_ID_62_20200702-194231.h264	0.8992604739849385	0.015391188881665293
Taxa_Copepoda_Type_Heterocope_appendiculata_ID_62_20200702-194231.h264	0.8804179074214055	0.01506869110778944
Taxa_Copepoda_Type_Heterocope_appendiculata_ID_62_20200702-194231.h264	0.9207967105278602	0.0157597898532653
Taxa_Copepoda_Type_Heterocope_appendiculata_ID_62_20200702-194231.h264	0.941276881144597	0.01611031585035945
Taxa_Copepoda_Type_Heterocope_appendiculata_ID_62_20200702-194231.h264	0.874099988937378	0.01496055750296666
Taxa_Copepoda_Type_Heterocope_appendiculata_ID_62_20200702-194231.h264	0.952104707131019	0.01629563825666552
Taxa_Copepoda_Type_Heterocope_appendiculata_ID_62_20200702-194231.h264	0.9749980618403509	0.01668746682765216
Taxa_Copepoda_Type_Heterocope_appendiculata_ID_62_20200702-194231.h264	1.0522305297851562	0.018009330221322867
Taxa_Copepoda_Type_Heterocope_appendiculata_ID_62_20200702-194231.h264	0.9843558179415189	0.01684762842246061
Taxa_Copepoda_Type_Heterocope_appendiculata_ID_62_20200702-194231.h264	1.0208089938530556	0.017471538548638837
Taxa_Copepoda_Type_Heterocope_appendiculata_ID_62_20200702-194231.h264	1.0011773322178767	0.01713553510911366
Taxa_Copepoda_Type_Heterocope_appendiculata_ID_62_20200702-194231.h264	0.9967115607628456	0.017059101713056395
Taxa_Copepoda_Type_Heterocope_appendiculata_ID_62_20200702-194231.h264	1.0000339735471286	0.01711596608571047
Taxa_Copepoda_Type_Heterocope_appendiculata_ID_62_20200702-194231.h264	1.0185470214256873	0.017432824020555033
Taxa_Copepoda_Type_Heterocope_appendiculata_ID_62_20200702-194231.h264	1.0384580590174748	0.017773609087029858
Taxa_Copepoda_Type_Heterocope_appendiculata_ID_62_20200702-194231.h264	0.9130877230717586	0.015627847567958944
Taxa_Copepoda_Type_Heterocope_appendiculata_ID_62_20200702-194231.h264	0.9031728473076454	0.015458150655842391
Taxa_Copepoda_Type_Heterocope_appendiculata_ID_62_20200702-194231.h264	0.9233796486487755	0.015803997832642504
Taxa_Copepoda_Type_Heterocope_appendiculata_ID_62_20200702-194231.h264	0.9493247890472413	0.0162480588894624
Taxa_Copepoda_Type_Heterocope_appendiculata_ID_62_20200702-194231.h264	1.0538937275226299	0.018037796490291167
Taxa_Copepoda_Type_Heterocope_appendiculata_ID_62_20200702-194231.h264	1.0666440178797796	0.018256022613711613
Taxa_Copepoda_Type_Heterocope_appendiculata_ID_62_20200702-194231.h264	1.0017788490882287	0.017145830301702376
Taxa_Copepoda_Type_Heterocope_appendiculata_ID_62_20200702-194231.h264	1.0009377178779015	0.017131434017525624
Taxa_Copepoda_Type_Heterocope_appendiculata_ID_62_20200702-194231.h264	1.0484046004368708	0.017943847969015672
Taxa_Copepoda_Type_Heterocope_appendiculata_ID_62_20200702-194231.h264	1.0057554677816538	0.017213891660109074
Taxa_Copepoda_Type_Heterocope_appendiculata_ID_62_20200702-194231.h264	1.0058893123039834	0.01721618246058741
Taxa_Copepoda_Type_Heterocope_appendiculata_ID_62_20200702-194231.h264	1.0241572614816519	0.017528845436897502
Taxa_Copepoda_Type_Heterocope_appendiculata_ID_62_20200702-194231.h264	1.0598120711399959	0.01813909121758839
Taxa_Copepoda_Type_Heterocope_appendiculata_ID_62_20200702-194231.h264	0.9159235294048603	0.015676383484044727
Taxa_Copepoda_Type_Heterocope_appendiculata_ID_62_20200702-194231.h264	1.0193234502352202	0.017446112898256653
Taxa_Copepoda_Type_Heterocope_appendiculata_ID_62_20200702-194231.h264	1.0256912502875695	0.017555100245306477
Taxa_Copepoda_Type_Heterocope_appendiculata_ID_62_20200702-194231.h264	1.0129732784858116	0.017337427266391776
Taxa_Copepoda_Type_Heterocope_appendiculata_ID_62_20200702-194231.h264	1.042625128672673	0.017844930086897675
Taxa_Copepoda_Type_Heterocope_appendiculata_ID_62_20200702-194231.h264	1.060192581323477	0.01814560379572874
Taxa_Copepoda_Type_Heterocope_appendiculata_ID_62_20200702-194231.h264	1.0254151388315054	0.017550374491539227
Taxa_Copepoda_Type_Heterocope_appendiculata_ID_62_20200702-194231.h264	1.0335227870941162	0.017689140009880065
Taxa_Copepoda_Type_Heterocope_appendiculata_ID_62_20200702-194231.h264	1.0536285847883957	0.01803325847041677
Taxa_Copepoda_Type_Heterocope_appendiculata_ID_62_20200702-194231.h264	1.0333503561753494	0.01768618878838579
Taxa_Copepoda_Type_Heterocope_appendiculata_ID_62_20200702-194231.h264	1.0091722899216873	0.01727237188519811
Taxa_Copepoda_Type_Heterocope_appendiculata_ID_62_20200702-194231.h264	1.004482508439284	0.01719210447136467
Taxa_Copepoda_Type_Heterocope_appendiculata_ID_62_20200702-194231.h264	1.007520322066087	0.01724409781997726
Taxa_Copepoda_Type_Heterocope_appendiculata_ID_62_20200702-194231.h264	1.0163060723818265	0.017394469315765878
Taxa_Copepoda_Type_Heterocope_appendiculata_ID_62_20200702-194231.h264	1.0072804465660683	0.01723999225853463
Taxa_Copepoda_Type_Heterocope_appendiculata_ID_62_20200702-194231.h264	0.9819577811314509	0.016806585100134448
Taxa_Copepoda_Type_Heterocope_appendiculata_ID_62_20200702-194231.h264	1.0409619962252104	0.017816464935393024
Taxa_Copepoda_Type_Heterocope_appendiculata_ID_62_20200702-194231.h264	1.1091920163081244	0.018984247971427514
Taxa_Copepoda_Type_Heterocope_appendiculata_ID_62_20200702-194231.h264	1.103448715209961	0.018885949164170485
Taxa_Copepoda_Type_Heterocope_appendiculata_ID_62_20200702-194231.h264	1.1032033553490272	0.01888174973578143
Taxa_Copepoda_Type_Heterocope_appendiculata_ID_62_20200702-194231.h264	1.0870432288830096	0.01860516295588228
Taxa_Copepoda_Type_Heterocope_appendiculata_ID_62_20200702-194231.h264	1.0893479662675125	0.018644609422655504
Taxa_Copepoda_Type_Heterocope_appendiculata_ID_62_20200702-194231.h264	1.065689608500554	0.018239687530105637
Taxa_Copepoda_Type_Heterocope_appendiculata_ID_62_20200702-194231.h264	1.0559662283383884	0.01807326813886857
Taxa_Copepoda_Type_Heterocope_appendiculata_ID_62_20200702-194231.h264	1.0562222304710975	0.018077649713832248
Taxa_Copepoda_Type_Heterocope_appendiculata_ID_62_20200702-194231.h264	1.0698908901214599	0.018311594080924986
Taxa_Copepoda_Type_Heterocope_appendiculata_ID_62_20200702-194231.h264	1.0580663468287541	0.01810921247456906
Taxa_Copepoda_Type_Heterocope_appendiculata_ID_62_20200702-194231.h264	1.0556433692345253	0.018067742281129374
Taxa_Copepoda_Type_Heterocope_appendiculata_ID_62_20200702-194231.h264	1.06878690132728	0.018292698888101522
Taxa_Copepoda_Type_Heterocope_appendiculata_ID_62_20200702-194231.h264	1.0166410754277155	0.017400203021743593
Taxa_Copepoda_Type_Heterocope_appendiculata_ID_62_20200702-194231.h264	1.0007720771202675	0.017128599012250733
Taxa_Copepoda_Type_Heterocope_appendiculata_ID_62_20200702-194231.h264	0.9978206421778752	0.017078084068044404
Taxa_Copepoda_Type_Heterocope_appendiculata_ID_62_20200702-194231.h264	1.0674694794874926	0.018270150706612854
Taxa_Copepoda_Type_Heterocope_appendiculata_ID_62_20200702-194231.h264	1.0489677267808182	0.01795348609297939
Taxa_Copepoda_Type_Heterocope_appendiculata_ID_62_20200702-194231.h264	1.0473798737159141	0.01792630937706084
Taxa_Copepoda_Type_Heterocope_appendiculata_ID_62_20200702-194231.h264	1.0646353054046631	0.01822164272711827
Taxa_Copepoda_Type_Heterocope_appendiculata_ID_62_20200702-194231.h264	1.050474816102248	0.017979280506365398
Taxa_Copepoda_Type_Heterocope_appendiculata_ID_62_20200702-194231.h264	0.9687285232543945	0.016580161263392523
Taxa_Copepoda_Type_Heterocope_appendiculata_ID_62_20200702-194231.h264	1.0186705501262958	0.017434938261776986
Taxa_Copepoda_Type_Heterocope_appendiculata_ID_62_20200702-194231.h264	1.0611851853590746	0.018162592595568777
Taxa_Copepoda_Type_Heterocope_appendiculata_ID_62_20200702-194231.h264	1.0566715563260591	0.01808534009865755
Taxa_Copepoda_Type_Heterocope_appendiculata_ID_62_20200702-194231.h264	1.0694531205984263	0.018304101487165374
Taxa_Copepoda_Type_Heterocope_appendiculata_ID_62_20200702-194231.h264	1.0771236522381122	0.018435385586383076
Taxa_Copepoda_Type_Heterocope_appendiculata_ID_62_20200702-194231.h264	1.0160214732243464	0.01738959829172439
Taxa_Copepoda_Type_Heterocope_appendiculata_ID_62_20200702-194231.h264	0.9749338817596436	0.016686368360886206
Taxa_Copepoda_Type_Heterocope_appendiculata_ID_62_20200702-194231.h264	1.03953168795659	0.01779198465925702
Taxa_Copepoda_Type_Heterocope_appendiculata_ID_62_20200702-194231.h264	1.0497661583240216	0.017967151555930372
Taxa_Copepoda_Type_Heterocope_appendiculata_ID_62_20200702-194231.h264	1.0706455773573655	0.018324510843231834
Taxa_Copepoda_Type_Heterocope_appendiculata_ID_62_20200702-194231.h264	1.082377474124615	0.018525306768671295
Taxa_Copepoda_Type_Heterocope_appendiculata_ID_62_20200702-194231.h264	1.1137860826345591	0.019062877183553033
Taxa_Copepoda_Type_Heterocope_appendiculata_ID_62_20200702-194231.h264	1.1143322988656852	0.01907222588443192
Taxa_Copepoda_Type_Heterocope_appendiculata_ID_62_20200702-194231.h264	0.9865635343698355	0.016885414338252955
Taxa_Copepoda_Type_Heterocope_appendiculata_ID_62_20200702-194231.h264	1.047773311321552	0.017933043213003486
Taxa_Copepoda_Type_Heterocope_appendiculata_ID_62_20200702-194231.h264	1.1075016579261192	0.018955316837581657
Taxa_Copepoda_Type_Heterocope_appendiculata_ID_62_20200702-194231.h264	1.1076322379479042	0.01895755176487759
Taxa_Copepoda_Type_Heterocope_appendiculata_ID_62_20200702-194231.h264	1.127666347210224	0.019300443250328835
Taxa_Copepoda_Type_Heterocope_appendiculata_ID_62_20200702-194231.h264	1.1081375826322115	0.018966200933512853
Taxa_Copepoda_Type_Heterocope_appendiculata_ID_62_20200702-194231.h264	1.0997749768770657	0.018823071719626702
Taxa_Copepoda_Type_Heterocope_appendiculata_ID_62_20200702-194231.h264	1.0419464390094464	0.017833314052277064
Taxa_Copepoda_Type_Heterocope_appendiculata_ID_62_20200702-194231.h264	1.0070982221456675	0.017236873417493154
Taxa_Copepoda_Type_Heterocope_appendiculata_ID_62_20200702-194231.h264	1.0056013833559476	0.01721125444589987
Taxa_Copepoda_Type_Heterocope_appendiculata_ID_62_20200702-194231.h264	0.9800184066479023	0.01677339195993525
Taxa_Copepoda_Type_Heterocope_appendiculata_ID_62_20200702-194231.h264	0.9948112297058106	0.01702657681611868
Taxa_Copepoda_Type_Heterocope_appendiculata_ID_62_20200702-194231.h264	0.9944651273580698	0.01702065314132081
Taxa_Copepoda_Type_Heterocope_appendiculata_ID_62_20200702-194231.h264	1.1273507352975698	0.01929504143105456
Taxa_Copepoda_Type_Heterocope_appendiculata_ID_62_20200702-194231.h264	1.0848444571861855	0.018567530132609714
Taxa_Copepoda_Type_Heterocope_appendiculata_ID_62_20200702-194231.h264	0.9525595826369065	0.0163034236259009
Taxa_Copepoda_Type_Heterocope_appendiculata_ID_62_20200702-194231.h264	1.0923747458824744	0.018696413919911583
Taxa_Copepoda_Type_Heterocope_appendiculata_ID_62_20200702-194231.h264	1.136081576714149	0.019444473139915243
Taxa_Copepoda_Type_Heterocope_appendiculata_ID_62_20200702-194231.h264	1.017201720751249	0.017409798682088685
Taxa_Copepoda_Type_Heterocope_appendiculata_ID_62_20200702-194231.h264	1.1245400003286508	0.019246934621009598
Taxa_Copepoda_Type_Heterocope_appendiculata_ID_62_20200702-194231.h264	1.1615909062899077	0.01988107512688496
Taxa_Copepoda_Type_Heterocope_appendiculata_ID_62_20200702-194231.h264	0.8514067481114315	0.01457215395806104
Taxa_Copepoda_Type_Heterocope_appendiculata_ID_62_20200702-194231.h264	0.8406425798856295	0.014387921078811736
Taxa_Copepoda_Type_Heterocope_appendiculata_ID_62_20200702-194231.h264	0.8341631339146541	0.014277022868923888
Taxa_Copepoda_Type_Heterocope_appendiculata_ID_62_20200702-194231.h264	1.138119016794058	0.019479344710513685
Taxa_Copepoda_Type_Heterocope_appendiculata_ID_62_20200702-194231.h264	0.7735956800900973	0.01324038760154205
Taxa_Copepoda_Type_Heterocope_appendiculata_ID_62_20200702-194231.h264	1.0999476036658653	0.018826026293511926
Taxa_Copepoda_Type_Heterocope_appendiculata_ID_62_20200702-194231.h264	1.0627113393636851	0.018188713308339995
Taxa_Copepoda_Type_Heterocope_appendiculata_ID_62_20200702-194231.h264	0.9772531135265644	0.016726062904589275
Taxa_Copepoda_Type_Heterocope_appendiculata_ID_62_20200702-194231.h264	1.0551030291043795	0.018058494151978802
Taxa_Copepoda_Type_Heterocope_appendiculata_ID_62_20200702-194231.h264	1.0436132276975192	0.017861841781746
Taxa_Copepoda_Type_Heterocope_appendiculata_ID_62_20200702-194231.h264	1.0800866435124323	0.01848609832165509
Taxa_Copepoda_Type_Heterocope_appendiculata_ID_62_20200702-194231.h264	1.014128585228553	0.017357200785642544
Taxa_Copepoda_Type_Heterocope_appendiculata_ID_62_20200702-194231.h264	0.9064744978684646	0.015514659675056414
Taxa_Copepoda_Type_Heterocope_appendiculata_ID_62_20200702-194231.h264	0.9850475003169133	0.01685946683234717
Taxa_Copepoda_Type_Heterocope_appendiculata_ID_62_20200702-194231.h264	0.9674418530097375	0.016558139407282044
Taxa_Copepoda_Type_Heterocope_appendiculata_ID_62_20200702-194231.h264	1.046944781083327	0.01791886259931079
Taxa_Copepoda_Type_Heterocope_appendiculata_ID_62_20200702-194231.h264	1.03739396241995	0.0177553966644953
Taxa_Copepoda_Type_Heterocope_appendiculata_ID_62_20200702-194231.h264	1.035782670241136	0.017727818779127134
Taxa_Copepoda_Type_Heterocope_appendiculata_ID_62_20200702-194231.h264	0.9532180323967567	0.016314693246790645
Taxa_Copepoda_Type_Heterocope_appendiculata_ID_62_20200702-194231.h264	0.922950889147245	0.01579665944886631
Taxa_Copepoda_Type_Heterocope_appendiculata_ID_62_20200702-194231.h264	0.9703110225384052	0.016607246347291934
Taxa_Copepoda_Type_Heterocope_appendiculata_ID_62_20200702-194231.h264	1.0406207253382755	0.0178106239529051
Taxa_Copepoda_Type_Heterocope_appendiculata_ID_62_20200702-194231.h264	0.9612310754335843	0.01645183956030558
Taxa_Copepoda_Type_Heterocope_appendiculata_ID_62_20200702-194231.h264	0.9940101865621713	0.01701286665462178
Taxa_Copepoda_Type_Heterocope_appendiculata_ID_62_20200702-194231.h264	1.232094193972074	0.021087766012214345
Taxa_Copepoda_Type_Heterocope_appendiculata_ID_62_20200702-194231.h264	1.169620532989502	0.020018505276166478
Taxa_Copepoda_Type_Heterocope_appendiculata_ID_62_20200702-194231.h264	1.1919356140723596	0.02040043647162308
Taxa_Copepoda_Type_Heterocope_appendiculata_ID_62_20200702-194231.h264	1.127680841592642	0.01930069132725868
Taxa_Copepoda_Type_Heterocope_appendiculata_ID_62_20200702-194231.h264	1.1183772762005146	0.01914145722727804
Taxa_Copepoda_Type_Heterocope_appendiculata_ID_62_20200702-194231.h264	1.0940347444094145	0.018724825433161132
Taxa_Copepoda_Type_Heterocope_appendiculata_ID_62_20200702-194231.h264	1.4446736379770133	0.024726144957683497
Taxa_Copepoda_Type_Heterocope_appendiculata_ID_62_20200702-194231.h264	1.2055773089482233	0.020633919326229207
Taxa_Copepoda_Type_Heterocope_appendiculata_ID_52_20200702-191104.h264	0.8312154857928936	0.01422657273760914
Taxa_Copepoda_Type_Heterocope_appendiculata_ID_52_20200702-191104.h264	0.5841679433675913	0.009998259030714543
Taxa_Copepoda_Type_Heterocope_appendiculata_ID_52_20200702-191104.h264	0.7971326637268067	0.013643232129170346
Taxa_Copepoda_Type_Heterocope_appendiculata_ID_52_20200702-191104.h264	0.9094692853780894	0.015565916615124992
Taxa_Copepoda_Type_Heterocope_appendiculata_ID_52_20200702-191104.h264	0.9340783962836633	0.015987111013316544
Taxa_Copepoda_Type_Heterocope_appendiculata_ID_52_20200702-191104.h264	0.8707015785804162	0.014902392402626355
Taxa_Copepoda_Type_Heterocope_appendiculata_ID_52_20200702-191104.h264	0.7977009479816144	0.013652958532762247
Taxa_Copepoda_Type_Heterocope_appendiculata_ID_52_20200702-191104.h264	0.8384332312070406	0.014350107226428195
Taxa_Copepoda_Type_Heterocope_appendiculata_ID_52_20200702-191104.h264	0.856351095346304	0.014656778362657897
Taxa_Copepoda_Type_Heterocope_appendiculata_ID_52_20200702-191104.h264	0.8582939302004301	0.014690030728430439
Taxa_Copepoda_Type_Heterocope_appendiculata_ID_52_20200702-191104.h264	0.877773792560284	0.015023436064974091
Taxa_Copepoda_Type_Heterocope_appendiculata_ID_52_20200702-191104.h264	0.8787161232874944	0.015039564417805193
Taxa_Copepoda_Type_Heterocope_appendiculata_ID_52_20200702-191104.h264	0.8625289667569674	0.01476251500795579
Taxa_Copepoda_Type_Heterocope_appendiculata_ID_52_20200702-191104.h264	0.900318629191472	0.015409299615007886
Taxa_Copepoda_Type_Heterocope_appendiculata_ID_52_20200702-191104.h264	0.8558846635084886	0.014648795202356823
Taxa_Copepoda_Type_Heterocope_appendiculata_ID_52_20200702-191104.h264	1.0184609039013202	0.017431350086003366
Taxa_Copepoda_Type_Heterocope_appendiculata_ID_52_20200702-191104.h264	0.931009243451632	0.015934581282152933
Taxa_Copepoda_Type_Heterocope_appendiculata_ID_52_20200702-191104.h264	0.8757577023139367	0.014988929904988532
Taxa_Copepoda_Type_Heterocope_appendiculata_ID_52_20200702-191104.h264	0.8035208342625545	0.013752568124878337
Taxa_Copepoda_Type_Heterocope_appendiculata_ID_52_20200702-191104.h264	1.0282635461367093	0.017599126078109064
Taxa_Copepoda_Type_Heterocope_appendiculata_ID_52_20200702-191104.h264	1.0819728066371037	0.0185183807289812
Taxa_Copepoda_Type_Heterocope_appendiculata_ID_52_20200702-191104.h264	1.004515349314763	0.017192666555579595
Taxa_Copepoda_Type_Heterocope_appendiculata_ID_52_20200702-191104.h264	0.959729731633113	0.01642614348372059
Taxa_Copepoda_Type_Heterocope_appendiculata_ID_52_20200702-191104.h264	1.1216231038020208	0.019197010815073048
Taxa_Copepoda_Type_Heterocope_appendiculata_ID_52_20200702-191104.h264	1.0724489527482253	0.018355376306652318
Taxa_Copepoda_Type_Heterocope_appendiculata_ID_52_20200702-191104.h264	1.1045021042456993	0.018903978322666777
Taxa_Copepoda_Type_Heterocope_appendiculata_ID_52_20200702-191104.h264	1.1095936804551345	0.018991122607789804
Taxa_Copepoda_Type_Heterocope_appendiculata_ID_52_20200702-191104.h264	1.0788230206416203	0.01846447093021235
Taxa_Copepoda_Type_Heterocope_appendiculata_ID_52_20200702-191104.h264	1.106016701918382	0.018929901244372306
Taxa_Copepoda_Type_Heterocope_appendiculata_ID_52_20200702-191104.h264	1.096132577749399	0.018760730657633947
Taxa_Copepoda_Type_Heterocope_appendiculata_ID_52_20200702-191104.h264	1.07303604052617	0.018365424539774834
Taxa_Copepoda_Type_Heterocope_appendiculata_ID_52_20200702-191104.h264	1.0271502208709717	0.01758007108798394
Taxa_Copepoda_Type_Heterocope_appendiculata_ID_52_20200702-191104.h264	1.0071182008890005	0.01723721536136943
Taxa_Copepoda_Type_Heterocope_appendiculata_ID_52_20200702-191104.h264	1.0750481480818528	0.018399862534477864
Taxa_Copepoda_Type_Heterocope_appendiculata_ID_52_20200702-191104.h264	1.0626632206256572	0.01818788973763144
Taxa_Copepoda_Type_Heterocope_appendiculata_ID_52_20200702-191104.h264	1.0327756082094632	0.017676351755892737
Taxa_Copepoda_Type_Heterocope_appendiculata_ID_52_20200702-191104.h264	1.1728655771108774	0.02007404545439771
Taxa_Copepoda_Type_Heterocope_appendiculata_ID_52_20200702-191104.h264	1.216288265815148	0.020817241472605417
Taxa_Copepoda_Type_Heterocope_appendiculata_ID_52_20200702-191104.h264	1.216543288597694	0.020821606285614375
Taxa_Copepoda_Type_Heterocope_appendiculata_ID_52_20200702-191104.h264	1.1885868894136868	0.02034312176111887
Taxa_Copepoda_Type_Heterocope_appendiculata_ID_52_20200702-191104.h264	1.181616005530724	0.020223812402352777
Taxa_Copepoda_Type_Heterocope_appendiculata_ID_52_20200702-191104.h264	1.2014242113553562	0.02056283746358206
Taxa_Copepoda_Type_Heterocope_appendiculata_ID_52_20200702-191104.h264	1.1404271492591271	0.0195188492853966
Taxa_Copepoda_Type_Heterocope_appendiculata_ID_52_20200702-191104.h264	1.1903333972050594	0.020373013913701978
Taxa_Copepoda_Type_Heterocope_appendiculata_ID_52_20200702-191104.h264	1.1150658974280725	0.01908478170598047
Taxa_Copepoda_Type_Heterocope_appendiculata_ID_52_20200702-191104.h264	1.1330427184471716	0.019392461911884283
Taxa_Copepoda_Type_Heterocope_appendiculata_ID_49_20200702-190054.h264	0.9322014390505278	0.015954986168364802
Taxa_Copepoda_Type_Heterocope_appendiculata_ID_49_20200702-190054.h264	0.9871484022874099	0.016895424577611437
Taxa_Copepoda_Type_Heterocope_appendiculata_ID_49_20200702-190054.h264	0.7680287273113544	0.013145107063598182
Taxa_Copepoda_Type_Heterocope_appendiculata_ID_49_20200702-190054.h264	0.818570899963379	0.014010155787834756
Taxa_Copepoda_Type_Heterocope_appendiculata_ID_49_20200702-190054.h264	0.885903117106511	0.015162572581246054
Taxa_Copepoda_Type_Heterocope_appendiculata_ID_49_20200702-190054.h264	0.9115598715268649	0.01560169780113288
Taxa_Copepoda_Type_Heterocope_appendiculata_ID_49_20200702-190054.h264	0.9764476959521954	0.01671227787302796
Taxa_Copepoda_Type_Heterocope_appendiculata_ID_49_20200702-190054.h264	0.9570216978513277	0.01637979444399388
Taxa_Copepoda_Type_Heterocope_appendiculata_ID_49_20200702-190054.h264	0.7676333310053899	0.013138339703746097
Taxa_Copepoda_Type_Heterocope_appendiculata_ID_49_20200702-190054.h264	0.8364923550532415	0.014316888384565095
Taxa_Copepoda_Type_Heterocope_appendiculata_ID_49_20200702-190054.h264	0.7173290751530574	0.012277363017042714
Taxa_Copepoda_Type_Heterocope_appendiculata_ID_49_20200702-190054.h264	0.6798222490457388	0.011635419262513607
Taxa_Copepoda_Type_Heterocope_appendiculata_ID_49_20200702-190054.h264	0.7185562009077806	0.012298365746306245
Taxa_Copepoda_Type_Heterocope_appendiculata_ID_49_20200702-190054.h264	0.682169163777278	0.011675587610803412
Taxa_Copepoda_Type_Heterocope_appendiculata_ID_49_20200702-190054.h264	0.6423273710104136	0.01099368000383208
Taxa_Copepoda_Type_Heterocope_appendiculata_ID_49_20200702-190054.h264	0.6844312667846679	0.011714304373814509
Taxa_Copepoda_Type_Heterocope_appendiculata_ID_49_20200702-190054.h264	0.6118915836627666	0.010472759797305045
Taxa_Copepoda_Type_Heterocope_appendiculata_ID_49_20200702-190054.h264	0.6473662581810584	0.011079922495791192
Taxa_Copepoda_Type_Heterocope_appendiculata_ID_49_20200702-190054.h264	0.5546316565000095	0.009492734120865546
Taxa_Copepoda_Type_Heterocope_appendiculata_ID_49_20200702-190054.h264	0.5984782732450045	0.0102431858305395
Taxa_Copepoda_Type_Heterocope_appendiculata_ID_49_20200702-190054.h264	0.5792248366429256	0.009913655857926995
Taxa_Copepoda_Type_Heterocope_appendiculata_ID_49_20200702-190054.h264	0.5620008747394268	0.009618861125347882
Taxa_Copepoda_Type_Heterocope_appendiculata_ID_49_20200702-190054.h264	0.6535727919065035	0.011186149707630542
Taxa_Copepoda_Type_Heterocope_appendiculata_ID_49_20200702-190054.h264	0.6558395305046668	0.011224945810560643
Taxa_Copepoda_Type_Heterocope_appendiculata_ID_49_20200702-190054.h264	0.6806097771571232	0.01164889810903538
Taxa_Copepoda_Type_Heterocope_appendiculata_ID_49_20200702-190054.h264	0.69144746193519	0.01183438925235229
Taxa_Copepoda_Type_Heterocope_appendiculata_ID_49_20200702-190054.h264	0.682302747139564	0.011677873941427153
Taxa_Copepoda_Type_Heterocope_appendiculata_ID_49_20200702-190054.h264	0.7018659848433274	0.012012706279049257
Taxa_Copepoda_Type_Heterocope_appendiculata_ID_49_20200702-190054.h264	0.6817832998129038	0.01166898340064393
Taxa_Copepoda_Type_Heterocope_appendiculata_ID_49_20200702-190054.h264	0.6658507743248573	0.011396292099021595
Taxa_Copepoda_Type_Heterocope_appendiculata_ID_49_20200702-190054.h264	0.6769256577124962	0.01158584298777157
Taxa_Copepoda_Type_Heterocope_appendiculata_ID_49_20200702-190054.h264	0.6545801514845628	0.011203391054255017
Taxa_Copepoda_Type_Heterocope_appendiculata_ID_49_20200702-190054.h264	0.6760206728715163	0.011570353824147107
Taxa_Copepoda_Type_Heterocope_appendiculata_ID_49_20200702-190054.h264	0.6673623686570388	0.011422163617399318
Taxa_Copepoda_Type_Heterocope_appendiculata_ID_49_20200702-190054.h264	0.6623381717388447	0.011336172554760996
Taxa_Copepoda_Type_Heterocope_appendiculata_ID_49_20200702-190054.h264	0.668694480749277	0.011444963228208779
Taxa_Copepoda_Type_Heterocope_appendiculata_ID_49_20200702-190054.h264	0.6755475161625789	0.011562255565090293
Taxa_Copepoda_Type_Heterocope_appendiculata_ID_49_20200702-190054.h264	0.6801328336275541	0.011640735037086984
Taxa_Copepoda_Type_Heterocope_appendiculata_ID_49_20200702-190054.h264	0.6528548629467305	0.011173862077357502
Taxa_Copepoda_Type_Heterocope_appendiculata_ID_49_20200702-190054.h264	0.6514192661872277	0.011149291286666013
Taxa_Copepoda_Type_Heterocope_appendiculata_ID_49_20200702-190054.h264	0.6558826219118559	0.011225683336568303
Taxa_Copepoda_Type_Heterocope_appendiculata_ID_49_20200702-190054.h264	0.6561911172133226	0.011230963352304944
Taxa_Copepoda_Type_Heterocope_appendiculata_ID_49_20200702-190054.h264	0.67390442774846	0.011534133474925566
Taxa_Copepoda_Type_Heterocope_appendiculata_ID_49_20200702-190054.h264	0.7078553639925443	0.01211521680679547
Taxa_Copepoda_Type_Heterocope_appendiculata_ID_49_20200702-190054.h264	0.6889561909895677	0.011791750191936833
Taxa_Copepoda_Type_Heterocope_appendiculata_ID_49_20200702-190054.h264	0.6652202686896691	0.011385500752573182
Taxa_Copepoda_Type_Heterocope_appendiculata_ID_49_20200702-190054.h264	0.8042353028517503	0.013764796529578033
Taxa_Copepoda_Type_Heterocope_appendiculata_ID_49_20200702-190054.h264	0.8739193314772385	0.014957465481052737
Taxa_Copepoda_Type_Heterocope_appendiculata_ID_49_20200702-190054.h264	0.8196696655566876	0.014028961583566384
Taxa_Copepoda_Type_Heterocope_appendiculata_ID_49_20200702-190054.h264	0.8804702700101412	0.01506958731363511
Taxa_Copepoda_Type_Heterocope_appendiculata_ID_49_20200702-190054.h264	0.9037117510575514	0.015467374200792708
Taxa_Copepoda_Type_Heterocope_appendiculata_ID_49_20200702-190054.h264	0.8724316985790547	0.01493200407183382
Taxa_Copepoda_Type_Heterocope_appendiculata_ID_49_20200702-190054.h264	0.8621669336465689	0.014756318672027815
Taxa_Copepoda_Type_Heterocope_appendiculata_ID_49_20200702-190054.h264	0.7674992906130277	0.01313604555087682
Taxa_Copepoda_Type_Heterocope_appendiculata_ID_49_20200702-190054.h264	0.7821963332249569	0.013387591087888685
Taxa_Copepoda_Type_Heterocope_appendiculata_ID_49_20200702-190054.h264	0.8155830984849196	0.01395901841637651
Taxa_Copepoda_Type_Heterocope_appendiculata_ID_49_20200702-190054.h264	0.7431390652289758	0.012719110924111316
Taxa_Copepoda_Type_Heterocope_appendiculata_ID_49_20200702-190054.h264	0.6926131497896635	0.011854340448323087
Taxa_Copepoda_Type_Heterocope_appendiculata_ID_49_20200702-190054.h264	0.7014425138326792	0.012005458409828548
Taxa_Copepoda_Type_Heterocope_appendiculata_ID_49_20200702-190054.h264	0.7067251286139855	0.01209587239358552
Taxa_Copepoda_Type_Heterocope_appendiculata_ID_49_20200702-190054.h264	0.719304946752695	0.012311180819421126
Taxa_Copepoda_Type_Heterocope_appendiculata_ID_49_20200702-190054.h264	0.7033665451636681	0.012038388946070474
Taxa_Copepoda_Type_Heterocope_appendiculata_ID_49_20200702-190054.h264	0.7313676027151255	0.012517637815701185
Taxa_Copepoda_Type_Heterocope_appendiculata_ID_49_20200702-190054.h264	0.8394665109194243	0.014367792206120916
Taxa_Copepoda_Type_Heterocope_appendiculata_ID_49_20200702-190054.h264	0.9717006551302396	0.016631030443575254
Taxa_Copepoda_Type_Heterocope_appendiculata_ID_49_20200702-190054.h264	0.785539834682758	0.013444816401301051
Taxa_Copepoda_Type_Heterocope_appendiculata_ID_49_20200702-190054.h264	0.8345810552743765	0.014284175753734522
Taxa_Copepoda_Type_Heterocope_appendiculata_ID_49_20200702-190054.h264	0.8404525206639216	0.014384668142132505
Taxa_Copepoda_Type_Heterocope_appendiculata_ID_49_20200702-190054.h264	0.834324008501493	0.014279776299352476
Taxa_Copepoda_Type_Heterocope_appendiculata_ID_49_20200702-190054.h264	0.8280268522409292	0.01417199804796975
Taxa_Copepoda_Type_Heterocope_appendiculata_ID_49_20200702-190054.h264	0.7747534025632419	0.013260202466947793
Taxa_Copepoda_Type_Heterocope_appendiculata_ID_49_20200702-190054.h264	0.7623732412778415	0.013048311244947671
Taxa_Copepoda_Type_Heterocope_appendiculata_ID_49_20200702-190054.h264	0.781465476843027	0.013375082199813348
Taxa_Copepoda_Type_Heterocope_appendiculata_ID_49_20200702-190054.h264	0.7976800551781288	0.013652600944394896
Taxa_Copepoda_Type_Heterocope_appendiculata_ID_49_20200702-190054.h264	0.7689514057452862	0.013160899059871245
Taxa_Copepoda_Type_Heterocope_appendiculata_ID_49_20200702-190054.h264	0.7697283568749061	0.013174196877282048
Taxa_Copepoda_Type_Heterocope_appendiculata_ID_49_20200702-190054.h264	0.7548319838597224	0.01291923972375294
Taxa_Copepoda_Type_Heterocope_appendiculata_ID_49_20200702-190054.h264	0.7809979350750264	0.013367080042630259
Taxa_Copepoda_Type_Heterocope_appendiculata_ID_49_20200702-190054.h264	0.7868734484452468	0.013467641713774415
Taxa_Copepoda_Type_Heterocope_appendiculata_ID_49_20200702-190054.h264	0.7885835244105412	0.013496910321641957
Taxa_Copepoda_Type_Heterocope_appendiculata_ID_49_20200702-190054.h264	0.7760208122546857	0.01328189467128212
Taxa_Copepoda_Type_Heterocope_appendiculata_ID_49_20200702-190054.h264	0.8028209906357986	0.013740590032035784
Taxa_Copepoda_Type_Heterocope_appendiculata_ID_49_20200702-190054.h264	1.1656242620027983	0.01995010756120174
Taxa_Copepoda_Type_Heterocope_appendiculata_ID_49_20200702-190054.h264	1.3065531422541692	0.022362159550119436
Taxa_Copepoda_Type_Heterocope_appendiculata_ID_49_20200702-190054.h264	0.8380037535153902	0.014342756550551871
Taxa_Copepoda_Type_Heterocope_appendiculata_ID_49_20200702-190054.h264	0.7318524463360127	0.012525936100750985
Taxa_Copepoda_Type_Heterocope_appendiculata_ID_49_20200702-190054.h264	0.7972152555905856	0.013644645720685022
Taxa_Copepoda_Type_Heterocope_appendiculata_ID_49_20200702-190054.h264	0.7945883772923397	0.013599685688272736
Taxa_Copepoda_Type_Heterocope_appendiculata_ID_49_20200702-190054.h264	0.8917566930330717	0.015262758784604497
Taxa_Copepoda_Type_Heterocope_appendiculata_ID_49_20200702-190054.h264	1.0168880675389216	0.01740443038672385
Taxa_Copepoda_Type_Heterocope_appendiculata_ID_49_20200702-190054.h264	0.8946259278517503	0.015311866842078034
Taxa_Copepoda_Type_Heterocope_appendiculata_ID_55_20200702-192008.h264	0.7896220926138071	0.013514685815890161
Taxa_Copepoda_Type_Heterocope_appendiculata_ID_55_20200702-192008.h264	0.763154632128202	0.013061685049886534
Taxa_Copepoda_Type_Heterocope_appendiculata_ID_55_20200702-192008.h264	0.7851522078880897	0.013438182019623074
Taxa_Copepoda_Type_Heterocope_appendiculata_ID_55_20200702-192008.h264	0.7489292445549598	0.01281821207026758
Taxa_Copepoda_Type_Heterocope_appendiculata_ID_55_20200702-192008.h264	0.7673329969552847	0.01313319937096545
Taxa_Copepoda_Type_Heterocope_appendiculata_ID_55_20200702-192008.h264	0.7614094301370474	0.013031815246576388
Taxa_Copepoda_Type_Heterocope_appendiculata_ID_55_20200702-192008.h264	0.7694820829538199	0.013169981804401917
Taxa_Copepoda_Type_Heterocope_appendiculata_ID_55_20200702-192008.h264	0.6328695253225474	0.010831805337251291
Taxa_Copepoda_Type_Heterocope_appendiculata_ID_55_20200702-192008.h264	0.7281581416496864	0.012462706655158095
Taxa_Copepoda_Type_Heterocope_appendiculata_ID_55_20200702-192008.h264	1.0621030323322003	0.01817830189953189
Taxa_Copepoda_Type_Heterocope_appendiculata_ID_55_20200702-192008.h264	0.9787339562636156	0.016751408097588804
Taxa_Copepoda_Type_Heterocope_appendiculata_ID_55_20200702-192008.h264	0.8756089063791128	0.014986383205334816
Taxa_Copepoda_Type_Heterocope_appendiculata_ID_55_20200702-192008.h264	0.9136386401836689	0.01563727672622049
Taxa_Copepoda_Type_Heterocope_appendiculata_ID_55_20200702-192008.h264	0.8937705634190486	0.015297226950826024
Taxa_Copepoda_Type_Heterocope_appendiculata_ID_55_20200702-192008.h264	0.869260171009944	0.014877722157670196
Taxa_Copepoda_Type_Heterocope_appendiculata_ID_55_20200702-192008.h264	0.886241254072923	0.015168359925478875
Taxa_Copepoda_Type_Heterocope_appendiculata_ID_55_20200702-192008.h264	0.7476018333435058	0.012795492916840774
Taxa_Copepoda_Type_Heterocope_appendiculata_ID_55_20200702-192008.h264	0.8542424891545223	0.01462068875668317
Taxa_Copepoda_Type_Heterocope_appendiculata_ID_55_20200702-192008.h264	0.8158786663642297	0.013964077174310854
Taxa_Copepoda_Type_Heterocope_appendiculata_ID_55_20200702-192008.h264	0.8647035158597506	0.014799733252214961
Taxa_Copepoda_Type_Heterocope_appendiculata_ID_55_20200702-192008.h264	0.798289929169875	0.013663039172330553
Taxa_Copepoda_Type_Heterocope_appendiculata_ID_55_20200702-192008.h264	0.7717507802523099	0.013208811431241458
Taxa_Copepoda_Type_Heterocope_appendiculata_ID_55_20200702-192008.h264	0.7570972860776461	0.01295801124248279
Taxa_Copepoda_Type_Heterocope_appendiculata_ID_55_20200702-192008.h264	0.9542622155409592	0.01633256484291257
Taxa_Copepoda_Type_Heterocope_appendiculata_ID_55_20200702-192008.h264	0.9093072355710543	0.015563143070350737
Taxa_Copepoda_Type_Heterocope_appendiculata_ID_55_20200702-192008.h264	0.8792260382725643	0.015048291808895812
Taxa_Copepoda_Type_Heterocope_appendiculata_ID_55_20200702-192008.h264	0.8958453493851882	0.015332737710631107
Taxa_Copepoda_Type_Heterocope_appendiculata_ID_55_20200702-192008.h264	0.8987216355250432	0.015381966454178626
Taxa_Copepoda_Type_Heterocope_appendiculata_ID_55_20200702-192008.h264	0.9316564633296086	0.015945658699295224
Taxa_Copepoda_Type_Heterocope_appendiculata_ID_55_20200702-192008.h264	0.8337556589566745	0.014270048778296929
Taxa_Copepoda_Type_Heterocope_appendiculata_ID_55_20200702-192008.h264	0.7920316204657921	0.013555925811818366
Taxa_Copepoda_Type_Heterocope_appendiculata_ID_55_20200702-192008.h264	0.7362211968348576	0.012600708945827372
Taxa_Copepoda_Type_Heterocope_appendiculata_ID_55_20200702-192008.h264	0.7363261831723726	0.012602505827373302
Taxa_Copepoda_Type_Heterocope_appendiculata_ID_55_20200702-192008.h264	0.7304185471167931	0.012501394364114344
Taxa_Copepoda_Type_Heterocope_appendiculata_ID_55_20200702-192008.h264	0.7347565460205078	0.012575640883812538
Taxa_Copepoda_Type_Heterocope_appendiculata_ID_55_20200702-192008.h264	0.8293651668842023	0.014194903817825769
Taxa_Copepoda_Type_Heterocope_appendiculata_ID_55_20200702-192008.h264	0.8320002717238206	0.0142400046506577
Taxa_Copepoda_Type_Heterocope_appendiculata_ID_55_20200702-192008.h264	0.829382925767165	0.014195207767938017
Taxa_Copepoda_Type_Heterocope_appendiculata_ID_55_20200702-192008.h264	0.8287454341008114	0.014184296852879271
Taxa_Copepoda_Type_Heterocope_appendiculata_ID_55_20200702-192008.h264	0.8339387321472168	0.014273182146365826
Taxa_Copepoda_Type_Heterocope_appendiculata_ID_55_20200702-192008.h264	0.8203905325669509	0.014041299499703584
Taxa_Copepoda_Type_Heterocope_appendiculata_ID_55_20200702-192008.h264	0.8267975719158466	0.014150958442405836
Taxa_Copepoda_Type_Heterocope_appendiculata_ID_55_20200702-192008.h264	0.8123278038318341	0.013903302796352546
Taxa_Copepoda_Type_Heterocope_appendiculata_ID_55_20200702-192008.h264	0.8103111259753888	0.013868786579194154
Taxa_Copepoda_Type_Heterocope_appendiculata_ID_55_20200702-192008.h264	0.9132673358917236	0.0156309217104545
Taxa_Copepoda_Type_Heterocope_appendiculata_ID_55_20200702-192008.h264	0.851078078196599	0.014566528646057175
Taxa_Copepoda_Type_Heterocope_appendiculata_ID_55_20200702-192008.h264	0.7882580537062425	0.013491339765356842
Taxa_Copepoda_Type_Heterocope_appendiculata_ID_55_20200702-192008.h264	0.7759824217282809	0.013281237602657116
Taxa_Copepoda_Type_Heterocope_appendiculata_ID_55_20200702-192008.h264	0.7968282816960262	0.013638022513643525
Taxa_Copepoda_Type_Heterocope_appendiculata_ID_55_20200702-192008.h264	0.7826178455352784	0.013394805433199956
Taxa_Copepoda_Type_Heterocope_appendiculata_ID_55_20200702-192008.h264	0.7912104679987981	0.013541871471517891
Taxa_Copepoda_Type_Heterocope_appendiculata_ID_55_20200702-192008.h264	0.8031358843583327	0.013745979559209925
Taxa_Copepoda_Type_Heterocope_appendiculata_ID_55_20200702-192008.h264	0.7987301797133226	0.013670574229708791
Taxa_Copepoda_Type_Heterocope_appendiculata_ID_55_20200702-192008.h264	0.7764927284534161	0.013289971698529622
Taxa_Copepoda_Type_Heterocope_appendiculata_ID_55_20200702-192008.h264	0.7830917857243465	0.013402917101820545
Taxa_Copepoda_Type_Heterocope_appendiculata_ID_55_20200702-192008.h264	0.7863460357372577	0.013458614842426142
Taxa_Copepoda_Type_Heterocope_appendiculata_ID_55_20200702-192008.h264	0.7887194582132193	0.013499236880957024
Taxa_Copepoda_Type_Heterocope_appendiculata_ID_55_20200702-192008.h264	0.7830131112612211	0.013401570558124746
Taxa_Copepoda_Type_Heterocope_appendiculata_ID_55_20200702-192008.h264	0.717285592005803	0.012276618786253166
Taxa_Copepoda_Type_Heterocope_appendiculata_ID_55_20200702-192008.h264	0.7294342349125789	0.0124845474821576
Taxa_Copepoda_Type_Heterocope_appendiculata_ID_55_20200702-192008.h264	0.7239774263822115	0.012391152105387852
Taxa_Copepoda_Type_Heterocope_appendiculata_ID_55_20200702-192008.h264	0.7471021688901461	0.012786940967542886
Taxa_Copepoda_Type_Heterocope_appendiculata_ID_55_20200702-192008.h264	0.7415754347581129	0.012692348787206164
Taxa_Copepoda_Type_Heterocope_appendiculata_ID_55_20200702-192008.h264	0.7437898760575514	0.012730249801754245
Taxa_Copepoda_Type_Heterocope_appendiculata_ID_55_20200702-192008.h264	0.7699353262094351	0.0131777392370461
Taxa_Copepoda_Type_Heterocope_appendiculata_ID_55_20200702-192008.h264	0.8052203985360953	0.013781656821098554
Taxa_Copepoda_Type_Heterocope_appendiculata_ID_55_20200702-192008.h264	0.8047134868915264	0.013772980833335741
Taxa_Copepoda_Type_Heterocope_appendiculata_ID_55_20200702-192008.h264	0.8286901987515963	0.014183351478633092
Taxa_Copepoda_Type_Heterocope_appendiculata_ID_55_20200702-192008.h264	0.8471906456580529	0.014499993742993598
Taxa_Copepoda_Type_Heterocope_appendiculata_ID_55_20200702-192008.h264	0.8359716019263634	0.014307975494508914
Taxa_Copepoda_Type_Heterocope_appendiculata_ID_55_20200702-192008.h264	0.8214053352062519	0.014058668237183927
Taxa_Copepoda_Type_Heterocope_appendiculata_ID_55_20200702-192008.h264	0.8681098263080304	0.014858033565656674
Taxa_Copepoda_Type_Heterocope_appendiculata_ID_55_20200702-192008.h264	0.8632273740034837	0.014774468516598086
Taxa_Copepoda_Type_Heterocope_appendiculata_ID_55_20200702-192008.h264	0.8609379797715407	0.014735284653782139
Taxa_Copepoda_Type_Heterocope_appendiculata_ID_55_20200702-192008.h264	0.868670863371629	0.01486763593078365
Taxa_Copepoda_Type_Heterocope_appendiculata_ID_55_20200702-192008.h264	0.8488932132720948	0.014529133842541623
Taxa_Copepoda_Type_Heterocope_appendiculata_ID_55_20200702-192008.h264	0.7442898016709548	0.012738806220906727
Taxa_Copepoda_Type_Heterocope_appendiculata_ID_55_20200702-192008.h264	0.8015628521259015	0.013719056507539469
Taxa_Copepoda_Type_Heterocope_appendiculata_ID_55_20200702-192008.h264	1.2657429680457482	0.02166367772232146
Taxa_Copepoda_Type_Heterocope_appendiculata_ID_55_20200702-192008.h264	1.2707832263066219	0.02174994368101718
Taxa_Copepoda_Type_Heterocope_appendiculata_ID_55_20200702-192008.h264	1.0030573580815243	0.017167712474856857
Taxa_Copepoda_Type_Heterocope_appendiculata_ID_55_20200702-192008.h264	1.1264480356069713	0.019279591378657777
Taxa_Copepoda_Type_Heterocope_appendiculata_ID_55_20200702-192008.h264	1.0265288558373085	0.01756943618644624
Taxa_Copepoda_Type_Heterocope_appendiculata_ID_55_20200702-192008.h264	1.0843107766371507	0.018558395984751234
Taxa_Copepoda_Type_Heterocope_appendiculata_ID_55_20200702-192008.h264	0.6960562185140756	0.011913269893798602
Taxa_Copepoda_Type_Heterocope_appendiculata_ID_55_20200702-192008.h264	0.7202786819751447	0.0123278466722669
Taxa_Copepoda_Type_Heterocope_appendiculata_ID_55_20200702-192008.h264	0.7840845203399658	0.013419908136587876
Taxa_Copepoda_Type_Heterocope_appendiculata_ID_55_20200702-192008.h264	0.6984630041856033	0.011954462956253594
Taxa_Copepoda_Type_Heterocope_appendiculata_ID_55_20200702-192008.h264	0.9327836300776555	0.01596495059171372
Taxa_Copepoda_Type_Heterocope_appendiculata_ID_55_20200702-192008.h264	1.0037945475945107	0.01718032975690605
Taxa_Copepoda_Type_Heterocope_appendiculata_ID_55_20200702-192008.h264	1.0231908387404223	0.017512304739980306
Taxa_Copepoda_Type_Heterocope_appendiculata_ID_55_20200702-192008.h264	1.1074639202998235	0.018954670943593134
Taxa_Copepoda_Type_Heterocope_appendiculata_ID_55_20200702-192008.h264	1.1924297288747934	0.020408893436510887
Taxa_Copepoda_Type_Heterocope_appendiculata_ID_55_20200702-192008.h264	1.1360126304626466	0.01944329309830299
Taxa_Copepoda_Type_Heterocope_appendiculata_ID_55_20200702-192008.h264	0.938930423443134	0.016070155324315178
Taxa_Copepoda_Type_Heterocope_appendiculata_ID_55_20200702-192008.h264	0.9572085578625019	0.01638299262495436
Taxa_Copepoda_Type_Heterocope_appendiculata_ID_55_20200702-192008.h264	0.9718958069727971	0.01663437054241903
Taxa_Copepoda_Type_Heterocope_appendiculata_ID_55_20200702-192008.h264	0.9624814444321853	0.016473240106627787
Taxa_Copepoda_Type_Heterocope_appendiculata_ID_55_20200702-192008.h264	0.7978276758927565	0.013655127529702948
Taxa_Copepoda_Type_Heterocope_appendiculata_ID_55_20200702-192008.h264	0.8454074448805589	0.014469473575840334
Taxa_Copepoda_Type_Heterocope_appendiculata_ID_55_20200702-192008.h264	0.9517456773611216	0.01628949332406535
Taxa_Copepoda_Type_Heterocope_appendiculata_ID_55_20200702-192008.h264	1.0087320393782395	0.01726483682781987
Taxa_Copepoda_Type_Heterocope_appendiculata_ID_55_20200702-192008.h264	0.9638214566157415	0.016496174930538652
Taxa_Copepoda_Type_Heterocope_appendiculata_ID_55_20200702-192008.h264	1.0515039825439454	0.017996895085848296
Taxa_Copepoda_Type_Heterocope_appendiculata_ID_55_20200702-192008.h264	1.1504030711834248	0.019689591026024002
Taxa_Copepoda_Type_Heterocope_appendiculata_ID_55_20200702-192008.h264	1.0284717559814454	0.01760268966968243
Taxa_Copepoda_Type_Heterocope_appendiculata_ID_55_20200702-192008.h264	0.9799956204341008	0.01677300196512211
Taxa_Copepoda_Type_Heterocope_appendiculata_ID_55_20200702-192008.h264	0.9487411616398738	0.016238069881913224
Taxa_Copepoda_Type_Heterocope_appendiculata_ID_65_20200702-195101.h264	0.8768257816021259	0.015007210492805616
Taxa_Copepoda_Type_Heterocope_appendiculata_ID_65_20200702-195101.h264	0.8403419193854699	0.01438277515871285
Taxa_Copepoda_Type_Heterocope_appendiculata_ID_65_20200702-195101.h264	0.8129210288708026	0.013913456071057968
Taxa_Copepoda_Type_Heterocope_appendiculata_ID_65_20200702-195101.h264	0.8623900296137883	0.014760137045312916
Taxa_Copepoda_Type_Heterocope_appendiculata_ID_65_20200702-195101.h264	0.8189602895883413	0.014016820341031227
Taxa_Copepoda_Type_Heterocope_appendiculata_ID_65_20200702-195101.h264	0.7093108742053692	0.012140128423899589
Taxa_Copepoda_Type_Heterocope_appendiculata_ID_65_20200702-195101.h264	0.6911277367518498	0.011828917032868199
Taxa_Copepoda_Type_Heterocope_appendiculata_ID_65_20200702-195101.h264	0.6956358814239502	0.011906075662832994
Taxa_Copepoda_Type_Heterocope_appendiculata_ID_65_20200702-195101.h264	0.7155699663895827	0.01224725519397555
Taxa_Copepoda_Type_Heterocope_appendiculata_ID_65_20200702-195101.h264	0.687124283863948	0.011760396396902186
Taxa_Copepoda_Type_Heterocope_appendiculata_ID_65_20200702-195101.h264	0.7676608180999756	0.013138810155941889
Taxa_Copepoda_Type_Heterocope_appendiculata_ID_65_20200702-195101.h264	0.7587598309150109	0.01298646633681461
Taxa_Copepoda_Type_Heterocope_appendiculata_ID_65_20200702-195101.h264	0.9056280128772443	0.015500171758860527
Taxa_Copepoda_Type_Heterocope_appendiculata_ID_65_20200702-195101.h264	0.9704667392143836	0.016609911498092336
Taxa_Copepoda_Type_Heterocope_appendiculata_ID_65_20200702-195101.h264	0.7084044529841497	0.01212461467607487
Taxa_Copepoda_Type_Heterocope_appendiculata_ID_65_20200702-195101.h264	0.6406421705392691	0.010964837149614413
Taxa_Copepoda_Type_Heterocope_appendiculata_ID_61_20200702-194107.h264	0.6007326720311091	0.010281770732840137
Taxa_Copepoda_Type_Heterocope_appendiculata_ID_61_20200702-194107.h264	0.8531262258382944	0.014601583480693885
Taxa_Copepoda_Type_Heterocope_appendiculata_ID_61_20200702-194107.h264	0.5965540460439829	0.01021025194190663
Taxa_Copepoda_Type_Heterocope_appendiculata_ID_61_20200702-194107.h264	0.7051313341580905	0.012068593988475011
Taxa_Copepoda_Type_Heterocope_appendiculata_ID_61_20200702-194107.h264	1.36559111228356	0.023372617114084008
Taxa_Copepoda_Type_Heterocope_appendiculata_ID_61_20200702-194107.h264	1.3174505673922026	0.022548673172674238
Taxa_Copepoda_Type_Heterocope_appendiculata_ID_61_20200702-194107.h264	1.3160047853910006	0.022523928057653665
Taxa_Copepoda_Type_Heterocope_appendiculata_ID_61_20200702-194107.h264	1.1635967460045449	0.019915405845077786
Taxa_Copepoda_Type_Heterocope_appendiculata_ID_61_20200702-194107.h264	1.205141693995549	0.020626463608769973
Taxa_Copepoda_Type_Heterocope_appendiculata_ID_61_20200702-194107.h264	0.6345233212984526	0.010860110691454284
Taxa_Copepoda_Type_Heterocope_appendiculata_ID_61_20200702-194107.h264	0.6443151906820445	0.011027702302058068
Taxa_Copepoda_Type_Heterocope_appendiculata_ID_61_20200702-194107.h264	0.6267227972470797	0.010726601722113479
Taxa_Copepoda_Type_Heterocope_appendiculata_ID_61_20200702-194107.h264	0.5980424624222975	0.010235726760689323
Taxa_Copepoda_Type_Heterocope_appendiculata_ID_61_20200702-194107.h264	0.9948453110914964	0.01702716013214292
Taxa_Copepoda_Type_Heterocope_appendiculata_ID_61_20200702-194107.h264	1.0089295416611892	0.01726821715535497
Taxa_Copepoda_Type_Heterocope_appendiculata_ID_61_20200702-194107.h264	1.011065439077524	0.017304773861134545
Taxa_Copepoda_Type_Heterocope_appendiculata_ID_61_20200702-194107.h264	1.0533161067962646	0.018027910289397608
Taxa_Copepoda_Type_Heterocope_appendiculata_ID_61_20200702-194107.h264	1.0001670998793382	0.017118244594088672
Taxa_Copepoda_Type_Heterocope_appendiculata_ID_61_20200702-194107.h264	0.7235038126431979	0.012383046024085503
Taxa_Copepoda_Type_Heterocope_appendiculata_ID_61_20200702-194107.h264	0.7723480532719539	0.013219033988693058
Taxa_Copepoda_Type_Heterocope_appendiculata_ID_61_20200702-194107.h264	0.6060002701099102	0.010371927699958079
Taxa_Copepoda_Type_Heterocope_appendiculata_ID_61_20200702-194107.h264	0.6187745219010573	0.010590563932537328
Taxa_Copepoda_Type_Heterocope_appendiculata_ID_61_20200702-194107.h264	0.6108228514744686	0.01045446803485148
Taxa_Copepoda_Type_Heterocope_appendiculata_ID_61_20200702-194107.h264	0.5938371981107272	0.010163752044587446
Taxa_Copepoda_Type_Heterocope_appendiculata_ID_61_20200702-194107.h264	0.581847144640409	0.009958537667883923
Taxa_Copepoda_Type_Heterocope_appendiculata_ID_58_20200702-192651.h264	0.6239571776756874	0.010679267079449264
Taxa_Copepoda_Type_Heterocope_appendiculata_ID_58_20200702-192651.h264	0.5613399439591628	0.009607549040839516
Taxa_Copepoda_Type_Heterocope_appendiculata_ID_58_20200702-192651.h264	0.877801083784837	0.015023903164778942
Taxa_Copepoda_Type_Heterocope_appendiculata_ID_58_20200702-192651.h264	0.7613459029564491	0.013030727954446918
Taxa_Copepoda_Type_Heterocope_appendiculata_ID_58_20200702-192651.h264	0.7779562040475698	0.013315019646198792
Taxa_Copepoda_Type_Heterocope_appendiculata_ID_58_20200702-192651.h264	0.8097438863607553	0.01385907805502062
Taxa_Copepoda_Type_Heterocope_appendiculata_ID_58_20200702-192651.h264	0.7148477282890907	0.012234893811101745
Taxa_Copepoda_Type_Heterocope_appendiculata_ID_58_20200702-192651.h264	0.6590844440460205	0.011280483753864583
Taxa_Copepoda_Type_Heterocope_appendiculata_ID_58_20200702-192651.h264	0.7795659945561336	0.013342571829903057
Taxa_Copepoda_Type_Heterocope_appendiculata_ID_58_20200702-192651.h264	0.7329820941044735	0.012545270456788103
Taxa_Copepoda_Type_Heterocope_appendiculata_ID_58_20200702-192651.h264	0.7424532589545617	0.012707373085953075
Taxa_Copepoda_Type_Heterocope_appendiculata_ID_58_20200702-192651.h264	0.6666929501753587	0.011410706262616716
Taxa_Copepoda_Type_Heterocope_appendiculata_ID_58_20200702-192651.h264	0.6759880278660702	0.011569795092323124
Taxa_Copepoda_Type_Heterocope_appendiculata_ID_58_20200702-192651.h264	0.6830270745204046	0.011690271083137693
Taxa_Copepoda_Type_Heterocope_appendiculata_ID_58_20200702-192651.h264	0.662507338157067	0.011339067903072876
Taxa_Copepoda_Type_Heterocope_appendiculata_ID_58_20200702-192651.h264	0.6259295236147367	0.010713024538790687
Taxa_Copepoda_Type_Heterocope_appendiculata_ID_58_20200702-192651.h264	0.6688125903789813	0.01144698471994795
Taxa_Copepoda_Type_Heterocope_appendiculata_ID_58_20200702-192651.h264	0.6169172169612004	0.010558775444143622
Taxa_Copepoda_Type_Heterocope_appendiculata_ID_58_20200702-192651.h264	0.7784579577812781	0.013323607354333415
Taxa_Copepoda_Type_Heterocope_appendiculata_ID_58_20200702-192651.h264	0.7153898965395414	0.01224417322923446
Taxa_Copepoda_Type_Heterocope_appendiculata_ID_58_20200702-192651.h264	0.6759572762709397	0.01156926876694493
Taxa_Copepoda_Type_Heterocope_appendiculata_ID_58_20200702-192651.h264	0.7054801786862887	0.012074564596746095
Taxa_Copepoda_Type_Heterocope_appendiculata_ID_58_20200702-192651.h264	0.7222159671783447	0.012361004053629361
Taxa_Copepoda_Type_Heterocope_appendiculata_ID_58_20200702-192651.h264	0.7298184666266808	0.012491123755725883
Taxa_Copepoda_Type_Heterocope_appendiculata_ID_58_20200702-192651.h264	0.7382901719900278	0.012636120251367783
Taxa_Copepoda_Type_Heterocope_appendiculata_ID_58_20200702-192651.h264	0.7444904378744273	0.012742240186696929
Taxa_Copepoda_Type_Heterocope_appendiculata_ID_58_20200702-192651.h264	0.8652432030897874	0.014808970206729053
Taxa_Copepoda_Type_Heterocope_appendiculata_ID_58_20200702-192651.h264	0.7654632216233473	0.013101197447014984
Taxa_Copepoda_Type_Heterocope_appendiculata_ID_58_20200702-192651.h264	0.8021466101132907	0.013729047750015938
Taxa_Copepoda_Type_Heterocope_appendiculata_ID_58_20200702-192651.h264	0.7532260454618014	0.012891753470403909
Taxa_Copepoda_Type_Heterocope_appendiculata_ID_58_20200702-192651.h264	0.7444345496251032	0.012741283637814267
Taxa_Copepoda_Type_Heterocope_appendiculata_ID_58_20200702-192651.h264	0.7481358403425951	0.012804632652017492
Taxa_Copepoda_Type_Heterocope_appendiculata_ID_58_20200702-192651.h264	0.7142969417572022	0.0122254668877675
Taxa_Copepoda_Type_Heterocope_appendiculata_ID_58_20200702-192651.h264	0.7762108714763934	0.01328514760796135
Taxa_Copepoda_Type_Heterocope_appendiculata_ID_58_20200702-192651.h264	0.8086980056762696	0.013841177404843846
Taxa_Copepoda_Type_Heterocope_appendiculata_ID_58_20200702-192651.h264	0.8388892819331243	0.014357912710009243
Taxa_Copepoda_Type_Heterocope_appendiculata_ID_58_20200702-192651.h264	0.8289650696974534	0.01418805600059103
Taxa_Copepoda_Type_Heterocope_appendiculata_ID_58_20200702-192651.h264	0.8383904009598953	0.01434937417027513
Taxa_Copepoda_Type_Heterocope_appendiculata_ID_58_20200702-192651.h264	0.828618836769691	0.014182130090865865
Taxa_Copepoda_Type_Heterocope_appendiculata_ID_58_20200702-192651.h264	0.8289036970872146	0.014187005584761941
Taxa_Copepoda_Type_Heterocope_appendiculata_ID_58_20200702-192651.h264	0.8665254336137038	0.01483091607531147
Taxa_Copepoda_Type_Heterocope_appendiculata_ID_58_20200702-192651.h264	0.8440234272296612	0.01444578558143074
Taxa_Copepoda_Type_Heterocope_appendiculata_ID_58_20200702-192651.h264	0.8390438886789175	0.014360558863927628
Taxa_Copepoda_Type_Heterocope_appendiculata_ID_58_20200702-192651.h264	0.8147418366945707	0.01394461989727246
Taxa_Copepoda_Type_Heterocope_appendiculata_ID_58_20200702-192651.h264	0.8234737880413349	0.014094070603015155
Taxa_Copepoda_Type_Heterocope_appendiculata_ID_58_20200702-192651.h264	0.9038774571051964	0.015470210323531247
Taxa_Copepoda_Type_Heterocope_appendiculata_ID_58_20200702-192651.h264	0.8711595880068266	0.01491023141011684
Taxa_Copepoda_Type_Heterocope_appendiculata_ID_58_20200702-192651.h264	0.894436782690195	0.015308629549889876
Taxa_Copepoda_Type_Heterocope_appendiculata_ID_58_20200702-192651.h264	0.8613172494448148	0.014741776000113177
Taxa_Copepoda_Type_Heterocope_appendiculata_ID_58_20200702-192651.h264	0.8741567912468543	0.014961529696340391
Taxa_Copepoda_Type_Heterocope_appendiculata_ID_58_20200702-192651.h264	1.0161837189014142	0.01739237518888959
Taxa_Copepoda_Type_Heterocope_appendiculata_ID_58_20200702-192651.h264	0.9573142623901367	0.016384801798600416
Taxa_Copepoda_Type_Heterocope_appendiculata_ID_58_20200702-192651.h264	1.0572229957580566	0.018094778196628275
Taxa_Copepoda_Type_Heterocope_appendiculata_ID_58_20200702-192651.h264	0.9548048408214863	0.016341852083290823
Taxa_Copepoda_Type_Heterocope_appendiculata_ID_58_20200702-192651.h264	1.0619770879011887	0.018176146312154962
Taxa_Copepoda_Type_Heterocope_appendiculata_ID_58_20200702-192651.h264	1.0794042976085956	0.018474419709070194
Taxa_Copepoda_Type_Heterocope_appendiculata_ID_58_20200702-192651.h264	0.7127485238588773	0.012198965119892324
Taxa_Copepoda_Type_Heterocope_appendiculata_ID_58_20200702-192651.h264	1.077427903688871	0.0184405929669826
Taxa_Copepoda_Type_Heterocope_appendiculata_ID_58_20200702-192651.h264	0.9309208407768836	0.015933068236373586
Taxa_Copepoda_Type_Heterocope_appendiculata_ID_58_20200702-192651.h264	0.6687507607386662	0.011445926481873326
Taxa_Copepoda_Type_Heterocope_appendiculata_ID_58_20200702-192651.h264	0.712442836027879	0.012193733155092543
Taxa_Copepoda_Type_Heterocope_appendiculata_ID_58_20200702-192651.h264	0.6690635651808519	0.011451280250210734
Taxa_Copepoda_Type_Heterocope_appendiculata_ID_58_20200702-192651.h264	0.7542087254157434	0.012908572415769454
Taxa_Copepoda_Type_Heterocope_appendiculata_ID_58_20200702-192651.h264	1.0221019972287693	0.017493668798723168
Taxa_Copepoda_Type_Heterocope_appendiculata_ID_58_20200702-192651.h264	1.2123264679541954	0.020749433778446805
Taxa_Copepoda_Type_Heterocope_appendiculata_ID_58_20200702-192651.h264	1.1735391088632436	0.020085573209390133
Taxa_Copepoda_Type_Heterocope_appendiculata_ID_58_20200702-192651.h264	1.1746404207669772	0.020104422586204033
Taxa_Copepoda_Type_Heterocope_appendiculata_ID_58_20200702-192651.h264	1.16623380954449	0.019960540201819154
Taxa_Copepoda_Type_Heterocope_appendiculata_ID_58_20200702-192651.h264	1.2106197870694675	0.020720223278688964
Taxa_Copepoda_Type_Heterocope_appendiculata_ID_58_20200702-192651.h264	1.2961681131216196	0.022184415782273873
Taxa_Copepoda_Type_Heterocope_appendiculata_ID_58_20200702-192651.h264	1.2685450847332294	0.021711637027164887
Taxa_Copepoda_Type_Heterocope_appendiculata_ID_58_20200702-192651.h264	1.3647083913362943	0.0233575090055635
Taxa_Copepoda_Type_Heterocope_appendiculata_ID_58_20200702-192651.h264	1.3293573760986328	0.0227524627832266
Taxa_Copepoda_Type_Heterocope_appendiculata_ID_58_20200702-192651.h264	0.5942160760439359	0.010170236686136595
Taxa_Copepoda_Type_Heterocope_appendiculata_ID_58_20200702-192651.h264	0.9264991400792049	0.0158573891282787
Taxa_Copepoda_Type_Heterocope_appendiculata_ID_58_20200702-192651.h264	0.9213860834561861	0.015769877197615495
Taxa_Copepoda_Type_Heterocope_appendiculata_ID_58_20200702-192651.h264	1.014486178618211	0.01736332113404246
Taxa_Copepoda_Type_Heterocope_appendiculata_ID_58_20200702-192651.h264	1.0246387100219727	0.01753708561383761
Taxa_Copepoda_Type_Heterocope_appendiculata_ID_58_20200702-192651.h264	1.1448705262404222	0.019594899391422612
Taxa_Copepoda_Type_Heterocope_appendiculata_ID_58_20200702-192651.h264	1.1511690535912147	0.019702701109541945
Taxa_Copepoda_Type_Heterocope_appendiculata_ID_58_20200702-192651.h264	1.0414533688471868	0.01782487496680762
Taxa_Copepoda_Type_Heterocope_appendiculata_ID_58_20200702-192651.h264	0.877509106856126	0.015018905867345235
Taxa_Copepoda_Type_Heterocope_appendiculata_ID_58_20200702-192651.h264	1.0643383011451135	0.018216559384983674
Taxa_Copepoda_Type_Heterocope_appendiculata_ID_58_20200702-192651.h264	1.076432492182805	0.018423556116205702
Taxa_Copepoda_Type_Heterocope_appendiculata_ID_58_20200702-192651.h264	1.0254398837456336	0.017550798010261805
Taxa_Copepoda_Type_Heterocope_appendiculata_ID_58_20200702-192651.h264	1.0354962429633507	0.017722916466103505
Taxa_Copepoda_Type_Heterocope_appendiculata_ID_58_20200702-192651.h264	1.0485426235198976	0.017946210287167478
Taxa_Copepoda_Type_Heterocope_appendiculata_ID_58_20200702-192651.h264	0.9975703202761137	0.0170737997124181
Taxa_Copepoda_Type_Heterocope_appendiculata_ID_58_20200702-192651.h264	0.9849142434046819	0.016857186089041673
Taxa_Copepoda_Type_Heterocope_appendiculata_ID_58_20200702-192651.h264	1.0056032767662635	0.017211286852345666
Taxa_Copepoda_Type_Heterocope_appendiculata_ID_58_20200702-192651.h264	1.1053621042691744	0.018918697553837793
Taxa_Copepoda_Type_Heterocope_appendiculata_ID_58_20200702-192651.h264	0.9821686025766226	0.016810193390253733
Taxa_Copepoda_Type_Heterocope_appendiculata_ID_58_20200702-192651.h264	1.000072559943566	0.017116626506726417
Taxa_Copepoda_Type_Heterocope_appendiculata_ID_58_20200702-192651.h264	1.0015910097268912	0.017142615358787177
Taxa_Copepoda_Type_Heterocope_appendiculata_ID_58_20200702-192651.h264	1.0169054346818192	0.017404727632054213
Taxa_Copepoda_Type_Heterocope_appendiculata_ID_58_20200702-192651.h264	0.9124252253312332	0.01561650866432303
Taxa_Copepoda_Type_Heterocope_appendiculata_ID_58_20200702-192651.h264	0.8795240218822773	0.015053391912985131
Taxa_Copepoda_Type_Heterocope_appendiculata_ID_58_20200702-192651.h264	1.013089559995211	0.017339417469148802
Taxa_Copepoda_Type_Heterocope_appendiculata_ID_58_20200702-192651.h264	1.0933446942842924	0.018713014959865774
Taxa_Copepoda_Type_Heterocope_appendiculata_ID_58_20200702-192651.h264	0.9829751300811768	0.016823997418697063
Taxa_Copepoda_Type_Heterocope_appendiculata_ID_58_20200702-192651.h264	0.9369327449798585	0.016035964289078348
Taxa_Copepoda_Type_Heterocope_appendiculata_ID_58_20200702-192651.h264	0.9546891469221849	0.016339871937706626
Taxa_Copepoda_Type_Heterocope_appendiculata_ID_58_20200702-192651.h264	0.9266995804126447	0.015860819741677957
Taxa_Copepoda_Type_Heterocope_appendiculata_ID_58_20200702-192651.h264	0.986701622742873	0.016887777773868403
Taxa_Copepoda_Type_Heterocope_appendiculata_ID_58_20200702-192651.h264	0.9432525568742018	0.016144130300346917
Taxa_Copepoda_Type_Heterocope_appendiculata_ID_58_20200702-192651.h264	0.8150671768188477	0.013950188218630278
Taxa_Copepoda_Type_Heterocope_appendiculata_ID_58_20200702-192651.h264	0.8127573468134953	0.013910654589692517
Taxa_Copepoda_Type_Heterocope_appendiculata_ID_58_20200702-192651.h264	0.7909919423323412	0.013538131320688146
Taxa_Copepoda_Type_Heterocope_appendiculata_ID_58_20200702-192651.h264	0.7605810957688551	0.013017637985274636
Taxa_Copepoda_Type_Heterocope_appendiculata_ID_58_20200702-192651.h264	0.8142367531703069	0.01393597519849179
Taxa_Copepoda_Type_Heterocope_appendiculata_ID_58_20200702-192651.h264	0.9620969515580398	0.016466659363204912
Taxa_Copepoda_Type_Heterocope_appendiculata_ID_58_20200702-192651.h264	0.9286928191551795	0.015894934789386726
Taxa_Copepoda_Type_Heterocope_appendiculata_ID_58_20200702-192651.h264	0.9142364355234	0.01564750822338127
Taxa_Copepoda_Type_Heterocope_appendiculata_ID_58_20200702-192651.h264	0.9115323844322791	0.015601227348937085
Taxa_Copepoda_Type_Heterocope_appendiculata_ID_58_20200702-192651.h264	0.9240116559542143	0.015814814880754823
Taxa_Copepoda_Type_Heterocope_appendiculata_ID_58_20200702-192651.h264	0.871624257014348	0.014918184398899418
Taxa_Copepoda_Type_Heterocope_appendiculata_ID_58_20200702-192651.h264	1.0224220488621638	0.017499146605525498
Taxa_Copepoda_Type_Heterocope_appendiculata_ID_58_20200702-192651.h264	1.0130292320251466	0.017338384932738087
Taxa_Copepoda_Type_Heterocope_appendiculata_ID_58_20200702-192651.h264	0.970643740433913	0.016612940942041972
Taxa_Copepoda_Type_Heterocope_appendiculata_ID_58_20200702-192651.h264	0.9991566063807561	0.017100949609209094
Taxa_Copepoda_Type_Heterocope_appendiculata_ID_58_20200702-192651.h264	0.9766914888528677	0.016716450482289466
Taxa_Copepoda_Type_Heterocope_appendiculata_ID_58_20200702-192651.h264	1.0088581796792837	0.01726699576758774
Taxa_Copepoda_Type_Heterocope_appendiculata_ID_58_20200702-192651.h264	0.9901586635296161	0.016946946356564584
Taxa_Copepoda_Type_Heterocope_appendiculata_ID_58_20200702-192651.h264	1.031458055789654	0.01765380133947677
Taxa_Copepoda_Type_Heterocope_appendiculata_ID_58_20200702-192651.h264	0.8942368646768424	0.015305207876199803
Taxa_Copepoda_Type_Heterocope_appendiculata_ID_58_20200702-192651.h264	1.041277151107788	0.017821858932421757
Taxa_Copepoda_Type_Heterocope_appendiculata_ID_58_20200702-192651.h264	1.2324750958956205	0.021094285295136583
Taxa_Copepoda_Type_Heterocope_appendiculata_ID_58_20200702-192651.h264	1.2352099638718825	0.021141093612422605
Taxa_Copepoda_Type_Heterocope_appendiculata_ID_58_20200702-192651.h264	1.2273920073876015	0.021007286280287793
Taxa_Copepoda_Type_Heterocope_appendiculata_ID_58_20200702-192651.h264	1.2265752293513372	0.020993306810051734
Taxa_Copepoda_Type_Heterocope_appendiculata_ID_58_20200702-192651.h264	1.1227776923546424	0.019216772042223686
Taxa_Copepoda_Type_Heterocope_appendiculata_ID_58_20200702-192651.h264	1.2088256175701435	0.020689515377642843
Taxa_Copepoda_Type_Heterocope_appendiculata_ID_58_20200702-192651.h264	0.808257102232713	0.013833631172829127
Taxa_Copepoda_Type_Heterocope_appendiculata_ID_58_20200702-192651.h264	0.7900236261807956	0.013521558217325156
Taxa_Copepoda_Type_Heterocope_appendiculata_ID_58_20200702-192651.h264	0.8392380611713116	0.014363882200816679
Taxa_Copepoda_Type_Heterocope_appendiculata_ID_58_20200702-192651.h264	0.8189724335303673	0.014017028189269748
Taxa_Copepoda_Type_Heterocope_appendiculata_ID_58_20200702-192651.h264	0.7873441241337703	0.013475697509212608
Taxa_Copepoda_Type_Heterocope_appendiculata_ID_58_20200702-192651.h264	0.7752819904914269	0.01326924945264173
Taxa_Copepoda_Type_Heterocope_appendiculata_ID_58_20200702-192651.h264	0.7532812155210055	0.01289269772718644
Taxa_Copepoda_Type_Heterocope_appendiculata_ID_58_20200702-192651.h264	0.7206037609393781	0.012333410523770124
Taxa_Copepoda_Type_Heterocope_appendiculata_ID_58_20200702-192651.h264	0.8092470946678748	0.013850575274123242
Taxa_Copepoda_Type_Heterocope_appendiculata_ID_58_20200702-192651.h264	0.8636671022268442	0.01478199463426714
Taxa_Copepoda_Type_Heterocope_appendiculata_ID_58_20200702-192651.h264	0.7775426571185773	0.013307941631452573
Taxa_Copepoda_Type_Heterocope_appendiculata_ID_58_20200702-192651.h264	0.7812447313161996	0.01337130405521957
Taxa_Copepoda_Type_Heterocope_appendiculata_ID_54_20200702-191821.h264	0.6759049136822041	0.011568372561099263
Taxa_Copepoda_Type_Heterocope_appendiculata_ID_54_20200702-191821.h264	0.6541944181002104	0.011196789079022832
Taxa_Copepoda_Type_Heterocope_appendiculata_ID_54_20200702-191821.h264	0.6367255533658541	0.010897802740300196
Taxa_Copepoda_Type_Heterocope_appendiculata_ID_54_20200702-191821.h264	0.7044361914121188	0.01205669635301511
Taxa_Copepoda_Type_Heterocope_appendiculata_ID_54_20200702-191821.h264	0.9358640127915603	0.016017672526624782
Taxa_Copepoda_Type_Heterocope_appendiculata_ID_54_20200702-191821.h264	0.8334594381772555	0.014264978845726105
Taxa_Copepoda_Type_Heterocope_appendiculata_ID_54_20200702-191821.h264	0.8177014328883244	0.013995274524434784
Taxa_Copepoda_Type_Heterocope_appendiculata_ID_54_20200702-191821.h264	0.579338114811824	0.009915594657356218
Taxa_Copepoda_Type_Heterocope_appendiculata_ID_54_20200702-191821.h264	0.906610170511099	0.015516981764516888
Taxa_Copepoda_Type_Heterocope_appendiculata_ID_54_20200702-191821.h264	1.0658154223515437	0.018241840882555267
Taxa_Copepoda_Type_Heterocope_appendiculata_ID_54_20200702-191821.h264	1.0809896696530856	0.01850155396137012
Taxa_Copepoda_Type_Heterocope_appendiculata_ID_54_20200702-191821.h264	0.8681847792405348	0.014859316413924538
Taxa_Copepoda_Type_Heterocope_appendiculata_ID_54_20200702-191821.h264	0.7936173189603366	0.01358306565143653
Taxa_Copepoda_Type_Heterocope_appendiculata_ID_54_20200702-191821.h264	0.7059007116464469	0.012081762180102647
Taxa_Copepoda_Type_Heterocope_appendiculata_ID_54_20200702-191821.h264	0.9670974482022799	0.016552244786539022
Taxa_Copepoda_Type_Heterocope_appendiculata_ID_54_20200702-191821.h264	0.9336745122762827	0.015980198383190224
Taxa_Copepoda_Type_Heterocope_appendiculata_ID_54_20200702-191821.h264	0.884713533108051	0.015142212393580105
Taxa_Copepoda_Type_Heterocope_appendiculata_ID_54_20200702-191821.h264	0.8072505914247953	0.013816404353232073
Taxa_Copepoda_Type_Heterocope_appendiculata_ID_54_20200702-191821.h264	0.6875692352881798	0.011768011911663078
Taxa_Copepoda_Type_Heterocope_appendiculata_ID_54_20200702-191821.h264	0.6267641911139855	0.010727310194066291
Taxa_Copepoda_Type_Heterocope_appendiculata_ID_54_20200702-191821.h264	0.6082999148735634	0.010411287004566758
Taxa_Copepoda_Type_Heterocope_appendiculata_ID_54_20200702-191821.h264	0.5661834181272066	0.009690446964100267
Taxa_Copepoda_Type_Heterocope_appendiculata_ID_54_20200702-191821.h264	0.56901276074923	0.009738872251284898
Taxa_Copepoda_Type_Heterocope_appendiculata_ID_54_20200702-191821.h264	0.5649777074960562	0.00966981076291327
Taxa_Copepoda_Type_Heterocope_appendiculata_ID_54_20200702-191821.h264	0.5525299710493822	0.009456762966037502
Taxa_Copepoda_Type_Heterocope_appendiculata_ID_54_20200702-191821.h264	0.5675505909552941	0.009713846652888687
Taxa_Copepoda_Type_Heterocope_appendiculata_ID_54_20200702-191821.h264	0.6465099143981934	0.011065265842584463
Taxa_Copepoda_Type_Heterocope_appendiculata_ID_54_20200702-191821.h264	0.6411891702505258	0.010974199260057077
Taxa_Copepoda_Type_Heterocope_appendiculata_ID_54_20200702-191821.h264	0.6990315496004544	0.011964193829700086
Taxa_Copepoda_Type_Heterocope_appendiculata_ID_54_20200702-191821.h264	0.6738206606644851	0.011532699769065225
Taxa_Copepoda_Type_Heterocope_appendiculata_ID_54_20200702-191821.h264	0.9017577516115629	0.015433930748736365
Taxa_Copepoda_Type_Heterocope_appendiculata_ID_54_20200702-191821.h264	0.9551693549522987	0.01634809088283742
Taxa_Copepoda_Type_Heterocope_appendiculata_ID_54_20200702-191821.h264	0.7505930951925425	0.012846689513872361
Taxa_Copepoda_Type_Heterocope_appendiculata_ID_54_20200702-191821.h264	0.9623442048292894	0.01647089119803976
Taxa_Copepoda_Type_Heterocope_appendiculata_ID_54_20200702-191821.h264	0.9363962569603553	0.016026782090283007
Taxa_Copepoda_Type_Heterocope_appendiculata_ID_54_20200702-191821.h264	0.8991618860684909	0.015389501511556864
Taxa_Copepoda_Type_Heterocope_appendiculata_ID_54_20200702-191821.h264	0.9212744375375601	0.01576796633477747
Taxa_Copepoda_Type_Heterocope_appendiculata_ID_54_20200702-191821.h264	0.9249478494204008	0.015830838192003014
Taxa_Copepoda_Type_Heterocope_appendiculata_ID_54_20200702-191821.h264	1.0949530484126164	0.018740542559369782
Taxa_Copepoda_Type_Heterocope_appendiculata_ID_54_20200702-191821.h264	1.1909101691612831	0.020382885587568116
Taxa_Copepoda_Type_Heterocope_appendiculata_ID_54_20200702-191821.h264	1.2081361550551195	0.020677714961520315
Taxa_Copepoda_Type_Heterocope_appendiculata_ID_54_20200702-191821.h264	1.194418332026555	0.02044292914430065
Taxa_Copepoda_Type_Heterocope_appendiculata_ID_54_20200702-191821.h264	1.0818569821577806	0.018516398348469708
Taxa_Copepoda_Type_Heterocope_appendiculata_ID_54_20200702-191821.h264	1.2327131432753342	0.021098359567597067
Taxa_Copepoda_Type_Heterocope_appendiculata_ID_54_20200702-191821.h264	1.2275144914480356	0.02100938264209138
Taxa_Copepoda_Type_Heterocope_appendiculata_ID_54_20200702-191821.h264	1.2663320145240198	0.021673759479353415
Taxa_Copepoda_Type_Heterocope_appendiculata_ID_54_20200702-191821.h264	0.9673091184175932	0.01655586760368573
Taxa_Copepoda_Type_Heterocope_appendiculata_ID_54_20200702-191821.h264	0.9404525947570801	0.01609620787180387
Taxa_Copepoda_Type_Heterocope_appendiculata_ID_54_20200702-191821.h264	0.9168640320117657	0.015692480547893684
Taxa_Copepoda_Type_Heterocope_appendiculata_ID_54_20200702-191821.h264	0.9090089255112869	0.01555803737894318
Taxa_Copepoda_Type_Heterocope_appendiculata_ID_54_20200702-191821.h264	0.9340202228839581	0.015986115353206206
Taxa_Copepoda_Type_Heterocope_appendiculata_ID_54_20200702-191821.h264	0.9109621414771447	0.015591467421435747
Taxa_Copepoda_Type_Heterocope_appendiculata_ID_54_20200702-191821.h264	0.8450926164480356	0.01446408516612984
Taxa_Copepoda_Type_Heterocope_appendiculata_ID_54_20200702-191821.h264	0.8115891126485971	0.01389065981263945
Taxa_Copepoda_Type_Heterocope_appendiculata_ID_54_20200702-191821.h264	0.7600074577331543	0.013007819949663602
Taxa_Copepoda_Type_Heterocope_appendiculata_ID_54_20200702-191821.h264	0.9494366961259109	0.016249974222155013
Taxa_Copepoda_Type_Heterocope_appendiculata_ID_54_20200702-191821.h264	0.9493781962761513	0.016248972974726435
Taxa_Copepoda_Type_Heterocope_appendiculata_ID_54_20200702-191821.h264	0.9441845717796913	0.01616008209392164
Taxa_Copepoda_Type_Heterocope_appendiculata_ID_53_20200702-191448.h264	1.1186303402827336	0.019145788516377556
Taxa_Copepoda_Type_Heterocope_appendiculata_ID_53_20200702-191448.h264	1.0457322150010329	0.017898109064440754
Taxa_Copepoda_Type_Heterocope_appendiculata_ID_53_20200702-191448.h264	0.9514899363884559	0.016285116218956265
Taxa_Copepoda_Type_Heterocope_appendiculata_ID_53_20200702-191448.h264	1.0335066604614258	0.01768886399635902
Taxa_Copepoda_Type_Heterocope_appendiculata_ID_53_20200702-191448.h264	0.9838691462003268	0.01683929884842867
Taxa_Copepoda_Type_Heterocope_appendiculata_ID_53_20200702-191448.h264	1.2056256235562839	0.020634746249328706
Taxa_Copepoda_Type_Heterocope_appendiculata_ID_53_20200702-191448.h264	1.2140657938443697	0.020779203010028637
Taxa_Copepoda_Type_Heterocope_appendiculata_ID_53_20200702-191448.h264	1.196723591731145	0.020482384550783057
Taxa_Copepoda_Type_Heterocope_appendiculata_ID_53_20200702-191448.h264	1.1365255487882173	0.019452071892721412
Taxa_Copepoda_Type_Heterocope_appendiculata_ID_53_20200702-191448.h264	1.0921779617896448	0.018693045884476612
Taxa_Copepoda_Type_Heterocope_appendiculata_ID_53_20200702-191448.h264	1.0559668812384972	0.01807327931350505
Taxa_Copepoda_Type_Heterocope_appendiculata_ID_53_20200702-191448.h264	1.0310572404127856	0.01764694123014191
Taxa_Copepoda_Type_Heterocope_appendiculata_ID_53_20200702-191448.h264	1.0074755984086257	0.0172433323573784
Taxa_Copepoda_Type_Heterocope_appendiculata_ID_53_20200702-191448.h264	1.010575176385733	0.017296382826601966
Taxa_Copepoda_Type_Heterocope_appendiculata_ID_53_20200702-191448.h264	0.9526541225726788	0.016305041713263156
Taxa_Copepoda_Type_Heterocope_appendiculata_ID_53_20200702-191448.h264	0.9563388296274039	0.016368106891699798
Taxa_Copepoda_Type_Heterocope_appendiculata_ID_53_20200702-191448.h264	0.92232573729295	0.015785959734437027
Taxa_Copepoda_Type_Heterocope_appendiculata_ID_53_20200702-191448.h264	0.943568691106943	0.01614954105933037
Taxa_Copepoda_Type_Heterocope_appendiculata_ID_53_20200702-191448.h264	0.8716781865633452	0.01491910742387264
Taxa_Copepoda_Type_Heterocope_appendiculata_ID_53_20200702-191448.h264	0.9077119394449087	0.015535838963576323
Taxa_Copepoda_Type_Heterocope_appendiculata_ID_53_20200702-191448.h264	0.8232546747647799	0.014090320395012578
Taxa_Copepoda_Type_Heterocope_appendiculata_ID_53_20200702-191448.h264	0.9217844831026517	0.015776695960795385
Taxa_Copepoda_Type_Heterocope_appendiculata_ID_53_20200702-191448.h264	0.8786676128094013	0.015038734142314754
Taxa_Copepoda_Type_Heterocope_appendiculata_ID_53_20200702-191448.h264	0.9329823728708121	0.01596835215105813
Taxa_Copepoda_Type_Heterocope_appendiculata_ID_53_20200702-191448.h264	0.7630935206780067	0.01306063910391204
Taxa_Copepoda_Type_Heterocope_appendiculata_ID_53_20200702-191448.h264	0.9221973118415245	0.015783761683441477
Taxa_Copepoda_Type_Heterocope_appendiculata_ID_53_20200702-191448.h264	1.0145139921628512	0.017363797173556492
Taxa_Copepoda_Type_Heterocope_appendiculata_ID_53_20200702-191448.h264	1.0586107349395752	0.01811852988646581
Taxa_Copepoda_Type_Heterocope_appendiculata_ID_53_20200702-191448.h264	0.987451804968027	0.01690061743118354
Taxa_Copepoda_Type_Heterocope_appendiculata_ID_53_20200702-191448.h264	0.9724012822371263	0.016643021945981586
Taxa_Copepoda_Type_Heterocope_appendiculata_ID_53_20200702-191448.h264	0.9279412658397969	0.015882071665334986
Taxa_Copepoda_Type_Heterocope_appendiculata_ID_53_20200702-191448.h264	0.9434809413323035	0.016148039188187503
Taxa_Copepoda_Type_Heterocope_appendiculata_ID_53_20200702-191448.h264	0.8248273805471568	0.0141172378593648
Taxa_Copepoda_Type_Heterocope_appendiculata_ID_53_20200702-191448.h264	0.5495248024280255	0.009405328349248898
Taxa_Copepoda_Type_Heterocope_appendiculata_ID_53_20200702-191448.h264	0.7395316615471473	0.012657368822633868
Taxa_Copepoda_Type_Heterocope_appendiculata_ID_53_20200702-191448.h264	0.8643744542048528	0.014794101235429211
Taxa_Copepoda_Type_Heterocope_appendiculata_ID_53_20200702-191448.h264	0.9679771658090445	0.016567301491731724
Taxa_Copepoda_Type_Heterocope_appendiculata_ID_53_20200702-191448.h264	1.026095199584961	0.017562013992896447
Taxa_Copepoda_Type_Heterocope_appendiculata_ID_53_20200702-191448.h264	1.186710193340595	0.020311001386021724
Taxa_Copepoda_Type_Heterocope_appendiculata_ID_53_20200702-191448.h264	1.0520173578995924	0.018005681702512256
Taxa_Copepoda_Type_Heterocope_appendiculata_ID_53_20200702-191448.h264	0.859982525752141	0.014718931690757798
Taxa_Copepoda_Type_Heterocope_appendiculata_ID_53_20200702-191448.h264	0.9647266373267541	0.016511667446554062
Taxa_Copepoda_Type_Heterocope_appendiculata_ID_53_20200702-191448.h264	1.0017344518808218	0.017145070426421757
Taxa_Copepoda_Type_Heterocope_appendiculata_ID_53_20200702-191448.h264	0.8348371226970966	0.014288558446161847
Taxa_Copepoda_Type_Heterocope_appendiculata_ID_53_20200702-191448.h264	1.1553332504859337	0.01977397294100925
Taxa_Copepoda_Type_Heterocope_appendiculata_ID_53_20200702-191448.h264	1.354272827735314	0.02317890032085441
Taxa_Copepoda_Type_Heterocope_appendiculata_ID_53_20200702-191448.h264	1.27280303808359	0.021784513536430676
Taxa_Copepoda_Type_Heterocope_appendiculata_ID_53_20200702-191448.h264	1.1088276980473446	0.01897801252427186
Taxa_Copepoda_Type_Heterocope_appendiculata_ID_53_20200702-191448.h264	1.1585793392474835	0.01982953099865885
Taxa_Copepoda_Type_Heterocope_appendiculata_ID_53_20200702-191448.h264	1.2663707967904898	0.021674423252760307
Taxa_Copepoda_Type_Heterocope_appendiculata_ID_53_20200702-191448.h264	0.9657251827533428	0.01652875793558606
Taxa_Copepoda_Type_Heterocope_appendiculata_ID_53_20200702-191448.h264	1.0396267502124492	0.017793611686328457
Taxa_Copepoda_Type_Heterocope_appendiculata_ID_53_20200702-191448.h264	1.102219043144813	0.018864902853824684
Taxa_Copepoda_Type_Heterocope_appendiculata_ID_53_20200702-191448.h264	0.716743619625385	0.012267342720511398
Taxa_Copepoda_Type_Heterocope_appendiculata_ID_53_20200702-191448.h264	0.9255045773432805	0.015840366804529226
Taxa_Copepoda_Type_Heterocope_appendiculata_ID_53_20200702-191448.h264	1.139848288022555	0.019508941852693727
Taxa_Copepoda_Type_Heterocope_appendiculata_ID_53_20200702-191448.h264	1.1205424235417294	0.019178514556771907
Taxa_Copepoda_Type_Heterocope_appendiculata_ID_63_20200702-194507.h264	0.879991498360267	0.01506139295270457
Taxa_Copepoda_Type_Heterocope_appendiculata_ID_63_20200702-194507.h264	0.8985532525869516	0.015379084515430519
Taxa_Copepoda_Type_Heterocope_appendiculata_ID_63_20200702-194507.h264	0.8004947728377122	0.013700775919722382
Taxa_Copepoda_Type_Heterocope_appendiculata_ID_63_20200702-194507.h264	0.893743011034452	0.015296755381166581
Taxa_Copepoda_Type_Heterocope_appendiculata_ID_63_20200702-194507.h264	0.8578416662949783	0.014682290057740974
Taxa_Copepoda_Type_Heterocope_appendiculata_ID_63_20200702-194507.h264	0.8125424120976374	0.01390697589936341
Taxa_Copepoda_Type_Heterocope_appendiculata_ID_63_20200702-194507.h264	0.8099795180100661	0.013863110981326131
Taxa_Copepoda_Type_Heterocope_appendiculata_ID_63_20200702-194507.h264	0.7706096414419321	0.0131892804016023
Taxa_Copepoda_Type_Heterocope_appendiculata_ID_63_20200702-194507.h264	0.6905944479428805	0.011819789589791609
Taxa_Copepoda_Type_Heterocope_appendiculata_ID_63_20200702-194507.h264	0.8537900946690486	0.01461294585106641
Taxa_Copepoda_Type_Heterocope_appendiculata_ID_63_20200702-194507.h264	0.7287876679347112	0.012473481239651788
Taxa_Copepoda_Type_Heterocope_appendiculata_ID_63_20200702-194507.h264	0.7545652088752159	0.01291467376728735
Taxa_Copepoda_Type_Heterocope_appendiculata_ID_63_20200702-194507.h264	0.7853196114760179	0.01344104719641646
Taxa_Copepoda_Type_Heterocope_appendiculata_ID_63_20200702-194507.h264	0.7884343367356521	0.013494356917206353
Taxa_Copepoda_Type_Heterocope_appendiculata_ID_63_20200702-194507.h264	0.7963690970494197	0.013630163391807375
Taxa_Copepoda_Type_Heterocope_appendiculata_ID_63_20200702-194507.h264	0.8222329513843243	0.014072833206385551
Taxa_Copepoda_Type_Heterocope_appendiculata_ID_63_20200702-194507.h264	0.8626637906294603	0.01476482257038884
Taxa_Copepoda_Type_Heterocope_appendiculata_ID_63_20200702-194507.h264	1.0141752022963304	0.017357998654687193
Taxa_Copepoda_Type_Heterocope_appendiculata_ID_63_20200702-194507.h264	0.9260617622962365	0.01584990323930097
Taxa_Copepoda_Type_Heterocope_appendiculata_ID_63_20200702-194507.h264	0.9178224240816557	0.015708883796782185
Taxa_Copepoda_Type_Heterocope_appendiculata_ID_63_20200702-194507.h264	0.9576569043673002	0.016390666247824946
Taxa_Copepoda_Type_Heterocope_appendiculata_ID_63_20200702-194507.h264	0.962590870490441	0.01647511297570178
Taxa_Copepoda_Type_Heterocope_appendiculata_ID_63_20200702-194507.h264	0.9522800108102651	0.016298638646560306
Taxa_Copepoda_Type_Heterocope_appendiculata_ID_63_20200702-194507.h264	0.867646397810716	0.014850101808683408
Taxa_Copepoda_Type_Heterocope_appendiculata_ID_63_20200702-194507.h264	0.9797795104980469	0.016769303160447342
Taxa_Copepoda_Type_Heterocope_appendiculata_ID_63_20200702-194507.h264	0.8924498117887056	0.015274621778691308
Taxa_Copepoda_Type_Heterocope_appendiculata_ID_63_20200702-194507.h264	0.9331544120495137	0.015971296667770522
Taxa_Copepoda_Type_Heterocope_appendiculata_ID_63_20200702-194507.h264	0.9140109891157884	0.01564364962140484
Taxa_Copepoda_Type_Heterocope_appendiculata_ID_63_20200702-194507.h264	0.929598718056312	0.015910439597502265
Taxa_Copepoda_Type_Heterocope_appendiculata_ID_63_20200702-194507.h264	0.9197709391667293	0.015742233381892096
Taxa_Copepoda_Type_Heterocope_appendiculata_ID_63_20200702-194507.h264	0.8214571754749005	0.014059555503320413
Taxa_Copepoda_Type_Heterocope_appendiculata_ID_63_20200702-194507.h264	0.7714071589249831	0.013202930220062211
Taxa_Copepoda_Type_Heterocope_appendiculata_ID_63_20200702-194507.h264	0.7149405053945688	0.012236481726945504
Taxa_Copepoda_Type_Heterocope_appendiculata_ID_63_20200702-194507.h264	0.6934884276756874	0.011869321165987727
Taxa_Copepoda_Type_Heterocope_appendiculata_ID_63_20200702-194507.h264	0.8992196024381197	0.015390489349421664
Taxa_Copepoda_Type_Heterocope_appendiculata_ID_63_20200702-194507.h264	0.7380274449861967	0.012631623577648366
Taxa_Copepoda_Type_Heterocope_appendiculata_ID_63_20200702-194507.h264	0.6277024738605206	0.010743369264151217
Taxa_Copepoda_Type_Heterocope_appendiculata_ID_63_20200702-194507.h264	0.6769074417994573	0.011585531215413789
Taxa_Copepoda_Type_Heterocope_appendiculata_ID_63_20200702-194507.h264	0.6388788832150973	0.01093465780887378
Taxa_Copepoda_Type_Heterocope_appendiculata_ID_63_20200702-194507.h264	0.6182337900308462	0.010581309098604868
Taxa_Copepoda_Type_Heterocope_appendiculata_ID_63_20200702-194507.h264	0.622881851196289	0.010660862453167254
Taxa_Copepoda_Type_Heterocope_appendiculata_ID_63_20200702-194507.h264	0.5966544620807355	0.010211970600997204
Taxa_Copepoda_Type_Heterocope_appendiculata_ID_63_20200702-194507.h264	0.7124963085467999	0.012194648357820229
Taxa_Copepoda_Type_Heterocope_appendiculata_ID_63_20200702-194507.h264	0.7110353792630709	0.012169643991233329
Taxa_Copepoda_Type_Heterocope_appendiculata_ID_63_20200702-194507.h264	0.619537631548368	0.010603624847654761
Taxa_Copepoda_Type_Heterocope_appendiculata_ID_63_20200702-194507.h264	0.6053271953876203	0.010360407767211192
Taxa_Copepoda_Type_Heterocope_appendiculata_ID_63_20200702-194507.h264	0.6402611380357008	0.01095831563176488
Taxa_Copepoda_Type_Heterocope_appendiculata_ID_63_20200702-194507.h264	0.8336195945739746	0.014267719984054565
Taxa_Copepoda_Type_Heterocope_appendiculata_ID_63_20200702-194507.h264	0.9275032351567195	0.015874574601720776
Taxa_Copepoda_Type_Heterocope_appendiculata_ID_63_20200702-194507.h264	0.9624107353503888	0.01647202989349704
Taxa_Copepoda_Type_Heterocope_appendiculata_ID_63_20200702-194507.h264	1.0274151677351733	0.01758460575546739
Taxa_Copepoda_Type_Heterocope_appendiculata_ID_63_20200702-194507.h264	0.9763220779712384	0.01671012787296927
Taxa_Copepoda_Type_Heterocope_appendiculata_ID_63_20200702-194507.h264	0.9775836115617018	0.016731719505575282
Taxa_Copepoda_Type_Heterocope_appendiculata_ID_63_20200702-194507.h264	0.9904521421285776	0.016951969355662195
Taxa_Copepoda_Type_Heterocope_appendiculata_ID_63_20200702-194507.h264	0.954522787974431	0.01633702464033161
Taxa_Copepoda_Type_Heterocope_appendiculata_ID_63_20200702-194507.h264	1.1267279991736778	0.019284383062780255
Taxa_Copepoda_Type_Heterocope_appendiculata_ID_63_20200702-194507.h264	1.3375335135826698	0.022892400520934157
Taxa_Copepoda_Type_Heterocope_appendiculata_ID_63_20200702-194507.h264	1.30575869340163	0.022348562252450976
Taxa_Copepoda_Type_Heterocope_appendiculata_ID_63_20200702-194507.h264	1.3239751287607047	0.02266034354994283
Taxa_Copepoda_Type_Heterocope_appendiculata_ID_63_20200702-194507.h264	1.3412237049983098	0.022955559566317226
Taxa_Copepoda_Type_Heterocope_appendiculata_ID_63_20200702-194507.h264	1.2661155128479005	0.02167005396989676
Taxa_Copepoda_Type_Heterocope_appendiculata_ID_63_20200702-194507.h264	0.9879390643193172	0.016908957062388316
Taxa_Copepoda_Type_Heterocope_appendiculata_ID_63_20200702-194507.h264	1.0790274436657246	0.01846796970889413
Taxa_Copepoda_Type_Heterocope_appendiculata_ID_63_20200702-194507.h264	1.0922625123537504	0.018694492999900728
Taxa_Copepoda_Type_Heterocope_appendiculata_ID_63_20200702-194507.h264	1.0446316212874192	0.017879271979726982
Taxa_Copepoda_Type_Heterocope_appendiculata_ID_63_20200702-194507.h264	0.9923618096571702	0.016984654049901567
Taxa_Copepoda_Type_Heterocope_appendiculata_ID_63_20200702-194507.h264	0.9407873366429256	0.016101937107926997
Taxa_Copepoda_Type_Heterocope_appendiculata_ID_63_20200702-194507.h264	0.9649516267042894	0.016515518226284952
Taxa_Copepoda_Type_Heterocope_appendiculata_ID_63_20200702-194507.h264	0.9989715091998761	0.01709778159976711
Taxa_Copepoda_Type_Heterocope_appendiculata_ID_63_20200702-194507.h264	0.970702632023738	0.01661394889425244
Taxa_Copepoda_Type_Heterocope_appendiculata_ID_63_20200702-194507.h264	0.9365291874225323	0.016029057246270264
Taxa_Copepoda_Type_Heterocope_appendiculata_ID_63_20200702-194507.h264	0.9596812864450308	0.016425314325693798
Taxa_Copepoda_Type_Heterocope_appendiculata_ID_63_20200702-194507.h264	0.860489306816688	0.014727605443593314
Taxa_Copepoda_Type_Heterocope_appendiculata_ID_63_20200702-194507.h264	0.8245483963306134	0.014112462937197036
Taxa_Copepoda_Type_Heterocope_appendiculata_ID_63_20200702-194507.h264	0.799015235900879	0.013675453075995813
Taxa_Copepoda_Type_Heterocope_appendiculata_ID_63_20200702-194507.h264	0.7604700374603272	0.013015737179609447
Taxa_Copepoda_Type_Heterocope_appendiculata_ID_63_20200702-194507.h264	0.8126133170494667	0.013908189464885104
Taxa_Copepoda_Type_Heterocope_appendiculata_ID_63_20200702-194507.h264	0.7853927362882174	0.013442298755702181
Taxa_Copepoda_Type_Heterocope_appendiculata_ID_63_20200702-194507.h264	0.7910702250554011	0.013539471159602058
Taxa_Copepoda_Type_Heterocope_appendiculata_ID_63_20200702-194507.h264	0.80469984127925	0.013772747283433317
Taxa_Copepoda_Type_Heterocope_appendiculata_ID_63_20200702-194507.h264	0.7924046875880315	0.013562310999102847
Taxa_Copepoda_Type_Heterocope_appendiculata_ID_63_20200702-194507.h264	0.7850511389512282	0.013436452185896022
Taxa_Copepoda_Type_Heterocope_appendiculata_ID_63_20200702-194507.h264	0.8168461990356446	0.013980636868110071
Taxa_Copepoda_Type_Heterocope_appendiculata_ID_63_20200702-194507.h264	0.7750559564737174	0.013265380793492472
Taxa_Copepoda_Type_Heterocope_appendiculata_ID_63_20200702-194507.h264	0.7274478516211876	0.012450549768131865
Taxa_Copepoda_Type_Heterocope_appendiculata_ID_63_20200702-194507.h264	0.7113417852841891	0.012174888248133236
Taxa_Copepoda_Type_Heterocope_appendiculata_ID_63_20200702-194507.h264	0.7364274479792668	0.012604239013491298
Taxa_Copepoda_Type_Heterocope_appendiculata_ID_63_20200702-194507.h264	0.7568814373016357	0.012954316907662612
Taxa_Copepoda_Type_Heterocope_appendiculata_ID_63_20200702-194507.h264	0.7518207432673528	0.012867701182845078
Taxa_Copepoda_Type_Heterocope_appendiculata_ID_63_20200702-194507.h264	0.7366335032536433	0.01260776572876428
Taxa_Copepoda_Type_Heterocope_appendiculata_ID_63_20200702-194507.h264	0.7300402567936825	0.012494919779738026
Taxa_Copepoda_Type_Heterocope_appendiculata_ID_63_20200702-194507.h264	0.7444326562147874	0.012741251231368477
Taxa_Copepoda_Type_Heterocope_appendiculata_ID_63_20200702-194507.h264	0.7390534775073712	0.01264918451887616
Taxa_Copepoda_Type_Heterocope_appendiculata_ID_63_20200702-194507.h264	0.7379597392449012	0.012630464767845425
Taxa_Copepoda_Type_Heterocope_appendiculata_ID_63_20200702-194507.h264	0.7592576672480656	0.012994986997130354
Taxa_Copepoda_Type_Heterocope_appendiculata_ID_63_20200702-194507.h264	0.7740969115037185	0.01324896636996749
Taxa_Copepoda_Type_Heterocope_appendiculata_ID_63_20200702-194507.h264	0.810848071024968	0.01387797660023503
Taxa_Copepoda_Type_Heterocope_appendiculata_ID_63_20200702-194507.h264	0.8678719095083384	0.014853961528123483
Taxa_Copepoda_Type_Heterocope_appendiculata_ID_63_20200702-194507.h264	0.8636849263998179	0.014782299701843037
Taxa_Copepoda_Type_Heterocope_appendiculata_ID_63_20200702-194507.h264	0.8245251530867357	0.014112065120138361
Taxa_Copepoda_Type_Heterocope_appendiculata_ID_63_20200702-194507.h264	0.7789546841841478	0.013332109017767145
Taxa_Copepoda_Type_Heterocope_appendiculata_ID_63_20200702-194507.h264	0.7552967181572547	0.012927193829999168
Taxa_Copepoda_Type_Heterocope_appendiculata_ID_63_20200702-194507.h264	0.7441141062516433	0.01273579912623005
Taxa_Copepoda_Type_Heterocope_appendiculata_ID_63_20200702-194507.h264	0.7684413601801946	0.01315216943385333
Taxa_Copepoda_Type_Heterocope_appendiculata_ID_63_20200702-194507.h264	0.8086075790111835	0.01383962971769141
Taxa_Copepoda_Type_Heterocope_appendiculata_ID_63_20200702-194507.h264	0.8832761735182543	0.015117611431370121
Taxa_Copepoda_Type_Heterocope_appendiculata_ID_63_20200702-194507.h264	1.0056083040971022	0.017211372897046558
Taxa_Copepoda_Type_Heterocope_appendiculata_ID_63_20200702-194507.h264	0.9524772519331712	0.016302014504240816
Taxa_Copepoda_Type_Heterocope_appendiculata_ID_63_20200702-194507.h264	0.9502603949033297	0.01626407214353776
Taxa_Copepoda_Type_Heterocope_appendiculata_ID_63_20200702-194507.h264	0.9740446971012996	0.01667114962346455
Taxa_Copepoda_Type_Heterocope_appendiculata_ID_63_20200702-194507.h264	0.9567580567873442	0.016375282125783392
Taxa_Copepoda_Type_Heterocope_appendiculata_ID_63_20200702-194507.h264	0.9105145784524771	0.015583807208128934
Taxa_Copepoda_Type_Heterocope_appendiculata_ID_63_20200702-194507.h264	0.9647383242387039	0.016511867472547046
Taxa_Copepoda_Type_Heterocope_appendiculata_ID_63_20200702-194507.h264	1.0974530029296876	0.01878333024245042
Taxa_Copepoda_Type_Heterocope_appendiculata_ID_63_20200702-194507.h264	0.9462037959465613	0.0161946418921623
Taxa_Copepoda_Type_Heterocope_appendiculata_ID_63_20200702-194507.h264	0.9744441413879394	0.01667798626606281
Taxa_Copepoda_Type_Heterocope_appendiculata_ID_63_20200702-194507.h264	0.8655334171882043	0.014813937332644266
Taxa_Copepoda_Type_Heterocope_appendiculata_ID_63_20200702-194507.h264	0.8277779667194073	0.014167738276543702
Taxa_Copepoda_Type_Heterocope_appendiculata_ID_63_20200702-194507.h264	0.8218008620922382	0.014065437831963309
Taxa_Copepoda_Type_Heterocope_appendiculata_ID_63_20200702-194507.h264	0.7875286989945632	0.01347885657894541
Taxa_Copepoda_Type_Heterocope_appendiculata_ID_63_20200702-194507.h264	0.7856195537860577	0.013446180824415219
Taxa_Copepoda_Type_Heterocope_appendiculata_ID_63_20200702-194507.h264	0.776421758211576	0.013288757015544281
Taxa_Copepoda_Type_Heterocope_appendiculata_ID_63_20200702-194507.h264	0.77442917236915	0.01325465314247199
Taxa_Copepoda_Type_Heterocope_appendiculata_ID_63_20200702-194507.h264	0.7920440908578726	0.013556139247375127
Taxa_Copepoda_Type_Heterocope_appendiculata_ID_63_20200702-194507.h264	0.776530400789701	0.013290616475054499
Taxa_Copepoda_Type_Heterocope_appendiculata_ID_63_20200702-194507.h264	0.7691517154987042	0.013164327438343207
Taxa_Copepoda_Type_Heterocope_appendiculata_ID_63_20200702-194507.h264	0.8017963292048528	0.013723052557544595
Taxa_Copepoda_Type_Heterocope_appendiculata_ID_63_20200702-194507.h264	0.8077350433056171	0.013824695933499985
Taxa_Copepoda_Type_Heterocope_appendiculata_ID_63_20200702-194507.h264	0.7946070502354549	0.013600005282876054
Taxa_Copepoda_Type_Heterocope_appendiculata_ID_63_20200702-194507.h264	0.7858861329005314	0.013450743428489864
Taxa_Copepoda_Type_Heterocope_appendiculata_ID_63_20200702-194507.h264	0.8616978902083177	0.014748290813180822
Taxa_Copepoda_Type_Heterocope_appendiculata_ID_63_20200702-194507.h264	1.055602301817674	0.018067039396494802
Taxa_Copepoda_Type_Heterocope_appendiculata_ID_63_20200702-194507.h264	0.9932739763993483	0.01700026613452731
Taxa_Copepoda_Type_Heterocope_appendiculata_ID_63_20200702-194507.h264	0.9168643584618201	0.01569248613521192
Taxa_Copepoda_Type_Heterocope_appendiculata_ID_63_20200702-194507.h264	0.9286098355513352	0.01589351449309016
Taxa_Copepoda_Type_Heterocope_appendiculata_ID_50_20200702-190348.h264	1.2417068422757662	0.02125229018510446
Taxa_Copepoda_Type_Heterocope_appendiculata_ID_50_20200702-190348.h264	0.9338997628138616	0.01598405363277571
Taxa_Copepoda_Type_Heterocope_appendiculata_ID_50_20200702-190348.h264	0.870670108795166	0.014901853785148035
Taxa_Copepoda_Type_Heterocope_appendiculata_ID_50_20200702-190348.h264	0.8234596853989822	0.014093829230867196
Taxa_Copepoda_Type_Heterocope_appendiculata_ID_50_20200702-190348.h264	0.8379238385420579	0.01434138877504676
Taxa_Copepoda_Type_Heterocope_appendiculata_ID_50_20200702-190348.h264	0.7771651502755972	0.013301480456640029
Taxa_Copepoda_Type_Heterocope_appendiculata_ID_50_20200702-190348.h264	0.7656166531489446	0.013103823486587705
Taxa_Copepoda_Type_Heterocope_appendiculata_ID_50_20200702-190348.h264	0.7827101003206693	0.013396384409334534
Taxa_Copepoda_Type_Heterocope_appendiculata_ID_50_20200702-190348.h264	1.2221532674936149	0.020917623232102254
Taxa_Copepoda_Type_Heterocope_appendiculata_ID_50_20200702-190348.h264	1.0562279107020451	0.01807774693316962
Taxa_Copepoda_Type_Heterocope_appendiculata_ID_50_20200702-190348.h264	1.005573243361253	0.017210772819067598
Taxa_Copepoda_Type_Heterocope_appendiculata_ID_50_20200702-190348.h264	1.0422633567223183	0.017838738220824293
Taxa_Copepoda_Type_Heterocope_appendiculata_ID_50_20200702-190348.h264	1.0499653581472543	0.017970560937520315
Taxa_Copepoda_Type_Heterocope_appendiculata_ID_50_20200702-190348.h264	1.0613725676903358	0.01816579971623844
Taxa_Copepoda_Type_Heterocope_appendiculata_ID_50_20200702-190348.h264	1.0561937640263483	0.01807716249968173
Taxa_Copepoda_Type_Heterocope_appendiculata_ID_50_20200702-190348.h264	1.058016661130465	0.01810836208473296
Taxa_Copepoda_Type_Heterocope_appendiculata_ID_50_20200702-190348.h264	1.0415799661783072	0.017827041728821026
Taxa_Copepoda_Type_Heterocope_appendiculata_ID_50_20200702-190348.h264	1.0746654833280123	0.018393313080037135
Taxa_Copepoda_Type_Heterocope_appendiculata_ID_50_20200702-190348.h264	1.0789364293905406	0.018466411964568868
Taxa_Copepoda_Type_Heterocope_appendiculata_ID_50_20200702-190348.h264	1.0679485122974102	0.018278349537397983
Taxa_Copepoda_Type_Heterocope_appendiculata_ID_50_20200702-190348.h264	1.0374021236713116	0.017755536347451296
Taxa_Copepoda_Type_Heterocope_appendiculata_ID_50_20200702-190348.h264	1.0791330829033485	0.018469777765076544
Taxa_Copepoda_Type_Heterocope_appendiculata_ID_50_20200702-190348.h264	1.025236440071693	0.017547315993534745
Taxa_Copepoda_Type_Heterocope_appendiculata_ID_50_20200702-190348.h264	1.073644804587731	0.018375843770828473
Taxa_Copepoda_Type_Heterocope_appendiculata_ID_50_20200702-190348.h264	1.1504201771662785	0.019689883801499768
Taxa_Copepoda_Type_Heterocope_appendiculata_ID_50_20200702-190348.h264	1.0822346195807824	0.018522861758209545
Taxa_Copepoda_Type_Heterocope_appendiculata_ID_50_20200702-190348.h264	1.0673516963078427	0.018268134802191922
Taxa_Copepoda_Type_Heterocope_appendiculata_ID_50_20200702-190348.h264	1.0928422223604644	0.018704414959631026
Taxa_Copepoda_Type_Heterocope_appendiculata_ID_50_20200702-190348.h264	1.1221970029977653	0.019206833320538675
Taxa_Copepoda_Type_Heterocope_appendiculata_ID_50_20200702-190348.h264	1.132370623075045	0.019380958741092115
Taxa_Copepoda_Type_Heterocope_appendiculata_ID_50_20200702-190348.h264	1.1196096904461201	0.019162550471097058
Taxa_Copepoda_Type_Heterocope_appendiculata_ID_50_20200702-190348.h264	1.1100501882112943	0.018998935913616382
Taxa_Copepoda_Type_Heterocope_appendiculata_ID_50_20200702-190348.h264	1.1264992229755109	0.019280467470157783
Taxa_Copepoda_Type_Heterocope_appendiculata_ID_50_20200702-190348.h264	1.1160156059265136	0.01910103633220379
Taxa_Copepoda_Type_Heterocope_appendiculata_ID_50_20200702-190348.h264	1.1255864686232346	0.019264845328359207
Taxa_Copepoda_Type_Heterocope_appendiculata_ID_50_20200702-190348.h264	1.102605560009296	0.018871518238620644
Taxa_Copepoda_Type_Heterocope_appendiculata_ID_50_20200702-190348.h264	1.1396385765075683	0.019505352559456457
Taxa_Copepoda_Type_Heterocope_appendiculata_ID_50_20200702-190348.h264	1.150393277681791	0.019689423406476805
Taxa_Copepoda_Type_Heterocope_appendiculata_ID_50_20200702-190348.h264	1.1232715459970328	0.019225224537256908
Taxa_Copepoda_Type_Heterocope_appendiculata_ID_50_20200702-190348.h264	1.138846086355356	0.01949178878569744
Taxa_Copepoda_Type_Heterocope_appendiculata_ID_50_20200702-190348.h264	1.162228006216196	0.019891979337161816
Taxa_Copepoda_Type_Heterocope_appendiculata_ID_50_20200702-190348.h264	1.1421718289301945	0.01954871014899756
Taxa_Copepoda_Type_Heterocope_appendiculata_ID_50_20200702-190348.h264	1.179622962658222	0.020189700707034953
Taxa_Copepoda_Type_Heterocope_appendiculata_ID_50_20200702-190348.h264	1.1149051534212553	0.019082030510479176
Taxa_Copepoda_Type_Heterocope_appendiculata_ID_50_20200702-190348.h264	1.1078334617614747	0.018960995787840624
Taxa_Copepoda_Type_Heterocope_appendiculata_ID_50_20200702-190348.h264	1.0371223559746376	0.01775074801571976
Taxa_Copepoda_Type_Heterocope_appendiculata_ID_50_20200702-190348.h264	1.0492267975440392	0.01795792018873452
Taxa_Copepoda_Type_Heterocope_appendiculata_ID_50_20200702-190348.h264	0.9998142073704647	0.017112204703071416
Taxa_Copepoda_Type_Heterocope_appendiculata_ID_50_20200702-190348.h264	0.9874251666435828	0.016900161506015168
Taxa_Copepoda_Type_Heterocope_appendiculata_ID_50_20200702-190348.h264	1.0146642244779147	0.017366368457410464
Taxa_Copepoda_Type_Heterocope_appendiculata_ID_50_20200702-190348.h264	0.9961552245800311	0.017049579805312073
Taxa_Copepoda_Type_Heterocope_appendiculata_ID_50_20200702-190348.h264	1.0228572720747728	0.017506595618202843
Taxa_Copepoda_Type_Heterocope_appendiculata_ID_50_20200702-190348.h264	1.014797546680157	0.01736865031817961
Taxa_Copepoda_Type_Heterocope_appendiculata_ID_50_20200702-190348.h264	1.0424612507453332	0.01784212525314128
Taxa_Copepoda_Type_Heterocope_appendiculata_ID_50_20200702-190348.h264	1.0162467237619253	0.017393453541309875
Taxa_Copepoda_Type_Heterocope_appendiculata_ID_50_20200702-190348.h264	1.0034976086249718	0.017175247532235094
Taxa_Copepoda_Type_Heterocope_appendiculata_ID_50_20200702-190348.h264	1.1282649260300857	0.01931068815705339
Taxa_Copepoda_Type_Heterocope_appendiculata_ID_50_20200702-190348.h264	1.0005063467759352	0.017124050935203507
Taxa_Copepoda_Type_Heterocope_appendiculata_ID_50_20200702-190348.h264	0.9904180607428917	0.016951386039637955
Taxa_Copepoda_Type_Heterocope_appendiculata_ID_50_20200702-190348.h264	1.0575555177835319	0.01810046943898737
Taxa_Copepoda_Type_Heterocope_appendiculata_ID_50_20200702-190348.h264	1.133276195526123	0.019396457961889414
Taxa_Copepoda_Type_Heterocope_appendiculata_ID_50_20200702-190348.h264	1.0891635872767522	0.018641453705313643
Taxa_Copepoda_Type_Heterocope_appendiculata_ID_50_20200702-190348.h264	1.1300799883328951	0.01934175364646686
Taxa_Copepoda_Type_Heterocope_appendiculata_ID_50_20200702-190348.h264	1.1048412205622746	0.018909782428854317
Taxa_Copepoda_Type_Heterocope_appendiculata_ID_50_20200702-190348.h264	1.1266026423527644	0.01928223753257616
Taxa_Copepoda_Type_Heterocope_appendiculata_ID_50_20200702-190348.h264	1.1285075437105618	0.019314840651969232
Taxa_Copepoda_Type_Heterocope_appendiculata_ID_50_20200702-190348.h264	1.1184920560396634	0.019143421728371163
Taxa_Copepoda_Type_Heterocope_appendiculata_ID_50_20200702-190348.h264	1.1367483183053824	0.019455884678688275
Taxa_Copepoda_Type_Heterocope_appendiculata_ID_50_20200702-190348.h264	1.1696506969745342	0.020019021544371834
Taxa_Copepoda_Type_Heterocope_appendiculata_ID_50_20200702-190348.h264	1.2112769963191106	0.020731471667769393
Taxa_Copepoda_Type_Heterocope_appendiculata_ID_50_20200702-190348.h264	1.1619381185678335	0.019887017798564843
Taxa_Copepoda_Type_Heterocope_appendiculata_ID_50_20200702-190348.h264	1.1535057830810547	0.01974269513350267
Taxa_Copepoda_Type_Heterocope_appendiculata_ID_50_20200702-190348.h264	1.165566153893104	0.019949113018555047
Taxa_Copepoda_Type_Heterocope_appendiculata_ID_50_20200702-190348.h264	1.1588663541353665	0.01983444336885531
Taxa_Copepoda_Type_Heterocope_appendiculata_ID_50_20200702-190348.h264	1.1594782521174505	0.019844916238164055
Taxa_Copepoda_Type_Heterocope_appendiculata_ID_50_20200702-190348.h264	1.1107093561612642	0.01901021782660625
Taxa_Copepoda_Type_Heterocope_appendiculata_ID_50_20200702-190348.h264	1.088146368907048	0.018624043621678323
Taxa_Copepoda_Type_Heterocope_appendiculata_ID_50_20200702-190348.h264	1.0658493731572078	0.018242421963652212
Taxa_Copepoda_Type_Heterocope_appendiculata_ID_50_20200702-190348.h264	1.012695730649508	0.01733267692842427
Taxa_Copepoda_Type_Heterocope_appendiculata_ID_50_20200702-190348.h264	1.1950017635638897	0.02045291479945888
Taxa_Copepoda_Type_Heterocope_appendiculata_ID_50_20200702-190348.h264	0.9690451798072228	0.01658558096208516
Taxa_Copepoda_Type_Heterocope_appendiculata_ID_50_20200702-190348.h264	0.924955031321599	0.01583096111300429
Taxa_Copepoda_Type_Heterocope_appendiculata_ID_50_20200702-190348.h264	1.10292482816256	0.018876982635859203
Taxa_Copepoda_Type_Heterocope_appendiculata_ID_50_20200702-190348.h264	1.0710038889371432	0.018330643483731875
Taxa_Copepoda_Type_Heterocope_appendiculata_ID_50_20200702-190348.h264	1.0694722505716177	0.018304428904014226
Taxa_Copepoda_Type_Heterocope_appendiculata_ID_50_20200702-190348.h264	1.1007574609609752	0.018839887312601306
Taxa_Copepoda_Type_Heterocope_appendiculata_ID_50_20200702-190348.h264	1.0604931765336256	0.018150748598363978
Taxa_Copepoda_Type_Heterocope_appendiculata_ID_50_20200702-190348.h264	1.1252380811251126	0.01925888254233366
Taxa_Copepoda_Type_Heterocope_appendiculata_ID_50_20200702-190348.h264	1.0928814616570106	0.01870508655528345
Taxa_Copepoda_Type_Heterocope_appendiculata_ID_50_20200702-190348.h264	1.0421455735426683	0.01783672231640336
Taxa_Copepoda_Type_Heterocope_appendiculata_ID_50_20200702-190348.h264	1.0213893567598784	0.017481471683005612
Taxa_Copepoda_Type_Heterocope_appendiculata_ID_50_20200702-190348.h264	1.008398603292612	0.017259129940969706
Taxa_Copepoda_Type_Heterocope_appendiculata_ID_50_20200702-190348.h264	0.9226070719498854	0.015790774885296118
Taxa_Copepoda_Type_Heterocope_appendiculata_ID_50_20200702-190348.h264	0.8868524991548978	0.015178821620151136
Taxa_Copepoda_Type_Heterocope_appendiculata_ID_50_20200702-190348.h264	0.9658048365666316	0.01653012124123658
Taxa_Copepoda_Type_Heterocope_appendiculata_ID_50_20200702-190348.h264	0.8889406695732703	0.01521456146000405
Taxa_Copepoda_Type_Heterocope_appendiculata_ID_50_20200702-190348.h264	0.9226111852205717	0.01579084528550594
Taxa_Copepoda_Type_Heterocope_appendiculata_ID_50_20200702-190348.h264	0.878879021864671	0.015042352489606869
Taxa_Copepoda_Type_Heterocope_appendiculata_ID_50_20200702-190348.h264	0.8436429170461801	0.014439273003290391
Taxa_Copepoda_Type_Heterocope_appendiculata_ID_50_20200702-190348.h264	0.9875412522829496	0.016902148356381253
Taxa_Copepoda_Type_Heterocope_appendiculata_ID_50_20200702-190348.h264	1.0739570867098296	0.0183811885994567
Taxa_Copepoda_Type_Heterocope_appendiculata_ID_50_20200702-190348.h264	1.0609959096174975	0.018159353068453322
Taxa_Copepoda_Type_Heterocope_appendiculata_ID_50_20200702-190348.h264	1.044404738499568	0.0178753887935503
Taxa_Copepoda_Type_Heterocope_appendiculata_ID_50_20200702-190348.h264	1.0186821064582239	0.01743513605284268
Taxa_Copepoda_Type_Heterocope_appendiculata_ID_50_20200702-190348.h264	1.0366753152700572	0.017743096742122134
Taxa_Copepoda_Type_Heterocope_appendiculata_ID_50_20200702-190348.h264	0.9789907418764555	0.016755803082116258
Taxa_Copepoda_Type_Heterocope_appendiculata_ID_50_20200702-190348.h264	0.9770468623821552	0.01672253283692535
Taxa_Copepoda_Type_Heterocope_appendiculata_ID_50_20200702-190348.h264	0.9144050143315242	0.015650393514520317
Taxa_Copepoda_Type_Heterocope_appendiculata_ID_50_20200702-190348.h264	0.9360998403109038	0.01602170880532124
Taxa_Copepoda_Type_Heterocope_appendiculata_ID_50_20200702-190348.h264	0.9167899931394137	0.015691213344116887
Taxa_Copepoda_Type_Heterocope_appendiculata_ID_50_20200702-190348.h264	0.9137634746844953	0.0156394133167154
Taxa_Copepoda_Type_Heterocope_appendiculata_ID_50_20200702-190348.h264	0.9454207075559176	0.01618123903316859
Taxa_Copepoda_Type_Heterocope_appendiculata_ID_50_20200702-190348.h264	0.6129257121452919	0.01049045930402519
Taxa_Copepoda_Type_Heterocope_appendiculata_ID_50_20200702-190348.h264	0.569500150680542	0.009747214117416969
Taxa_Copepoda_Type_Heterocope_appendiculata_ID_50_20200702-190348.h264	1.0633752734844502	0.018200076796176166
Taxa_Copepoda_Type_Heterocope_appendiculata_ID_50_20200702-190348.h264	1.0394463539123535	0.01779052413426913
Taxa_Copepoda_Type_Heterocope_appendiculata_ID_50_20200702-190348.h264	1.0015293759566086	0.017141560473103494
Taxa_Copepoda_Type_Heterocope_appendiculata_ID_50_20200702-190348.h264	0.7297587915567252	0.012490102393951643
Taxa_Copepoda_Type_Heterocope_appendiculata_ID_50_20200702-190348.h264	0.7379682269463173	0.01263061003811966
Taxa_Copepoda_Type_Heterocope_appendiculata_ID_50_20200702-190348.h264	0.6573554992675781	0.01125089219900278
Taxa_Copepoda_Type_Heterocope_appendiculata_ID_50_20200702-190348.h264	0.8671671038407546	0.014841898508043684
Taxa_Copepoda_Type_Heterocope_appendiculata_ID_50_20200702-190348.h264	0.9616851674593412	0.016459611519977185
Taxa_Copepoda_Type_Heterocope_appendiculata_ID_50_20200702-190348.h264	1.00258589891287	0.01715964326985489
Taxa_Copepoda_Type_Heterocope_appendiculata_ID_50_20200702-190348.h264	1.0038178561283992	0.017180728691428372
Taxa_Copepoda_Type_Heterocope_appendiculata_ID_50_20200702-190348.h264	1.0200878003927378	0.0174591950451834
Taxa_Copepoda_Type_Heterocope_appendiculata_ID_50_20200702-190348.h264	0.9649298198406513	0.01651514499342653
Taxa_Copepoda_Type_Heterocope_appendiculata_ID_50_20200702-190348.h264	1.395048398237962	0.023876789892918967
Taxa_Copepoda_Type_Heterocope_appendiculata_ID_50_20200702-190348.h264	1.321982869368333	0.022626245264188778
Taxa_Copepoda_Type_Heterocope_appendiculata_ID_50_20200702-190348.h264	1.1138704373286321	0.019064320946586204
Taxa_Copepoda_Type_Heterocope_appendiculata_ID_50_20200702-190348.h264	1.0412810032184308	0.017821924862776988
Taxa_Copepoda_Type_Heterocope_appendiculata_ID_50_20200702-190348.h264	1.0568990267240084	0.018089233342007068
Taxa_Copepoda_Type_Heterocope_appendiculata_ID_50_20200702-190348.h264	1.1381835233248196	0.019480448764597875
Taxa_Copepoda_Type_Heterocope_appendiculata_ID_50_20200702-190348.h264	1.2102477645874024	0.02071385597082285
Taxa_Copepoda_Type_Heterocope_appendiculata_ID_50_20200702-190348.h264	1.3484396875821627	0.023079063883617783
Taxa_Copepoda_Type_Heterocope_appendiculata_ID_50_20200702-190348.h264	1.2428388404846191	0.021271664769832905
Taxa_Copepoda_Type_Heterocope_appendiculata_ID_50_20200702-190348.h264	1.2511362868088942	0.021413678754998382
Taxa_Copepoda_Type_Heterocope_appendiculata_ID_50_20200702-190348.h264	1.0694304649646467	0.01830371372727953
Taxa_Copepoda_Type_Heterocope_appendiculata_ID_59_20200702-193013.h264	0.7321813774108887	0.012531565882609442
Taxa_Copepoda_Type_Heterocope_appendiculata_ID_59_20200702-193013.h264	0.699349838403555	0.011969641464983923
Taxa_Copepoda_Type_Heterocope_appendiculata_ID_59_20200702-193013.h264	0.6677732386955848	0.011429195816135971
Taxa_Copepoda_Type_Heterocope_appendiculata_ID_59_20200702-193013.h264	0.6851622537466197	0.011726815496817145
Taxa_Copepoda_Type_Heterocope_appendiculata_ID_59_20200702-193013.h264	0.6843974465590257	0.011713725527644863
Taxa_Copepoda_Type_Heterocope_appendiculata_ID_59_20200702-193013.h264	0.6853681784409743	0.01173033997716283
Taxa_Copepoda_Type_Heterocope_appendiculata_ID_59_20200702-193013.h264	0.7056751346588135	0.012077901343198923
Taxa_Copepoda_Type_Heterocope_appendiculata_ID_59_20200702-193013.h264	0.7100514587989221	0.012152803814058474
Taxa_Copepoda_Type_Heterocope_appendiculata_ID_59_20200702-193013.h264	0.6923230662712684	0.01184937555733517
Taxa_Copepoda_Type_Heterocope_appendiculata_ID_59_20200702-193013.h264	0.6859718498816857	0.011740672046051929
Taxa_Copepoda_Type_Heterocope_appendiculata_ID_59_20200702-193013.h264	0.6806456866631141	0.01164951271404176
Taxa_Copepoda_Type_Heterocope_appendiculata_ID_59_20200702-193013.h264	0.6877534836989183	0.01177116539407764
Taxa_Copepoda_Type_Heterocope_appendiculata_ID_59_20200702-193013.h264	0.7085061095311092	0.012126354566974753
Taxa_Copepoda_Type_Heterocope_appendiculata_ID_59_20200702-193013.h264	0.687988527738131	0.011775188263210319
Taxa_Copepoda_Type_Heterocope_appendiculata_ID_59_20200702-193013.h264	0.6802769939716046	0.011643202396821694
Taxa_Copepoda_Type_Heterocope_appendiculata_ID_59_20200702-193013.h264	0.677203793158898	0.011590603382911908
Taxa_Copepoda_Type_Heterocope_appendiculata_ID_59_20200702-193013.h264	0.7139947142967811	0.012220294148541061
Taxa_Copepoda_Type_Heterocope_appendiculata_ID_59_20200702-193013.h264	0.8057359284621018	0.013790480314062898
Taxa_Copepoda_Type_Heterocope_appendiculata_ID_59_20200702-193013.h264	0.8991523537269005	0.015389338361864258
Taxa_Copepoda_Type_Heterocope_appendiculata_ID_59_20200702-193013.h264	0.8125901390955999	0.013907792765290075
Taxa_Copepoda_Type_Heterocope_appendiculata_ID_59_20200702-193013.h264	0.8647780770521898	0.014801009395700941
Taxa_Copepoda_Type_Heterocope_appendiculata_ID_59_20200702-193013.h264	0.824320991222675	0.014108570811311168
Taxa_Copepoda_Type_Heterocope_appendiculata_ID_59_20200702-193013.h264	0.876184829565195	0.01499624035217353
Taxa_Copepoda_Type_Heterocope_appendiculata_ID_59_20200702-193013.h264	0.8007714719038743	0.013705511730662465
Taxa_Copepoda_Type_Heterocope_appendiculata_ID_59_20200702-193013.h264	0.7050886997809777	0.012067864284712886
Taxa_Copepoda_Type_Heterocope_appendiculata_ID_59_20200702-193013.h264	0.6809055409064659	0.011653960219360666
Taxa_Copepoda_Type_Heterocope_appendiculata_ID_59_20200702-193013.h264	0.6964006233215332	0.011919164514541626
Taxa_Copepoda_Type_Heterocope_appendiculata_ID_59_20200702-193013.h264	0.6887098517784705	0.011787534001593054
Taxa_Copepoda_Type_Heterocope_appendiculata_ID_59_20200702-193013.h264	0.6751046540186956	0.011554675809166136
Taxa_Copepoda_Type_Heterocope_appendiculata_ID_59_20200702-193013.h264	0.6730053842984713	0.011518746000493067
Taxa_Copepoda_Type_Heterocope_appendiculata_ID_59_20200702-193013.h264	0.680960776255681	0.011654905593606848
Taxa_Copepoda_Type_Heterocope_appendiculata_ID_59_20200702-193013.h264	0.7470981209094708	0.012786871684796712
Taxa_Copepoda_Type_Heterocope_appendiculata_ID_59_20200702-193013.h264	0.7384606442084679	0.012639037948952624
Taxa_Copepoda_Type_Heterocope_appendiculata_ID_59_20200702-193013.h264	0.761480726828942	0.013033035516879968
Taxa_Copepoda_Type_Heterocope_appendiculata_ID_59_20200702-193013.h264	0.7721365789266733	0.013215414523937293
Taxa_Copepoda_Type_Heterocope_appendiculata_ID_59_20200702-193013.h264	0.79726898926955	0.013645565393267299
Taxa_Copepoda_Type_Heterocope_appendiculata_ID_59_20200702-193013.h264	0.804348385150616	0.013766731976616313
Taxa_Copepoda_Type_Heterocope_appendiculata_ID_59_20200702-193013.h264	0.8969952370570257	0.015352418480399093
Taxa_Copepoda_Type_Heterocope_appendiculata_ID_59_20200702-193013.h264	0.8889020178868221	0.015213899921524455
Taxa_Copepoda_Type_Heterocope_appendiculata_ID_59_20200702-193013.h264	0.8223503428239088	0.014074842406024593
Taxa_Copepoda_Type_Heterocope_appendiculata_ID_59_20200702-193013.h264	0.8808671679863563	0.0150763803751511
Taxa_Copepoda_Type_Heterocope_appendiculata_ID_59_20200702-193013.h264	0.997505748455341	0.01707269454087026
Taxa_Copepoda_Type_Heterocope_appendiculata_ID_59_20200702-193013.h264	0.8527804499406081	0.014595665393214254
Taxa_Copepoda_Type_Heterocope_appendiculata_ID_59_20200702-193013.h264	0.833403288767888	0.014264017826988853
Taxa_Copepoda_Type_Heterocope_appendiculata_ID_59_20200702-193013.h264	0.8257760444054237	0.014133474606169753
Taxa_Copepoda_Type_Heterocope_appendiculata_ID_59_20200702-193013.h264	0.7475411789233868	0.012794454793111813
Taxa_Copepoda_Type_Heterocope_appendiculata_ID_59_20200702-193013.h264	0.6415286783071664	0.010980010071026503
Taxa_Copepoda_Type_Heterocope_appendiculata_ID_59_20200702-193013.h264	0.6930781452472393	0.011862299024423904
Taxa_Copepoda_Type_Heterocope_appendiculata_ID_59_20200702-193013.h264	0.6689188825167143	0.01144880395076684
Taxa_Copepoda_Type_Heterocope_appendiculata_ID_59_20200702-193013.h264	0.6555757588606614	0.01122043125742286
Taxa_Copepoda_Type_Heterocope_appendiculata_ID_59_20200702-193013.h264	0.6219339708181528	0.010644639115926077
Taxa_Copepoda_Type_Heterocope_appendiculata_ID_59_20200702-193013.h264	0.6255356289790227	0.010706282880602503
Taxa_Copepoda_Type_Heterocope_appendiculata_ID_59_20200702-193013.h264	0.6196666446098915	0.010605832955823144
Taxa_Copepoda_Type_Heterocope_appendiculata_ID_59_20200702-193013.h264	0.6195694277836726	0.01060416905245132
Taxa_Copepoda_Type_Heterocope_appendiculata_ID_59_20200702-193013.h264	0.6119957212301401	0.010474542151823552
Taxa_Copepoda_Type_Heterocope_appendiculata_ID_59_20200702-193013.h264	0.6515354824066162	0.011151280371959393
Taxa_Copepoda_Type_Heterocope_appendiculata_ID_59_20200702-193013.h264	0.6303256306281456	0.01078826560113557
Taxa_Copepoda_Type_Heterocope_appendiculata_ID_59_20200702-193013.h264	0.6516514374659612	0.011153264987398182
Taxa_Copepoda_Type_Heterocope_appendiculata_ID_59_20200702-193013.h264	0.6395677581200233	0.010946448167823477
Taxa_Copepoda_Type_Heterocope_appendiculata_ID_59_20200702-193013.h264	0.6376877322563759	0.01091427080208028
Taxa_Copepoda_Type_Heterocope_appendiculata_ID_59_20200702-193013.h264	0.6571841129889855	0.011247958856926867
Taxa_Copepoda_Type_Heterocope_appendiculata_ID_59_20200702-193013.h264	0.6544406267312857	0.011201003034439312
Taxa_Copepoda_Type_Heterocope_appendiculata_ID_59_20200702-193013.h264	0.6671236030872052	0.011418077052838704
Taxa_Copepoda_Type_Heterocope_appendiculata_ID_59_20200702-193013.h264	0.6589479879232554	0.011278148254840333
Taxa_Copepoda_Type_Heterocope_appendiculata_ID_59_20200702-193013.h264	0.654359144797692	0.011199608439806651
Taxa_Copepoda_Type_Heterocope_appendiculata_ID_59_20200702-193013.h264	0.6514092768155612	0.011149120314727874
Taxa_Copepoda_Type_Heterocope_appendiculata_ID_59_20200702-193013.h264	0.67757339991056	0.011596929344623046
Taxa_Copepoda_Type_Heterocope_appendiculata_ID_59_20200702-193013.h264	0.6499550724029541	0.011124231046896716
Taxa_Copepoda_Type_Heterocope_appendiculata_ID_59_20200702-193013.h264	0.6485507495586689	0.011100195521292601
Taxa_Copepoda_Type_Heterocope_appendiculata_ID_59_20200702-193013.h264	0.6644097584944505	0.011371628558847326
Taxa_Copepoda_Type_Heterocope_appendiculata_ID_59_20200702-193013.h264	0.6806691910670354	0.01164991500095503
Taxa_Copepoda_Type_Heterocope_appendiculata_ID_59_20200702-193013.h264	0.6710707759857177	0.011485634435140168
Taxa_Copepoda_Type_Heterocope_appendiculata_ID_59_20200702-193013.h264	0.6816737431746263	0.011667108296642642
Taxa_Copepoda_Type_Heterocope_appendiculata_ID_59_20200702-193013.h264	0.6662641906738281	0.01140336787884052
Taxa_Copepoda_Type_Heterocope_appendiculata_ID_59_20200702-193013.h264	0.6818440195230338	0.01167002264183654
Taxa_Copepoda_Type_Heterocope_appendiculata_ID_59_20200702-193013.h264	0.6843939861884484	0.01171366630207152
Taxa_Copepoda_Type_Heterocope_appendiculata_ID_59_20200702-193013.h264	0.8332232842078576	0.01426093697971141
Taxa_Copepoda_Type_Heterocope_appendiculata_ID_59_20200702-193013.h264	0.8944084468254676	0.015308144570666657
Taxa_Copepoda_Type_Heterocope_appendiculata_ID_59_20200702-193013.h264	0.9250322041144738	0.015832281955036186
Taxa_Copepoda_Type_Heterocope_appendiculata_ID_59_20200702-193013.h264	0.9174457660088172	0.015702437148997064
Taxa_Copepoda_Type_Heterocope_appendiculata_ID_59_20200702-193013.h264	0.948554105758667	0.0162348683485618
Taxa_Copepoda_Type_Heterocope_appendiculata_ID_59_20200702-193013.h264	0.9941365227332483	0.017015028946780596
Taxa_Copepoda_Type_Heterocope_appendiculata_ID_59_20200702-193013.h264	0.9821347170609694	0.016809613426620438
Taxa_Copepoda_Type_Heterocope_appendiculata_ID_59_20200702-193013.h264	0.9813163067744328	0.01679560601979318
Taxa_Copepoda_Type_Heterocope_appendiculata_ID_59_20200702-193013.h264	0.9793565618074858	0.016762064230935816
Taxa_Copepoda_Type_Heterocope_appendiculata_ID_59_20200702-193013.h264	0.6138019040914683	0.010505455666180899
Taxa_Copepoda_Type_Heterocope_appendiculata_ID_59_20200702-193013.h264	0.9347019158876859	0.015997782791154623
Taxa_Copepoda_Type_Heterocope_appendiculata_ID_59_20200702-193013.h264	0.8852637973198524	0.015151630377205166
Taxa_Copepoda_Type_Heterocope_appendiculata_ID_59_20200702-193013.h264	0.8015436568626991	0.013718727973226966
Taxa_Copepoda_Type_Heterocope_appendiculata_ID_59_20200702-193013.h264	0.9459204372992882	0.016189792099930125
Taxa_Copepoda_Type_Heterocope_appendiculata_ID_59_20200702-193013.h264	0.8655333518981934	0.014813936215180618
Taxa_Copepoda_Type_Heterocope_appendiculata_ID_59_20200702-193013.h264	0.971786642074585	0.016632502143199626
Taxa_Copepoda_Type_Heterocope_appendiculata_ID_59_20200702-193013.h264	0.6965213445516734	0.011921230704826717
Taxa_Copepoda_Type_Heterocope_appendiculata_ID_59_20200702-193013.h264	0.8143175169137808	0.013937357501024327
Taxa_Copepoda_Type_Heterocope_appendiculata_ID_59_20200702-193013.h264	0.6362723754002498	0.01089004642511966
Taxa_Copepoda_Type_Heterocope_appendiculata_ID_59_20200702-193013.h264	0.6795806760054368	0.01163128464701613
Taxa_Copepoda_Type_Heterocope_appendiculata_ID_59_20200702-193013.h264	0.6885549185826229	0.011784882260356429
Taxa_Copepoda_Type_Heterocope_appendiculata_ID_59_20200702-193013.h264	0.7787489553598257	0.013328587889812402
Taxa_Copepoda_Type_Heterocope_appendiculata_ID_59_20200702-193013.h264	0.8736221966376672	0.014952379903990842
Taxa_Copepoda_Type_Heterocope_appendiculata_ID_59_20200702-193013.h264	0.8028034929128793	0.013740290551778127
Taxa_Copepoda_Type_Heterocope_appendiculata_ID_59_20200702-193013.h264	0.797233210343581	0.013644953023188213
Taxa_Copepoda_Type_Heterocope_appendiculata_ID_59_20200702-193013.h264	0.783277796965379	0.013406100755753603
Taxa_Copepoda_Type_Heterocope_appendiculata_ID_59_20200702-193013.h264	0.8206935435075027	0.014046485648493796
Taxa_Copepoda_Type_Heterocope_appendiculata_ID_59_20200702-193013.h264	0.7409363761314979	0.012681411053019868
Taxa_Copepoda_Type_Heterocope_appendiculata_ID_59_20200702-193013.h264	0.7536442932715783	0.012898911942532783
Taxa_Copepoda_Type_Heterocope_appendiculata_ID_59_20200702-193013.h264	0.7483053332108718	0.012807533587647614
Taxa_Copepoda_Type_Heterocope_appendiculata_ID_59_20200702-193013.h264	0.7224422623560979	0.012364877182633214
Taxa_Copepoda_Type_Heterocope_appendiculata_ID_59_20200702-193013.h264	0.6831060101435735	0.011691622096688085
Taxa_Copepoda_Type_Heterocope_appendiculata_ID_59_20200702-193013.h264	0.6826075209104098	0.01168309026173586
Taxa_Copepoda_Type_Heterocope_appendiculata_ID_59_20200702-193013.h264	0.6985037451524001	0.011955160253569925
Taxa_Copepoda_Type_Heterocope_appendiculata_ID_59_20200702-193013.h264	0.7013029237893912	0.012003069272549195
Taxa_Copepoda_Type_Heterocope_appendiculata_ID_59_20200702-193013.h264	0.6867149154956524	0.011753389899829436
Taxa_Copepoda_Type_Heterocope_appendiculata_ID_59_20200702-193013.h264	0.6619099345574012	0.011328843110693982
Taxa_Copepoda_Type_Heterocope_appendiculata_ID_59_20200702-193013.h264	0.6687844503842867	0.011446503093115677
Taxa_Copepoda_Type_Heterocope_appendiculata_ID_59_20200702-193013.h264	0.6589930380307711	0.01127891930475743
Taxa_Copepoda_Type_Heterocope_appendiculata_ID_59_20200702-193013.h264	0.6633868598937989	0.011354121255874634
Taxa_Copepoda_Type_Heterocope_appendiculata_ID_59_20200702-193013.h264	0.6628947037916917	0.011345697814896262
Taxa_Copepoda_Type_Heterocope_appendiculata_ID_59_20200702-193013.h264	0.663270186644334	0.011352124348335718
Taxa_Copepoda_Type_Heterocope_appendiculata_ID_59_20200702-193013.h264	0.6540413783146785	0.011194169744231998
Taxa_Copepoda_Type_Heterocope_appendiculata_ID_59_20200702-193013.h264	0.7521271492884709	0.012872945439744984
Taxa_Copepoda_Type_Heterocope_appendiculata_ID_59_20200702-193013.h264	0.9644707004840557	0.01650728698905403
Taxa_Copepoda_Type_Heterocope_appendiculata_ID_59_20200702-193013.h264	0.6415730102245625	0.010980768828843473
Taxa_Copepoda_Type_Heterocope_appendiculata_ID_59_20200702-193013.h264	0.657294322527372	0.011249845135564636
Taxa_Copepoda_Type_Heterocope_appendiculata_ID_59_20200702-193013.h264	1.4297474274268518	0.02447067712326727
Taxa_Copepoda_Type_Heterocope_appendiculata_ID_59_20200702-193013.h264	1.4373769569396972	0.02460125945531405
Taxa_Copepoda_Type_Heterocope_appendiculata_ID_59_20200702-193013.h264	1.2971836339510405	0.022201796811854347
Taxa_Copepoda_Type_Heterocope_appendiculata_ID_59_20200702-193013.h264	1.2550478113614596	0.02148062600214806
Taxa_Copepoda_Type_Heterocope_appendiculata_ID_59_20200702-193013.h264	0.9749965601701003	0.016687441125988255
Taxa_Copepoda_Type_Heterocope_appendiculata_ID_59_20200702-193013.h264	0.6842441456134503	0.011711101722999438
Taxa_Copepoda_Type_Heterocope_appendiculata_ID_59_20200702-193013.h264	0.9842175989884597	0.016845262751917868
Taxa_Copepoda_Type_Heterocope_appendiculata_ID_59_20200702-193013.h264	1.2480910301208497	0.021361558015529927
Taxa_Copepoda_Type_Heterocope_appendiculata_ID_59_20200702-193013.h264	1.0169136612231915	0.017404868432473856
Taxa_Copepoda_Type_Heterocope_appendiculata_ID_59_20200702-193013.h264	1.1299278626075158	0.019339149956167097
Taxa_Copepoda_Type_Heterocope_appendiculata_ID_59_20200702-193013.h264	0.9297324972886306	0.015912729280516947
Taxa_Copepoda_Type_Heterocope_appendiculata_ID_59_20200702-193013.h264	0.8224333917177641	0.014076263819784808
Taxa_Copepoda_Type_Heterocope_appendiculata_ID_59_20200702-193013.h264	0.7121870297652024	0.01218935493251981
Taxa_Copepoda_Type_Heterocope_appendiculata_ID_56_20200702-192225.h264	0.7607424273857704	0.013020399237948762
Taxa_Copepoda_Type_Heterocope_appendiculata_ID_56_20200702-192225.h264	0.7254438400268555	0.01241625033892118
Taxa_Copepoda_Type_Heterocope_appendiculata_ID_56_20200702-192225.h264	0.6890000005868765	0.011792500010044617
Taxa_Copepoda_Type_Heterocope_appendiculata_ID_56_20200702-192225.h264	0.805391719524677	0.013784589045710819
Taxa_Copepoda_Type_Heterocope_appendiculata_ID_56_20200702-192225.h264	0.7763458912189191	0.013287458522785345
Taxa_Copepoda_Type_Heterocope_appendiculata_ID_56_20200702-192225.h264	0.948604444357065	0.01623572991303438
Taxa_Copepoda_Type_Heterocope_appendiculata_ID_56_20200702-192225.h264	0.8408026057023269	0.014390659982212903
Taxa_Copepoda_Type_Heterocope_appendiculata_ID_56_20200702-192225.h264	0.9888509046114409	0.016924563559695814
Taxa_Copepoda_Type_Heterocope_appendiculata_ID_56_20200702-192225.h264	1.1070802761958196	0.01894810472719768
Taxa_Copepoda_Type_Heterocope_appendiculata_ID_56_20200702-192225.h264	1.135643219581017	0.019436970488982793
Taxa_Copepoda_Type_Heterocope_appendiculata_ID_56_20200702-192225.h264	0.7644074821472168	0.013083128059827365
Taxa_Copepoda_Type_Heterocope_appendiculata_ID_56_20200702-192225.h264	0.9497545931889461	0.016255415152656962
Taxa_Copepoda_Type_Heterocope_appendiculata_ID_56_20200702-192225.h264	0.9038864671266996	0.015470364533514667
Taxa_Copepoda_Type_Heterocope_appendiculata_ID_56_20200702-192225.h264	0.9343232338245099	0.01599130150199642
Taxa_Copepoda_Type_Heterocope_appendiculata_ID_56_20200702-192225.h264	0.9561265718019926	0.016364474017380257
Taxa_Copepoda_Type_Heterocope_appendiculata_ID_56_20200702-192225.h264	0.9497600122598502	0.016255507902139744
Taxa_Copepoda_Type_Heterocope_appendiculata_ID_56_20200702-192225.h264	0.9542056743915265	0.016331597119393436
Taxa_Copepoda_Type_Heterocope_appendiculata_ID_56_20200702-192225.h264	0.883664779663086	0.015124262575002817
Taxa_Copepoda_Type_Heterocope_appendiculata_ID_56_20200702-192225.h264	0.9166697289393498	0.015689154976077334
Taxa_Copepoda_Type_Heterocope_appendiculata_ID_56_20200702-192225.h264	0.9244845515031082	0.015822908669957045
Taxa_Copepoda_Type_Heterocope_appendiculata_ID_56_20200702-192225.h264	0.9378222560882569	0.016051188613818244
Taxa_Copepoda_Type_Heterocope_appendiculata_ID_56_20200702-192225.h264	0.9282540049919715	0.015887424316208744
Taxa_Copepoda_Type_Heterocope_appendiculata_ID_56_20200702-192225.h264	0.8439188326322116	0.014443995404666699
Taxa_Copepoda_Type_Heterocope_appendiculata_ID_56_20200702-192225.h264	0.8910644230475793	0.015250910317545108
Taxa_Copepoda_Type_Heterocope_appendiculata_ID_56_20200702-192225.h264	0.870806695497953	0.01490419151909958
Taxa_Copepoda_Type_Heterocope_appendiculata_ID_56_20200702-192225.h264	0.823886420910175	0.014101132973270303
Taxa_Copepoda_Type_Heterocope_appendiculata_ID_56_20200702-192225.h264	0.8418133603609526	0.014407959436947072
Taxa_Copepoda_Type_Heterocope_appendiculata_ID_56_20200702-192225.h264	0.8674828463334304	0.014847302562245252
Taxa_Copepoda_Type_Heterocope_appendiculata_ID_56_20200702-192225.h264	0.8710184310032771	0.014907815453709936
Taxa_Copepoda_Type_Heterocope_appendiculata_ID_56_20200702-192225.h264	0.8162781106508695	0.013970913816909113
Taxa_Copepoda_Type_Heterocope_appendiculata_ID_56_20200702-192225.h264	0.9972137062366192	0.017067696125972906
Taxa_Copepoda_Type_Heterocope_appendiculata_ID_56_20200702-192225.h264	1.1779546722998986	0.02016114727590211
Taxa_Copepoda_Type_Heterocope_appendiculata_ID_56_20200702-192225.h264	0.8907681369781494	0.015245839267510634
Taxa_Copepoda_Type_Heterocope_appendiculata_ID_56_20200702-192225.h264	1.0421611125652608	0.01783698827275158
Taxa_Copepoda_Type_Heterocope_appendiculata_ID_56_20200702-192225.h264	0.99817947607774	0.01708422564825363
Taxa_Copepoda_Type_Heterocope_appendiculata_ID_56_20200702-192225.h264	0.9817515952770527	0.016803056149934173
Taxa_Copepoda_Type_Heterocope_appendiculata_ID_56_20200702-192225.h264	0.9739233882610615	0.01666907337600663
Taxa_Copepoda_Type_Heterocope_appendiculata_ID_56_20200702-192225.h264	0.9614497316800631	0.016455581946062618
Taxa_Copepoda_Type_Heterocope_appendiculata_ID_56_20200702-192225.h264	0.9618143763908973	0.01646182298053651
Taxa_Copepoda_Type_Heterocope_appendiculata_ID_56_20200702-192225.h264	0.9188737891270564	0.015726878313905387
Taxa_Copepoda_Type_Heterocope_appendiculata_ID_56_20200702-192225.h264	0.9313960214761587	0.015941201136803487
Taxa_Copepoda_Type_Heterocope_appendiculata_ID_56_20200702-192225.h264	0.9328532945192778	0.0159661429254261
Taxa_Copepoda_Type_Heterocope_appendiculata_ID_56_20200702-192225.h264	0.9445217293959398	0.01616585267619974
Taxa_Copepoda_Type_Heterocope_appendiculata_ID_56_20200702-192225.h264	0.9215760120978722	0.01577312789936743
Taxa_Copepoda_Type_Heterocope_appendiculata_ID_56_20200702-192225.h264	0.9086090894845816	0.015551194031563033
Taxa_Copepoda_Type_Heterocope_appendiculata_ID_56_20200702-192225.h264	0.8749718064528246	0.01497547899505796
Taxa_Copepoda_Type_Heterocope_appendiculata_ID_56_20200702-192225.h264	0.8732546138763427	0.014946088583652789
Taxa_Copepoda_Type_Heterocope_appendiculata_ID_56_20200702-192225.h264	0.8409568207080548	0.014393299431349399
Taxa_Copepoda_Type_Heterocope_appendiculata_ID_56_20200702-192225.h264	0.8997698013599102	0.015399906215583079
Taxa_Copepoda_Type_Heterocope_appendiculata_ID_56_20200702-192225.h264	0.8790239656888522	0.015044833258905356
Taxa_Copepoda_Type_Heterocope_appendiculata_ID_56_20200702-192225.h264	0.8849487730172965	0.015146238615103728
Taxa_Copepoda_Type_Heterocope_appendiculata_ID_56_20200702-192225.h264	0.8208695653768686	0.014049498330488713
Taxa_Copepoda_Type_Heterocope_appendiculata_ID_56_20200702-192225.h264	0.7650234281099759	0.01309367021188228
Taxa_Copepoda_Type_Heterocope_appendiculata_ID_56_20200702-192225.h264	0.7294655741178072	0.012485083864708623
Taxa_Copepoda_Type_Heterocope_appendiculata_ID_56_20200702-192225.h264	0.8748264055985671	0.014972990403513936
Taxa_Copepoda_Type_Heterocope_appendiculata_ID_56_20200702-192225.h264	0.8287635194338285	0.014184606390309757
Taxa_Copepoda_Type_Heterocope_appendiculata_ID_56_20200702-192225.h264	0.8922953356229342	0.01527197785970022
Taxa_Copepoda_Type_Heterocope_appendiculata_ID_56_20200702-192225.h264	0.8189688425797683	0.014016966728769112
Taxa_Copepoda_Type_Heterocope_appendiculata_ID_56_20200702-192225.h264	0.7475195026397705	0.012794083795180688
Taxa_Copepoda_Type_Heterocope_appendiculata_ID_56_20200702-192225.h264	0.8288856117541974	0.014186696047331455
Taxa_Copepoda_Type_Heterocope_appendiculata_ID_56_20200702-192225.h264	0.8325937579228327	0.014250162395217715
Taxa_Copepoda_Type_Heterocope_appendiculata_ID_56_20200702-192225.h264	0.8580310726165772	0.014685531819783725
Taxa_Copepoda_Type_Heterocope_appendiculata_ID_56_20200702-192225.h264	0.846081694823045	0.014481013622932885
Taxa_Copepoda_Type_Heterocope_appendiculata_ID_56_20200702-192225.h264	0.8405652765127329	0.014386598001852545
Taxa_Copepoda_Type_Heterocope_appendiculata_ID_56_20200702-192225.h264	0.8055757720653828	0.013787739175734436
Taxa_Copepoda_Type_Heterocope_appendiculata_ID_56_20200702-192225.h264	0.7814219284057617	0.013374336851560153
Taxa_Copepoda_Type_Heterocope_appendiculata_ID_56_20200702-192225.h264	0.7572204230381893	0.012960118778922855
Taxa_Copepoda_Type_Heterocope_appendiculata_ID_56_20200702-192225.h264	0.8825726736508883	0.015105570760563281
Taxa_Copepoda_Type_Heterocope_appendiculata_ID_56_20200702-192225.h264	0.8978585015810453	0.015367193584752506
Taxa_Copepoda_Type_Heterocope_appendiculata_ID_56_20200702-192225.h264	0.8712398947202242	0.014911605890403837
Taxa_Copepoda_Type_Heterocope_appendiculata_ID_56_20200702-192225.h264	0.8675437619135931	0.014848345155828805
Taxa_Copepoda_Type_Heterocope_appendiculata_ID_56_20200702-192225.h264	0.8630644101362962	0.014771679327332763
Taxa_Copepoda_Type_Heterocope_appendiculata_ID_56_20200702-192225.h264	0.8748290171990027	0.014973035102059854
Taxa_Copepoda_Type_Heterocope_appendiculata_ID_56_20200702-192225.h264	0.7997476592430701	0.0136879887831987
Taxa_Copepoda_Type_Heterocope_appendiculata_ID_56_20200702-192225.h264	0.7773580169677734	0.013304781444256121
Taxa_Copepoda_Type_Heterocope_appendiculata_ID_56_20200702-192225.h264	0.7645955826685978	0.013086347472597156
Taxa_Copepoda_Type_Heterocope_appendiculata_ID_56_20200702-192225.h264	1.0513984085963324	0.017995088147129534
Taxa_Copepoda_Type_Heterocope_appendiculata_ID_56_20200702-192225.h264	1.0247426517193134	0.017538864615965172
Taxa_Copepoda_Type_Heterocope_appendiculata_ID_56_20200702-192225.h264	1.0301017211033747	0.017630587149653914
Taxa_Copepoda_Type_Heterocope_appendiculata_ID_56_20200702-192225.h264	1.0685481357574462	0.01828861232354091
Taxa_Copepoda_Type_Heterocope_appendiculata_ID_56_20200702-192225.h264	1.0951419324141283	0.01874377538170335
Taxa_Copepoda_Type_Heterocope_appendiculata_ID_56_20200702-192225.h264	1.1024408986018255	0.018868699995300473
Taxa_Copepoda_Type_Heterocope_appendiculata_ID_56_20200702-192225.h264	1.1233822778555063	0.019227119755603858
Taxa_Copepoda_Type_Heterocope_appendiculata_ID_56_20200702-192225.h264	1.020238163287823	0.017461768563964662
Taxa_Copepoda_Type_Heterocope_appendiculata_ID_56_20200702-192225.h264	0.9375822500082163	0.016047080817448316
Taxa_Copepoda_Type_Heterocope_appendiculata_ID_56_20200702-192225.h264	0.9356886438223032	0.016014671019266343
Taxa_Copepoda_Type_Heterocope_appendiculata_ID_56_20200702-192225.h264	0.89172071823707	0.015262143062134468
Taxa_Copepoda_Type_Heterocope_appendiculata_ID_56_20200702-192225.h264	0.915706440118643	0.015672667917415235
Taxa_Copepoda_Type_Heterocope_appendiculata_ID_56_20200702-192225.h264	0.8862187290191651	0.015167974400520326
Taxa_Copepoda_Type_Heterocope_appendiculata_ID_56_20200702-192225.h264	0.8868003977262057	0.015177929884160059
Taxa_Copepoda_Type_Heterocope_appendiculata_ID_56_20200702-192225.h264	0.8562717679830698	0.014655420644325618
Taxa_Copepoda_Type_Heterocope_appendiculata_ID_56_20200702-192225.h264	0.8761970387972319	0.0149964493178757
Taxa_Copepoda_Type_Heterocope_appendiculata_ID_56_20200702-192225.h264	0.7959925042665922	0.013623717861485906
Taxa_Copepoda_Type_Heterocope_appendiculata_ID_56_20200702-192225.h264	0.7958917617797852	0.013621993615077092
Taxa_Copepoda_Type_Heterocope_appendiculata_ID_56_20200702-192225.h264	0.7797460644061749	0.013345653794644148
Taxa_Copepoda_Type_Heterocope_appendiculata_ID_56_20200702-192225.h264	0.798321464245136	0.01366357890727252
Taxa_Copepoda_Type_Heterocope_appendiculata_ID_56_20200702-192225.h264	0.7756238489884597	0.013275100492302483
Taxa_Copepoda_Type_Heterocope_appendiculata_ID_56_20200702-192225.h264	0.7746597766876221	0.01325860002407661
Taxa_Copepoda_Type_Heterocope_appendiculata_ID_56_20200702-192225.h264	0.7900904178619385	0.013522701382637024
Taxa_Copepoda_Type_Heterocope_appendiculata_ID_56_20200702-192225.h264	0.7855724796882043	0.013445375133125036
Taxa_Copepoda_Type_Heterocope_appendiculata_ID_56_20200702-192225.h264	0.7813637550060566	0.013373341191449815
Taxa_Copepoda_Type_Heterocope_appendiculata_ID_56_20200702-192225.h264	0.7838280611771804	0.013415518739378665
Taxa_Copepoda_Type_Heterocope_appendiculata_ID_56_20200702-192225.h264	0.8291785680330717	0.014191710106719881
Taxa_Copepoda_Type_Heterocope_appendiculata_ID_56_20200702-192225.h264	0.7872156986823449	0.013473499458217056
Taxa_Copepoda_Type_Heterocope_appendiculata_ID_56_20200702-192225.h264	0.7776443789555476	0.013309682639816104
Taxa_Copepoda_Type_Heterocope_appendiculata_ID_56_20200702-192225.h264	0.8239949981982891	0.014102991315316872
Taxa_Copepoda_Type_Heterocope_appendiculata_ID_56_20200702-192225.h264	0.9080135140052209	0.01554100052816628
Taxa_Copepoda_Type_Heterocope_appendiculata_ID_56_20200702-192225.h264	0.9139304212423471	0.01564227067126325
Taxa_Copepoda_Type_Heterocope_appendiculata_ID_56_20200702-192225.h264	0.9032703905839187	0.015459820146532454
Taxa_Copepoda_Type_Heterocope_appendiculata_ID_56_20200702-192225.h264	0.8982685881394606	0.015374212373925384
Taxa_Copepoda_Type_Heterocope_appendiculata_ID_56_20200702-192225.h264	0.8814100544269269	0.01508567208538394
Taxa_Copepoda_Type_Heterocope_appendiculata_ID_56_20200702-192225.h264	0.8618578507350041	0.01475102859911834
Taxa_Copepoda_Type_Heterocope_appendiculata_ID_56_20200702-192225.h264	0.8897104388016921	0.015227736356413576
Taxa_Copepoda_Type_Heterocope_appendiculata_ID_56_20200702-192225.h264	0.8743480256887582	0.014964802747365285
Taxa_Copepoda_Type_Heterocope_appendiculata_ID_56_20200702-192225.h264	0.7374404224982628	0.012621576461989498
Taxa_Copepoda_Type_Heterocope_appendiculata_ID_56_20200702-192225.h264	0.812915348639855	0.013913358851720596
Taxa_Copepoda_Type_Heterocope_appendiculata_ID_56_20200702-192225.h264	0.7827235500629132	0.013396614606846014
Taxa_Copepoda_Type_Heterocope_appendiculata_ID_56_20200702-192225.h264	0.7276396083831788	0.012453831758865944
Taxa_Copepoda_Type_Heterocope_appendiculata_ID_56_20200702-192225.h264	0.7327180613004245	0.012540751433795728
Taxa_Copepoda_Type_Heterocope_appendiculata_ID_56_20200702-192225.h264	0.680844821196336	0.01165292097816806
Taxa_Copepoda_Type_Heterocope_appendiculata_ID_56_20200702-192225.h264	0.7123934114896334	0.012192887235111034
Taxa_Copepoda_Type_Heterocope_appendiculata_ID_56_20200702-192225.h264	0.7481800416799692	0.012805389174907165
Taxa_Copepoda_Type_Heterocope_appendiculata_ID_56_20200702-192225.h264	0.7257782554626465	0.012421973987726065
Taxa_Copepoda_Type_Heterocope_appendiculata_ID_56_20200702-192225.h264	0.7518989607004019	0.012869039904295339
Taxa_Copepoda_Type_Heterocope_appendiculata_ID_56_20200702-192225.h264	0.8038313535543589	0.013757882781988065
Taxa_Copepoda_Type_Heterocope_appendiculata_ID_56_20200702-192225.h264	0.7197108547504132	0.012318128090920534
Taxa_Copepoda_Type_Heterocope_appendiculata_ID_56_20200702-192225.h264	0.7808082675933838	0.013363833810732915
Taxa_Copepoda_Type_Heterocope_appendiculata_ID_56_20200702-192225.h264	0.8098134855123666	0.013860269271269352
Taxa_Copepoda_Type_Heterocope_appendiculata_ID_56_20200702-192225.h264	0.6925545193598821	0.011853336965967213
Taxa_Copepoda_Type_Heterocope_appendiculata_ID_56_20200702-192225.h264	0.7342606683877798	0.012567153747406232
Taxa_Copepoda_Type_Heterocope_appendiculata_ID_56_20200702-192225.h264	0.7780907014700083	0.013317321621313603
Taxa_Copepoda_Type_Heterocope_appendiculata_ID_56_20200702-192225.h264	0.884244359089778	0.015134182299805817
Taxa_Copepoda_Type_Heterocope_appendiculata_ID_56_20200702-192225.h264	0.8882373002859263	0.015202523024124509
Taxa_Copepoda_Type_Heterocope_appendiculata_ID_56_20200702-192225.h264	0.7881366142859826	0.013489261282971626
Taxa_Copepoda_Type_Heterocope_appendiculata_ID_56_20200702-192225.h264	0.8102968927530142	0.013868542972118897
Taxa_Copepoda_Type_Heterocope_appendiculata_ID_56_20200702-192225.h264	0.8831696202204777	0.015115787730696639
Taxa_Copepoda_Type_Heterocope_appendiculata_ID_56_20200702-192225.h264	0.958078873707698	0.016397888415381753
Taxa_Copepoda_Type_Heterocope_appendiculata_ID_56_20200702-192225.h264	1.1583809881943923	0.01982613614409633
Taxa_Copepoda_Type_Heterocope_appendiculata_ID_56_20200702-192225.h264	1.1224552902808556	0.019211254006730027
Taxa_Copepoda_Type_Heterocope_appendiculata_ID_56_20200702-192225.h264	0.990249808384822	0.016948506335817147
Taxa_Copepoda_Type_Heterocope_appendiculata_ID_56_20200702-192225.h264	1.0572972957904523	0.018096049870259666
Taxa_Copepoda_Type_Heterocope_appendiculata_ID_56_20200702-192225.h264	1.1114258487407978	0.019022480872679038
Taxa_Copepoda_Type_Heterocope_appendiculata_ID_56_20200702-192225.h264	1.1008962675241323	0.01884226304031688
Taxa_Copepoda_Type_Heterocope_appendiculata_ID_56_20200702-192225.h264	1.1515012491666354	0.019708386764582798
Taxa_Copepoda_Type_Heterocope_appendiculata_ID_56_20200702-192225.h264	0.9664374314821683	0.016540948346521728
Taxa_Copepoda_Type_Heterocope_appendiculata_ID_56_20200702-192225.h264	0.9645915522942177	0.01650935541426642
Taxa_Copepoda_Type_Heterocope_appendiculata_ID_56_20200702-192225.h264	0.758378014931312	0.012979931409401301
Taxa_Copepoda_Type_Heterocope_appendiculata_ID_56_20200702-192225.h264	0.9072427654266357	0.015527808869802035
Taxa_Copepoda_Type_Heterocope_appendiculata_ID_56_20200702-192225.h264	0.7472827610602746	0.012790031871993162
Taxa_Copepoda_Type_Heterocope_appendiculata_ID_56_20200702-192225.h264	0.9203475152529204	0.015752101703367292
Taxa_Copepoda_Type_Heterocope_appendiculata_ID_56_20200702-192225.h264	0.9979693075326773	0.017080628532770824
Taxa_Copepoda_Type_Heterocope_appendiculata_ID_56_20200702-192225.h264	0.9605675330528847	0.016440482777251294
Taxa_Copepoda_Type_Heterocope_appendiculata_ID_56_20200702-192225.h264	0.9021383270850548	0.01544044444434036
Taxa_Copepoda_Type_Heterocope_appendiculata_ID_56_20200702-192225.h264	1.005073121877817	0.017202213047524176
Taxa_Copepoda_Type_Heterocope_appendiculata_ID_56_20200702-192225.h264	0.9681287692143367	0.016569896242322302
Taxa_Copepoda_Type_Heterocope_appendiculata_ID_56_20200702-192225.h264	0.9503025722503662	0.016264794025054343
Taxa_Copepoda_Type_Heterocope_appendiculata_ID_56_20200702-192225.h264	1.1112207075265739	0.01901896980189713
Taxa_Copepoda_Type_Heterocope_appendiculata_ID_56_20200702-192225.h264	1.0405807025615985	0.017809938947688897
Taxa_Copepoda_Type_Heterocope_appendiculata_ID_56_20200702-192225.h264	0.7183414620619554	0.012294690408368083
Taxa_Copepoda_Type_Heterocope_appendiculata_ID_56_20200702-192225.h264	0.9362596702575684	0.01602444435633146
Taxa_Copepoda_Type_Heterocope_appendiculata_ID_56_20200702-192225.h264	0.8429712134141188	0.01442777653728011
Taxa_Copepoda_Type_Heterocope_appendiculata_ID_56_20200702-192225.h264	1.0941484143183782	0.018726770937372243
Taxa_Copepoda_Type_Heterocope_appendiculata_ID_56_20200702-192225.h264	1.0429953230344333	0.01785126610578165
Taxa_Copepoda_Type_Heterocope_appendiculata_ID_57_20200702-192459.h264	0.7354106213496282	0.012586835634637868
Taxa_Copepoda_Type_Heterocope_appendiculata_ID_57_20200702-192459.h264	0.7764434997852032	0.013289129130939055
Taxa_Copepoda_Type_Heterocope_appendiculata_ID_57_20200702-192459.h264	0.8681110668182374	0.014858054797465986
Taxa_Copepoda_Type_Heterocope_appendiculata_ID_57_20200702-192459.h264	1.003292336830726	0.01717173422652589
Taxa_Copepoda_Type_Heterocope_appendiculata_ID_57_20200702-192459.h264	0.9982273989457351	0.017085045866571235
Taxa_Copepoda_Type_Heterocope_appendiculata_ID_57_20200702-192459.h264	1.002683050449078	0.017161306055763065
Taxa_Copepoda_Type_Heterocope_appendiculata_ID_57_20200702-192459.h264	0.9874247096135066	0.016900153683769632
Taxa_Copepoda_Type_Heterocope_appendiculata_ID_57_20200702-192459.h264	1.0014070224761964	0.01713946634622721
Taxa_Copepoda_Type_Heterocope_appendiculata_ID_57_20200702-192459.h264	1.0311117575718807	0.017647874312287957
Taxa_Copepoda_Type_Heterocope_appendiculata_ID_57_20200702-192459.h264	0.8385115792201115	0.014351448182805756
Taxa_Copepoda_Type_Heterocope_appendiculata_ID_57_20200702-192459.h264	0.8600796772883489	0.014720594476665972
Taxa_Copepoda_Type_Heterocope_appendiculata_ID_57_20200702-192459.h264	0.9451502110407903	0.016176609381275065
Taxa_Copepoda_Type_Heterocope_appendiculata_ID_57_20200702-192459.h264	0.9291902637481689	0.015903448744920584
Taxa_Copepoda_Type_Heterocope_appendiculata_ID_57_20200702-192459.h264	1.0088173081324652	0.017266296235344116
Taxa_Copepoda_Type_Heterocope_appendiculata_ID_57_20200702-192459.h264	0.9923110793187068	0.016983785780647097
Taxa_Copepoda_Type_Heterocope_appendiculata_ID_57_20200702-192459.h264	1.0219382498814509	0.017490866199894064
Taxa_Copepoda_Type_Heterocope_appendiculata_ID_57_20200702-192459.h264	0.9036755151015061	0.015466754008468087
Taxa_Copepoda_Type_Heterocope_appendiculata_ID_57_20200702-192459.h264	0.9306241629673885	0.015927990481557228
Taxa_Copepoda_Type_Heterocope_appendiculata_ID_57_20200702-192459.h264	0.9155525515629696	0.015670034055596978
Taxa_Copepoda_Type_Heterocope_appendiculata_ID_57_20200702-192459.h264	0.8997295174231896	0.015399216740512284
Taxa_Copepoda_Type_Heterocope_appendiculata_ID_57_20200702-192459.h264	0.9318140081258921	0.015948355139077768
Taxa_Copepoda_Type_Heterocope_appendiculata_ID_57_20200702-192459.h264	0.9377392724844126	0.016049768317521678
Taxa_Copepoda_Type_Heterocope_appendiculata_ID_57_20200702-192459.h264	0.8847377557020921	0.0151426269725935
Taxa_Copepoda_Type_Heterocope_appendiculata_ID_57_20200702-192459.h264	0.9234231317960299	0.01580474206343205
Taxa_Copepoda_Type_Heterocope_appendiculata_ID_57_20200702-192459.h264	0.8409292030334473	0.01439282674422631
Taxa_Copepoda_Type_Heterocope_appendiculata_ID_57_20200702-192459.h264	0.8108991931034969	0.01387885157427139
Taxa_Copepoda_Type_Heterocope_appendiculata_ID_57_20200702-192459.h264	0.8785182945544904	0.015036178502951855
Taxa_Copepoda_Type_Heterocope_appendiculata_ID_57_20200702-192459.h264	0.7929103587223933	0.013570965755056348
Taxa_Copepoda_Type_Heterocope_appendiculata_ID_57_20200702-192459.h264	0.7150625977149376	0.012238571383967202
Taxa_Copepoda_Type_Heterocope_appendiculata_ID_57_20200702-192459.h264	1.0712768011826734	0.01833531448178037
Taxa_Copepoda_Type_Heterocope_appendiculata_ID_57_20200702-192459.h264	1.1652587685218225	0.019943851999700425
Taxa_Copepoda_Type_Heterocope_appendiculata_ID_57_20200702-192459.h264	1.0568218539311336	0.01808791249997517
Taxa_Copepoda_Type_Heterocope_appendiculata_ID_57_20200702-192459.h264	1.0452161627549392	0.017889276631767228
Taxa_Copepoda_Type_Heterocope_appendiculata_ID_57_20200702-192459.h264	0.9319833051241362	0.015951252722316945
Taxa_Copepoda_Type_Heterocope_appendiculata_ID_57_20200702-192459.h264	0.8233457543299748	0.014091879256801491
Taxa_Copepoda_Type_Heterocope_appendiculata_ID_57_20200702-192459.h264	0.8700402560600867	0.0148910736133361
Taxa_Copepoda_Type_Heterocope_appendiculata_ID_57_20200702-192459.h264	1.0354016377375677	0.0177212972612776
Taxa_Copepoda_Type_Heterocope_appendiculata_ID_57_20200702-192459.h264	1.1174989949739897	0.019126425106285594
Taxa_Copepoda_Type_Heterocope_appendiculata_ID_57_20200702-192459.h264	1.2381930644695576	0.021192150526498196
Taxa_Copepoda_Type_Heterocope_appendiculata_ID_57_20200702-192459.h264	1.2074191401554988	0.020665442975738343
Taxa_Copepoda_Type_Heterocope_appendiculata_ID_57_20200702-192459.h264	1.2029745879540077	0.02058937275536667
Taxa_Copepoda_Type_Heterocope_appendiculata_ID_57_20200702-192459.h264	1.2072092980604905	0.02066185144757378
Taxa_Copepoda_Type_Heterocope_appendiculata_ID_57_20200702-192459.h264	1.1926056201641377	0.02041190388357851
Taxa_Copepoda_Type_Heterocope_appendiculata_ID_57_20200702-192459.h264	1.1879409100459173	0.02033206557578589
Taxa_Copepoda_Type_Heterocope_appendiculata_ID_57_20200702-192459.h264	1.1885371384253869	0.02034227025381912
Taxa_Copepoda_Type_Heterocope_appendiculata_ID_57_20200702-192459.h264	1.2038146092341497	0.02060375004266141
Taxa_Copepoda_Type_Heterocope_appendiculata_ID_57_20200702-192459.h264	1.1654415805523213	0.019946980897914728
Taxa_Copepoda_Type_Heterocope_appendiculata_ID_57_20200702-192459.h264	1.187083391042856	0.020317388808233496
Taxa_Copepoda_Type_Heterocope_appendiculata_ID_57_20200702-192459.h264	1.0662227014394907	0.018248811620791283
Taxa_Copepoda_Type_Heterocope_appendiculata_ID_57_20200702-192459.h264	1.0142564230698805	0.017359388779465263
Taxa_Copepoda_Type_Heterocope_appendiculata_ID_57_20200702-192459.h264	0.9638134259444017	0.01649603748250995
Taxa_Copepoda_Type_Heterocope_appendiculata_ID_57_20200702-192459.h264	1.051835525219257	0.01800256956625267
Taxa_Copepoda_Type_Heterocope_appendiculata_ID_57_20200702-192459.h264	0.9669481299473689	0.01654968914717612
Taxa_Copepoda_Type_Heterocope_appendiculata_ID_57_20200702-192459.h264	0.8939108063624456	0.015299627262741857
Taxa_Copepoda_Type_Heterocope_appendiculata_ID_57_20200702-192459.h264	0.9588820714216966	0.016411635453179037
Taxa_Copepoda_Type_Heterocope_appendiculata_ID_57_20200702-192459.h264	0.9703338087522067	0.016607636342105075
Taxa_Copepoda_Type_Heterocope_appendiculata_ID_57_20200702-192459.h264	1.0092676786276011	0.01727400449958779
Taxa_Copepoda_Type_Heterocope_appendiculata_ID_57_20200702-192459.h264	0.9368034707582914	0.016033751711055373
Taxa_Copepoda_Type_Heterocope_appendiculata_ID_57_20200702-192459.h264	0.9714347942058856	0.016626480131600736
Taxa_Copepoda_Type_Heterocope_appendiculata_ID_57_20200702-192459.h264	1.0146063775282639	0.017365378384618362
Taxa_Copepoda_Type_Heterocope_appendiculata_ID_57_20200702-192459.h264	0.9966956300001878	0.01705882905192629
Taxa_Copepoda_Type_Heterocope_appendiculata_ID_57_20200702-192459.h264	0.8961666415287898	0.015338236749242748
Taxa_Copepoda_Type_Heterocope_appendiculata_ID_57_20200702-192459.h264	0.6298115370823787	0.010779466692371481
Taxa_Copepoda_Type_Heterocope_appendiculata_ID_57_20200702-192459.h264	0.7387385184948261	0.01264379387423837
Taxa_Copepoda_Type_Heterocope_appendiculata_ID_57_20200702-192459.h264	0.7560677278958834	0.012940389958218005
Taxa_Copepoda_Type_Heterocope_appendiculata_ID_57_20200702-192459.h264	0.7479561622326191	0.012801557392058288
Taxa_Copepoda_Type_Heterocope_appendiculata_ID_57_20200702-192459.h264	0.693711393062885	0.011873137304345532
Taxa_Copepoda_Type_Heterocope_appendiculata_ID_57_20200702-192459.h264	1.1171269724919246	0.01912005779841948
Taxa_Copepoda_Type_Heterocope_appendiculata_ID_57_20200702-192459.h264	1.0355920886993408	0.01772455690273872
Taxa_Copepoda_Type_Heterocope_appendiculata_ID_57_20200702-192459.h264	1.1663596886854906	0.019962694671732433
Taxa_Copepoda_Type_Heterocope_appendiculata_ID_57_20200702-192459.h264	1.2097695805476263	0.02070567166706514
Taxa_Copepoda_Type_Heterocope_appendiculata_ID_57_20200702-192459.h264	1.22790035541241	0.021015986852250864
Taxa_Copepoda_Type_Heterocope_appendiculata_ID_64_20200702-194708.h264	0.8527550521263709	0.014595230699855195
Taxa_Copepoda_Type_Heterocope_appendiculata_ID_64_20200702-194708.h264	0.9181176655109112	0.015713936967398288
Taxa_Copepoda_Type_Heterocope_appendiculata_ID_64_20200702-194708.h264	0.7717253824380728	0.0132083767378824
Taxa_Copepoda_Type_Heterocope_appendiculata_ID_64_20200702-194708.h264	0.7528972449669471	0.012886125923472748
Taxa_Copepoda_Type_Heterocope_appendiculata_ID_64_20200702-194708.h264	0.7548122662764329	0.012918902249731256
Taxa_Copepoda_Type_Heterocope_appendiculata_ID_64_20200702-194708.h264	0.7444762699420636	0.01274199769708532
Taxa_Copepoda_Type_Heterocope_appendiculata_ID_64_20200702-194708.h264	0.7993771384312557	0.013681647176996492
Taxa_Copepoda_Type_Heterocope_appendiculata_ID_64_20200702-194708.h264	0.8105005322969877	0.013872028341236905
Taxa_Copepoda_Type_Heterocope_appendiculata_ID_64_20200702-194708.h264	0.7728796445406401	0.0132281323777148
Taxa_Copepoda_Type_Heterocope_appendiculata_ID_64_20200702-194708.h264	0.8075292491912842	0.013821173688081596
Taxa_Copepoda_Type_Heterocope_appendiculata_ID_64_20200702-194708.h264	0.8141194270207331	0.013933967116316394
Taxa_Copepoda_Type_Heterocope_appendiculata_ID_64_20200702-194708.h264	0.7659060837672307	0.013108777202939141
Taxa_Copepoda_Type_Heterocope_appendiculata_ID_64_20200702-194708.h264	0.7373449032123273	0.012619941612672525
Taxa_Copepoda_Type_Heterocope_appendiculata_ID_64_20200702-194708.h264	0.9957940402397742	0.01704339799641152
Taxa_Copepoda_Type_Heterocope_appendiculata_ID_64_20200702-194708.h264	0.9703298913515531	0.0166075692942862
Taxa_Copepoda_Type_Heterocope_appendiculata_ID_64_20200702-194708.h264	0.987524603330172	0.016901863403151023
Taxa_Copepoda_Type_Heterocope_appendiculata_ID_64_20200702-194708.h264	0.9814303684234619	0.016797558228786175
Taxa_Copepoda_Type_Heterocope_appendiculata_ID_64_20200702-194708.h264	1.012698146379911	0.017332718274579245
Taxa_Copepoda_Type_Heterocope_appendiculata_ID_64_20200702-194708.h264	1.0105431842803956	0.017295835269414462
Taxa_Copepoda_Type_Heterocope_appendiculata_ID_64_20200702-194708.h264	1.0152068497584417	0.017375655697788712
Taxa_Copepoda_Type_Heterocope_appendiculata_ID_64_20200702-194708.h264	1.0103689905313344	0.017292853876401684
Taxa_Copepoda_Type_Heterocope_appendiculata_ID_64_20200702-194708.h264	1.0123373537797193	0.017326543170460583
Taxa_Copepoda_Type_Heterocope_appendiculata_ID_64_20200702-194708.h264	1.0068884453406701	0.01723328300679224
Taxa_Copepoda_Type_Heterocope_appendiculata_ID_64_20200702-194708.h264	0.8942132949829101	0.015304804471822885
Taxa_Copepoda_Type_Heterocope_appendiculata_ID_64_20200702-194708.h264	0.8856956907419058	0.015159022399236464
Taxa_Copepoda_Type_Heterocope_appendiculata_ID_64_20200702-194708.h264	0.9341243604513315	0.015987897707724713
Taxa_Copepoda_Type_Heterocope_appendiculata_ID_64_20200702-194708.h264	0.9249589487222525	0.015831028160823168
Taxa_Copepoda_Type_Heterocope_appendiculata_ID_64_20200702-194708.h264	0.9336185587369479	0.015979240716843916
Taxa_Copepoda_Type_Heterocope_appendiculata_ID_64_20200702-194708.h264	0.9588855317922739	0.01641169467875238
Taxa_Copepoda_Type_Heterocope_appendiculata_ID_64_20200702-194708.h264	0.9425264013730563	0.016131701869654232
Taxa_Copepoda_Type_Heterocope_appendiculata_ID_64_20200702-194708.h264	0.9418815972254827	0.016120665798666917
Taxa_Copepoda_Type_Heterocope_appendiculata_ID_64_20200702-194708.h264	0.9697130313286415	0.016597011497740212
Taxa_Copepoda_Type_Heterocope_appendiculata_ID_64_20200702-194708.h264	0.9953923760927641	0.01703652336004923
Taxa_Copepoda_Type_Heterocope_appendiculata_ID_64_20200702-194708.h264	0.9567140513200026	0.01637452895528466
Taxa_Copepoda_Type_Heterocope_appendiculata_ID_64_20200702-194708.h264	0.9905809593200684	0.01695417411143963
Taxa_Copepoda_Type_Heterocope_appendiculata_ID_64_20200702-194708.h264	0.9916425748971792	0.01697234407035557
Taxa_Copepoda_Type_Heterocope_appendiculata_ID_64_20200702-194708.h264	1.0006858290158784	0.017127122842771767
Taxa_Copepoda_Type_Heterocope_appendiculata_ID_64_20200702-194708.h264	1.0250307765373816	0.017543795983043647
Taxa_Copepoda_Type_Heterocope_appendiculata_ID_64_20200702-194708.h264	1.0212315508035512	0.017478770773368475
Taxa_Copepoda_Type_Heterocope_appendiculata_ID_64_20200702-194708.h264	1.0382008816645696	0.01776920739772052
Taxa_Copepoda_Type_Heterocope_appendiculata_ID_64_20200702-194708.h264	0.9869729680281419	0.016892421952789352
Taxa_Copepoda_Type_Heterocope_appendiculata_ID_64_20200702-194708.h264	1.0117219301370475	0.01731600995811485
Taxa_Copepoda_Type_Heterocope_appendiculata_ID_64_20200702-194708.h264	1.0253058433532716	0.017548503857392532
Taxa_Copepoda_Type_Heterocope_appendiculata_ID_64_20200702-194708.h264	1.0215556504176213	0.01748431786291698
Taxa_Copepoda_Type_Heterocope_appendiculata_ID_64_20200702-194708.h264	1.0452918991675744	0.01789057288959887
Taxa_Copepoda_Type_Heterocope_appendiculata_ID_64_20200702-194708.h264	0.9491457638373741	0.016244994804139674
Taxa_Copepoda_Type_Heterocope_appendiculata_ID_64_20200702-194708.h264	1.0590901594895583	0.018126735422032827
Taxa_Copepoda_Type_Heterocope_appendiculata_ID_64_20200702-194708.h264	1.0181082725524901	0.017425314664840697
Taxa_Copepoda_Type_Heterocope_appendiculata_ID_64_20200702-194708.h264	1.0166346117166372	0.017400092392842445
Taxa_Copepoda_Type_Heterocope_appendiculata_ID_64_20200702-194708.h264	1.0107786853496845	0.01729986596079268
Taxa_Copepoda_Type_Heterocope_appendiculata_ID_64_20200702-194708.h264	1.010262437233558	0.017291030175728205
Taxa_Copepoda_Type_Heterocope_appendiculata_ID_64_20200702-194708.h264	1.0135641530843882	0.017347540312405874
Taxa_Copepoda_Type_Heterocope_appendiculata_ID_64_20200702-194708.h264	1.02525524359483	0.017547637823065357
Taxa_Copepoda_Type_Heterocope_appendiculata_ID_64_20200702-194708.h264	1.047200913796058	0.017923246409201763
Taxa_Copepoda_Type_Heterocope_appendiculata_ID_64_20200702-194708.h264	1.0055746797414926	0.017210797403267853
Taxa_Copepoda_Type_Heterocope_appendiculata_ID_64_20200702-194708.h264	1.0716434045938346	0.018341589040163708
Taxa_Copepoda_Type_Heterocope_appendiculata_ID_64_20200702-194708.h264	0.8870627329899715	0.01518241985309759
Taxa_Copepoda_Type_Heterocope_appendiculata_ID_64_20200702-194708.h264	0.9570461816054124	0.016380213492861867
Taxa_Copepoda_Type_Heterocope_appendiculata_ID_64_20200702-194708.h264	0.9809435008122371	0.01678922530236329
Taxa_Copepoda_Type_Heterocope_appendiculata_ID_64_20200702-194708.h264	0.942169134433453	0.01612558710857256
Taxa_Copepoda_Type_Heterocope_appendiculata_ID_64_20200702-194708.h264	0.9283001650296725	0.015888214363007858
Taxa_Copepoda_Type_Heterocope_appendiculata_ID_64_20200702-194708.h264	0.9463634300231933	0.016197374090781577
Taxa_Copepoda_Type_Heterocope_appendiculata_ID_64_20200702-194708.h264	0.9421459564795861	0.01612519040897753
Taxa_Copepoda_Type_Heterocope_appendiculata_ID_64_20200702-194708.h264	0.9274555081587571	0.015873757735794112
Taxa_Copepoda_Type_Heterocope_appendiculata_ID_64_20200702-194708.h264	0.9476875114440918	0.01622003625356234
Taxa_Copepoda_Type_Heterocope_appendiculata_ID_64_20200702-194708.h264	0.9374062281388503	0.0160440681354534
Taxa_Copepoda_Type_Heterocope_appendiculata_ID_64_20200702-194708.h264	0.956154254766611	0.016364947821966996
Taxa_Copepoda_Type_Heterocope_appendiculata_ID_64_20200702-194708.h264	1.031511463018564	0.017654715424740806
Taxa_Copepoda_Type_Heterocope_appendiculata_ID_64_20200702-194708.h264	0.9660283895639273	0.01653394743676722
Taxa_Copepoda_Type_Heterocope_appendiculata_ID_64_20200702-194708.h264	0.8707954003260686	0.014903998197888482
Taxa_Copepoda_Type_Heterocope_appendiculata_ID_64_20200702-194708.h264	0.8240862083435059	0.014104552412033082
Taxa_Copepoda_Type_Heterocope_appendiculata_ID_64_20200702-194708.h264	0.813104754961454	0.013916600613763347
Taxa_Copepoda_Type_Heterocope_appendiculata_ID_64_20200702-194708.h264	0.8102301663618822	0.013867400924270676
Taxa_Copepoda_Type_Heterocope_appendiculata_ID_64_20200702-194708.h264	0.8085476427811843	0.013838603886062577
Taxa_Copepoda_Type_Heterocope_appendiculata_ID_64_20200702-194708.h264	0.7748555161402776	0.013261950180093213
Taxa_Copepoda_Type_Heterocope_appendiculata_ID_64_20200702-194708.h264	0.7907868011181172	0.013534620249906237
Taxa_Copepoda_Type_Heterocope_appendiculata_ID_64_20200702-194708.h264	0.8525610102139987	0.014591909597893438
Taxa_Copepoda_Type_Heterocope_appendiculata_ID_64_20200702-194708.h264	0.8800214664752667	0.015061905868518988
Taxa_Copepoda_Type_Heterocope_appendiculata_ID_64_20200702-194708.h264	0.8609281862699069	0.014735117034234944
Taxa_Copepoda_Type_Heterocope_appendiculata_ID_64_20200702-194708.h264	0.8627821614192083	0.014766848531982603
Taxa_Copepoda_Type_Heterocope_appendiculata_ID_64_20200702-194708.h264	0.8741089336688702	0.014960710595486433
Taxa_Copepoda_Type_Heterocope_appendiculata_ID_64_20200702-194708.h264	0.968048462500939	0.016568521762035302
Taxa_Copepoda_Type_Heterocope_appendiculata_ID_64_20200702-194708.h264	1.0145628943810097	0.017364634153828818
Taxa_Copepoda_Type_Heterocope_appendiculata_ID_64_20200702-194708.h264	1.0099732024853045	0.01728607981176771
Taxa_Copepoda_Type_Heterocope_appendiculata_ID_64_20200702-194708.h264	0.9939068324749286	0.017011097709667047
Taxa_Copepoda_Type_Heterocope_appendiculata_ID_64_20200702-194708.h264	1.0223901220468374	0.01749860016580164
Taxa_Copepoda_Type_Heterocope_appendiculata_ID_64_20200702-194708.h264	1.4234683564993051	0.02436320840931503
Taxa_Copepoda_Type_Heterocope_appendiculata_ID_64_20200702-194708.h264	1.3887096522404598	0.023768299817192487
Taxa_Copepoda_Type_Heterocope_appendiculata_ID_64_20200702-194708.h264	1.3497376529987042	0.02310127906093936
Taxa_Copepoda_Type_Heterocope_appendiculata_ID_64_20200702-194708.h264	1.20621062205388	0.020644758723614483
Taxa_Copepoda_Type_Heterocope_appendiculata_ID_64_20200702-194708.h264	1.130944950397198	0.01935655780487512
Taxa_Copepoda_Type_Heterocope_appendiculata_ID_64_20200702-194708.h264	1.1138106316786547	0.019063297349884666
Taxa_Copepoda_Type_Heterocope_appendiculata_ID_64_20200702-194708.h264	1.0151789709237906	0.017375178540811033
Taxa_Copepoda_Type_Heterocope_appendiculata_ID_64_20200702-194708.h264	0.9903234555171087	0.01694976683481205
Taxa_Copepoda_Type_Heterocope_appendiculata_ID_64_20200702-194708.h264	0.9666691457308256	0.016544914225008363
Taxa_Copepoda_Type_Heterocope_appendiculata_ID_64_20200702-194708.h264	1.1863048729529748	0.020304064171695148
Taxa_Copepoda_Type_Heterocope_appendiculata_ID_64_20200702-194708.h264	1.2209515395531287	0.02089705519619778
Taxa_Copepoda_Type_Heterocope_appendiculata_ID_64_20200702-194708.h264	1.281467806009146	0.021932814372079616
Taxa_Copepoda_Type_Heterocope_appendiculata_ID_64_20200702-194708.h264	0.7550104214594915	0.012922293751902835
Taxa_Copepoda_Type_Heterocope_appendiculata_ID_64_20200702-194708.h264	1.0179738404200627	0.017423013807189535
Taxa_Copepoda_Type_Heterocope_appendiculata_ID_64_20200702-194708.h264	0.9415025234222413	0.016114177804726824
Taxa_Copepoda_Type_Heterocope_appendiculata_ID_64_20200702-194708.h264	0.9521212907937857	0.0162959220924321
Taxa_Copepoda_Type_Heterocope_appendiculata_ID_64_20200702-194708.h264	0.9645933804145226	0.01650938670324856
Taxa_Copepoda_Type_Heterocope_appendiculata_ID_64_20200702-194708.h264	1.0753555334531344	0.018405123553332493
Taxa_Copepoda_Type_Heterocope_appendiculata_ID_64_20200702-194708.h264	1.1958331665625939	0.020467144581552087
Taxa_Copepoda_Type_Heterocope_appendiculata_ID_64_20200702-194708.h264	1.1625468826293945	0.019897437029618485
Taxa_Copepoda_Type_Heterocope_appendiculata_ID_64_20200702-194708.h264	1.204435256077693	0.020614372652098978
Taxa_Copepoda_Type_Heterocope_appendiculata_ID_64_20200702-194708.h264	1.1705216657198392	0.02003392850943571
Taxa_Copepoda_Type_Heterocope_appendiculata_ID_64_20200702-194708.h264	1.2359930522625262	0.021154496471416314
