# Supplementary material for: Zoobooth: A portable, open-source and affordable approach for repeated size measurements of live individual zooplankton
Source: Heliyon. 2023 Apr 20;9(5):e15383. doi: 10.1016/j.heliyon.2023.e15383 (PMC10160350; doi:10.1016/j.heliyon.2023.e15383)
Supplement: Multimedia component 1 [file mmc1.zip › Copepoda_Heterocope.csv]

Movie	Length	Width	count
Taxa_Copepoda_Type_Heterocope_appendiculata_ID_51_20200702-190536.h264	1.291263135763315	0.022100465208256738	39
Taxa_Copepoda_Type_Heterocope_appendiculata_ID_60_20200702-193728.h264	1.5126827166630672	0.025890146496733265	167
Taxa_Copepoda_Type_Heterocope_appendiculata_ID_62_20200702-194231.h264	1.4446736379770133	0.024726144957683497	209
Taxa_Copepoda_Type_Heterocope_appendiculata_ID_52_20200702-191104.h264	1.216543288597694	0.020821606285614375	46
Taxa_Copepoda_Type_Heterocope_appendiculata_ID_49_20200702-190054.h264	1.3065531422541692	0.022362159550119436	91
Taxa_Copepoda_Type_Heterocope_appendiculata_ID_55_20200702-192008.h264	1.2707832263066219	0.02174994368101718	108
Taxa_Copepoda_Type_Heterocope_appendiculata_ID_65_20200702-195101.h264	0.9704667392143836	0.016609911498092336	16
Taxa_Copepoda_Type_Heterocope_appendiculata_ID_61_20200702-194107.h264	1.36559111228356	0.023372617114084008	25
Taxa_Copepoda_Type_Heterocope_appendiculata_ID_58_20200702-192651.h264	1.3647083913362943	0.0233575090055635	144
Taxa_Copepoda_Type_Heterocope_appendiculata_ID_54_20200702-191821.h264	1.2663320145240198	0.021673759479353415	58
Taxa_Copepoda_Type_Heterocope_appendiculata_ID_53_20200702-191448.h264	1.354272827735314	0.02317890032085441	57
Taxa_Copepoda_Type_Heterocope_appendiculata_ID_63_20200702-194507.h264	1.3412237049983098	0.022955559566317226	135
Taxa_Copepoda_Type_Heterocope_appendiculata_ID_50_20200702-190348.h264	1.395048398237962	0.023876789892918967	137
Taxa_Copepoda_Type_Heterocope_appendiculata_ID_59_20200702-193013.h264	1.4373769569396972	0.02460125945531405	136
Taxa_Copepoda_Type_Heterocope_appendiculata_ID_56_20200702-192225.h264	1.1779546722998986	0.02016114727590211	163
Taxa_Copepoda_Type_Heterocope_appendiculata_ID_57_20200702-192459.h264	1.2381930644695576	0.021192150526498196	72
Taxa_Copepoda_Type_Heterocope_appendiculata_ID_64_20200702-194708.h264	1.4234683564993051	0.02436320840931503	109
