# Supplementary material for: Zoobooth: A portable, open-source and affordable approach for repeated size measurements of live individual zooplankton
Source: Heliyon. 2023 Apr 20;9(5):e15383. doi: 10.1016/j.heliyon.2023.e15383 (PMC10160350; doi:10.1016/j.heliyon.2023.e15383)
Supplement: Multimedia component 1 [file mmc1.zip › Copepoda_Copepod1_DetailedSizedata.csv]

Movie	Length	Width
Taxa_Copepoda_Type_Copepod_1_ID_24_20200702-163912.h264	0.5494968583033635	0.009404850074807567
Taxa_Copepoda_Type_Copepod_1_ID_24_20200702-163912.h264	0.5477221452272856	0.009374475177928542
Taxa_Copepoda_Type_Copepod_1_ID_24_20200702-163912.h264	0.4216900623761691	0.0072173876060536634
Taxa_Copepoda_Type_Copepod_1_ID_24_20200702-163912.h264	0.44773672874157244	0.007663186318846144
Taxa_Copepoda_Type_Copepod_1_ID_24_20200702-163912.h264	0.4613423835314237	0.007896052333518599
Taxa_Copepoda_Type_Copepod_1_ID_24_20200702-163912.h264	0.501024378996629	0.008575224948211535
Taxa_Copepoda_Type_Copepod_1_ID_24_20200702-163912.h264	0.5017482167023879	0.008587613708944716
Taxa_Copepoda_Type_Copepod_1_ID_24_20200702-163912.h264	0.6089740995260385	0.01042282593419566
Taxa_Copepoda_Type_Copepod_1_ID_24_20200702-163912.h264	0.6034402487828181	0.01032811195032131
Taxa_Copepoda_Type_Copepod_1_ID_24_20200702-163912.h264	0.5758226394653321	0.009855425944695106
Taxa_Copepoda_Type_Copepod_1_ID_24_20200702-163912.h264	0.5503611674675575	0.00941964305857935
Taxa_Copepoda_Type_Copepod_1_ID_24_20200702-163912.h264	0.528741620870737	0.009049616203364537
Taxa_Copepoda_Type_Copepod_1_ID_24_20200702-163912.h264	0.5292319814975445	0.009058008914092587
Taxa_Copepoda_Type_Copepod_1_ID_24_20200702-163912.h264	0.5136982800410345	0.00879214363916386
Taxa_Copepoda_Type_Copepod_1_ID_24_20200702-163912.h264	0.5212602017476009	0.008921568837603169
Taxa_Copepoda_Type_Copepod_1_ID_24_20200702-163912.h264	0.5416507944693932	0.009270561674572308
Taxa_Copepoda_Type_Copepod_1_ID_24_20200702-163912.h264	0.5886865344414345	0.010075596454863013
Taxa_Copepoda_Type_Copepod_1_ID_24_20200702-163912.h264	0.551609316605788	0.009441005611137527
Taxa_Copepoda_Type_Copepod_1_ID_24_20200702-163912.h264	0.49092900899740366	0.008402438807840178
Taxa_Copepoda_Type_Copepod_1_ID_24_20200702-163912.h264	0.5101213994392982	0.008730923951941836
Taxa_Copepoda_Type_Copepod_1_ID_24_20200702-163912.h264	0.5168693179350633	0.008846417172350123
Taxa_Copepoda_Type_Copepod_1_ID_24_20200702-163912.h264	0.518328549678509	0.008871392484882175
Taxa_Copepoda_Type_Copepod_1_ID_24_20200702-163912.h264	0.5288768364832952	0.009051930470579476
Taxa_Copepoda_Type_Copepod_1_ID_24_20200702-163912.h264	0.5051887064713698	0.008646499014606138
Taxa_Copepoda_Type_Copepod_1_ID_24_20200702-163912.h264	0.49991405707139236	0.008556221361414216
Taxa_Copepoda_Type_Copepod_1_ID_24_20200702-163912.h264	0.51360540500054	0.008790554047124626
Taxa_Copepoda_Type_Copepod_1_ID_24_20200702-163912.h264	0.5079137156559871	0.008693138594881317
Taxa_Copepoda_Type_Copepod_1_ID_24_20200702-163912.h264	0.5418258043435904	0.009273557035880682
Taxa_Copepoda_Type_Copepod_1_ID_24_20200702-163912.h264	0.5052429951154269	0.008647428185629422
Taxa_Copepoda_Type_Copepod_1_ID_24_20200702-163912.h264	0.4912919561679547	0.008408650788259224
Taxa_Copepoda_Type_Copepod_1_ID_24_20200702-163912.h264	0.4928450423020583	0.008435232454785228
Taxa_Copepoda_Type_Copepod_1_ID_24_20200702-163912.h264	0.5461024306370662	0.009346753139749787
Taxa_Copepoda_Type_Copepod_1_ID_24_20200702-163912.h264	0.52471547970405	0.008980707248780855
Taxa_Copepoda_Type_Copepod_1_ID_24_20200702-163912.h264	0.5429648538736197	0.009293052306683107
Taxa_Copepoda_Type_Copepod_1_ID_24_20200702-163912.h264	0.526983230297382	0.0090195206723975
Taxa_Copepoda_Type_Copepod_1_ID_24_20200702-163912.h264	0.5206008052825928	0.00891028301349053
Taxa_Copepoda_Type_Copepod_1_ID_24_20200702-163912.h264	0.5304506195508517	0.009078866373081885
Taxa_Copepoda_Type_Copepod_1_ID_24_20200702-163912.h264	0.5179958970730122	0.008865699007595786
Taxa_Copepoda_Type_Copepod_1_ID_24_20200702-163912.h264	0.5337429989301241	0.009135216712457893
Taxa_Copepoda_Type_Copepod_1_ID_24_20200702-163912.h264	0.5235609564414391	0.008960947139093862
Taxa_Copepoda_Type_Copepod_1_ID_24_20200702-163912.h264	0.520952718441303	0.00891630614255307
Taxa_Copepoda_Type_Copepod_1_ID_24_20200702-163912.h264	0.5181759016330426	0.00886877985487323
Taxa_Copepoda_Type_Copepod_1_ID_24_20200702-163912.h264	0.5269623701389019	0.009019163642761976
Taxa_Copepoda_Type_Copepod_1_ID_24_20200702-163912.h264	0.5277324331723727	0.009032343567757919
Taxa_Copepoda_Type_Copepod_1_ID_24_20200702-163912.h264	0.5116612969912016	0.008757279890810949
Taxa_Copepoda_Type_Copepod_1_ID_24_20200702-163912.h264	0.5453590712180505	0.009334030257385864
Taxa_Copepoda_Type_Copepod_1_ID_24_20200702-163912.h264	0.538822267972506	0.009222150355683276
Taxa_Copepoda_Type_Copepod_1_ID_24_20200702-163912.h264	0.5363500943550696	0.009179838153384846
Taxa_Copepoda_Type_Copepod_1_ID_24_20200702-163912.h264	0.5254516572218675	0.0089933072101435
Taxa_Copepoda_Type_Copepod_1_ID_24_20200702-163912.h264	0.5237352807705219	0.008963930767033933
Taxa_Copepoda_Type_Copepod_1_ID_24_20200702-163912.h264	0.5387908634772668	0.009221612855668604
Taxa_Copepoda_Type_Copepod_1_ID_24_20200702-163912.h264	0.5268231391906738	0.009016780651532686
Taxa_Copepoda_Type_Copepod_1_ID_24_20200702-163912.h264	0.5471252313027015	0.009364258766527007
Taxa_Copepoda_Type_Copepod_1_ID_24_20200702-163912.h264	0.5261531330988958	0.009005313239577255
Taxa_Copepoda_Type_Copepod_1_ID_24_20200702-163912.h264	0.5362189920131977	0.00917759428637973
Taxa_Copepoda_Type_Copepod_1_ID_24_20200702-163912.h264	0.5377111299221332	0.009203132800590357
Taxa_Copepoda_Type_Copepod_1_ID_24_20200702-163912.h264	0.5390656691331129	0.009226316260162895
Taxa_Copepoda_Type_Copepod_1_ID_24_20200702-163912.h264	0.5240722098717323	0.008969697438189265
Taxa_Copepoda_Type_Copepod_1_ID_24_20200702-163912.h264	0.5284265965681809	0.009044224441263097
Taxa_Copepoda_Type_Copepod_1_ID_24_20200702-163912.h264	0.5321684650274423	0.009108267959123532
Taxa_Copepoda_Type_Copepod_1_ID_24_20200702-163912.h264	0.5235773115891676	0.008961227063737677
Taxa_Copepoda_Type_Copepod_1_ID_24_20200702-163912.h264	0.5274863224763137	0.009028131288536908
Taxa_Copepoda_Type_Copepod_1_ID_24_20200702-163912.h264	0.5293060203698965	0.009059276117869382
Taxa_Copepoda_Type_Copepod_1_ID_24_20200702-163912.h264	0.5273225751289955	0.009025328689707807
Taxa_Copepoda_Type_Copepod_1_ID_24_20200702-163912.h264	0.5360480954096868	0.009174669325281179
Taxa_Copepoda_Type_Copepod_1_ID_24_20200702-163912.h264	0.5272160218312191	0.009023504989034327
Taxa_Copepoda_Type_Copepod_1_ID_24_20200702-163912.h264	0.5318659111169668	0.009103089632578856
Taxa_Copepoda_Type_Copepod_1_ID_24_20200702-163912.h264	0.533141906444843	0.00912492878338289
Taxa_Copepoda_Type_Copepod_1_ID_24_20200702-163912.h264	0.5321917409163255	0.009108666334914032
Taxa_Copepoda_Type_Copepod_1_ID_24_20200702-163912.h264	0.5463555600092961	0.009351085546312952
Taxa_Copepoda_Type_Copepod_1_ID_24_20200702-163912.h264	0.526685246687669	0.009014420568308182
Taxa_Copepoda_Type_Copepod_1_ID_24_20200702-163912.h264	0.5338946349804218	0.009137812021780297
Taxa_Copepoda_Type_Copepod_1_ID_24_20200702-163912.h264	0.5234674611458412	0.008959346931149975
Taxa_Copepoda_Type_Copepod_1_ID_24_20200702-163912.h264	0.5341823680584248	0.009142736684076886
Taxa_Copepoda_Type_Copepod_1_ID_24_20200702-163912.h264	0.533051185974708	0.00912337606764404
Taxa_Copepoda_Type_Copepod_1_ID_24_20200702-163912.h264	0.5164589375715989	0.008839393354590826
Taxa_Copepoda_Type_Copepod_1_ID_24_20200702-163912.h264	0.538609879567073	0.00921851524643644
Taxa_Copepoda_Type_Copepod_1_ID_24_20200702-163912.h264	0.522614479798537	0.008944747827321116
Taxa_Copepoda_Type_Copepod_1_ID_24_20200702-163912.h264	0.5198066828801082	0.008896691303140315
Taxa_Copepoda_Type_Copepod_1_ID_24_20200702-163912.h264	0.5293227999026959	0.009059563306026912
Taxa_Copepoda_Type_Copepod_1_ID_24_20200702-163912.h264	0.5115214784328754	0.00875488684240883
Taxa_Copepoda_Type_Copepod_1_ID_24_20200702-163912.h264	0.526877950154818	0.009017718762265155
Taxa_Copepoda_Type_Copepod_1_ID_24_20200702-163912.h264	0.5098312179858868	0.008725957384758447
Taxa_Copepoda_Type_Copepod_1_ID_24_20200702-163912.h264	0.532826294532189	0.009119526964108619
Taxa_Copepoda_Type_Copepod_1_ID_24_20200702-163912.h264	0.512094430923462	0.00876469314465156
Taxa_Copepoda_Type_Copepod_1_ID_24_20200702-163912.h264	0.5133184880476731	0.008785643353123635
Taxa_Copepoda_Type_Copepod_1_ID_24_20200702-163912.h264	0.5097445454964271	0.008724473951765772
Taxa_Copepoda_Type_Copepod_1_ID_24_20200702-163912.h264	0.5233438671552219	0.008957231572464374
Taxa_Copepoda_Type_Copepod_1_ID_24_20200702-163912.h264	0.5114285707473755	0.008753296691637772
Taxa_Copepoda_Type_Copepod_1_ID_24_20200702-163912.h264	0.5227510991463294	0.008947086120004485
Taxa_Copepoda_Type_Copepod_1_ID_24_20200702-163912.h264	0.5153469181060791	0.008820360713738663
Taxa_Copepoda_Type_Copepod_1_ID_24_20200702-163912.h264	0.5227706861495972	0.008947421359098876
Taxa_Copepoda_Type_Copepod_1_ID_24_20200702-163912.h264	0.5183090279652522	0.008871058363251434
Taxa_Copepoda_Type_Copepod_1_ID_24_20200702-163912.h264	0.5178634889309223	0.008863432791317708
Taxa_Copepoda_Type_Copepod_1_ID_24_20200702-163912.h264	0.5168866850779607	0.00884671441768048
Taxa_Copepoda_Type_Copepod_1_ID_24_20200702-163912.h264	0.5144790506362915	0.008805506828198067
Taxa_Copepoda_Type_Copepod_1_ID_24_20200702-163912.h264	0.5169879172398494	0.008848447045066652
Taxa_Copepoda_Type_Copepod_1_ID_24_20200702-163912.h264	0.5089427841626681	0.008710751498168743
Taxa_Copepoda_Type_Copepod_1_ID_24_20200702-163912.h264	0.5235883782460139	0.008961416473826008
Taxa_Copepoda_Type_Copepod_1_ID_24_20200702-163912.h264	0.5107980324671819	0.008742504786457536
Taxa_Copepoda_Type_Copepod_1_ID_24_20200702-163912.h264	0.5058266225227943	0.008657417193178595
Taxa_Copepoda_Type_Copepod_1_ID_24_20200702-163912.h264	0.5063767235095684	0.008666832383144536
Taxa_Copepoda_Type_Copepod_1_ID_24_20200702-163912.h264	0.511265247785128	0.008750501356322384
Taxa_Copepoda_Type_Copepod_1_ID_24_20200702-163912.h264	0.5089504557389479	0.008710882800147379
Taxa_Copepoda_Type_Copepod_1_ID_24_20200702-163912.h264	0.5111052546134361	0.008747763011653042
Taxa_Copepoda_Type_Copepod_1_ID_24_20200702-163912.h264	0.5165315400637113	0.008840635974167366
Taxa_Copepoda_Type_Copepod_1_ID_24_20200702-163912.h264	0.518255751316364	0.008870146512914692
Taxa_Copepoda_Type_Copepod_1_ID_24_20200702-163912.h264	0.5175869204447819	0.008858699215304923
Taxa_Copepoda_Type_Copepod_1_ID_24_20200702-163912.h264	0.5152342928372897	0.00881843308894592
Taxa_Copepoda_Type_Copepod_1_ID_24_20200702-163912.h264	0.5259769806495079	0.00900229832265504
Taxa_Copepoda_Type_Copepod_1_ID_24_20200702-163912.h264	0.5162162872461172	0.00883524030094316
Taxa_Copepoda_Type_Copepod_1_ID_24_20200702-163912.h264	0.5130270987290603	0.008780656112862762
Taxa_Copepoda_Type_Copepod_1_ID_24_20200702-163912.h264	0.5152848925957313	0.008819299123273094
Taxa_Copepoda_Type_Copepod_1_ID_24_20200702-163912.h264	0.5147670122293325	0.008810435401617422
Taxa_Copepoda_Type_Copepod_1_ID_24_20200702-163912.h264	0.5142364329558152	0.008801354333282222
Taxa_Copepoda_Type_Copepod_1_ID_24_20200702-163912.h264	0.5229737707284781	0.008950897229775875
Taxa_Copepoda_Type_Copepod_1_ID_24_20200702-163912.h264	0.5185411665989802	0.008875031505251776
Taxa_Copepoda_Type_Copepod_1_ID_24_20200702-163912.h264	0.5122466545838577	0.008767298511146795
Taxa_Copepoda_Type_Copepod_1_ID_24_20200702-163912.h264	0.5159640392890343	0.008830922980139242
Taxa_Copepoda_Type_Copepod_1_ID_24_20200702-163912.h264	0.5217366229570829	0.008929722969842381
Taxa_Copepoda_Type_Copepod_1_ID_24_20200702-163912.h264	0.5206676948987521	0.008911427854997872
Taxa_Copepoda_Type_Copepod_1_ID_24_20200702-163912.h264	0.5256071127378024	0.00899596789108931
Taxa_Copepoda_Type_Copepod_1_ID_24_20200702-163912.h264	0.5259597440866324	0.009002003312251977
Taxa_Copepoda_Type_Copepod_1_ID_24_20200702-163912.h264	0.5236975104992206	0.008963284314313584
Taxa_Copepoda_Type_Copepod_1_ID_24_20200702-163912.h264	0.5152561323459331	0.008818806880536163
Taxa_Copepoda_Type_Copepod_1_ID_24_20200702-163912.h264	0.5274881505966187	0.009028162577519051
Taxa_Copepoda_Type_Copepod_1_ID_24_20200702-163912.h264	0.5177115264305702	0.008860831894677066
Taxa_Copepoda_Type_Copepod_1_ID_24_20200702-163912.h264	0.5183878982984103	0.008872408259338176
Taxa_Copepoda_Type_Copepod_1_ID_24_20200702-163912.h264	0.5205340462464553	0.008909140406910484
Taxa_Copepoda_Type_Copepod_1_ID_24_20200702-163912.h264	0.5212333675531241	0.008921109560043855
Taxa_Copepoda_Type_Copepod_1_ID_24_20200702-163912.h264	0.5268233677057119	0.009016784562655453
Taxa_Copepoda_Type_Copepod_1_ID_24_20200702-163912.h264	0.5186304506888757	0.008876559636790373
Taxa_Copepoda_Type_Copepod_1_ID_24_20200702-163912.h264	0.5288401108521682	0.009051301897277495
Taxa_Copepoda_Type_Copepod_1_ID_24_20200702-163912.h264	0.5175000847302951	0.008857212988653128
Taxa_Copepoda_Type_Copepod_1_ID_24_20200702-163912.h264	0.5224712008696336	0.008942295553345652
Taxa_Copepoda_Type_Copepod_1_ID_24_20200702-163912.h264	0.5214289111357469	0.008924456363669514
Taxa_Copepoda_Type_Copepod_1_ID_24_20200702-163912.h264	0.5288005451055674	0.009050624714306827
Taxa_Copepoda_Type_Copepod_1_ID_24_20200702-163912.h264	0.5193913078308106	0.00888958199941195
Taxa_Copepoda_Type_Copepod_1_ID_24_20200702-163912.h264	0.5301935727779682	0.00907446691869984
Taxa_Copepoda_Type_Copepod_1_ID_24_20200702-163912.h264	0.518545312514672	0.008875102464193424
Taxa_Copepoda_Type_Copepod_1_ID_24_20200702-163912.h264	0.5250379470678477	0.008986226401738162
Taxa_Copepoda_Type_Copepod_1_ID_24_20200702-163912.h264	0.5236212191214928	0.008961978558040935
Taxa_Copepoda_Type_Copepod_1_ID_24_20200702-163912.h264	0.5316266558720515	0.009098994687040882
Taxa_Copepoda_Type_Copepod_1_ID_24_20200702-163912.h264	0.5312103014725905	0.0090918686213578
Taxa_Copepoda_Type_Copepod_1_ID_24_20200702-163912.h264	0.5252841230539175	0.008990439798422819
Taxa_Copepoda_Type_Copepod_1_ID_24_20200702-163912.h264	0.5239514233515813	0.008967630130440525
Taxa_Copepoda_Type_Copepod_1_ID_24_20200702-163912.h264	0.5203321368877705	0.008905684650579148
Taxa_Copepoda_Type_Copepod_1_ID_24_20200702-163912.h264	0.5262455184643086	0.009006894450639128
Taxa_Copepoda_Type_Copepod_1_ID_24_20200702-163912.h264	0.5164591987316425	0.008839397824445419
Taxa_Copepoda_Type_Copepod_1_ID_24_20200702-163912.h264	0.6291246861677904	0.010767710974794875
Taxa_Copepoda_Type_Copepod_1_ID_24_20200702-163912.h264	0.6314699686490572	0.01080785138649348
Taxa_Copepoda_Type_Copepod_1_ID_24_20200702-163912.h264	0.6288153420961821	0.010762416432030809
Taxa_Copepoda_Type_Copepod_1_ID_24_20200702-163912.h264	0.6298242033444919	0.010779683480319187
Taxa_Copepoda_Type_Copepod_1_ID_24_20200702-163912.h264	0.6351936538402851	0.010871583690727958
Taxa_Copepoda_Type_Copepod_1_ID_24_20200702-163912.h264	0.627826655461238	0.010745494680009649
Taxa_Copepoda_Type_Copepod_1_ID_24_20200702-163912.h264	0.6198313713073731	0.010608652316606963
Taxa_Copepoda_Type_Copepod_1_ID_24_20200702-163912.h264	0.6133655056586632	0.01049798653915789
Taxa_Copepoda_Type_Copepod_1_ID_24_20200702-163912.h264	0.6211506865574763	0.010631232904541422
Taxa_Copepoda_Type_Copepod_1_ID_24_20200702-163912.h264	0.6209212574592003	0.010627306137282468
Taxa_Copepoda_Type_Copepod_1_ID_24_20200702-163912.h264	0.6239048150869516	0.010678370873603595
Taxa_Copepoda_Type_Copepod_1_ID_24_20200702-163912.h264	0.6238753040020283	0.010677865780034716
Taxa_Copepoda_Type_Copepod_1_ID_24_20200702-163912.h264	0.6272669241978572	0.010735914664155634
Taxa_Copepoda_Type_Copepod_1_ID_24_20200702-163912.h264	0.6323309480226957	0.010822587379619216
Taxa_Copepoda_Type_Copepod_1_ID_24_20200702-163912.h264	0.6288919925689698	0.01076372833435352
Taxa_Copepoda_Type_Copepod_1_ID_24_20200702-163912.h264	0.630113568672767	0.010784636079206975
Taxa_Copepoda_Type_Copepod_1_ID_24_20200702-163912.h264	0.62271803855896	0.010658058736874507
Taxa_Copepoda_Type_Copepod_1_ID_24_20200702-163912.h264	0.6312517694326547	0.010804116822981975
Taxa_Copepoda_Type_Copepod_1_ID_24_20200702-163912.h264	0.6374235688723051	0.010909749544160607
Taxa_Copepoda_Type_Copepod_1_ID_24_20200702-163912.h264	0.6214624463594877	0.010636568793460461
Taxa_Copepoda_Type_Copepod_1_ID_24_20200702-163912.h264	0.6254410237532396	0.010704663675776601
Taxa_Copepoda_Type_Copepod_1_ID_24_20200702-163912.h264	0.6200012559157152	0.010611559957018972
Taxa_Copepoda_Type_Copepod_1_ID_24_20200702-163912.h264	0.6201862878065842	0.010614726848997308
Taxa_Copepoda_Type_Copepod_1_ID_24_20200702-163912.h264	0.6206309780707726	0.010622337893903608
Taxa_Copepoda_Type_Copepod_1_ID_24_20200702-163912.h264	0.6206309780707726	0.010622337893903608
Taxa_Copepoda_Type_Copepod_1_ID_24_20200702-163912.h264	0.6213204405857966	0.010634138310026135
Taxa_Copepoda_Type_Copepod_1_ID_24_20200702-163912.h264	0.6206309780707726	0.010622337893903608
Taxa_Copepoda_Type_Copepod_1_ID_24_20200702-163912.h264	0.6231934804182786	0.010666196107159
Taxa_Copepoda_Type_Copepod_1_ID_24_20200702-163912.h264	0.6147006863814134	0.010520838670758807
Taxa_Copepoda_Type_Copepod_1_ID_24_20200702-163912.h264	0.6184367113846999	0.010584782175622748
Taxa_Copepoda_Type_Copepod_1_ID_24_20200702-163912.h264	0.6180418373988225	0.010578023755479846
Taxa_Copepoda_Type_Copepod_1_ID_24_20200702-163912.h264	0.6180418373988225	0.010578023755479846
Taxa_Copepoda_Type_Copepod_1_ID_24_20200702-163912.h264	0.6183268935863788	0.010582902601766869
Taxa_Copepoda_Type_Copepod_1_ID_24_20200702-163912.h264	0.6201902052072379	0.010614793896816186
Taxa_Copepoda_Type_Copepod_1_ID_24_20200702-163912.h264	0.6189239707359901	0.010593121806827524
Taxa_Copepoda_Type_Copepod_1_ID_24_20200702-163912.h264	0.6121841482015756	0.010477767151911583
Taxa_Copepoda_Type_Copepod_1_ID_24_20200702-163912.h264	0.6101767415266771	0.010443409614591205
Taxa_Copepoda_Type_Copepod_1_ID_24_20200702-163912.h264	0.6100332993727464	0.010440954546956621
Taxa_Copepoda_Type_Copepod_1_ID_24_20200702-163912.h264	0.6100332993727464	0.010440954546956621
Taxa_Copepoda_Type_Copepod_1_ID_24_20200702-163912.h264	0.6105454995081975	0.010449721049274918
Taxa_Copepoda_Type_Copepod_1_ID_24_20200702-163912.h264	0.6156445840688852	0.010536993842717458
Taxa_Copepoda_Type_Copepod_1_ID_24_20200702-163912.h264	0.6170665352161114	0.010561331083506523
Taxa_Copepoda_Type_Copepod_1_ID_24_20200702-163912.h264	0.620735768538255	0.010624131423058595
Taxa_Copepoda_Type_Copepod_1_ID_24_20200702-163912.h264	0.6147447571387658	0.010521592958721184
Taxa_Copepoda_Type_Copepod_1_ID_24_20200702-163912.h264	0.6167758640876183	0.010556356135345776
Taxa_Copepoda_Type_Copepod_1_ID_24_20200702-163912.h264	0.6200555119147667	0.01061248856931043
Taxa_Copepoda_Type_Copepod_1_ID_24_20200702-163912.h264	0.6132416505080003	0.010495866710617698
Taxa_Copepoda_Type_Copepod_1_ID_24_20200702-163912.h264	0.6132416505080003	0.010495866710617698
Taxa_Copepoda_Type_Copepod_1_ID_24_20200702-163912.h264	0.6155142652071439	0.010534763385276117
Taxa_Copepoda_Type_Copepod_1_ID_24_20200702-163912.h264	0.6154429032252385	0.01053354199750889
Taxa_Copepoda_Type_Copepod_1_ID_24_20200702-163912.h264	0.6108621560610258	0.010455140747967558
Taxa_Copepoda_Type_Copepod_1_ID_24_20200702-163912.h264	0.6106860689016489	0.010452126948508991
Taxa_Copepoda_Type_Copepod_1_ID_24_20200702-163912.h264	0.6107765608567458	0.010453675753125072
Taxa_Copepoda_Type_Copepod_1_ID_24_20200702-163912.h264	0.6127445323650653	0.01048735834240208
Taxa_Copepoda_Type_Copepod_1_ID_24_20200702-163912.h264	0.6163497814765343	0.010549063567579144
Taxa_Copepoda_Type_Copepod_1_ID_24_20200702-163912.h264	0.6154270377525917	0.010533270453842435
Taxa_Copepoda_Type_Copepod_1_ID_24_20200702-163912.h264	0.6090687047518216	0.010424445139021563
Taxa_Copepoda_Type_Copepod_1_ID_24_20200702-163912.h264	0.5910603486574614	0.01011622519817578
Taxa_Copepoda_Type_Copepod_1_ID_24_20200702-163912.h264	0.5690499760554387	0.00973950920556424
Taxa_Copepoda_Type_Copepod_1_ID_24_20200702-163912.h264	0.568002789570735	0.009721586206114503
Taxa_Copepoda_Type_Copepod_1_ID_24_20200702-163912.h264	0.5524335377032941	0.009455112472229457
Taxa_Copepoda_Type_Copepod_1_ID_24_20200702-163912.h264	0.5284019822340745	0.009043803157467814
Taxa_Copepoda_Type_Copepod_1_ID_24_20200702-163912.h264	0.512240680547861	0.008767196263223006
Taxa_Copepoda_Type_Copepod_1_ID_24_20200702-163912.h264	0.4826007131429819	0.008259896821101037
Taxa_Copepoda_Type_Copepod_1_ID_21_20200702-163010.h264	0.43249265377338114	0.007402278112659793
Taxa_Copepoda_Type_Copepod_1_ID_21_20200702-163010.h264	0.43294641934908357	0.007410044485013161
Taxa_Copepoda_Type_Copepod_1_ID_21_20200702-163010.h264	0.4113517156014076	0.007040442824716399
Taxa_Copepoda_Type_Copepod_1_ID_21_20200702-163010.h264	0.4011248515202449	0.006865406112558038
Taxa_Copepoda_Type_Copepod_1_ID_21_20200702-163010.h264	0.43159028053283693	0.007386833647581248
Taxa_Copepoda_Type_Copepod_1_ID_21_20200702-163010.h264	0.42307701807755693	0.007241125886327417
Taxa_Copepoda_Type_Copepod_1_ID_21_20200702-163010.h264	0.40204961923452526	0.0068812338676678365
Taxa_Copepoda_Type_Copepod_1_ID_21_20200702-163010.h264	0.4254771768129789	0.00728220552622214
Taxa_Copepoda_Type_Copepod_1_ID_21_20200702-163010.h264	0.41796441848461446	0.007153621777909748
Taxa_Copepoda_Type_Copepod_1_ID_21_20200702-163010.h264	0.4146621476686918	0.007097102142791072
Taxa_Copepoda_Type_Copepod_1_ID_21_20200702-163010.h264	0.4524835410484901	0.007744429837176081
Taxa_Copepoda_Type_Copepod_1_ID_21_20200702-163010.h264	0.40514465955587536	0.006934206673167867
Taxa_Copepoda_Type_Copepod_1_ID_21_20200702-163010.h264	0.41468986327831564	0.007097576506109633
Taxa_Copepoda_Type_Copepod_1_ID_21_20200702-163010.h264	0.41712968569535475	0.007139335005170494
Taxa_Copepoda_Type_Copepod_1_ID_21_20200702-163010.h264	0.4168236387692965	0.007134096894320652
Taxa_Copepoda_Type_Copepod_1_ID_21_20200702-163010.h264	0.4312634387383094	0.007381239624559527
Taxa_Copepoda_Type_Copepod_1_ID_21_20200702-163010.h264	0.4247394976249108	0.007269579863195589
Taxa_Copepoda_Type_Copepod_1_ID_21_20200702-163010.h264	0.4384885619236873	0.007504900386770802
Taxa_Copepoda_Type_Copepod_1_ID_21_20200702-163010.h264	0.42249244396503155	0.0072311206755553475
Taxa_Copepoda_Type_Copepod_1_ID_21_20200702-163010.h264	0.4282955180681669	0.007330442520782087
Taxa_Copepoda_Type_Copepod_1_ID_21_20200702-163010.h264	0.4463934847024771	0.007640196180484704
Taxa_Copepoda_Type_Copepod_1_ID_21_20200702-163010.h264	0.4317713297330416	0.007389932374277058
Taxa_Copepoda_Type_Copepod_1_ID_21_20200702-163010.h264	0.4536663022408119	0.007764673249890819
Taxa_Copepoda_Type_Copepod_1_ID_21_20200702-163010.h264	0.4410219449263353	0.0075482602112392
Taxa_Copepoda_Type_Copepod_1_ID_21_20200702-163010.h264	0.4659842421458318	0.00797549952903443
Taxa_Copepoda_Type_Copepod_1_ID_21_20200702-163010.h264	0.4340226598886343	0.007428464755786241
Taxa_Copepoda_Type_Copepod_1_ID_21_20200702-163010.h264	0.4552469407595121	0.007791726486076265
Taxa_Copepoda_Type_Copepod_1_ID_21_20200702-163010.h264	0.4790607213973999	0.008199308500840115
Taxa_Copepoda_Type_Copepod_1_ID_21_20200702-163010.h264	0.4637204742431641	0.007936754270700308
Taxa_Copepoda_Type_Copepod_1_ID_21_20200702-163010.h264	0.4713572509472187	0.008067460641212013
Taxa_Copepoda_Type_Copepod_1_ID_21_20200702-163010.h264	0.426827276303218	0.007305312998266616
Taxa_Copepoda_Type_Copepod_1_ID_21_20200702-163010.h264	0.4629525004900419	0.0079236101045411
Taxa_Copepoda_Type_Copepod_1_ID_21_20200702-163010.h264	0.4637389186712412	0.007937069954180859
Taxa_Copepoda_Type_Copepod_1_ID_21_20200702-163010.h264	0.457571297792288	0.007831508750675698
Taxa_Copepoda_Type_Copepod_1_ID_21_20200702-163010.h264	0.46906371079958403	0.00802820581945442
Taxa_Copepoda_Type_Copepod_1_ID_21_20200702-163010.h264	0.47797207575577955	0.00818067591197392
Taxa_Copepoda_Type_Copepod_1_ID_21_20200702-163010.h264	0.468853738124554	0.008024612056362559
Taxa_Copepoda_Type_Copepod_1_ID_21_20200702-163010.h264	0.434065359555758	0.0074291955770120115
Taxa_Copepoda_Type_Copepod_1_ID_21_20200702-163010.h264	0.4829914738581731	0.008266584841034116
Taxa_Copepoda_Type_Copepod_1_ID_21_20200702-163010.h264	0.4802926786129291	0.008220393922413595
Taxa_Copepoda_Type_Copepod_1_ID_21_20200702-163010.h264	0.47617673103625957	0.008149947896582134
Taxa_Copepoda_Type_Copepod_1_ID_21_20200702-163010.h264	0.4470913369839008	0.007652140190685995
Taxa_Copepoda_Type_Copepod_1_ID_21_20200702-163010.h264	0.4529854253622202	0.007753019780238
Taxa_Copepoda_Type_Copepod_1_ID_21_20200702-163010.h264	0.4581479391684899	0.007841378189614539
Taxa_Copepoda_Type_Copepod_1_ID_21_20200702-163010.h264	0.45282964339623083	0.007750353511973951
Taxa_Copepoda_Type_Copepod_1_ID_21_20200702-163010.h264	0.4497279108487643	0.007697266166450004
Taxa_Copepoda_Type_Copepod_1_ID_21_20200702-163010.h264	0.49153917679419884	0.00841288206436225
Taxa_Copepoda_Type_Copepod_1_ID_21_20200702-163010.h264	0.45972077553088847	0.007868297888894054
Taxa_Copepoda_Type_Copepod_1_ID_21_20200702-163010.h264	0.46834088508899396	0.00801583437940778
Taxa_Copepoda_Type_Copepod_1_ID_21_20200702-163010.h264	0.45017051183260404	0.007704841452519569
Taxa_Copepoda_Type_Copepod_1_ID_21_20200702-163010.h264	0.4659814673203688	0.00797545203682939
Taxa_Copepoda_Type_Copepod_1_ID_21_20200702-163010.h264	0.45378333458533654	0.007766676303479799
Taxa_Copepoda_Type_Copepod_1_ID_21_20200702-163010.h264	0.45203150565807637	0.007736693077609384
Taxa_Copepoda_Type_Copepod_1_ID_21_20200702-163010.h264	0.45092836563403793	0.007717812411813341
Taxa_Copepoda_Type_Copepod_1_ID_21_20200702-163010.h264	0.45358808480776275	0.0077633345284405545
Taxa_Copepoda_Type_Copepod_1_ID_21_20200702-163010.h264	0.45507865575643686	0.007788846223523631
Taxa_Copepoda_Type_Copepod_1_ID_21_20200702-163010.h264	0.44779010332547703	0.007664099845378357
Taxa_Copepoda_Type_Copepod_1_ID_21_20200702-163010.h264	0.5031646834886991	0.00861185708278735
Taxa_Copepoda_Type_Copepod_1_ID_21_20200702-163010.h264	0.47271378150353066	0.008090678183425813
Taxa_Copepoda_Type_Copepod_1_ID_21_20200702-163010.h264	0.4576472300749559	0.007832808360898284
Taxa_Copepoda_Type_Copepod_1_ID_21_20200702-163010.h264	0.4763947343826294	0.008153679107702696
Taxa_Copepoda_Type_Copepod_1_ID_21_20200702-163010.h264	0.522537078490624	0.00894342307416645
Taxa_Copepoda_Type_Copepod_1_ID_21_20200702-163010.h264	0.5212535421664898	0.008921454856311075
Taxa_Copepoda_Type_Copepod_1_ID_21_20200702-163010.h264	0.4890460124382606	0.008370210597501
Taxa_Copepoda_Type_Copepod_1_ID_21_20200702-163010.h264	0.47719652836139387	0.00816740212003155
Taxa_Copepoda_Type_Copepod_1_ID_21_20200702-163010.h264	0.5236488694411058	0.008962451803895849
Taxa_Copepoda_Type_Copepod_1_ID_21_20200702-163010.h264	0.479966228558467	0.008214806604173761
Taxa_Copepoda_Type_Copepod_1_ID_21_20200702-163010.h264	0.47653213721055254	0.008156030809949841
Taxa_Copepoda_Type_Copepod_1_ID_21_20200702-163010.h264	0.5087083277335533	0.008706738686208894
Taxa_Copepoda_Type_Copepod_1_ID_21_20200702-163010.h264	0.5079601042087262	0.008693932552803199
Taxa_Copepoda_Type_Copepod_1_ID_21_20200702-163010.h264	0.5178262409797082	0.008862795278306544
Taxa_Copepoda_Type_Copepod_1_ID_21_20200702-163010.h264	0.5389512810340295	0.009224358463851659
Taxa_Copepoda_Type_Copepod_1_ID_21_20200702-163010.h264	0.529991271679218	0.009071004457586617
Taxa_Copepoda_Type_Copepod_1_ID_21_20200702-163010.h264	0.5185996011587289	0.008876031635216707
Taxa_Copepoda_Type_Copepod_1_ID_21_20200702-163010.h264	0.5430228966933031	0.009294045731866148
Taxa_Copepoda_Type_Copepod_1_ID_21_20200702-163010.h264	0.5217495177342342	0.008929943668912855
Taxa_Copepoda_Type_Copepod_1_ID_21_20200702-163010.h264	0.5151781434279222	0.008817472070208669
Taxa_Copepoda_Type_Copepod_1_ID_21_20200702-163010.h264	0.5384285039168137	0.00921541093242239
Taxa_Copepoda_Type_Copepod_1_ID_21_20200702-163010.h264	0.5467720776337843	0.009358214405655155
Taxa_Copepoda_Type_Copepod_1_ID_21_20200702-163010.h264	0.5296378894952627	0.009064956185591996
Taxa_Copepoda_Type_Copepod_1_ID_21_20200702-163010.h264	0.5262934086872981	0.00900771411022491
Taxa_Copepoda_Type_Copepod_1_ID_21_20200702-163010.h264	0.5086663136115441	0.008706019598351428
Taxa_Copepoda_Type_Copepod_1_ID_21_20200702-163010.h264	0.5110827948496892	0.008747378604158142
Taxa_Copepoda_Type_Copepod_1_ID_21_20200702-163010.h264	0.5155845084557167	0.008824427163953612
Taxa_Copepoda_Type_Copepod_1_ID_21_20200702-163010.h264	0.5015948178217962	0.008584988228103819
Taxa_Copepoda_Type_Copepod_1_ID_21_20200702-163010.h264	0.531285319695106	0.009093152587089313
Taxa_Copepoda_Type_Copepod_1_ID_21_20200702-163010.h264	0.5397577758935782	0.009238161933563166
Taxa_Copepoda_Type_Copepod_1_ID_21_20200702-163010.h264	0.5411399327791654	0.009261818080258792
Taxa_Copepoda_Type_Copepod_1_ID_21_20200702-163010.h264	0.5416228503447312	0.009270083400130977
Taxa_Copepoda_Type_Copepod_1_ID_21_20200702-163010.h264	0.5449043915821956	0.009326248240541426
Taxa_Copepoda_Type_Copepod_1_ID_21_20200702-163010.h264	0.5463004225950975	0.009350141848262246
Taxa_Copepoda_Type_Copepod_1_ID_21_20200702-163010.h264	0.5326841908234816	0.00911709480447882
Taxa_Copepoda_Type_Copepod_1_ID_21_20200702-163010.h264	0.5405556524716891	0.009251817898073141
Taxa_Copepoda_Type_Copepod_1_ID_21_20200702-163010.h264	0.5508891677856446	0.009428679987100456
Taxa_Copepoda_Type_Copepod_1_ID_21_20200702-163010.h264	0.559682883482713	0.009579187813454126
Taxa_Copepoda_Type_Copepod_1_ID_21_20200702-163010.h264	0.5621985076023982	0.009622243687810277
Taxa_Copepoda_Type_Copepod_1_ID_21_20200702-163010.h264	0.5183724898558396	0.008872144537917254
Taxa_Copepoda_Type_Copepod_1_ID_21_20200702-163010.h264	0.5101806827691885	0.008731938608934188
Taxa_Copepoda_Type_Copepod_1_ID_21_20200702-163010.h264	0.5181381640067467	0.008868133960884704
Taxa_Copepoda_Type_Copepod_1_ID_21_20200702-163010.h264	0.5153259273675772	0.008820001449175842
Taxa_Copepoda_Type_Copepod_1_ID_21_20200702-163010.h264	0.5391077159001277	0.009227035906752187
Taxa_Copepoda_Type_Copepod_1_ID_21_20200702-163010.h264	0.5289521485108596	0.009053219464897405
Taxa_Copepoda_Type_Copepod_1_ID_21_20200702-163010.h264	0.5429987720342783	0.009293632829048224
Taxa_Copepoda_Type_Copepod_1_ID_21_20200702-163010.h264	0.5428702486478365	0.009291433101857201
Taxa_Copepoda_Type_Copepod_1_ID_21_20200702-163010.h264	0.5482823988107535	0.009384064133491743
Taxa_Copepoda_Type_Copepod_1_ID_21_20200702-163010.h264	0.5566593030782846	0.009527438071916795
Taxa_Copepoda_Type_Copepod_1_ID_21_20200702-163010.h264	0.5583840692960299	0.009556958109105127
Taxa_Copepoda_Type_Copepod_1_ID_21_20200702-163010.h264	0.5813275014437163	0.00994964377470976
Taxa_Copepoda_Type_Copepod_1_ID_21_20200702-163010.h264	0.5636772610591008	0.00964755312197307
Taxa_Copepoda_Type_Copepod_1_ID_21_20200702-163010.h264	0.5725770730238694	0.009799876826754688
Taxa_Copepoda_Type_Copepod_1_ID_21_20200702-163010.h264	0.6075719965421237	0.010398828402355578
Taxa_Copepoda_Type_Copepod_1_ID_21_20200702-163010.h264	0.5771352298443134	0.009877891433873826
Taxa_Copepoda_Type_Copepod_1_ID_21_20200702-163010.h264	0.5955469476259672	0.010193015065136746
Taxa_Copepoda_Type_Copepod_1_ID_21_20200702-163010.h264	0.5909009757408729	0.010113497469411094
Taxa_Copepoda_Type_Copepod_1_ID_21_20200702-163010.h264	0.591012556369488	0.010115407214785469
Taxa_Copepoda_Type_Copepod_1_ID_21_20200702-163010.h264	0.6165777741945707	0.010552965750637845
Taxa_Copepoda_Type_Copepod_1_ID_21_20200702-163010.h264	0.6095766610365647	0.010433139006202742
Taxa_Copepoda_Type_Copepod_1_ID_21_20200702-163010.h264	0.6239514974447398	0.010679169860111892
Taxa_Copepoda_Type_Copepod_1_ID_21_20200702-163010.h264	0.5674503054985633	0.009712130228725411
Taxa_Copepoda_Type_Copepod_1_ID_21_20200702-163010.h264	0.6062839552072379	0.010376783079508494
Taxa_Copepoda_Type_Copepod_1_ID_21_20200702-163010.h264	0.5719425194080059	0.009789016197560101
Taxa_Copepoda_Type_Copepod_1_ID_21_20200702-163010.h264	0.5697436171311598	0.009751381139360235
Taxa_Copepoda_Type_Copepod_1_ID_21_20200702-163010.h264	0.5751400324014517	0.009843742862255617
Taxa_Copepoda_Type_Copepod_1_ID_21_20200702-163010.h264	0.5907490458855262	0.010110897131502277
Taxa_Copepoda_Type_Copepod_1_ID_21_20200702-163010.h264	0.6024522803379939	0.010311202490400281
Taxa_Copepoda_Type_Copepod_1_ID_21_20200702-163010.h264	0.5661545599423922	0.009689953045167865
Taxa_Copepoda_Type_Copepod_1_ID_21_20200702-163010.h264	0.5740363047673153	0.009824852139286742
Taxa_Copepoda_Type_Copepod_1_ID_21_20200702-163010.h264	0.576377408687885	0.009864921033311878
Taxa_Copepoda_Type_Copepod_1_ID_21_20200702-163010.h264	0.5977692237267127	0.010231050175322583
Taxa_Copepoda_Type_Copepod_1_ID_21_20200702-163010.h264	0.5836609011430007	0.009989580808024435
Taxa_Copepoda_Type_Copepod_1_ID_21_20200702-163010.h264	0.5984417761289157	0.010242561168360288
Taxa_Copepoda_Type_Copepod_1_ID_21_20200702-163010.h264	0.5943913144331712	0.010173235958567738
Taxa_Copepoda_Type_Copepod_1_ID_21_20200702-163010.h264	0.6120946355966421	0.01047623510925022
Taxa_Copepoda_Type_Copepod_1_ID_21_20200702-163010.h264	0.6327278459989107	0.010829380441135203
Taxa_Copepoda_Type_Copepod_1_ID_21_20200702-163010.h264	0.5222809457778931	0.008939039264275478
Taxa_Copepoda_Type_Copepod_1_ID_21_20200702-163010.h264	0.5601137322645922	0.009586561956067058
Taxa_Copepoda_Type_Copepod_1_ID_21_20200702-163010.h264	0.5496444790179913	0.00940737666011562
Taxa_Copepoda_Type_Copepod_1_ID_21_20200702-163010.h264	0.5582805193387546	0.009555185811759454
Taxa_Copepoda_Type_Copepod_1_ID_21_20200702-163010.h264	0.5410086998572716	0.00925957197832638
Taxa_Copepoda_Type_Copepod_1_ID_21_20200702-163010.h264	0.5304189212505634	0.009078323844480797
Taxa_Copepoda_Type_Copepod_1_ID_21_20200702-163010.h264	0.5076763538213876	0.008689076055789134
Taxa_Copepoda_Type_Copepod_1_ID_21_20200702-163010.h264	0.5298111691841713	0.009067921934113701
Taxa_Copepoda_Type_Copepod_1_ID_21_20200702-163010.h264	0.5212481883855966	0.008921363224291943
Taxa_Copepoda_Type_Copepod_1_ID_21_20200702-163010.h264	0.5309828310746413	0.009087975378008284
Taxa_Copepoda_Type_Copepod_1_ID_21_20200702-163010.h264	0.4893470646784856	0.008375363222381773
Taxa_Copepoda_Type_Copepod_1_ID_21_20200702-163010.h264	0.5360696411132813	0.009175038088285006
Taxa_Copepoda_Type_Copepod_1_ID_21_20200702-163010.h264	0.515383415222168	0.008820985375917877
Taxa_Copepoda_Type_Copepod_1_ID_21_20200702-163010.h264	0.5356407183867234	0.00916769691084969
Taxa_Copepoda_Type_Copepod_1_ID_21_20200702-163010.h264	0.5378281949116633	0.009205136412911161
Taxa_Copepoda_Type_Copepod_1_ID_21_20200702-163010.h264	0.536246381172767	0.009178063062380051
Taxa_Copepoda_Type_Copepod_1_ID_21_20200702-163010.h264	0.5418946853050819	0.009274735960029286
Taxa_Copepoda_Type_Copepod_1_ID_21_20200702-163010.h264	0.5287178553067721	0.009049209446596675
Taxa_Copepoda_Type_Copepod_1_ID_21_20200702-163010.h264	0.5504188838371864	0.009420630896444153
Taxa_Copepoda_Type_Copepod_1_ID_21_20200702-163010.h264	0.5587778333517222	0.009563697532366014
Taxa_Copepoda_Type_Copepod_1_ID_21_20200702-163010.h264	0.5552022911952093	0.009502500753148773
Taxa_Copepoda_Type_Copepod_1_ID_21_20200702-163010.h264	0.5629277317340557	0.009634724639294415
Taxa_Copepoda_Type_Copepod_1_ID_21_20200702-163010.h264	0.486888993703402	0.008333292392231304
Taxa_Copepoda_Type_Copepod_1_ID_21_20200702-163010.h264	0.5052527233270498	0.008647594687712968
Taxa_Copepoda_Type_Copepod_1_ID_21_20200702-163010.h264	0.49260970445779656	0.008431204557066134
Taxa_Copepoda_Type_Copepod_1_ID_21_20200702-163010.h264	0.49115334547483	0.00840627841293459
Taxa_Copepoda_Type_Copepod_1_ID_21_20200702-163010.h264	0.5041817059883704	0.008629263814031724
Taxa_Copepoda_Type_Copepod_1_ID_21_20200702-163010.h264	0.5002903560491708	0.00856266186314927
Taxa_Copepoda_Type_Copepod_1_ID_21_20200702-163010.h264	0.4923411992880014	0.008426608987813871
Taxa_Copepoda_Type_Copepod_1_ID_21_20200702-163010.h264	0.512693401483389	0.008774944756158004
Taxa_Copepoda_Type_Copepod_1_ID_21_20200702-163010.h264	0.5097771252118625	0.008725031566126107
Taxa_Copepoda_Type_Copepod_1_ID_21_20200702-163010.h264	0.5169188077633198	0.00884726420979528
Taxa_Copepoda_Type_Copepod_1_ID_21_20200702-163010.h264	0.5368930134406457	0.009189130422349513
Taxa_Copepoda_Type_Copepod_1_ID_21_20200702-163010.h264	0.4429104258463933	0.007580582288524808
Taxa_Copepoda_Type_Copepod_1_ID_21_20200702-163010.h264	0.47777013375208927	0.008177219596910758
Taxa_Copepoda_Type_Copepod_1_ID_21_20200702-163010.h264	0.4408629637498122	0.007545539187256402
Taxa_Copepoda_Type_Copepod_1_ID_21_20200702-163010.h264	0.4673826235991258	0.007999433365446576
Taxa_Copepoda_Type_Copepod_1_ID_21_20200702-163010.h264	0.43494060479677643	0.007444175735944828
Taxa_Copepoda_Type_Copepod_1_ID_21_20200702-163010.h264	0.45292754576756405	0.007752029148714077
Taxa_Copepoda_Type_Copepod_1_ID_21_20200702-163010.h264	0.4492606628858126	0.007689269037853332
Taxa_Copepoda_Type_Copepod_1_ID_21_20200702-163010.h264	0.4428412837248582	0.0075793988945216115
Taxa_Copepoda_Type_Copepod_1_ID_21_20200702-163010.h264	0.43216600784888637	0.007396687442029017
Taxa_Copepoda_Type_Copepod_1_ID_21_20200702-163010.h264	0.444449180823106	0.007606918671780084
Taxa_Copepoda_Type_Copepod_1_ID_21_20200702-163010.h264	0.4552699554883517	0.007792120392012173
Taxa_Copepoda_Type_Copepod_1_ID_21_20200702-163010.h264	0.4609544955767118	0.007889413481986029
Taxa_Copepoda_Type_Copepod_1_ID_21_20200702-163010.h264	0.473587851524353	0.008105638228012964
Taxa_Copepoda_Type_Copepod_1_ID_21_20200702-163010.h264	0.45474407709561865	0.007783119781059627
Taxa_Copepoda_Type_Copepod_1_ID_21_20200702-163010.h264	0.45306932302621694	0.007754455721025636
Taxa_Copepoda_Type_Copepod_1_ID_21_20200702-163010.h264	0.457053548005911	0.007822647263947323
Taxa_Copepoda_Type_Copepod_1_ID_21_20200702-163010.h264	0.4529288842127873	0.00775205205671886
Taxa_Copepoda_Type_Copepod_1_ID_21_20200702-163010.h264	0.4556583331181453	0.007798767624522102
Taxa_Copepoda_Type_Copepod_1_ID_21_20200702-163010.h264	0.45434861549964317	0.007776351303743893
Taxa_Copepoda_Type_Copepod_1_ID_21_20200702-163010.h264	0.4566912210904635	0.007816445899432933
Taxa_Copepoda_Type_Copepod_1_ID_21_20200702-163010.h264	0.46196818828582764	0.007906763222584358
Taxa_Copepoda_Type_Copepod_1_ID_21_20200702-163010.h264	0.4613425794014564	0.007896055685909542
Taxa_Copepoda_Type_Copepod_1_ID_21_20200702-163010.h264	0.43935675584352935	0.0075197598596296366
Taxa_Copepoda_Type_Copepod_1_ID_21_20200702-163010.h264	0.4539215535383958	0.007769041974022544
Taxa_Copepoda_Type_Copepod_1_ID_21_20200702-163010.h264	0.4527653327355018	0.0077492528102807035
Taxa_Copepoda_Type_Copepod_1_ID_21_20200702-163010.h264	0.45889978628892164	0.007854246342252697
Taxa_Copepoda_Type_Copepod_1_ID_21_20200702-163010.h264	0.45424297626201926	0.0077745432475614835
Taxa_Copepoda_Type_Copepod_1_ID_21_20200702-163010.h264	0.4507463370836698	0.00771469692316281
Taxa_Copepoda_Type_Copepod_1_ID_21_20200702-163010.h264	0.44350312856527474	0.007590726623521049
Taxa_Copepoda_Type_Copepod_1_ID_21_20200702-163010.h264	0.46681273973905124	0.0079896795839953
Taxa_Copepoda_Type_Copepod_1_ID_21_20200702-163010.h264	0.41032940461085393	0.007022945578916539
Taxa_Copepoda_Type_Copepod_1_ID_21_20200702-163010.h264	0.4780584217951848	0.008182153757648355
Taxa_Copepoda_Type_Copepod_1_ID_21_20200702-163010.h264	0.4216566012455867	0.00721681490593408
Taxa_Copepoda_Type_Copepod_1_ID_21_20200702-163010.h264	0.4351652350792518	0.007448020369625656
Taxa_Copepoda_Type_Copepod_1_ID_21_20200702-163010.h264	0.4386172158901508	0.00750710234888912
Taxa_Copepoda_Type_Copepod_1_ID_21_20200702-163010.h264	0.441580207164471	0.007557815084161138
Taxa_Copepoda_Type_Copepod_1_ID_21_20200702-163010.h264	0.4481971212533804	0.00767106611375978
Taxa_Copepoda_Type_Copepod_1_ID_21_20200702-163010.h264	0.4658819653437688	0.007973749022229889
Taxa_Copepoda_Type_Copepod_1_ID_21_20200702-163010.h264	0.455409643466656	0.007794511205486998
Taxa_Copepoda_Type_Copepod_1_ID_21_20200702-163010.h264	0.441267892397367	0.00755246969680109
Taxa_Copepoda_Type_Copepod_1_ID_21_20200702-163010.h264	0.46493372587057263	0.007957519538938647
Taxa_Copepoda_Type_Copepod_1_ID_21_20200702-163010.h264	0.4313622225247897	0.0073829303470589
Taxa_Copepoda_Type_Copepod_1_ID_21_20200702-163010.h264	0.4437878909477821	0.007595600441221655
Taxa_Copepoda_Type_Copepod_1_ID_21_20200702-163010.h264	0.43997498695666976	0.007530341122912233
Taxa_Copepoda_Type_Copepod_1_ID_21_20200702-163010.h264	0.4438566413292518	0.007596777130442964
Taxa_Copepoda_Type_Copepod_1_ID_21_20200702-163010.h264	0.43275857998774603	0.007406829542097961
Taxa_Copepoda_Type_Copepod_1_ID_21_20200702-163010.h264	0.4523483254359319	0.0077421155699611425
Taxa_Copepoda_Type_Copepod_1_ID_21_20200702-163010.h264	0.4378773168417124	0.007494438692098539
Taxa_Copepoda_Type_Copepod_1_ID_21_20200702-163010.h264	0.44346362810868484	0.007590050558014029
Taxa_Copepoda_Type_Copepod_1_ID_21_20200702-163010.h264	0.4569595303902259	0.007821038116294251
Taxa_Copepoda_Type_Copepod_1_ID_21_20200702-163010.h264	0.44553916490994966	0.007625574168651061
Taxa_Copepoda_Type_Copepod_1_ID_21_20200702-163010.h264	0.4348822028820331	0.007443176164711721
Taxa_Copepoda_Type_Copepod_1_ID_21_20200702-163010.h264	0.45925538833324725	0.007860332608011347
Taxa_Copepoda_Type_Copepod_1_ID_21_20200702-163010.h264	0.4528132229584914	0.007750072469866488
Taxa_Copepoda_Type_Copepod_1_ID_21_20200702-163010.h264	0.4292215915826651	0.007346292625164845
Taxa_Copepoda_Type_Copepod_1_ID_21_20200702-163010.h264	0.4331025930551382	0.007412717458059096
Taxa_Copepoda_Type_Copepod_1_ID_21_20200702-163010.h264	0.45650873551001914	0.007813322588536866
Taxa_Copepoda_Type_Copepod_1_ID_21_20200702-163010.h264	0.4415926122665405	0.007558027402254251
Taxa_Copepoda_Type_Copepod_1_ID_21_20200702-163010.h264	0.45683179048391487	0.007818851798667004
Taxa_Copepoda_Type_Copepod_1_ID_21_20200702-163010.h264	0.44324768139765813	0.00758635454699838
Taxa_Copepoda_Type_Copepod_1_ID_21_20200702-163010.h264	0.4903166539852436	0.0083919581162859
Taxa_Copepoda_Type_Copepod_1_ID_21_20200702-163010.h264	0.48963088035583496	0.008380220836859483
Taxa_Copepoda_Type_Copepod_1_ID_21_20200702-163010.h264	0.4924684821642362	0.00842878748319558
Taxa_Copepoda_Type_Copepod_1_ID_21_20200702-163010.h264	0.5033061995873085	0.008614279185244319
Taxa_Copepoda_Type_Copepod_1_ID_21_20200702-163010.h264	0.514060900761531	0.008798350032264665
Taxa_Copepoda_Type_Copepod_1_ID_21_20200702-163010.h264	0.49739040228036735	0.008513028039029364
Taxa_Copepoda_Type_Copepod_1_ID_21_20200702-163010.h264	0.4772538856359629	0.008168383811846288
Taxa_Copepoda_Type_Copepod_1_ID_21_20200702-163010.h264	0.45941975593566897	0.007863145822745103
Taxa_Copepoda_Type_Copepod_1_ID_21_20200702-163010.h264	0.4602768179086539	0.007877814768051961
Taxa_Copepoda_Type_Copepod_1_ID_21_20200702-163010.h264	0.4581620091658372	0.007841619003030676
Taxa_Copepoda_Type_Copepod_1_ID_21_20200702-163010.h264	0.4595529149128841	0.007865424889855132
Taxa_Copepoda_Type_Copepod_1_ID_21_20200702-163010.h264	0.48157863066746637	0.008242403486423943
Taxa_Copepoda_Type_Copepod_1_ID_21_20200702-163010.h264	0.473365734907297	0.008101836616682583
Taxa_Copepoda_Type_Copepod_1_ID_21_20200702-163010.h264	0.47695253959068884	0.008163226158379097
Taxa_Copepoda_Type_Copepod_1_ID_21_20200702-163010.h264	0.4996774460719182	0.008552171673153985
Taxa_Copepoda_Type_Copepod_1_ID_21_20200702-163010.h264	0.5151179786828848	0.008816442327457067
Taxa_Copepoda_Type_Copepod_1_ID_21_20200702-163010.h264	0.5171339709942158	0.008850946811247155
Taxa_Copepoda_Type_Copepod_1_ID_21_20200702-163010.h264	0.4812252158385057	0.008236354655697501
Taxa_Copepoda_Type_Copepod_1_ID_21_20200702-163010.h264	0.508467897268442	0.008702623626325257
Taxa_Copepoda_Type_Copepod_1_ID_21_20200702-163010.h264	0.4942708782049326	0.008459636184661347
Taxa_Copepoda_Type_Copepod_1_ID_21_20200702-163010.h264	0.47991536763998177	0.008213936099991995
Taxa_Copepoda_Type_Copepod_1_ID_21_20200702-163010.h264	0.5080135114376362	0.008694846638067235
Taxa_Copepoda_Type_Copepod_1_ID_21_20200702-163010.h264	0.5124197710477388	0.008770261466009377
Taxa_Copepoda_Type_Copepod_1_ID_21_20200702-163010.h264	0.5267004919052124	0.009014681496069982
Taxa_Copepoda_Type_Copepod_1_ID_21_20200702-163010.h264	0.5337886366477379	0.009135997819547822
Taxa_Copepoda_Type_Copepod_1_ID_21_20200702-163010.h264	0.5257620459336501	0.008998619632325934
Taxa_Copepoda_Type_Copepod_1_ID_21_20200702-163010.h264	0.5438703610346868	0.009308550410016755
Taxa_Copepoda_Type_Copepod_1_ID_21_20200702-163010.h264	0.5328382099591769	0.009119730901224372
Taxa_Copepoda_Type_Copepod_1_ID_21_20200702-163010.h264	0.5464355076276339	0.009352453880549888
Taxa_Copepoda_Type_Copepod_1_ID_21_20200702-163010.h264	0.5374301870052631	0.009198324354513157
Taxa_Copepoda_Type_Copepod_1_ID_21_20200702-163010.h264	0.5390366477232713	0.009225819547571375
Taxa_Copepoda_Type_Copepod_1_ID_21_20200702-163010.h264	0.5385050238095798	0.009216720599817808
Taxa_Copepoda_Type_Copepod_1_ID_21_20200702-163010.h264	0.5301734634546134	0.009074122739896268
Taxa_Copepoda_Type_Copepod_1_ID_21_20200702-163010.h264	0.5398665164067195	0.009240023069268853
Taxa_Copepoda_Type_Copepod_1_ID_21_20200702-163010.h264	0.5557480503962591	0.009511841631782127
Taxa_Copepoda_Type_Copepod_1_ID_21_20200702-163010.h264	0.5386361587964571	0.009218965025554747
Taxa_Copepoda_Type_Copepod_1_ID_21_20200702-163010.h264	0.5668940346057598	0.009702609438444736
Taxa_Copepoda_Type_Copepod_1_ID_21_20200702-163010.h264	0.5800107977940486	0.009927107885321217
Taxa_Copepoda_Type_Copepod_1_ID_21_20200702-163010.h264	0.5680274039048415	0.009722007489909788
Taxa_Copepoda_Type_Copepod_1_ID_21_20200702-163010.h264	0.5766792444082407	0.009870087067756427
Taxa_Copepoda_Type_Copepod_1_ID_21_20200702-163010.h264	0.5692549866896409	0.009743018041418854
Taxa_Copepoda_Type_Copepod_1_ID_21_20200702-163010.h264	0.5591194306887113	0.009569544102172175
Taxa_Copepoda_Type_Copepod_1_ID_21_20200702-163010.h264	0.5590115063007062	0.009567696934762086
Taxa_Copepoda_Type_Copepod_1_ID_21_20200702-163010.h264	0.5730771945073054	0.009808436598298113
Taxa_Copepoda_Type_Copepod_1_ID_21_20200702-163010.h264	0.5663225511404184	0.009692828279134084
Taxa_Copepoda_Type_Copepod_1_ID_21_20200702-163010.h264	0.5844490821544941	0.010003070829182687
Taxa_Copepoda_Type_Copepod_1_ID_21_20200702-163010.h264	0.592779956964346	0.010145656955735922
Taxa_Copepoda_Type_Copepod_1_ID_21_20200702-163010.h264	0.575721309368427	0.009853691641113462
Taxa_Copepoda_Type_Copepod_1_ID_21_20200702-163010.h264	0.5724463624220628	0.00979763966453146
Taxa_Copepoda_Type_Copepod_1_ID_21_20200702-163010.h264	0.5809069031935472	0.009942445073889559
Taxa_Copepoda_Type_Copepod_1_ID_21_20200702-163010.h264	0.5544424460484432	0.00948949571121374
Taxa_Copepoda_Type_Copepod_1_ID_21_20200702-163010.h264	0.5779044114626372	0.00989105627311052
Taxa_Copepoda_Type_Copepod_1_ID_21_20200702-163010.h264	0.5886702772287222	0.01007531820641467
Taxa_Copepoda_Type_Copepod_1_ID_21_20200702-163010.h264	0.5625649804335374	0.009628516011266314
Taxa_Copepoda_Type_Copepod_1_ID_21_20200702-163010.h264	0.607112354865441	0.010390961458273895
Taxa_Copepoda_Type_Copepod_1_ID_21_20200702-163010.h264	0.6153968737675594	0.010532754185637073
Taxa_Copepoda_Type_Copepod_1_ID_21_20200702-163010.h264	0.5781598259852483	0.009895427790901365
Taxa_Copepoda_Type_Copepod_1_ID_21_20200702-163010.h264	0.6086162449763372	0.010416701115941155
Taxa_Copepoda_Type_Copepod_1_ID_21_20200702-163010.h264	0.5842572601024921	0.009999787720984962
Taxa_Copepoda_Type_Copepod_1_ID_21_20200702-163010.h264	0.5918472891587477	0.01012969398752472
Taxa_Copepoda_Type_Copepod_1_ID_21_20200702-163010.h264	0.5834011121896597	0.009985134420169177
Taxa_Copepoda_Type_Copepod_1_ID_21_20200702-163010.h264	0.6028846960801345	0.010318603452140763
Taxa_Copepoda_Type_Copepod_1_ID_21_20200702-163010.h264	0.591804001881526	0.01012895310912612
Taxa_Copepoda_Type_Copepod_1_ID_21_20200702-163010.h264	0.5973227053422194	0.01022340784143414
Taxa_Copepoda_Type_Copepod_1_ID_21_20200702-163010.h264	0.5972202653151292	0.01022165454097048
Taxa_Copepoda_Type_Copepod_1_ID_21_20200702-163010.h264	0.6029091798342191	0.01031902250100875
Taxa_Copepoda_Type_Copepod_1_ID_21_20200702-163010.h264	0.5892539046360896	0.010085307213963841
Taxa_Copepoda_Type_Copepod_1_ID_21_20200702-163010.h264	0.5957682807628926	0.010196803266903354
Taxa_Copepoda_Type_Copepod_1_ID_21_20200702-163010.h264	0.5948711307232196	0.010181448198916645
Taxa_Copepoda_Type_Copepod_1_ID_21_20200702-163010.h264	0.6002591235821064	0.010273665769001437
Taxa_Copepoda_Type_Copepod_1_ID_21_20200702-163010.h264	0.6175126618605393	0.010568966712613077
Taxa_Copepoda_Type_Copepod_1_ID_21_20200702-163010.h264	0.6124548405867357	0.010482400156196054
Taxa_Copepoda_Type_Copepod_1_ID_21_20200702-163010.h264	0.5875768654163067	0.010056604042702174
Taxa_Copepoda_Type_Copepod_1_ID_21_20200702-163010.h264	0.5817078810471755	0.009956154117922812
Taxa_Copepoda_Type_Copepod_1_ID_21_20200702-163010.h264	0.5862993357731746	0.010034738631502413
Taxa_Copepoda_Type_Copepod_1_ID_21_20200702-163010.h264	0.5962793056781476	0.010205549654875988
Taxa_Copepoda_Type_Copepod_1_ID_21_20200702-163010.h264	0.6107785848470835	0.01045371039449816
Taxa_Copepoda_Type_Copepod_1_ID_21_20200702-163010.h264	0.6409443979996902	0.010970009888840851
Taxa_Copepoda_Type_Copepod_1_ID_21_20200702-163010.h264	0.5790943219111516	0.00991142204809471
Taxa_Copepoda_Type_Copepod_1_ID_21_20200702-163010.h264	0.6000174199617826	0.010269528918576664
Taxa_Copepoda_Type_Copepod_1_ID_21_20200702-163010.h264	0.5558619161752554	0.009513790488384178
Taxa_Copepoda_Type_Copepod_1_ID_21_20200702-163010.h264	0.5704440483680139	0.009763369289375622
Taxa_Copepoda_Type_Copepod_1_ID_21_20200702-163010.h264	0.5819956794151893	0.009961079897683047
Taxa_Copepoda_Type_Copepod_1_ID_21_20200702-163010.h264	0.5733660375154935	0.009813380257476717
Taxa_Copepoda_Type_Copepod_1_ID_21_20200702-163010.h264	0.5905562444833609	0.01010759726134983
Taxa_Copepoda_Type_Copepod_1_ID_21_20200702-163010.h264	0.5964318884336032	0.010208161167421285
Taxa_Copepoda_Type_Copepod_1_ID_21_20200702-163010.h264	0.5883801937103271	0.010070353315426753
Taxa_Copepoda_Type_Copepod_1_ID_21_20200702-163010.h264	0.5847915282616248	0.010008931926016271
Taxa_Copepoda_Type_Copepod_1_ID_21_20200702-163010.h264	0.5833507735912616	0.009984272855696594
Taxa_Copepoda_Type_Copepod_1_ID_21_20200702-163010.h264	0.6035562038421631	0.0103300965657601
Taxa_Copepoda_Type_Copepod_1_ID_21_20200702-163010.h264	0.598742632499108	0.010247710440850117
Taxa_Copepoda_Type_Copepod_1_ID_21_20200702-163010.h264	0.5956364602309007	0.010194547107798107
Taxa_Copepoda_Type_Copepod_1_ID_21_20200702-163010.h264	0.6014229180262639	0.01029358455852644
Taxa_Copepoda_Type_Copepod_1_ID_21_20200702-163010.h264	0.5678859857412485	0.009719587063648292
Taxa_Copepoda_Type_Copepod_1_ID_21_20200702-163010.h264	0.5440522590050331	0.00931166366373999
Taxa_Copepoda_Type_Copepod_1_ID_21_20200702-163010.h264	0.5789169942415677	0.009908387016826833
Taxa_Copepoda_Type_Copepod_1_ID_21_20200702-163010.h264	0.5132213365114652	0.008783980567215462
Taxa_Copepoda_Type_Copepod_1_ID_21_20200702-163010.h264	0.5562374643179087	0.009520218139287284
Taxa_Copepoda_Type_Copepod_1_ID_21_20200702-163010.h264	0.5377300966702975	0.00920345742378009
Taxa_Copepoda_Type_Copepod_1_ID_21_20200702-163010.h264	0.5589722017141489	0.00956702422164601
Taxa_Copepoda_Type_Copepod_1_ID_21_20200702-163010.h264	0.5558803932483379	0.009514106730596553
Taxa_Copepoda_Type_Copepod_1_ID_21_20200702-163010.h264	0.5824630253131573	0.009969078702475192
Taxa_Copepoda_Type_Copepod_1_ID_21_20200702-163010.h264	0.5465586772331825	0.009354561975721778
Taxa_Copepoda_Type_Copepod_1_ID_21_20200702-163010.h264	0.5631918951181265	0.009639245897214089
Taxa_Copepoda_Type_Copepod_1_ID_21_20200702-163010.h264	0.5740099276029147	0.009824400683972964
Taxa_Copepoda_Type_Copepod_1_ID_21_20200702-163010.h264	0.5678259189312275	0.009718558997092163
Taxa_Copepoda_Type_Copepod_1_ID_21_20200702-163010.h264	0.5678521655156062	0.009719008217478646
Taxa_Copepoda_Type_Copepod_1_ID_21_20200702-163010.h264	0.5847267605708195	0.010007823402077488
Taxa_Copepoda_Type_Copepod_1_ID_21_20200702-163010.h264	0.6199188599219689	0.010610149717895237
Taxa_Copepoda_Type_Copepod_1_ID_21_20200702-163010.h264	0.5645710813082182	0.009662851199313734
Taxa_Copepoda_Type_Copepod_1_ID_21_20200702-163010.h264	0.5546997539813702	0.009493899635450375
Taxa_Copepoda_Type_Copepod_1_ID_21_20200702-163010.h264	0.5439468482824472	0.009309859518680347
Taxa_Copepoda_Type_Copepod_1_ID_21_20200702-163010.h264	0.5155422331736638	0.008823703606241552
Taxa_Copepoda_Type_Copepod_1_ID_21_20200702-163010.h264	0.5519336120898907	0.009446556053076975
Taxa_Copepoda_Type_Copepod_1_ID_21_20200702-163010.h264	0.5665180294330303	0.009696173965296095
Taxa_Copepoda_Type_Copepod_1_ID_21_20200702-163010.h264	0.555757713317871	0.009512007016402023
Taxa_Copepoda_Type_Copepod_1_ID_21_20200702-163010.h264	0.5571091512533335	0.009535137396451284
Taxa_Copepoda_Type_Copepod_1_ID_21_20200702-163010.h264	0.5598854783865121	0.009582655303153765
Taxa_Copepoda_Type_Copepod_1_ID_21_20200702-163010.h264	0.5764294448265662	0.009865811651839307
Taxa_Copepoda_Type_Copepod_1_ID_21_20200702-163010.h264	0.569591164955726	0.009748771861742235
Taxa_Copepoda_Type_Copepod_1_ID_21_20200702-163010.h264	0.5662197193732629	0.009691068273888537
Taxa_Copepoda_Type_Copepod_1_ID_21_20200702-163010.h264	0.5859289455413819	0.010028399260227498
Taxa_Copepoda_Type_Copepod_1_ID_21_20200702-163010.h264	0.5282861577547514	0.009041820776956323
Taxa_Copepoda_Type_Copepod_1_ID_21_20200702-163010.h264	0.5377949622961191	0.009204567623914346
Taxa_Copepoda_Type_Copepod_1_ID_21_20200702-163010.h264	0.5130817138231718	0.008781590871204286
Taxa_Copepoda_Type_Copepod_1_ID_21_20200702-163010.h264	0.5418086330707257	0.009273263142941267
Taxa_Copepoda_Type_Copepod_1_ID_21_20200702-163010.h264	0.5218226099014283	0.008931194669466753
Taxa_Copepoda_Type_Copepod_1_ID_21_20200702-163010.h264	0.5028896493178148	0.00860714976717029
Taxa_Copepoda_Type_Copepod_1_ID_21_20200702-163010.h264	0.5378817980106061	0.009206053850566142
Taxa_Copepoda_Type_Copepod_1_ID_21_20200702-163010.h264	0.5300948869265043	0.009072777872395939
Taxa_Copepoda_Type_Copepod_1_ID_21_20200702-163010.h264	0.5034526777267456	0.008616786214938532
Taxa_Copepoda_Type_Copepod_1_ID_21_20200702-163010.h264	0.5242093841846173	0.008972045229313642
Taxa_Copepoda_Type_Copepod_1_ID_21_20200702-163010.h264	0.5331430816650391	0.009124948897728554
Taxa_Copepoda_Type_Copepod_1_ID_21_20200702-163010.h264	0.527542602465703	0.009029094542201455
Taxa_Copepoda_Type_Copepod_1_ID_21_20200702-163010.h264	0.5255146294373733	0.008994385003831965
Taxa_Copepoda_Type_Copepod_1_ID_21_20200702-163010.h264	0.529358513538654	0.009060174558642348
Taxa_Copepoda_Type_Copepod_1_ID_21_20200702-163010.h264	0.5308878993988038	0.009086350585864142
Taxa_Copepoda_Type_Copepod_1_ID_21_20200702-163010.h264	0.5465199602567232	0.009353899319778532
Taxa_Copepoda_Type_Copepod_1_ID_21_20200702-163010.h264	0.5524767596905048	0.009455852233164409
Taxa_Copepoda_Type_Copepod_1_ID_21_20200702-163010.h264	0.5329348391752977	0.009121384747423364
Taxa_Copepoda_Type_Copepod_1_ID_21_20200702-163010.h264	0.5412110988910381	0.009263036115635077
Taxa_Copepoda_Type_Copepod_1_ID_21_20200702-163010.h264	0.5328640321584849	0.009120172858097145
Taxa_Copepoda_Type_Copepod_1_ID_21_20200702-163010.h264	0.5474184487416194	0.009369277295770024
Taxa_Copepoda_Type_Copepod_1_ID_21_20200702-163010.h264	0.5670366932795599	0.009705051096515543
Taxa_Copepoda_Type_Copepod_1_ID_21_20200702-163010.h264	0.5587891938136175	0.009563891971040761
Taxa_Copepoda_Type_Copepod_1_ID_21_20200702-163010.h264	0.5709449533315806	0.009771942470482822
Taxa_Copepoda_Type_Copepod_1_ID_21_20200702-163010.h264	0.5560203750316913	0.009516502572657794
Taxa_Copepoda_Type_Copepod_1_ID_21_20200702-163010.h264	0.5348482608795166	0.009154133695822497
Taxa_Copepoda_Type_Copepod_1_ID_21_20200702-163010.h264	0.5339314911915706	0.009138442830009573
Taxa_Copepoda_Type_Copepod_1_ID_21_20200702-163010.h264	0.5094885107187125	0.008720091818070272
Taxa_Copepoda_Type_Copepod_1_ID_21_20200702-163010.h264	0.5393021495525654	0.00923036371349583
Taxa_Copepoda_Type_Copepod_1_ID_21_20200702-163010.h264	0.5704021321810209	0.009762651877713626
Taxa_Copepoda_Type_Copepod_1_ID_21_20200702-163010.h264	0.5523206512744611	0.009453180377582122
Taxa_Copepoda_Type_Copepod_1_ID_21_20200702-163010.h264	0.5554221879518949	0.009506264370715124
Taxa_Copepoda_Type_Copepod_1_ID_21_20200702-163010.h264	0.5441044583687416	0.009312557075926538
Taxa_Copepoda_Type_Copepod_1_ID_21_20200702-163010.h264	0.5580847798860991	0.009551835655742849
Taxa_Copepoda_Type_Copepod_1_ID_21_20200702-163010.h264	0.5706655773749718	0.00976716084353317
Taxa_Copepoda_Type_Copepod_1_ID_21_20200702-163010.h264	0.5204520419927744	0.008907736872568638
Taxa_Copepoda_Type_Copepod_1_ID_21_20200702-163010.h264	0.5274500538752629	0.009027510537480462
Taxa_Copepoda_Type_Copepod_1_ID_21_20200702-163010.h264	0.5452153026140654	0.009331569602433042
Taxa_Copepoda_Type_Copepod_1_ID_21_20200702-163010.h264	0.5380190049684965	0.009208402200422345
Taxa_Copepoda_Type_Copepod_1_ID_21_20200702-163010.h264	0.546496455852802	0.009353497032865267
Taxa_Copepoda_Type_Copepod_1_ID_21_20200702-163010.h264	0.5192599769739005	0.008887334221284066
Taxa_Copepoda_Type_Copepod_1_ID_21_20200702-163010.h264	0.49039813591883735	0.008393352710918563
Taxa_Copepoda_Type_Copepod_1_ID_21_20200702-163010.h264	0.5365264753194956	0.00918285698142983
Taxa_Copepoda_Type_Copepod_1_ID_21_20200702-163010.h264	0.4770611821688139	0.008165085617889315
Taxa_Copepoda_Type_Copepod_1_ID_21_20200702-163010.h264	0.5338338173352755	0.009136771104392215
Taxa_Copepoda_Type_Copepod_1_ID_21_20200702-163010.h264	0.5519834936582125	0.009447409795304023
Taxa_Copepoda_Type_Copepod_1_ID_21_20200702-163010.h264	0.5509491693056546	0.009429706936192935
Taxa_Copepoda_Type_Copepod_1_ID_21_20200702-163010.h264	0.5654016355367807	0.009677066454379516
Taxa_Copepoda_Type_Copepod_1_ID_21_20200702-163010.h264	0.5501751562265249	0.009416459404646292
Taxa_Copepoda_Type_Copepod_1_ID_21_20200702-163010.h264	0.5620155649918777	0.009619112554668675
Taxa_Copepoda_Type_Copepod_1_ID_21_20200702-163010.h264	0.5553459945091834	0.009504960290637948
Taxa_Copepoda_Type_Copepod_1_ID_21_20200702-163010.h264	0.504286365875831	0.008631055108259416
Taxa_Copepoda_Type_Copepod_1_ID_21_20200702-163010.h264	0.4819625685765193	0.008248974731405812
Taxa_Copepoda_Type_Copepod_1_ID_21_20200702-163010.h264	0.5079198202720056	0.008693243077732404
Taxa_Copepoda_Type_Copepod_1_ID_21_20200702-163010.h264	0.5378189890201275	0.009204978850536798
Taxa_Copepoda_Type_Copepod_1_ID_21_20200702-163010.h264	0.449173631301293	0.007687779458810592
Taxa_Copepoda_Type_Copepod_1_ID_21_20200702-163010.h264	0.5230785938409659	0.008952691317662685
Taxa_Copepoda_Type_Copepod_1_ID_21_20200702-163010.h264	0.5054386692780715	0.008650777224182378
Taxa_Copepoda_Type_Copepod_1_ID_21_20200702-163010.h264	0.5330707729779757	0.00912371130673843
Taxa_Copepoda_Type_Copepod_1_ID_21_20200702-163010.h264	0.5422317776313195	0.009280505424843738
Taxa_Copepoda_Type_Copepod_1_ID_21_20200702-163010.h264	0.5231512616230891	0.008953935054702872
Taxa_Copepoda_Type_Copepod_1_ID_21_20200702-163010.h264	0.5572590571183424	0.009537703092987015
Taxa_Copepoda_Type_Copepod_1_ID_21_20200702-163010.h264	0.546797148997967	0.009358643511695975
Taxa_Copepoda_Type_Copepod_1_ID_21_20200702-163010.h264	0.5780603240086483	0.009893724776301864
Taxa_Copepoda_Type_Copepod_1_ID_21_20200702-163010.h264	0.5370158239511343	0.009191232371471339
Taxa_Copepoda_Type_Copepod_1_ID_21_20200702-163010.h264	0.4525073066124549	0.00774483659394394
Taxa_Copepoda_Type_Copepod_1_ID_21_20200702-163010.h264	0.4697001578257634	0.008039098855094797
Taxa_Copepoda_Type_Copepod_1_ID_21_20200702-163010.h264	0.4817057829636794	0.00824457974687836
Taxa_Copepoda_Type_Copepod_1_ID_21_20200702-163010.h264	0.49558392561399023	0.008482109496085601
Taxa_Copepoda_Type_Copepod_1_ID_21_20200702-163010.h264	0.4461848178276649	0.007636624766665803
Taxa_Copepoda_Type_Copepod_1_ID_21_20200702-163010.h264	0.515798529111422	0.008828090209791646
Taxa_Copepoda_Type_Copepod_1_ID_21_20200702-163010.h264	0.4943439703721267	0.008460887185215244
Taxa_Copepoda_Type_Copepod_1_ID_21_20200702-163010.h264	0.4649666320360624	0.007958082740617222
Taxa_Copepoda_Type_Copepod_1_ID_21_20200702-163010.h264	0.5444313328082745	0.009318151657680082
Taxa_Copepoda_Type_Copepod_1_ID_21_20200702-163010.h264	0.5357923544370211	0.009170292220172092
Taxa_Copepoda_Type_Copepod_1_ID_21_20200702-163010.h264	0.5648110220982479	0.009666957878220011
Taxa_Copepoda_Type_Copepod_1_ID_21_20200702-163010.h264	0.496732376905588	0.008501765681653334
Taxa_Copepoda_Type_Copepod_1_ID_21_20200702-163010.h264	0.45880478932307317	0.007852620432644907
Taxa_Copepoda_Type_Copepod_1_ID_21_20200702-163010.h264	0.5019941968184252	0.00859182375323843
Taxa_Copepoda_Type_Copepod_1_ID_21_20200702-163010.h264	0.4592197399873	0.007859722472859557
Taxa_Copepoda_Type_Copepod_1_ID_21_20200702-163010.h264	0.46571994818173923	0.00797097603618746
Taxa_Copepoda_Type_Copepod_1_ID_21_20200702-163010.h264	0.4541675010094276	0.007773251459584434
Taxa_Copepoda_Type_Copepod_1_ID_21_20200702-163010.h264	0.5198285550337571	0.008897065653462382
Taxa_Copepoda_Type_Copepod_1_ID_21_20200702-163010.h264	0.522889709839454	0.008949458495329117
Taxa_Copepoda_Type_Copepod_1_ID_21_20200702-163010.h264	0.5218469957204965	0.008931612042139268
Taxa_Copepoda_Type_Copepod_1_ID_21_20200702-163010.h264	0.5103613075843224	0.008735030072116288
Taxa_Copepoda_Type_Copepod_1_ID_21_20200702-163010.h264	0.5098750275831956	0.008726707202866233
Taxa_Copepoda_Type_Copepod_1_ID_21_20200702-163010.h264	0.47268058153299186	0.008090109953160823
Taxa_Copepoda_Type_Copepod_1_ID_21_20200702-163010.h264	0.47584388256073	0.008144251066904803
Taxa_Copepoda_Type_Copepod_1_ID_21_20200702-163010.h264	0.5022699818244347	0.00859654391968744
Taxa_Copepoda_Type_Copepod_1_ID_21_20200702-163010.h264	0.48204995925609884	0.008250470456498614
Taxa_Copepoda_Type_Copepod_1_ID_21_20200702-163010.h264	0.49628827425149774	0.008494164693919865
Taxa_Copepoda_Type_Copepod_1_ID_21_20200702-163010.h264	0.5249862373792208	0.008985341370528971
Taxa_Copepoda_Type_Copepod_1_ID_21_20200702-163010.h264	0.4782706143305852	0.008185785514504247
Taxa_Copepoda_Type_Copepod_1_ID_21_20200702-163010.h264	0.4854873803945688	0.008309303241368582
Taxa_Copepoda_Type_Copepod_1_ID_21_20200702-163010.h264	0.47326652673574593	0.008100138630669497
Taxa_Copepoda_Type_Copepod_1_ID_21_20200702-163010.h264	0.5160821162737333	0.00883294391314659
Taxa_Copepoda_Type_Copepod_1_ID_21_20200702-163010.h264	0.5138721799850464	0.008795120003590218
Taxa_Copepoda_Type_Copepod_1_ID_21_20200702-163010.h264	0.5356732001671425	0.009168252849014555
Taxa_Copepoda_Type_Copepod_1_ID_21_20200702-163010.h264	0.539604931978079	0.009235545951163276
Taxa_Copepoda_Type_Copepod_1_ID_21_20200702-163010.h264	0.5396732253294725	0.009236714818139048
Taxa_Copepoda_Type_Copepod_1_ID_21_20200702-163010.h264	0.5344127438618587	0.009146679654558735
Taxa_Copepoda_Type_Copepod_1_ID_21_20200702-163010.h264	0.5401474266785842	0.00924483095661423
Taxa_Copepoda_Type_Copepod_1_ID_21_20200702-163010.h264	0.4864777319247906	0.008326253488712762
Taxa_Copepoda_Type_Copepod_1_ID_21_20200702-163010.h264	0.48266515438373275	0.00826099975772158
Taxa_Copepoda_Type_Copepod_1_ID_21_20200702-163010.h264	0.48369761797098015	0.0082786707691187
Taxa_Copepoda_Type_Copepod_1_ID_21_20200702-163010.h264	0.5033085500277006	0.008614319413935645
Taxa_Copepoda_Type_Copepod_1_ID_21_20200702-163010.h264	0.50612845824315	0.008662583227623144
Taxa_Copepoda_Type_Copepod_1_ID_21_20200702-163010.h264	0.5015774833239042	0.008584691541505284
Taxa_Copepoda_Type_Copepod_1_ID_21_20200702-163010.h264	0.5121254110336304	0.00876522338115252
Taxa_Copepoda_Type_Copepod_1_ID_21_20200702-163010.h264	0.5069964236479539	0.008677438789359213
Taxa_Copepoda_Type_Copepod_1_ID_21_20200702-163010.h264	0.4737356028190026	0.008108167048248315
Taxa_Copepoda_Type_Copepod_1_ID_21_20200702-163010.h264	0.5169924548956064	0.008848524708790186
Taxa_Copepoda_Type_Copepod_1_ID_21_20200702-163010.h264	0.5000546591098493	0.008558627819380112
Taxa_Copepoda_Type_Copepod_1_ID_21_20200702-163010.h264	0.49120025634765624	0.008407081310565655
Taxa_Copepoda_Type_Copepod_1_ID_21_20200702-163010.h264	0.49892804732689494	0.008539345425402625
Taxa_Copepoda_Type_Copepod_1_ID_21_20200702-163010.h264	0.5236911447231586	0.008963175361607907
Taxa_Copepoda_Type_Copepod_1_ID_21_20200702-163010.h264	0.5188206078455998	0.008879814249665073
Taxa_Copepoda_Type_Copepod_1_ID_21_20200702-163010.h264	0.4870524146006658	0.008336089403742164
Taxa_Copepoda_Type_Copepod_1_ID_21_20200702-163010.h264	0.5068829822540283	0.008675497196270868
Taxa_Copepoda_Type_Copepod_1_ID_21_20200702-163010.h264	0.49037907123565677	0.008393026411533356
Taxa_Copepoda_Type_Copepod_1_ID_21_20200702-163010.h264	0.5048627787369948	0.008640920636075489
Taxa_Copepoda_Type_Copepod_1_ID_21_20200702-163010.h264	0.4735516808583186	0.008105019153151993
Taxa_Copepoda_Type_Copepod_1_ID_21_20200702-163010.h264	0.4936969463641827	0.008449813120463896
Taxa_Copepoda_Type_Copepod_1_ID_21_20200702-163010.h264	0.488801468702463	0.00836602513740754
Taxa_Copepoda_Type_Copepod_1_ID_21_20200702-163010.h264	0.5027056947121253	0.008604001313342146
Taxa_Copepoda_Type_Copepod_1_ID_21_20200702-163010.h264	0.5189797196021447	0.00888253750857517
Taxa_Copepoda_Type_Copepod_1_ID_21_20200702-163010.h264	0.47371957412132853	0.00810789271092274
Taxa_Copepoda_Type_Copepod_1_ID_21_20200702-163010.h264	0.4854844749890841	0.008309253514236246
Taxa_Copepoda_Type_Copepod_1_ID_21_20200702-163010.h264	0.5373368875796979	0.009196727498960213
Taxa_Copepoda_Type_Copepod_1_ID_21_20200702-163010.h264	0.5121982746857864	0.008766470470583652
Taxa_Copepoda_Type_Copepod_1_ID_21_20200702-163010.h264	0.5336916809815627	0.009134338386030593
Taxa_Copepoda_Type_Copepod_1_ID_21_20200702-163010.h264	0.5424831441732554	0.00928480765988841
Taxa_Copepoda_Type_Copepod_1_ID_21_20200702-163010.h264	0.4924846087969266	0.008429063496716628
Taxa_Copepoda_Type_Copepod_1_ID_21_20200702-163010.h264	0.5134989496377799	0.008788732022646618
Taxa_Copepoda_Type_Copepod_1_ID_21_20200702-163010.h264	0.5039957273923433	0.008626080718830491
Taxa_Copepoda_Type_Copepod_1_ID_21_20200702-163010.h264	0.510760360130897	0.00874186000993266
Taxa_Copepoda_Type_Copepod_1_ID_21_20200702-163010.h264	0.5370059325144841	0.009191063075728671
Taxa_Copepoda_Type_Copepod_1_ID_21_20200702-163010.h264	0.5128479429391715	0.008777589792612742
Taxa_Copepoda_Type_Copepod_1_ID_21_20200702-163010.h264	0.489456392801725	0.008377234415260294
Taxa_Copepoda_Type_Copepod_1_ID_21_20200702-163010.h264	0.5754596270047702	0.009849212846812413
Taxa_Copepoda_Type_Copepod_1_ID_21_20200702-163010.h264	0.509278146303617	0.008716491350196523
Taxa_Copepoda_Type_Copepod_1_ID_21_20200702-163010.h264	0.5219128733414871	0.008932739562960068
Taxa_Copepoda_Type_Copepod_1_ID_21_20200702-163010.h264	0.5493656906714807	0.009402605090338804
Taxa_Copepoda_Type_Copepod_1_ID_21_20200702-163010.h264	0.5422426157731276	0.0092806909238093
Taxa_Copepoda_Type_Copepod_1_ID_21_20200702-163010.h264	0.5300570187201867	0.00907212974348012
Taxa_Copepoda_Type_Copepod_1_ID_21_20200702-163010.h264	0.5395746700580304	0.009235028006762444
Taxa_Copepoda_Type_Copepod_1_ID_21_20200702-163010.h264	0.45791067526890683	0.007837317326717828
Taxa_Copepoda_Type_Copepod_1_ID_21_20200702-163010.h264	0.50171178487631	0.008586990164229152
Taxa_Copepoda_Type_Copepod_1_ID_21_20200702-163010.h264	0.4675893970636221	0.008002972372819687
Taxa_Copepoda_Type_Copepod_1_ID_21_20200702-163010.h264	0.49122457687671367	0.008407497565774523
Taxa_Copepoda_Type_Copepod_1_ID_21_20200702-163010.h264	0.5556810628450833	0.009510695114079312
Taxa_Copepoda_Type_Copepod_1_ID_21_20200702-163010.h264	0.5330980968475342	0.009124178965275105
Taxa_Copepoda_Type_Copepod_1_ID_21_20200702-163010.h264	0.5361390770398654	0.00917622651087462
Taxa_Copepoda_Type_Copepod_1_ID_21_20200702-163010.h264	0.5673752872760479	0.009710846262993898
Taxa_Copepoda_Type_Copepod_1_ID_16_20200702-161315.h264	0.4828025245666504	0.008263350901236902
Taxa_Copepoda_Type_Copepod_1_ID_16_20200702-161315.h264	0.5419611505361703	0.009275873538022915
Taxa_Copepoda_Type_Copepod_1_ID_16_20200702-161315.h264	0.5382732116259061	0.009212753045135701
Taxa_Copepoda_Type_Copepod_1_ID_16_20200702-161315.h264	0.52633927491995	0.009008499128437606
Taxa_Copepoda_Type_Copepod_1_ID_16_20200702-161315.h264	0.5436843497936542	0.009305366756083696
Taxa_Copepoda_Type_Copepod_1_ID_16_20200702-161315.h264	0.5442216539382935	0.009314562923174638
Taxa_Copepoda_Type_Copepod_1_ID_16_20200702-161315.h264	0.5574056984828069	0.009540212916340348
Taxa_Copepoda_Type_Copepod_1_ID_16_20200702-161315.h264	0.5326268988389236	0.009116114230127731
Taxa_Copepoda_Type_Copepod_1_ID_16_20200702-161315.h264	0.5392467183333177	0.009229414986858708
Taxa_Copepoda_Type_Copepod_1_ID_16_20200702-161315.h264	0.5308377893154438	0.009085492932514327
Taxa_Copepoda_Type_Copepod_1_ID_16_20200702-161315.h264	0.4453883449847882	0.007622992827624259
Taxa_Copepoda_Type_Copepod_1_ID_16_20200702-161315.h264	0.3692226505279541	0.0063193876724976766
Taxa_Copepoda_Type_Copepod_1_ID_16_20200702-161315.h264	0.4061255766795232	0.006950995447014916
Taxa_Copepoda_Type_Copepod_1_ID_16_20200702-161315.h264	0.41512861215151275	0.007105085861823969
Taxa_Copepoda_Type_Copepod_1_ID_16_20200702-161315.h264	0.42416269302368165	0.007259707630597629
Taxa_Copepoda_Type_Copepod_1_ID_16_20200702-161315.h264	0.4387829219377958	0.007509938471627659
Taxa_Copepoda_Type_Copepod_1_ID_16_20200702-161315.h264	0.41790160949413596	0.007152546777880404
Taxa_Copepoda_Type_Copepod_1_ID_16_20200702-161315.h264	0.43204789821918194	0.007394665950289845
Taxa_Copepoda_Type_Copepod_1_ID_16_20200702-161315.h264	0.4093029150596032	0.007005376815443208
Taxa_Copepoda_Type_Copepod_1_ID_16_20200702-161315.h264	0.39040782268230734	0.006681980042062568
Taxa_Copepoda_Type_Copepod_1_ID_16_20200702-161315.h264	0.3888660317200881	0.006655591696747662
Taxa_Copepoda_Type_Copepod_1_ID_16_20200702-161315.h264	0.44535044413346514	0.007622344139976615
Taxa_Copepoda_Type_Copepod_1_ID_16_20200702-161315.h264	0.44048444491166333	0.007539060691757315
Taxa_Copepoda_Type_Copepod_1_ID_16_20200702-161315.h264	0.41764443214123065	0.0071481450885710635
Taxa_Copepoda_Type_Copepod_1_ID_16_20200702-161315.h264	0.42153692465562087	0.007214766595067357
Taxa_Copepoda_Type_Copepod_1_ID_16_20200702-161315.h264	0.4243331325971163	0.007262624769450644
Taxa_Copepoda_Type_Copepod_1_ID_16_20200702-161315.h264	0.46141198268303507	0.00789724354976733
Taxa_Copepoda_Type_Copepod_1_ID_16_20200702-161315.h264	0.44235480785369874	0.007571072672880613
Taxa_Copepoda_Type_Copepod_1_ID_16_20200702-161315.h264	0.477508712548476	0.008172745272464301
Taxa_Copepoda_Type_Copepod_1_ID_16_20200702-161315.h264	0.5388873294683604	0.009223263908208476
Taxa_Copepoda_Type_Copepod_1_ID_16_20200702-161315.h264	0.5986483537233793	0.010246096823342455
Taxa_Copepoda_Type_Copepod_1_ID_16_20200702-161315.h264	0.5984004475520207	0.010241853813871124
Taxa_Copepoda_Type_Copepod_1_ID_16_20200702-161315.h264	0.5910681834587684	0.010116359293813536
Taxa_Copepoda_Type_Copepod_1_ID_16_20200702-161315.h264	0.5804454333965595	0.009934546840825731
Taxa_Copepoda_Type_Copepod_1_ID_16_20200702-161315.h264	0.5752726364135742	0.009846012430924636
Taxa_Copepoda_Type_Copepod_1_ID_16_20200702-161315.h264	0.5767054257026085	0.009870535170679262
Taxa_Copepoda_Type_Copepod_1_ID_16_20200702-161315.h264	0.5918003456409161	0.010128890531161833
Taxa_Copepoda_Type_Copepod_1_ID_16_20200702-161315.h264	0.5935316408597506	0.010158522314714962
Taxa_Copepoda_Type_Copepod_1_ID_16_20200702-161315.h264	0.6160984802246093	0.010544762449998121
Taxa_Copepoda_Type_Copepod_1_ID_16_20200702-161315.h264	0.5653986974862906	0.009677016168515358
Taxa_Copepoda_Type_Copepod_1_ID_16_20200702-161315.h264	0.5654923886519212	0.00967861972885019
Taxa_Copepoda_Type_Copepod_1_ID_16_20200702-161315.h264	0.5695136657127967	0.009747445432392098
Taxa_Copepoda_Type_Copepod_1_ID_16_20200702-161315.h264	0.574319859284621	0.00982970528390986
Taxa_Copepoda_Type_Copepod_1_ID_16_20200702-161315.h264	0.5836373967390794	0.009989178521111168
Taxa_Copepoda_Type_Copepod_1_ID_16_20200702-161315.h264	0.5549683570861816	0.009498496880898108
Taxa_Copepoda_Type_Copepod_1_ID_16_20200702-161315.h264	0.5527590736976037	0.009460684145978218
Taxa_Copepoda_Type_Copepod_1_ID_16_20200702-161315.h264	0.5557477239462045	0.009511836044463885
Taxa_Copepoda_Type_Copepod_1_ID_16_20200702-161315.h264	0.5778733987074632	0.009890525477877736
Taxa_Copepoda_Type_Copepod_1_ID_16_20200702-161315.h264	0.5774431375356821	0.009883161392437636
Taxa_Copepoda_Type_Copepod_1_ID_16_20200702-161315.h264	0.5832967787522536	0.009983348713259725
Taxa_Copepoda_Type_Copepod_1_ID_16_20200702-161315.h264	0.5756455729557918	0.009852395383281821
Taxa_Copepoda_Type_Copepod_1_ID_16_20200702-161315.h264	0.5964151741908147	0.010207875096727406
Taxa_Copepoda_Type_Copepod_1_ID_16_20200702-161315.h264	0.6091583479367769	0.01042597941661022
Taxa_Copepoda_Type_Copepod_1_ID_16_20200702-161315.h264	0.6316104727524977	0.010810256168263904
Taxa_Copepoda_Type_Copepod_1_ID_16_20200702-161315.h264	0.6183093958634597	0.010582603121509214
Taxa_Copepoda_Type_Copepod_1_ID_16_20200702-161315.h264	0.6259518527984619	0.01071340671135829
Taxa_Copepoda_Type_Copepod_1_ID_16_20200702-161315.h264	0.6251623006967398	0.010699893223463432
Taxa_Copepoda_Type_Copepod_1_ID_16_20200702-161315.h264	0.6372916177602915	0.010907491150128066
Taxa_Copepoda_Type_Copepod_1_ID_16_20200702-161315.h264	0.633551936516395	0.010843485067299838
Taxa_Copepoda_Type_Copepod_1_ID_16_20200702-161315.h264	0.6407173193418063	0.010966123350273223
Taxa_Copepoda_Type_Copepod_1_ID_16_20200702-161315.h264	0.6477073984879714	0.011085761243351819
Taxa_Copepoda_Type_Copepod_1_ID_16_20200702-161315.h264	0.6352632529918965	0.01087277490697669
Taxa_Copepoda_Type_Copepod_1_ID_16_20200702-161315.h264	0.634317266024076	0.0108565839761813
Taxa_Copepoda_Type_Copepod_1_ID_16_20200702-161315.h264	0.6405764234983005	0.010963711863720912
Taxa_Copepoda_Type_Copepod_1_ID_16_20200702-161315.h264	0.6297495768620418	0.010778406219369562
Taxa_Copepoda_Type_Copepod_1_ID_16_20200702-161315.h264	0.6387058646862324	0.01093169653020667
Taxa_Copepoda_Type_Copepod_1_ID_16_20200702-161315.h264	0.6399007371755747	0.010952147232428105
Taxa_Copepoda_Type_Copepod_1_ID_16_20200702-161315.h264	0.655746557529156	0.011223354542325939
Taxa_Copepoda_Type_Copepod_1_ID_16_20200702-161315.h264	0.6372939682006836	0.010907531378819392
Taxa_Copepoda_Type_Copepod_1_ID_16_20200702-161315.h264	0.6452200449430026	0.011043189230755236
Taxa_Copepoda_Type_Copepod_1_ID_16_20200702-161315.h264	0.6475291567582351	0.01108271056759287
Taxa_Copepoda_Type_Copepod_1_ID_16_20200702-161315.h264	0.6512901225456825	0.011147080943570335
Taxa_Copepoda_Type_Copepod_1_ID_16_20200702-161315.h264	0.6509441507779635	0.01114115950369976
Taxa_Copepoda_Type_Copepod_1_ID_16_20200702-161315.h264	0.6437503015078031	0.01101803400657586
Taxa_Copepoda_Type_Copepod_1_ID_16_20200702-161315.h264	0.648721221777109	0.011103113218877443
Taxa_Copepoda_Type_Copepod_1_ID_16_20200702-161315.h264	0.6451416969299316	0.011041848274377677
Taxa_Copepoda_Type_Copepod_1_ID_16_20200702-161315.h264	0.6454624014634353	0.011047337255816489
Taxa_Copepoda_Type_Copepod_1_ID_16_20200702-161315.h264	0.6474243662907527	0.011080917038437884
Taxa_Copepoda_Type_Copepod_1_ID_16_20200702-161315.h264	0.6444603956662691	0.011030187541211144
Taxa_Copepoda_Type_Copepod_1_ID_16_20200702-161315.h264	0.6473959651360145	0.011080430941751018
Taxa_Copepoda_Type_Copepod_1_ID_16_20200702-161315.h264	0.6426011320260855	0.010998365528908002
Taxa_Copepoda_Type_Copepod_1_ID_16_20200702-161315.h264	0.6429237952599158	0.011003888034256252
Taxa_Copepoda_Type_Copepod_1_ID_16_20200702-161315.h264	0.6492787984701304	0.011112656358431078
Taxa_Copepoda_Type_Copepod_1_ID_16_20200702-161315.h264	0.6494806098937989	0.011116110438566942
Taxa_Copepoda_Type_Copepod_1_ID_16_20200702-161315.h264	0.644591628588163	0.011032433643143559
Taxa_Copepoda_Type_Copepod_1_ID_16_20200702-161315.h264	0.6453487315544716	0.011045391751605379
Taxa_Copepoda_Type_Copepod_1_ID_16_20200702-161315.h264	0.6515939822563759	0.011152281619387971
Taxa_Copepoda_Type_Copepod_1_ID_16_20200702-161315.h264	0.631695872086745	0.010811717810715445
Taxa_Copepoda_Type_Copepod_1_ID_16_20200702-161315.h264	0.6290645540677584	0.010766681790775097
Taxa_Copepoda_Type_Copepod_1_ID_16_20200702-161315.h264	0.6351622493450458	0.010871046190713284
Taxa_Copepoda_Type_Copepod_1_ID_16_20200702-161315.h264	0.6435013506962703	0.011013773117686166
Taxa_Copepoda_Type_Copepod_1_ID_16_20200702-161315.h264	0.6439601436028114	0.011021625534740426
Taxa_Copepoda_Type_Copepod_1_ID_16_20200702-161315.h264	0.6459106173882118	0.011055008643759778
Taxa_Copepoda_Type_Copepod_1_ID_16_20200702-161315.h264	0.6442479419708252	0.011026551314500662
Taxa_Copepoda_Type_Copepod_1_ID_16_20200702-161315.h264	0.6353032104785625	0.010873458794729243
Taxa_Copepoda_Type_Copepod_1_ID_16_20200702-161315.h264	0.6355942080571101	0.01087843933020823
Taxa_Copepoda_Type_Copepod_1_ID_16_20200702-161315.h264	0.6352108251131497	0.010871877583667372
Taxa_Copepoda_Type_Copepod_1_ID_16_20200702-161315.h264	0.682095124904926	0.011674320407026617
Taxa_Copepoda_Type_Copepod_1_ID_16_20200702-161315.h264	0.648889343555157	0.011105990687770958
Taxa_Copepoda_Type_Copepod_1_ID_16_20200702-161315.h264	0.6462083398378813	0.011060104277994507
Taxa_Copepoda_Type_Copepod_1_ID_16_20200702-161315.h264	0.6462083398378813	0.011060104277994507
Taxa_Copepoda_Type_Copepod_1_ID_16_20200702-161315.h264	0.6507631015777589	0.011138060777003949
Taxa_Copepoda_Type_Copepod_1_ID_16_20200702-161315.h264	0.6535248690385085	0.011185329489312933
Taxa_Copepoda_Type_Copepod_1_ID_16_20200702-161315.h264	0.6479894513350267	0.011090588686311034
Taxa_Copepoda_Type_Copepod_1_ID_16_20200702-161315.h264	0.651157453243549	0.011144810257437666
Taxa_Copepoda_Type_Copepod_1_ID_16_20200702-161315.h264	0.648468745304988	0.011098791986950756
Taxa_Copepoda_Type_Copepod_1_ID_16_20200702-161315.h264	0.6494061792813814	0.011114836530008259
Taxa_Copepoda_Type_Copepod_1_ID_16_20200702-161315.h264	0.6475071540245643	0.011082333982343503
Taxa_Copepoda_Type_Copepod_1_ID_16_20200702-161315.h264	0.6475071540245643	0.011082333982343503
Taxa_Copepoda_Type_Copepod_1_ID_16_20200702-161315.h264	0.6475727051955004	0.011083455915846065
Taxa_Copepoda_Type_Copepod_1_ID_16_20200702-161315.h264	0.6475727051955004	0.011083455915846065
Taxa_Copepoda_Type_Copepod_1_ID_16_20200702-161315.h264	0.6494838091043326	0.011116165194285692
Taxa_Copepoda_Type_Copepod_1_ID_16_20200702-161315.h264	0.6413147882314829	0.010976349260115766
Taxa_Copepoda_Type_Copepod_1_ID_16_20200702-161315.h264	0.6370911774268517	0.010904060536728809
Taxa_Copepoda_Type_Copepod_1_ID_16_20200702-161315.h264	0.6387685430966891	0.010932769295308717
Taxa_Copepoda_Type_Copepod_1_ID_16_20200702-161315.h264	0.6298466631082388	0.010780067887814087
Taxa_Copepoda_Type_Copepod_1_ID_16_20200702-161315.h264	0.4931853664838351	0.008441057234050255
Taxa_Copepoda_Type_Copepod_1_ID_16_20200702-161315.h264	0.47230780821580154	0.008083729794462757
Taxa_Copepoda_Type_Copepod_1_ID_17_20200702-161607.h264	0.6281806579002968	0.010751553567908925
Taxa_Copepoda_Type_Copepod_1_ID_17_20200702-161607.h264	0.5884055915245643	0.010070788008785811
Taxa_Copepoda_Type_Copepod_1_ID_17_20200702-161607.h264	0.6341535839667687	0.010853782494815849
Taxa_Copepoda_Type_Copepod_1_ID_17_20200702-161607.h264	0.6317782680804913	0.010813128049839178
Taxa_Copepoda_Type_Copepod_1_ID_17_20200702-161607.h264	0.6204761101649358	0.01061968727013063
Taxa_Copepoda_Type_Copepod_1_ID_17_20200702-161607.h264	0.6409793934455285	0.01097060884935616
Taxa_Copepoda_Type_Copepod_1_ID_17_20200702-161607.h264	0.6127220073113074	0.010486972817443532
Taxa_Copepoda_Type_Copepod_1_ID_17_20200702-161607.h264	0.6486184552999643	0.011101354331095542
Taxa_Copepoda_Type_Copepod_1_ID_17_20200702-161607.h264	0.6534392738342285	0.011183864494470449
Taxa_Copepoda_Type_Copepod_1_ID_17_20200702-161607.h264	0.6149798011779786	0.010525615827853864
Taxa_Copepoda_Type_Copepod_1_ID_17_20200702-161607.h264	0.6384085992666392	0.010926608718217478
Taxa_Copepoda_Type_Copepod_1_ID_17_20200702-161607.h264	0.6529162355569693	0.011174912493186591
Taxa_Copepoda_Type_Copepod_1_ID_17_20200702-161607.h264	0.6458730756319486	0.011054366102162198
Taxa_Copepoda_Type_Copepod_1_ID_17_20200702-161607.h264	0.6493844377077543	0.011114464414613489
Taxa_Copepoda_Type_Copepod_1_ID_17_20200702-161607.h264	0.6514397672506479	0.011149642170251474
Taxa_Copepoda_Type_Copepod_1_ID_17_20200702-161607.h264	0.6479657510610727	0.01109018304700682
Taxa_Copepoda_Type_Copepod_1_ID_17_20200702-161607.h264	0.6499531789926383	0.011124198640450925
Taxa_Copepoda_Type_Copepod_1_ID_17_20200702-161607.h264	0.6523010730743408	0.011164383750695448
Taxa_Copepoda_Type_Copepod_1_ID_17_20200702-161607.h264	0.6550306525597206	0.011211101553425987
Taxa_Copepoda_Type_Copepod_1_ID_17_20200702-161607.h264	0.6559779453277588	0.011227314833494333
Taxa_Copepoda_Type_Copepod_1_ID_17_20200702-161607.h264	0.6545061779022217	0.011202124967941872
Taxa_Copepoda_Type_Copepod_1_ID_17_20200702-161607.h264	0.6513418975243201	0.011147967092243171
Taxa_Copepoda_Type_Copepod_1_ID_17_20200702-161607.h264	0.6537304019927979	0.011188847264876733
Taxa_Copepoda_Type_Copepod_1_ID_17_20200702-161607.h264	0.6603382081251878	0.011301942408296484
Taxa_Copepoda_Type_Copepod_1_ID_17_20200702-161607.h264	0.6550722422966591	0.011211813377769742
Taxa_Copepoda_Type_Copepod_1_ID_17_20200702-161607.h264	0.654419211607713	0.01120063650636278
Taxa_Copepoda_Type_Copepod_1_ID_17_20200702-161607.h264	0.6522679710388184	0.01116381719662593
Taxa_Copepoda_Type_Copepod_1_ID_17_20200702-161607.h264	0.6522028116079477	0.011162701967905258
Taxa_Copepoda_Type_Copepod_1_ID_17_20200702-161607.h264	0.6513078161386343	0.011147383776218933
Taxa_Copepoda_Type_Copepod_1_ID_17_20200702-161607.h264	0.6515452106182392	0.011151446874042941
Taxa_Copepoda_Type_Copepod_1_ID_17_20200702-161607.h264	0.6531955462235671	0.01117969300267259
Taxa_Copepoda_Type_Copepod_1_ID_17_20200702-161607.h264	0.6451770841158353	0.011042453939674873
Taxa_Copepoda_Type_Copepod_1_ID_17_20200702-161607.h264	0.6471015071868896	0.011075391180698687
Taxa_Copepoda_Type_Copepod_1_ID_17_20200702-161607.h264	0.6512749752631555	0.011146821692004007
Taxa_Copepoda_Type_Copepod_1_ID_17_20200702-161607.h264	0.6450132061884953	0.011039649105918477
Taxa_Copepoda_Type_Copepod_1_ID_17_20200702-161607.h264	0.6310005334707407	0.010799816822864601
Taxa_Copepoda_Type_Copepod_1_ID_17_20200702-161607.h264	0.6277673068413367	0.010744478905553648
Taxa_Copepoda_Type_Copepod_1_ID_17_20200702-161607.h264	0.6346347713470459	0.010862018201901363
Taxa_Copepoda_Type_Copepod_1_ID_17_20200702-161607.h264	0.6302784259502704	0.010787457674918089
Taxa_Copepoda_Type_Copepod_1_ID_17_20200702-161607.h264	0.6346347713470459	0.010862018201901363
Taxa_Copepoda_Type_Copepod_1_ID_17_20200702-161607.h264	0.6231340012183556	0.010665178097775702
Taxa_Copepoda_Type_Copepod_1_ID_17_20200702-161607.h264	0.6265186353830191	0.010723107413286288
Taxa_Copepoda_Type_Copepod_1_ID_17_20200702-161607.h264	0.6267439512106089	0.010726963780335422
Taxa_Copepoda_Type_Copepod_1_ID_17_20200702-161607.h264	0.6242482405442458	0.0106842487323919
Taxa_Copepoda_Type_Copepod_1_ID_17_20200702-161607.h264	0.6299154787797194	0.010781245694499043
Taxa_Copepoda_Type_Copepod_1_ID_17_20200702-161607.h264	0.6199421684558575	0.01061054865241756
Taxa_Copepoda_Type_Copepod_1_ID_17_20200702-161607.h264	0.6045659791506254	0.01034737925853955
Taxa_Copepoda_Type_Copepod_1_ID_17_20200702-161607.h264	0.5477927890190711	0.009375684273595641
Taxa_Copepoda_Type_Copepod_1_ID_17_20200702-161607.h264	0.5198410907158485	0.008897280206482791
Taxa_Copepoda_Type_Copepod_1_ID_17_20200702-161607.h264	0.5445488874728863	0.009320163650978246
Taxa_Copepoda_Type_Copepod_1_ID_17_20200702-161607.h264	0.4858273454812857	0.008315121874583544
Taxa_Copepoda_Type_Copepod_1_ID_17_20200702-161607.h264	0.46110443408672624	0.007891979737253583
Taxa_Copepoda_Type_Copepod_1_ID_17_20200702-161607.h264	0.5698526514493503	0.00975324730365234
Taxa_Copepoda_Type_Copepod_1_ID_17_20200702-161607.h264	0.6482621677105244	0.011095256331968591
Taxa_Copepoda_Type_Copepod_1_ID_17_20200702-161607.h264	0.6094536546560434	0.010431033704689974
Taxa_Copepoda_Type_Copepod_1_ID_17_20200702-161607.h264	0.6647800834362324	0.011377966812658593
Taxa_Copepoda_Type_Copepod_1_ID_17_20200702-161607.h264	0.6445890822777381	0.011032390062061288
Taxa_Copepoda_Type_Copepod_1_ID_18_20200702-161934.h264	0.43481701080615703	0.007442060377259226
Taxa_Copepoda_Type_Copepod_1_ID_18_20200702-161934.h264	0.3579828119277954	0.0061270135118411135
Taxa_Copepoda_Type_Copepod_1_ID_18_20200702-161934.h264	0.3703737134199876	0.006339088556611326
Taxa_Copepoda_Type_Copepod_1_ID_18_20200702-161934.h264	0.3591741261115441	0.006147403312293735
Taxa_Copepoda_Type_Copepod_1_ID_18_20200702-161934.h264	0.35895008343916673	0.006143568735785738
Taxa_Copepoda_Type_Copepod_1_ID_18_20200702-161934.h264	0.363809390434852	0.006226737643981121
Taxa_Copepoda_Type_Copepod_1_ID_18_20200702-161934.h264	0.38497961117671087	0.006589074114370629
Taxa_Copepoda_Type_Copepod_1_ID_18_20200702-161934.h264	0.3638632546938383	0.006227659551490694
Taxa_Copepoda_Type_Copepod_1_ID_18_20200702-161934.h264	0.3919957083922166	0.006709157316712938
Taxa_Copepoda_Type_Copepod_1_ID_18_20200702-161934.h264	0.35997301468482384	0.006161076597490254
Taxa_Copepoda_Type_Copepod_1_ID_18_20200702-161934.h264	0.4012913410480206	0.006868255644860353
Taxa_Copepoda_Type_Copepod_1_ID_18_20200702-161934.h264	0.41509929693662206	0.007104584120646032
Taxa_Copepoda_Type_Copepod_1_ID_18_20200702-161934.h264	0.41423724027780384	0.007089829689370104
Taxa_Copepoda_Type_Copepod_1_ID_18_20200702-161934.h264	0.4154111220286443	0.007109921127028719
Taxa_Copepoda_Type_Copepod_1_ID_18_20200702-161934.h264	0.4649333014855018	0.007957512275424935
Taxa_Copepoda_Type_Copepod_1_ID_18_20200702-161934.h264	0.4553658665143527	0.0077937619461110365
Taxa_Copepoda_Type_Copepod_1_ID_18_20200702-161934.h264	0.44243420050694393	0.00757243150867654
Taxa_Copepoda_Type_Copepod_1_ID_18_20200702-161934.h264	0.46677885422339804	0.007989099620362004
Taxa_Copepoda_Type_Copepod_1_ID_18_20200702-161934.h264	0.46497019034165604	0.007958143642386036
Taxa_Copepoda_Type_Copepod_1_ID_18_20200702-161934.h264	0.497182453595675	0.008509468917310591
Taxa_Copepoda_Type_Copepod_1_ID_18_20200702-161934.h264	0.49979402138636664	0.008554166904497429
Taxa_Copepoda_Type_Copepod_1_ID_18_20200702-161934.h264	0.47439708856435925	0.008119488631197687
Taxa_Copepoda_Type_Copepod_1_ID_18_20200702-161934.h264	0.4694642976614145	0.008035062017666518
Taxa_Copepoda_Type_Copepod_1_ID_18_20200702-161934.h264	0.44316584036900447	0.007584953806315653
Taxa_Copepoda_Type_Copepod_1_ID_18_20200702-161934.h264	0.538305171086238	0.009213300043591381
Taxa_Copepoda_Type_Copepod_1_ID_18_20200702-161934.h264	0.45184591880211467	0.007733516687190039
Taxa_Copepoda_Type_Copepod_1_ID_18_20200702-161934.h264	0.4030768269758958	0.006898814923241294
Taxa_Copepoda_Type_Copepod_1_ID_18_20200702-161934.h264	0.41197725919576794	0.007051149243927567
Taxa_Copepoda_Type_Copepod_1_ID_18_20200702-161934.h264	0.4000784158706665	0.0068474959639402535
Taxa_Copepoda_Type_Copepod_1_ID_18_20200702-161934.h264	0.3769248151779175	0.006451213182852819
Taxa_Copepoda_Type_Copepod_1_ID_18_20200702-161934.h264	0.3727686815995436	0.006380079358146035
Taxa_Copepoda_Type_Copepod_1_ID_18_20200702-161934.h264	0.3919345969420213	0.006708111370738442
Taxa_Copepoda_Type_Copepod_1_ID_18_20200702-161934.h264	0.38286062387319714	0.006552806831675874
Taxa_Copepoda_Type_Copepod_1_ID_18_20200702-161934.h264	0.3896376290688148	0.00666879788213933
Taxa_Copepoda_Type_Copepod_1_ID_18_20200702-161934.h264	0.4070982019717877	0.006967642302978674
Taxa_Copepoda_Type_Copepod_1_ID_18_20200702-161934.h264	0.38816008347731373	0.006643509121054023
Taxa_Copepoda_Type_Copepod_1_ID_18_20200702-161934.h264	0.38484282860389124	0.006586733028028139
Taxa_Copepoda_Type_Copepod_1_ID_18_20200702-161934.h264	0.4085009578558115	0.006991651009455235
Taxa_Copepoda_Type_Copepod_1_ID_18_20200702-161934.h264	0.41450799795297477	0.007094463811118223
Taxa_Copepoda_Type_Copepod_1_ID_18_20200702-161934.h264	0.41238208990830644	0.007058078077276784
Taxa_Copepoda_Type_Copepod_1_ID_18_20200702-161934.h264	0.42350936852968657	0.007248525730604251
Taxa_Copepoda_Type_Copepod_1_ID_18_20200702-161934.h264	0.3824406458781316	0.006545618746760329
Taxa_Copepoda_Type_Copepod_1_ID_18_20200702-161934.h264	0.38169806993924654	0.006532909273960182
Taxa_Copepoda_Type_Copepod_1_ID_18_20200702-161934.h264	0.37998273812807526	0.00650355071026898
Taxa_Copepoda_Type_Copepod_1_ID_18_20200702-161934.h264	0.36778519300314094	0.00629478503409222
Taxa_Copepoda_Type_Copepod_1_ID_28_20200702-165838.h264	0.35969092919276313	0.006156248595799215
Taxa_Copepoda_Type_Copepod_1_ID_28_20200702-165838.h264	0.3861089977851281	0.006608404000553154
Taxa_Copepoda_Type_Copepod_1_ID_28_20200702-165838.h264	0.3675213887141301	0.006290269922222611
Taxa_Copepoda_Type_Copepod_1_ID_28_20200702-165838.h264	0.35730036808894233	0.006115333223060744
Taxa_Copepoda_Type_Copepod_1_ID_28_20200702-165838.h264	0.37489462228921744	0.006416465650719298
Taxa_Copepoda_Type_Copepod_1_ID_28_20200702-165838.h264	0.4761256089577308	0.008149072922545778
Taxa_Copepoda_Type_Copepod_1_ID_28_20200702-165838.h264	0.46237331280341515	0.00791369708451999
Taxa_Copepoda_Type_Copepod_1_ID_28_20200702-165838.h264	0.4624901819229126	0.00791569734444985
Taxa_Copepoda_Type_Copepod_1_ID_28_20200702-165838.h264	0.4643171270077045	0.00794696621224725
Taxa_Copepoda_Type_Copepod_1_ID_28_20200702-165838.h264	0.4748434110788199	0.008127127612695186
Taxa_Copepoda_Type_Copepod_1_ID_28_20200702-165838.h264	0.48220361929673417	0.008253100407194104
Taxa_Copepoda_Type_Copepod_1_ID_28_20200702-165838.h264	0.45867411136627195	0.0078503838291535
Taxa_Copepoda_Type_Copepod_1_ID_28_20200702-165838.h264	0.48213924334599423	0.00825199858803721
Taxa_Copepoda_Type_Copepod_1_ID_28_20200702-165838.h264	0.4761808116619404	0.008150017738060133
Taxa_Copepoda_Type_Copepod_1_ID_28_20200702-165838.h264	0.47674413387592024	0.00815965921441479
Taxa_Copepoda_Type_Copepod_1_ID_28_20200702-165838.h264	0.4895151864565336	0.008378240691275286
Taxa_Copepoda_Type_Copepod_1_ID_28_20200702-165838.h264	0.478984495309683	0.008198003862031114
Taxa_Copepoda_Type_Copepod_1_ID_28_20200702-165838.h264	0.49081912590907173	0.008400558116520651
Taxa_Copepoda_Type_Copepod_1_ID_28_20200702-165838.h264	0.500589449589069	0.008567780964120605
Taxa_Copepoda_Type_Copepod_1_ID_28_20200702-165838.h264	0.5122046078168428	0.008766578864557503
Taxa_Copepoda_Type_Copepod_1_ID_28_20200702-165838.h264	0.5075283087216891	0.00868654220696737
Taxa_Copepoda_Type_Copepod_1_ID_28_20200702-165838.h264	0.5024193327243511	0.008599100117782164
Taxa_Copepoda_Type_Copepod_1_ID_28_20200702-165838.h264	0.5166207588635958	0.008842162988242313
Taxa_Copepoda_Type_Copepod_1_ID_28_20200702-165838.h264	0.5101220523394071	0.008730935126578314
Taxa_Copepoda_Type_Copepod_1_ID_28_20200702-165838.h264	0.5168369014446552	0.008845862351648907
Taxa_Copepoda_Type_Copepod_1_ID_28_20200702-165838.h264	0.5269449377059937	0.00901886527996797
Taxa_Copepoda_Type_Copepod_1_ID_28_20200702-165838.h264	0.5176269758664644	0.00885938477925295
Taxa_Copepoda_Type_Copepod_1_ID_28_20200702-165838.h264	0.5304308040325458	0.009078527222864726
Taxa_Copepoda_Type_Copepod_1_ID_28_20200702-165838.h264	0.5898333534827599	0.010095224703839544
Taxa_Copepoda_Type_Copepod_1_ID_28_20200702-165838.h264	0.5887202893770658	0.010076174183569011
Taxa_Copepoda_Type_Copepod_1_ID_28_20200702-165838.h264	0.5968912036602314	0.01021602252418473
Taxa_Copepoda_Type_Copepod_1_ID_28_20200702-165838.h264	0.5256409329634446	0.008996546737258956
Taxa_Copepoda_Type_Copepod_1_ID_28_20200702-165838.h264	0.5148782990528987	0.008812340118405383
Taxa_Copepoda_Type_Copepod_1_ID_28_20200702-165838.h264	0.5093333490078266	0.008717436165710878
Taxa_Copepoda_Type_Copepod_1_ID_28_20200702-165838.h264	0.5278847547677847	0.009034950610448624
Taxa_Copepoda_Type_Copepod_1_ID_28_20200702-165838.h264	0.553949702336238	0.009481062213062535
Taxa_Copepoda_Type_Copepod_1_ID_28_20200702-165838.h264	0.5619949333484356	0.009618759436155918
Taxa_Copepoda_Type_Copepod_1_ID_28_20200702-165838.h264	0.5605727863311768	0.00959441884297591
Taxa_Copepoda_Type_Copepod_1_ID_28_20200702-165838.h264	0.5667176209963285	0.00969959005166793
Taxa_Copepoda_Type_Copepod_1_ID_28_20200702-165838.h264	0.5594753918280968	0.009575636513980888
Taxa_Copepoda_Type_Copepod_1_ID_28_20200702-165838.h264	0.592580887721135	0.010142249809073273
Taxa_Copepoda_Type_Copepod_1_ID_28_20200702-165838.h264	0.6096379030667819	0.010434187187104536
Taxa_Copepoda_Type_Copepod_1_ID_28_20200702-165838.h264	0.6260607565366305	0.010715270640723099
Taxa_Copepoda_Type_Copepod_1_ID_28_20200702-165838.h264	0.605643525490394	0.01036582187858559
Taxa_Copepoda_Type_Copepod_1_ID_28_20200702-165838.h264	0.5938110168163593	0.010163303941664611
Taxa_Copepoda_Type_Copepod_1_ID_28_20200702-165838.h264	0.5502638200613169	0.009417976920280232
Taxa_Copepoda_Type_Copepod_1_ID_28_20200702-165838.h264	0.5796985156719501	0.009921763056692992
Taxa_Copepoda_Type_Copepod_1_ID_28_20200702-165838.h264	0.5459151462408213	0.009343547695275595
Taxa_Copepoda_Type_Copepod_1_ID_28_20200702-165838.h264	0.5732263821821947	0.009810990002733716
Taxa_Copepoda_Type_Copepod_1_ID_28_20200702-165838.h264	0.6004753640981821	0.010277366808603501
Taxa_Copepoda_Type_Copepod_1_ID_28_20200702-165838.h264	0.5807689454005315	0.009940083873201404
Taxa_Copepoda_Type_Copepod_1_ID_28_20200702-165838.h264	0.6140151412670429	0.010509105302455158
Taxa_Copepoda_Type_Copepod_1_ID_28_20200702-165838.h264	0.6214952219449557	0.010637129760211741
Taxa_Copepoda_Type_Copepod_1_ID_28_20200702-165838.h264	0.6519697262690618	0.01115871262268202
Taxa_Copepoda_Type_Copepod_1_ID_28_20200702-165838.h264	0.6376497987600473	0.01091362155570081
Taxa_Copepoda_Type_Copepod_1_ID_28_20200702-165838.h264	0.6368474498161902	0.010899889044930949
Taxa_Copepoda_Type_Copepod_1_ID_28_20200702-165838.h264	0.6369084306863638	0.01090093275597815
Taxa_Copepoda_Type_Copepod_1_ID_28_20200702-165838.h264	0.6494704246520996	0.011115936114237859
Taxa_Copepoda_Type_Copepod_1_ID_28_20200702-165838.h264	0.6335875848623422	0.010844095202451626
Taxa_Copepoda_Type_Copepod_1_ID_28_20200702-165838.h264	0.5382075625199538	0.009211629435437671
Taxa_Copepoda_Type_Copepod_1_ID_28_20200702-165838.h264	0.5224749224002545	0.008942359248773587
Taxa_Copepoda_Type_Copepod_1_ID_28_20200702-165838.h264	0.5066797997401311	0.008672019649398397
Taxa_Copepoda_Type_Copepod_1_ID_28_20200702-165838.h264	0.5083882434551532	0.008701260320674737
Taxa_Copepoda_Type_Copepod_1_ID_28_20200702-165838.h264	0.5026158556571374	0.008602463683362545
Taxa_Copepoda_Type_Copepod_1_ID_28_20200702-165838.h264	0.520858929340656	0.008914700906022767
Taxa_Copepoda_Type_Copepod_1_ID_28_20200702-165838.h264	0.5146411330883319	0.008808280931704143
Taxa_Copepoda_Type_Copepod_1_ID_28_20200702-165838.h264	0.6184474189464862	0.010584965439661014
Taxa_Copepoda_Type_Copepod_1_ID_28_20200702-165838.h264	0.5551187852712778	0.009501071517143024
Taxa_Copepoda_Type_Copepod_1_ID_28_20200702-165838.h264	0.5580813848055326	0.009551777547633155
Taxa_Copepoda_Type_Copepod_1_ID_28_20200702-165838.h264	0.5450864201325637	0.009329363729191955
Taxa_Copepoda_Type_Copepod_1_ID_28_20200702-165838.h264	0.6252877228076641	0.010702039871131174
Taxa_Copepoda_Type_Copepod_1_ID_28_20200702-165838.h264	0.5277413452588595	0.009032496101545865
Taxa_Copepoda_Type_Copepod_1_ID_28_20200702-165838.h264	0.4663667436746451	0.007982046189816041
Taxa_Copepoda_Type_Copepod_1_ID_28_20200702-165838.h264	0.5301457804899949	0.00907364893530953
Taxa_Copepoda_Type_Copepod_1_ID_28_20200702-165838.h264	0.5301392514889057	0.009073537188944733
Taxa_Copepoda_Type_Copepod_1_ID_28_20200702-165838.h264	0.54403593650231	0.009311384297827997
Taxa_Copepoda_Type_Copepod_1_ID_28_20200702-165838.h264	0.559704102736253	0.009579550989139715
Taxa_Copepoda_Type_Copepod_1_ID_28_20200702-165838.h264	0.6225627136230469	0.010655400290855996
Taxa_Copepoda_Type_Copepod_1_ID_28_20200702-165838.h264	0.6274149366525503	0.010738447954245573
Taxa_Copepoda_Type_Copepod_1_ID_28_20200702-165838.h264	0.6329305714827318	0.01083285016576214
Taxa_Copepoda_Type_Copepod_1_ID_28_20200702-165838.h264	0.578428298510038	0.009900022801421804
Taxa_Copepoda_Type_Copepod_1_ID_28_20200702-165838.h264	0.586393157518827	0.01003634442676454
Taxa_Copepoda_Type_Copepod_1_ID_28_20200702-165838.h264	0.589716157913208	0.010093218856591445
Taxa_Copepoda_Type_Copepod_1_ID_28_20200702-165838.h264	0.598140528018658	0.01023740519108857
Taxa_Copepoda_Type_Copepod_1_ID_28_20200702-165838.h264	0.5814470474536603	0.009951689850649186
Taxa_Copepoda_Type_Copepod_1_ID_28_20200702-165838.h264	0.5530320512331449	0.009465356261490365
Taxa_Copepoda_Type_Copepod_1_ID_28_20200702-165838.h264	0.5380957533763006	0.009209715778940529
Taxa_Copepoda_Type_Copepod_1_ID_28_20200702-165838.h264	0.5736061741755559	0.009817490288773939
Taxa_Copepoda_Type_Copepod_1_ID_28_20200702-165838.h264	0.5932338531200703	0.010153425563016587
Taxa_Copepoda_Type_Copepod_1_ID_28_20200702-165838.h264	0.4953494038948646	0.008478095566662106
Taxa_Copepoda_Type_Copepod_1_ID_28_20200702-165838.h264	0.5021103477478027	0.008593811721068162
Taxa_Copepoda_Type_Copepod_1_ID_28_20200702-165838.h264	0.49890101726238545	0.008538882795452367
Taxa_Copepoda_Type_Copepod_1_ID_28_20200702-165838.h264	0.49672447681427	0.00850163046855193
Taxa_Copepoda_Type_Copepod_1_ID_28_20200702-165838.h264	0.5301054312632634	0.009072958342775085
Taxa_Copepoda_Type_Copepod_1_ID_28_20200702-165838.h264	0.5220087517224825	0.008934380558327105
Taxa_Copepoda_Type_Copepod_1_ID_28_20200702-165838.h264	0.5031733670601478	0.00861200570545253
Taxa_Copepoda_Type_Copepod_1_ID_28_20200702-165838.h264	0.5351355369274433	0.009159050535873549
Taxa_Copepoda_Type_Copepod_1_ID_28_20200702-165838.h264	0.5240096946863028	0.008968627466746336
Taxa_Copepoda_Type_Copepod_1_ID_28_20200702-165838.h264	0.49403991479140064	0.008455683157006665
Taxa_Copepoda_Type_Copepod_1_ID_28_20200702-165838.h264	0.4924948266836313	0.008429238379777536
Taxa_Copepoda_Type_Copepod_1_ID_28_20200702-165838.h264	0.5130134531167837	0.008780422562960336
Taxa_Copepoda_Type_Copepod_1_ID_28_20200702-165838.h264	0.4965280191714947	0.008498268020435198
Taxa_Copepoda_Type_Copepod_1_ID_28_20200702-165838.h264	0.49198406292841984	0.008420496461659493
Taxa_Copepoda_Type_Copepod_1_ID_28_20200702-165838.h264	0.49704256974733796	0.008507074751444823
Taxa_Copepoda_Type_Copepod_1_ID_28_20200702-165838.h264	0.4845214473284208	0.00829277092542874
Taxa_Copepoda_Type_Copepod_1_ID_28_20200702-165838.h264	0.48624960862673244	0.008322349070726766
Taxa_Copepoda_Type_Copepod_1_ID_28_20200702-165838.h264	0.4870926658923809	0.008336778320081135
Taxa_Copepoda_Type_Copepod_1_ID_28_20200702-165838.h264	0.5192584753036499	0.008887308519620161
Taxa_Copepoda_Type_Copepod_1_ID_28_20200702-165838.h264	0.5244815455950224	0.00897670337653019
Taxa_Copepoda_Type_Copepod_1_ID_28_20200702-165838.h264	0.5266492718916673	0.009013804845838153
Taxa_Copepoda_Type_Copepod_1_ID_28_20200702-165838.h264	0.509869641157297	0.008726615012115276
Taxa_Copepoda_Type_Copepod_1_ID_28_20200702-165838.h264	0.5122450223335853	0.008767270574555595
Taxa_Copepoda_Type_Copepod_1_ID_28_20200702-165838.h264	0.4998862761717576	0.008555745880632005
Taxa_Copepoda_Type_Copepod_1_ID_28_20200702-165838.h264	0.4841800132164588	0.0082869271492817
Taxa_Copepoda_Type_Copepod_1_ID_28_20200702-165838.h264	0.4880383264101469	0.008352963663558283
Taxa_Copepoda_Type_Copepod_1_ID_28_20200702-165838.h264	0.49568483132582447	0.008483836536153535
Taxa_Copepoda_Type_Copepod_1_ID_28_20200702-165838.h264	0.5013136463898878	0.00858017587090385
Taxa_Copepoda_Type_Copepod_1_ID_28_20200702-165838.h264	0.489664831161499	0.008380801917956425
Taxa_Copepoda_Type_Copepod_1_ID_28_20200702-165838.h264	0.4655659616910494	0.00796834049817373
Taxa_Copepoda_Type_Copepod_1_ID_28_20200702-165838.h264	0.471176789357112	0.008064371971689032
Taxa_Copepoda_Type_Copepod_1_ID_28_20200702-165838.h264	0.4731070232391357	0.008097408666977515
Taxa_Copepoda_Type_Copepod_1_ID_28_20200702-165838.h264	0.4655034791506254	0.007967271085462626
Taxa_Copepoda_Type_Copepod_1_ID_28_20200702-165838.h264	0.4695558995466966	0.008036629819164615
Taxa_Copepoda_Type_Copepod_1_ID_28_20200702-165838.h264	0.47490151918851414	0.008128122155341876
Taxa_Copepoda_Type_Copepod_1_ID_28_20200702-165838.h264	0.47539596044100246	0.008136584707547927
Taxa_Copepoda_Type_Copepod_1_ID_28_20200702-165838.h264	0.48403124992664043	0.008284381008359808
Taxa_Copepoda_Type_Copepod_1_ID_28_20200702-165838.h264	0.4800964821301974	0.008217035944151456
Taxa_Copepoda_Type_Copepod_1_ID_28_20200702-165838.h264	0.48231947642106276	0.00825508334643742
Taxa_Copepoda_Type_Copepod_1_ID_28_20200702-165838.h264	0.48603787312140834	0.008318725136116412
Taxa_Copepoda_Type_Copepod_1_ID_28_20200702-165838.h264	0.4984831611926739	0.00853173102810538
Taxa_Copepoda_Type_Copepod_1_ID_28_20200702-165838.h264	0.46224080672630896	0.007911429192046442
Taxa_Copepoda_Type_Copepod_1_ID_28_20200702-165838.h264	0.4663086355649508	0.00798105164716935
Taxa_Copepoda_Type_Copepod_1_ID_28_20200702-165838.h264	0.46392427701216477	0.007940242433477436
Taxa_Copepoda_Type_Copepod_1_ID_28_20200702-165838.h264	0.47459929172809306	0.00812294941611544
Taxa_Copepoda_Type_Copepod_1_ID_28_20200702-165838.h264	0.46919128748086786	0.008030389343422546
Taxa_Copepoda_Type_Copepod_1_ID_28_20200702-165838.h264	0.4714904425694392	0.008069740267053864
Taxa_Copepoda_Type_Copepod_1_ID_28_20200702-165838.h264	0.47226194198314964	0.00808294477625006
Taxa_Copepoda_Type_Copepod_1_ID_28_20200702-165838.h264	0.47604654275454006	0.008147719674068089
Taxa_Copepoda_Type_Copepod_1_ID_28_20200702-165838.h264	0.4646026402253371	0.007951852880779807
Taxa_Copepoda_Type_Copepod_1_ID_28_20200702-165838.h264	0.48393608973576474	0.008282752305092896
Taxa_Copepoda_Type_Copepod_1_ID_28_20200702-165838.h264	0.4840449281839224	0.008284615116994057
Taxa_Copepoda_Type_Copepod_1_ID_28_20200702-165838.h264	0.48523839693803056	0.008305041793747062
Taxa_Copepoda_Type_Copepod_1_ID_28_20200702-165838.h264	0.506847040103032	0.008674882032532664
Taxa_Copepoda_Type_Copepod_1_ID_28_20200702-165838.h264	0.49452880639296315	0.008464050724802639
Taxa_Copepoda_Type_Copepod_1_ID_28_20200702-165838.h264	0.5163035799906804	0.008836734349840492
Taxa_Copepoda_Type_Copepod_1_ID_28_20200702-165838.h264	0.538060529415424	0.00920911290730245
Taxa_Copepoda_Type_Copepod_1_ID_28_20200702-165838.h264	0.5428033916766827	0.009290288819081685
Taxa_Copepoda_Type_Copepod_1_ID_28_20200702-165838.h264	0.47044903425069956	0.008051916163136974
Taxa_Copepoda_Type_Copepod_1_ID_28_20200702-165838.h264	0.47006695710695706	0.008045376765869073
Taxa_Copepoda_Type_Copepod_1_ID_28_20200702-165838.h264	0.46708767597491924	0.007994385223416887
Taxa_Copepoda_Type_Copepod_1_ID_28_20200702-165838.h264	0.44436054963331956	0.00760540171487797
Taxa_Copepoda_Type_Copepod_1_ID_28_20200702-165838.h264	0.49204148549299975	0.00842147927093788
Taxa_Copepoda_Type_Copepod_1_ID_28_20200702-165838.h264	0.45218026894789476	0.007739239218531276
Taxa_Copepoda_Type_Copepod_1_ID_28_20200702-165838.h264	0.4361106997269851	0.00746420236071186
Taxa_Copepoda_Type_Copepod_1_ID_28_20200702-165838.h264	0.44374026188483606	0.007594785251490464
Taxa_Copepoda_Type_Copepod_1_ID_28_20200702-165838.h264	0.4467075622998751	0.007645571739363247
Taxa_Copepoda_Type_Copepod_1_ID_28_20200702-165838.h264	0.4492099651923547	0.007688401327330686
Taxa_Copepoda_Type_Copepod_1_ID_28_20200702-165838.h264	0.44890248188605675	0.007683138632280586
Taxa_Copepoda_Type_Copepod_1_ID_28_20200702-165838.h264	0.4487523148610042	0.007680568465890264
Taxa_Copepoda_Type_Copepod_1_ID_28_20200702-165838.h264	0.4433768576842088	0.007588565448825882
Taxa_Copepoda_Type_Copepod_1_ID_28_20200702-165838.h264	0.4429876312842736	0.007581903689288529
Taxa_Copepoda_Type_Copepod_1_ID_28_20200702-165838.h264	0.43072420853834886	0.007372010492290971
Taxa_Copepoda_Type_Copepod_1_ID_28_20200702-165838.h264	0.43641824832329384	0.007469466173225607
Taxa_Copepoda_Type_Copepod_1_ID_28_20200702-165838.h264	0.44403099830334003	0.007599761317114859
Taxa_Copepoda_Type_Copepod_1_ID_28_20200702-165838.h264	0.4392734457896306	0.007518333976014832
Taxa_Copepoda_Type_Copepod_1_ID_28_20200702-165838.h264	0.44612657913794884	0.007635627989091817
Taxa_Copepoda_Type_Copepod_1_ID_28_20200702-165838.h264	0.4455739644857553	0.007626169776775427
Taxa_Copepoda_Type_Copepod_1_ID_28_20200702-165838.h264	0.4542578623845027	0.0077747980292732196
Taxa_Copepoda_Type_Copepod_1_ID_28_20200702-165838.h264	0.4390625590544481	0.0075147245684319
Taxa_Copepoda_Type_Copepod_1_ID_28_20200702-165838.h264	0.42291317279522234	0.007238321611302844
Taxa_Copepoda_Type_Copepod_1_ID_28_20200702-165838.h264	0.4379235421694242	0.007495229856361299
Taxa_Copepoda_Type_Copepod_1_ID_28_20200702-165838.h264	0.43710020248706527	0.007481138081028617
Taxa_Copepoda_Type_Copepod_1_ID_28_20200702-165838.h264	0.432795305618873	0.007407458115399943
Taxa_Copepoda_Type_Copepod_1_ID_28_20200702-165838.h264	0.43199817987588734	0.007393815001721918
Taxa_Copepoda_Type_Copepod_1_ID_28_20200702-165838.h264	0.4365951516078069	0.007472493940979772
Taxa_Copepoda_Type_Copepod_1_ID_28_20200702-165838.h264	0.4683452268747183	0.008015908690740372
Taxa_Copepoda_Type_Copepod_1_ID_28_20200702-165838.h264	0.4418421180431659	0.0075622977895849555
Taxa_Copepoda_Type_Copepod_1_ID_28_20200702-165838.h264	0.4383082309136024	0.007501813952175118
Taxa_Copepoda_Type_Copepod_1_ID_28_20200702-165838.h264	0.43528817616976223	0.007450124553674777
Taxa_Copepoda_Type_Copepod_1_ID_28_20200702-165838.h264	0.4425638011785654	0.007574649674017754
Taxa_Copepoda_Type_Copepod_1_ID_28_20200702-165838.h264	0.4498500031691331	0.007699355823471701
Taxa_Copepoda_Type_Copepod_1_ID_28_20200702-165838.h264	0.4438688505612887	0.0075969860961451335
Taxa_Copepoda_Type_Copepod_1_ID_28_20200702-165838.h264	0.44270407676696777	0.00757705054466541
Taxa_Copepoda_Type_Copepod_1_ID_28_20200702-165838.h264	0.47197411097013037	0.008078018437758001
Taxa_Copepoda_Type_Copepod_1_ID_28_20200702-165838.h264	0.4856533802472628	0.008312144392693536
Taxa_Copepoda_Type_Copepod_1_ID_28_20200702-165838.h264	0.5263312116036049	0.009008361121677083
Taxa_Copepoda_Type_Copepod_1_ID_28_20200702-165838.h264	0.5159903838084294	0.008831373876721196
Taxa_Copepoda_Type_Copepod_1_ID_28_20200702-165838.h264	0.465791408098661	0.00797219910015016
Taxa_Copepoda_Type_Copepod_1_ID_28_20200702-165838.h264	0.446420253606943	0.0076406543405803705
Taxa_Copepoda_Type_Copepod_1_ID_28_20200702-165838.h264	0.4476994481453529	0.007662548247103156
Taxa_Copepoda_Type_Copepod_1_ID_28_20200702-165838.h264	0.4438610157599816	0.007596852000507377
Taxa_Copepoda_Type_Copepod_1_ID_28_20200702-165838.h264	0.4543340231822087	0.007776101550618572
Taxa_Copepoda_Type_Copepod_1_ID_28_20200702-165838.h264	0.4455332561639639	0.007625473038190921
Taxa_Copepoda_Type_Copepod_1_ID_28_20200702-165838.h264	0.4218666718556331	0.007220410345221412
Taxa_Copepoda_Type_Copepod_1_ID_28_20200702-165838.h264	0.4138467733676617	0.0070831466980234405
Taxa_Copepoda_Type_Copepod_1_ID_28_20200702-165838.h264	0.4235433519803561	0.007249107370433018
Taxa_Copepoda_Type_Copepod_1_ID_28_20200702-165838.h264	0.4222578243108896	0.00722710506993638
Taxa_Copepoda_Type_Copepod_1_ID_28_20200702-165838.h264	0.4432566261291504	0.007586507639518151
Taxa_Copepoda_Type_Copepod_1_ID_28_20200702-165838.h264	0.43887204280266395	0.0075114638095071335
Taxa_Copepoda_Type_Copepod_1_ID_28_20200702-165838.h264	0.44601757746476395	0.007633762383531537
Taxa_Copepoda_Type_Copepod_1_ID_28_20200702-165838.h264	0.45208625133220964	0.007737630070878204
Taxa_Copepoda_Type_Copepod_1_ID_28_20200702-165838.h264	0.4261098043735211	0.007293033190239111
Taxa_Copepoda_Type_Copepod_1_ID_28_20200702-165838.h264	0.4474309103305523	0.007657952119119069
Taxa_Copepoda_Type_Copepod_1_ID_28_20200702-165838.h264	0.4431868637525118	0.007585313629610299
Taxa_Copepoda_Type_Copepod_1_ID_28_20200702-165838.h264	0.43598674664130577	0.007462080855976195
Taxa_Copepoda_Type_Copepod_1_ID_28_20200702-165838.h264	0.4425689264444205	0.007574737394914119
Taxa_Copepoda_Type_Copepod_1_ID_28_20200702-165838.h264	0.4349441957473755	0.007444237196445465
Taxa_Copepoda_Type_Copepod_1_ID_28_20200702-165838.h264	0.44198288330665003	0.007564707041209972
Taxa_Copepoda_Type_Copepod_1_ID_28_20200702-165838.h264	0.4446278795829186	0.007609977169784569
Taxa_Copepoda_Type_Copepod_1_ID_28_20200702-165838.h264	0.43921951624063343	0.0075174109510416105
Taxa_Copepoda_Type_Copepod_1_ID_28_20200702-165838.h264	0.436931329873892	0.007478247761303152
Taxa_Copepoda_Type_Copepod_1_ID_28_20200702-165838.h264	0.4218761389072125	0.007220572377450368
Taxa_Copepoda_Type_Copepod_1_ID_28_20200702-165838.h264	0.44524359703063965	0.007620515410716717
Taxa_Copepoda_Type_Copepod_1_ID_28_20200702-165838.h264	0.4498435721030602	0.007699245753302377
Taxa_Copepoda_Type_Copepod_1_ID_28_20200702-165838.h264	0.44143578566037694	0.007555343254571837
Taxa_Copepoda_Type_Copepod_1_ID_28_20200702-165838.h264	0.4498108618076031	0.007698685904014745
Taxa_Copepoda_Type_Copepod_1_ID_28_20200702-165838.h264	0.4516591240809514	0.007730319623693207
Taxa_Copepoda_Type_Copepod_1_ID_28_20200702-165838.h264	0.4706627611013559	0.008055574180388592
Taxa_Copepoda_Type_Copepod_1_ID_28_20200702-165838.h264	0.4669351258644691	0.007991774269603414
Taxa_Copepoda_Type_Copepod_1_ID_28_20200702-165838.h264	0.4666717786055345	0.00798726697997934
Taxa_Copepoda_Type_Copepod_1_ID_28_20200702-165838.h264	0.44735775287334734	0.0076567000011015214
Taxa_Copepoda_Type_Copepod_1_ID_28_20200702-165838.h264	0.4633347408588116	0.007930152295468122
Taxa_Copepoda_Type_Copepod_1_ID_28_20200702-165838.h264	0.449804561321552	0.007698578068772717
Taxa_Copepoda_Type_Copepod_1_ID_28_20200702-165838.h264	0.453009190926185	0.007753426537005859
Taxa_Copepoda_Type_Copepod_1_ID_28_20200702-165838.h264	0.46392770473773665	0.007940301100318955
Taxa_Copepoda_Type_Copepod_1_ID_28_20200702-165838.h264	0.4517626740382268	0.007732091921038881
Taxa_Copepoda_Type_Copepod_1_ID_28_20200702-165838.h264	0.4450604585500864	0.0076173809251841714
Taxa_Copepoda_Type_Copepod_1_ID_28_20200702-165838.h264	0.4643752351173988	0.007947960754893941
Taxa_Copepoda_Type_Copepod_1_ID_28_20200702-165838.h264	0.4661314058303833	0.007978018292096946
Taxa_Copepoda_Type_Copepod_1_ID_28_20200702-165838.h264	0.4795148787131676	0.008207081577975369
Taxa_Copepoda_Type_Copepod_1_ID_28_20200702-165838.h264	0.49599528532761794	0.008489150075799616
Taxa_Copepoda_Type_Copepod_1_ID_28_20200702-165838.h264	0.5054435007388776	0.008650859916492327
Taxa_Copepoda_Type_Copepod_1_ID_28_20200702-165838.h264	0.5109771882570707	0.008745571106707557
Taxa_Copepoda_Type_Copepod_1_ID_28_20200702-165838.h264	0.5167409904186542	0.008844220797550043
Taxa_Copepoda_Type_Copepod_1_ID_28_20200702-165838.h264	0.4992385666186993	0.008544660082512354
Taxa_Copepoda_Type_Copepod_1_ID_28_20200702-165838.h264	0.509916095000047	0.008727410087500805
Taxa_Copepoda_Type_Copepod_1_ID_28_20200702-165838.h264	0.48506759826953594	0.00830211850884398
Taxa_Copepoda_Type_Copepod_1_ID_28_20200702-165838.h264	0.5170703458786011	0.008849857842922212
Taxa_Copepoda_Type_Copepod_1_ID_28_20200702-165838.h264	0.522826639688932	0.008948379025445182
Taxa_Copepoda_Type_Copepod_1_ID_28_20200702-165838.h264	0.5306242256898146	0.009081837708921826
Taxa_Copepoda_Type_Copepod_1_ID_28_20200702-165838.h264	0.5273616512005146	0.009025997491701115
Taxa_Copepoda_Type_Copepod_1_ID_28_20200702-165838.h264	0.5533980670342079	0.009471620762700866
Taxa_Copepoda_Type_Copepod_1_ID_28_20200702-165838.h264	0.585170797934899	0.01001542327234731
Taxa_Copepoda_Type_Copepod_1_ID_28_20200702-165838.h264	0.510295429963332	0.00873390255129549
Taxa_Copepoda_Type_Copepod_1_ID_28_20200702-165838.h264	0.5602676861102764	0.009589196935348963
Taxa_Copepoda_Type_Copepod_1_ID_28_20200702-165838.h264	0.5567200227884146	0.009528477313109403
Taxa_Copepoda_Type_Copepod_1_ID_28_20200702-165838.h264	0.5573791907383846	0.009539759226099275
Taxa_Copepoda_Type_Copepod_1_ID_28_20200702-165838.h264	0.5583792378352239	0.00955687541679518
Taxa_Copepoda_Type_Copepod_1_ID_28_20200702-165838.h264	0.5838245179102971	0.009992381171926239
Taxa_Copepoda_Type_Copepod_1_ID_28_20200702-165838.h264	0.523917962220999	0.008967057430320944
Taxa_Copepoda_Type_Copepod_1_ID_28_20200702-165838.h264	0.5255858608392568	0.008995604156671897
Taxa_Copepoda_Type_Copepod_1_ID_28_20200702-165838.h264	0.507207277738131	0.008681047638210319
Taxa_Copepoda_Type_Copepod_1_ID_28_20200702-165838.h264	0.5413005788509663	0.009264567599564615
Taxa_Copepoda_Type_Copepod_1_ID_28_20200702-165838.h264	0.5331489904110248	0.009125050028188694
Taxa_Copepoda_Type_Copepod_1_ID_28_20200702-165838.h264	0.5383952060112587	0.009214841025961927
Taxa_Copepoda_Type_Copepod_1_ID_28_20200702-165838.h264	0.5604320863577036	0.009592010708814542
Taxa_Copepoda_Type_Copepod_1_ID_28_20200702-165838.h264	0.5473430714240441	0.009367987183988447
Taxa_Copepoda_Type_Copepod_1_ID_28_20200702-165838.h264	0.5834863156538743	0.009986592710229772
Taxa_Copepoda_Type_Copepod_1_ID_28_20200702-165838.h264	0.48928246021270755	0.00837425749210211
Taxa_Copepoda_Type_Copepod_1_ID_28_20200702-165838.h264	0.4370541730293861	0.0074803502691568
Taxa_Copepoda_Type_Copepod_1_ID_28_20200702-165838.h264	0.4905629931963407	0.008396174306629678
Taxa_Copepoda_Type_Copepod_1_ID_28_20200702-165838.h264	0.5017583366540762	0.00858778691581015
Taxa_Copepoda_Type_Copepod_1_ID_28_20200702-165838.h264	0.5131473629291241	0.008782714480902317
Taxa_Copepoda_Type_Copepod_1_ID_28_20200702-165838.h264	0.43994341923640323	0.00752980082923844
Taxa_Copepoda_Type_Copepod_1_ID_28_20200702-165838.h264	0.47049734885875993	0.008052743086236469
Taxa_Copepoda_Type_Copepod_1_ID_28_20200702-165838.h264	0.40898240639613226	0.00699989118639534
Taxa_Copepoda_Type_Copepod_1_ID_28_20200702-165838.h264	0.4259512475820688	0.007290319429770024
Taxa_Copepoda_Type_Copepod_1_ID_28_20200702-165838.h264	0.42393048909994274	0.007255733371133635
Taxa_Copepoda_Type_Copepod_1_ID_28_20200702-165838.h264	0.43128211168142466	0.007381559219162845
Taxa_Copepoda_Type_Copepod_1_ID_28_20200702-165838.h264	0.45255973449120157	0.007745733917253258
Taxa_Copepoda_Type_Copepod_1_ID_28_20200702-165838.h264	0.47537170520195593	0.008136169569802707
Taxa_Copepoda_Type_Copepod_1_ID_28_20200702-165838.h264	0.5061673710896418	0.008663249235957331
Taxa_Copepoda_Type_Copepod_1_ID_28_20200702-165838.h264	0.42139080561124365	0.007212265711423208
Taxa_Copepoda_Type_Copepod_1_ID_28_20200702-165838.h264	0.43611974239349366	0.007464357129427103
Taxa_Copepoda_Type_Copepod_1_ID_28_20200702-165838.h264	0.39463153142195484	0.006754270441644996
Taxa_Copepoda_Type_Copepod_1_ID_28_20200702-165838.h264	0.4067967253464919	0.006962482414584189
Taxa_Copepoda_Type_Copepod_1_ID_28_20200702-165838.h264	0.4123536234635573	0.007057590863126269
Taxa_Copepoda_Type_Copepod_1_ID_28_20200702-165838.h264	0.3971394513203548	0.006797194455290687
Taxa_Copepoda_Type_Copepod_1_ID_28_20200702-165838.h264	0.46661700028639574	0.007986329427978696
Taxa_Copepoda_Type_Copepod_1_ID_28_20200702-165838.h264	0.48110821613898647	0.008234352160840345
Taxa_Copepoda_Type_Copepod_1_ID_28_20200702-165838.h264	0.42273747737591083	0.007235314516626166
Taxa_Copepoda_Type_Copepod_1_ID_28_20200702-165838.h264	0.41231317630180947	0.007056898594396355
Taxa_Copepoda_Type_Copepod_1_ID_20_20200702-162706.h264	0.4675511697622446	0.008002318097853801
Taxa_Copepoda_Type_Copepod_1_ID_20_20200702-162706.h264	0.46282773127922644	0.007921474631509837
Taxa_Copepoda_Type_Copepod_1_ID_20_20200702-162706.h264	0.4583737120261559	0.007845242378909207
Taxa_Copepoda_Type_Copepod_1_ID_20_20200702-162706.h264	0.46704197296729455	0.00799360299886331
Taxa_Copepoda_Type_Copepod_1_ID_20_20200702-162706.h264	0.4431599642680242	0.007584853234587337
Taxa_Copepoda_Type_Copepod_1_ID_20_20200702-162706.h264	0.40133152704972486	0.0068689434437356756
Taxa_Copepoda_Type_Copepod_1_ID_20_20200702-162706.h264	0.39476067506350004	0.006756480784740674
Taxa_Copepoda_Type_Copepod_1_ID_20_20200702-162706.h264	0.41878805197202246	0.007167718581828846
Taxa_Copepoda_Type_Copepod_1_ID_20_20200702-162706.h264	0.4058447969876803	0.0069461897945968356
Taxa_Copepoda_Type_Copepod_1_ID_20_20200702-162706.h264	0.4142336166821993	0.007089767670137643
Taxa_Copepoda_Type_Copepod_1_ID_20_20200702-162706.h264	0.42794171149914084	0.007324386985273757
Taxa_Copepoda_Type_Copepod_1_ID_20_20200702-162706.h264	0.4255849053309514	0.007284049341241283
Taxa_Copepoda_Type_Copepod_1_ID_20_20200702-162706.h264	0.4319234881034264	0.007392536623308644
Taxa_Copepoda_Type_Copepod_1_ID_20_20200702-162706.h264	0.4265077796349159	0.007299844689905291
Taxa_Copepoda_Type_Copepod_1_ID_20_20200702-162706.h264	0.4201243752699632	0.007190590269043601
Taxa_Copepoda_Type_Copepod_1_ID_20_20200702-162706.h264	0.4281144688679622	0.007327343794086276
Taxa_Copepoda_Type_Copepod_1_ID_20_20200702-162706.h264	0.4337801727881798	0.007424314495797693
Taxa_Copepoda_Type_Copepod_1_ID_20_20200702-162706.h264	0.4203350334901076	0.007194195765503765
Taxa_Copepoda_Type_Copepod_1_ID_20_20200702-162706.h264	0.4328337940802941	0.0074081168602204185
Taxa_Copepoda_Type_Copepod_1_ID_20_20200702-162706.h264	0.4236017865401048	0.0072501075003979475
Taxa_Copepoda_Type_Copepod_1_ID_20_20200702-162706.h264	0.43427670332101675	0.007432812806840479
Taxa_Copepoda_Type_Copepod_1_ID_20_20200702-162706.h264	0.42639061671036943	0.007297839401389015
Taxa_Copepoda_Type_Copepod_1_ID_20_20200702-162706.h264	0.4257023620605469	0.007286059658343976
Taxa_Copepoda_Type_Copepod_1_ID_20_20200702-162706.h264	0.4332819120700543	0.007415786571968237
Taxa_Copepoda_Type_Copepod_1_ID_20_20200702-162706.h264	0.42466444675738996	0.007268295338732252
Taxa_Copepoda_Type_Copepod_1_ID_20_20200702-162706.h264	0.42188083978799673	0.0072206528348330214
Taxa_Copepoda_Type_Copepod_1_ID_20_20200702-162706.h264	0.4236384468812209	0.00725073495623628
Taxa_Copepoda_Type_Copepod_1_ID_20_20200702-162706.h264	0.42355846661787766	0.007249366063267522
Taxa_Copepoda_Type_Copepod_1_ID_20_20200702-162706.h264	0.43338030411646916	0.007417470589685722
Taxa_Copepoda_Type_Copepod_1_ID_20_20200702-162706.h264	0.42275442013373743	0.007235604498442814
Taxa_Copepoda_Type_Copepod_1_ID_20_20200702-162706.h264	0.41946732924534724	0.00717934467362229
Taxa_Copepoda_Type_Copepod_1_ID_20_20200702-162706.h264	0.4205563992720384	0.007197984526002196
Taxa_Copepoda_Type_Copepod_1_ID_20_20200702-162706.h264	0.4138744889772855	0.007083621061342002
Taxa_Copepoda_Type_Copepod_1_ID_20_20200702-162706.h264	0.39805909376878007	0.006812934489504121
Taxa_Copepoda_Type_Copepod_1_ID_20_20200702-162706.h264	0.4036053169690646	0.00690786023273976
Taxa_Copepoda_Type_Copepod_1_ID_20_20200702-162706.h264	0.417450292293842	0.007144822310413835
Taxa_Copepoda_Type_Copepod_1_ID_20_20200702-162706.h264	0.4159670011813824	0.007119435212527506
Taxa_Copepoda_Type_Copepod_1_ID_20_20200702-162706.h264	0.4057192769417396	0.00694404147073362
Taxa_Copepoda_Type_Copepod_1_ID_20_20200702-162706.h264	0.4025612317598783	0.006889990312813302
Taxa_Copepoda_Type_Copepod_1_ID_20_20200702-162706.h264	0.42650676763974704	0.007299827369218748
Taxa_Copepoda_Type_Copepod_1_ID_20_20200702-162706.h264	0.4122334571985098	0.007055534171282187
Taxa_Copepoda_Type_Copepod_1_ID_20_20200702-162706.h264	0.41377962259145884	0.007081997386661507
Taxa_Copepoda_Type_Copepod_1_ID_20_20200702-162706.h264	0.4095514741310707	0.007009630999551018
Taxa_Copepoda_Type_Copepod_1_ID_20_20200702-162706.h264	0.41568292434398946	0.007114573128195204
Taxa_Copepoda_Type_Copepod_1_ID_20_20200702-162706.h264	0.40869307371286245	0.006994939146239377
Taxa_Copepoda_Type_Copepod_1_ID_20_20200702-162706.h264	0.41200308139507585	0.007051591200800337
Taxa_Copepoda_Type_Copepod_1_ID_20_20200702-162706.h264	0.4086753148298997	0.00699463519612713
Taxa_Copepoda_Type_Copepod_1_ID_20_20200702-162706.h264	0.4066389846801758	0.006959782622410701
Taxa_Copepoda_Type_Copepod_1_ID_20_20200702-162706.h264	0.40599760825817405	0.006948805218264902
Taxa_Copepoda_Type_Copepod_1_ID_20_20200702-162706.h264	0.4017084789276123	0.006875395120107211
Taxa_Copepoda_Type_Copepod_1_ID_20_20200702-162706.h264	0.41076789232400746	0.007030450464776281
Taxa_Copepoda_Type_Copepod_1_ID_20_20200702-162706.h264	0.4087238253079928	0.006995465471617569
Taxa_Copepoda_Type_Copepod_1_ID_20_20200702-162706.h264	0.4088807824941782	0.006998151854227281
Taxa_Copepoda_Type_Copepod_1_ID_20_20200702-162706.h264	0.40145110570467435	0.006870990078406926
Taxa_Copepoda_Type_Copepod_1_ID_20_20200702-162706.h264	0.413766172849215	0.0070817671891500265
Taxa_Copepoda_Type_Copepod_1_ID_20_20200702-162706.h264	0.4110787054208609	0.007035770150472427
Taxa_Copepoda_Type_Copepod_1_ID_20_20200702-162706.h264	0.40842724543351394	0.006990389392996681
Taxa_Copepoda_Type_Copepod_1_ID_20_20200702-162706.h264	0.4148155139042781	0.007099727064900145
Taxa_Copepoda_Type_Copepod_1_ID_20_20200702-162706.h264	0.4198488187789917	0.007185874013717358
Taxa_Copepoda_Type_Copepod_1_ID_20_20200702-162706.h264	0.4292805158174955	0.007347301136107135
Taxa_Copepoda_Type_Copepod_1_ID_20_20200702-162706.h264	0.413964948287377	0.007085169307226261
Taxa_Copepoda_Type_Copepod_1_ID_20_20200702-162706.h264	0.42381655803093543	0.007253783397067934
Taxa_Copepoda_Type_Copepod_1_ID_20_20200702-162706.h264	0.4228972420325646	0.00723804895017274
Taxa_Copepoda_Type_Copepod_1_ID_20_20200702-162706.h264	0.41138579698709343	0.007041026140740638
Taxa_Copepoda_Type_Copepod_1_ID_20_20200702-162706.h264	0.41329915340130147	0.007073773971676122
Taxa_Copepoda_Type_Copepod_1_ID_20_20200702-162706.h264	0.3964114676989042	0.00678473473561586
Taxa_Copepoda_Type_Copepod_1_ID_20_20200702-162706.h264	0.4113445337002094	0.0070403199037151224
Taxa_Copepoda_Type_Copepod_1_ID_20_20200702-162706.h264	0.4173763187115009	0.007143556224100688
Taxa_Copepoda_Type_Copepod_1_ID_20_20200702-162706.h264	0.4133428977085994	0.007074522672320259
Taxa_Copepoda_Type_Copepod_1_ID_20_20200702-162706.h264	0.42464051796839786	0.007267885788305271
Taxa_Copepoda_Type_Copepod_1_ID_20_20200702-162706.h264	0.4092196376507099	0.0070039514905602274
Taxa_Copepoda_Type_Copepod_1_ID_20_20200702-162706.h264	0.41162204889150766	0.007045069682950805
Taxa_Copepoda_Type_Copepod_1_ID_20_20200702-162706.h264	0.4057062189395611	0.006943817978004026
Taxa_Copepoda_Type_Copepod_1_ID_20_20200702-162706.h264	0.4184693714288565	0.007162264241763121
Taxa_Copepoda_Type_Copepod_1_ID_20_20200702-162706.h264	0.4215803751578698	0.007215510267125079
Taxa_Copepoda_Type_Copepod_1_ID_20_20200702-162706.h264	0.41329435458550084	0.0070736918380979955
Taxa_Copepoda_Type_Copepod_1_ID_20_20200702-162706.h264	0.404439298923199	0.00692213415464706
Taxa_Copepoda_Type_Copepod_1_ID_20_20200702-162706.h264	0.40923027992248534	0.007004133637134845
Taxa_Copepoda_Type_Copepod_1_ID_20_20200702-162706.h264	0.4074056199880747	0.006972903880565124
Taxa_Copepoda_Type_Copepod_1_ID_20_20200702-162706.h264	0.3991514282960158	0.006831630215066425
Taxa_Copepoda_Type_Copepod_1_ID_20_20200702-162706.h264	0.4172251723362849	0.007140969295755646
Taxa_Copepoda_Type_Copepod_1_ID_20_20200702-162706.h264	0.42556446955754207	0.0072836995751194705
Taxa_Copepoda_Type_Copepod_1_ID_20_20200702-162706.h264	0.4076393582270696	0.006976904400424845
Taxa_Copepoda_Type_Copepod_1_ID_20_20200702-162706.h264	0.4211524970714863	0.007208186969108131
Taxa_Copepoda_Type_Copepod_1_ID_20_20200702-162706.h264	0.42820287154271053	0.007328856839865622
Taxa_Copepoda_Type_Copepod_1_ID_20_20200702-162706.h264	0.4058623600006104	0.006946490392318139
Taxa_Copepoda_Type_Copepod_1_ID_20_20200702-162706.h264	0.40381630163926346	0.006911471316518163
Taxa_Copepoda_Type_Copepod_1_ID_20_20200702-162706.h264	0.39735441868121807	0.006800873704351617
Taxa_Copepoda_Type_Copepod_1_ID_20_20200702-162706.h264	0.41358450339390684	0.00707865784654956
Taxa_Copepoda_Type_Copepod_1_ID_20_20200702-162706.h264	0.4085744417630709	0.0069929087147910214
Taxa_Copepoda_Type_Copepod_1_ID_20_20200702-162706.h264	0.4041721974886381	0.006917562610863229
Taxa_Copepoda_Type_Copepod_1_ID_20_20200702-162706.h264	0.4123254181788518	0.007057108118830349
Taxa_Copepoda_Type_Copepod_1_ID_20_20200702-162706.h264	0.4106965629871075	0.007029229635740878
Taxa_Copepoda_Type_Copepod_1_ID_20_20200702-162706.h264	0.4216512148196881	0.007216722715183123
Taxa_Copepoda_Type_Copepod_1_ID_20_20200702-162706.h264	0.4021178146509024	0.006882401058448138
Taxa_Copepoda_Type_Copepod_1_ID_20_20200702-162706.h264	0.418548862017118	0.007163624753754519
Taxa_Copepoda_Type_Copepod_1_ID_20_20200702-162706.h264	0.42001491656670203	0.007188716841237785
Taxa_Copepoda_Type_Copepod_1_ID_20_20200702-162706.h264	0.4162049179810744	0.007123507250060696
Taxa_Copepoda_Type_Copepod_1_ID_20_20200702-162706.h264	0.41260420652536245	0.007061879688607165
Taxa_Copepoda_Type_Copepod_1_ID_20_20200702-162706.h264	0.3957444323026217	0.00677331816825641
Taxa_Copepoda_Type_Copepod_1_ID_20_20200702-162706.h264	0.40094399819007287	0.00686231073825317
Taxa_Copepoda_Type_Copepod_1_ID_20_20200702-162706.h264	0.4100360892369197	0.007017925373478049
Taxa_Copepoda_Type_Copepod_1_ID_20_20200702-162706.h264	0.4042279551579402	0.006918516924818592
Taxa_Copepoda_Type_Copepod_1_ID_20_20200702-162706.h264	0.40535009457514837	0.006937722772536193
Taxa_Copepoda_Type_Copepod_1_ID_20_20200702-162706.h264	0.4072267580032349	0.00696984258890152
Taxa_Copepoda_Type_Copepod_1_ID_20_20200702-162706.h264	0.4074435534844032	0.006973553126944593
Taxa_Copepoda_Type_Copepod_1_ID_20_20200702-162706.h264	0.4055003921802227	0.0069402951738538115
Taxa_Copepoda_Type_Copepod_1_ID_20_20200702-162706.h264	0.4279344969529372	0.007324263505540656
Taxa_Copepoda_Type_Copepod_1_ID_20_20200702-162706.h264	0.40764396117283747	0.006976983181612026
Taxa_Copepoda_Type_Copepod_1_ID_20_20200702-162706.h264	0.40465547414926384	0.006925834076785477
Taxa_Copepoda_Type_Copepod_1_ID_20_20200702-162706.h264	0.3975907358756432	0.006804918364025431
Taxa_Copepoda_Type_Copepod_1_ID_20_20200702-162706.h264	0.39423293590545655	0.00674744832607416
Taxa_Copepoda_Type_Copepod_1_ID_20_20200702-162706.h264	0.3994118701494657	0.006836087777558163
Taxa_Copepoda_Type_Copepod_1_ID_20_20200702-162706.h264	0.4020507291647104	0.006881252864549851
Taxa_Copepoda_Type_Copepod_1_ID_20_20200702-162706.h264	0.4176436813061054	0.007148132237739112
Taxa_Copepoda_Type_Copepod_1_ID_20_20200702-162706.h264	0.4158609702036931	0.007117620451563209
Taxa_Copepoda_Type_Copepod_1_ID_20_20200702-162706.h264	0.3796276257588313	0.006497472825487689
Taxa_Copepoda_Type_Copepod_1_ID_20_20200702-162706.h264	0.40776451917795037	0.006979046578237997
Taxa_Copepoda_Type_Copepod_1_ID_20_20200702-162706.h264	0.4076857794248141	0.0069776989170785494
Taxa_Copepoda_Type_Copepod_1_ID_20_20200702-162706.h264	0.4117464916522686	0.007047199568663828
Taxa_Copepoda_Type_Copepod_1_ID_20_20200702-162706.h264	0.41378334412207973	0.007082061082089442
Taxa_Copepoda_Type_Copepod_1_ID_20_20200702-162706.h264	0.41888650930844823	0.00716940371700998
Taxa_Copepoda_Type_Copepod_1_ID_20_20200702-162706.h264	0.40735550990471475	0.00697204622721531
Taxa_Copepoda_Type_Copepod_1_ID_20_20200702-162706.h264	0.40081782524402326	0.006860151239753475
Taxa_Copepoda_Type_Copepod_1_ID_20_20200702-162706.h264	0.409704187466548	0.0070122447470236104
Taxa_Copepoda_Type_Copepod_1_ID_20_20200702-162706.h264	0.3925778014843281	0.006719120063866385
Taxa_Copepoda_Type_Copepod_1_ID_20_20200702-162706.h264	0.4161817400272076	0.007123110550465669
Taxa_Copepoda_Type_Copepod_1_ID_20_20200702-162706.h264	0.4117437168268057	0.00704715207645879
Taxa_Copepoda_Type_Copepod_1_ID_20_20200702-162706.h264	0.41575461277594933	0.007115800103280672
Taxa_Copepoda_Type_Copepod_1_ID_20_20200702-162706.h264	0.4300500565308791	0.007360472121393892
Taxa_Copepoda_Type_Copepod_1_ID_20_20200702-162706.h264	0.39130079416128305	0.006697263592375807
Taxa_Copepoda_Type_Copepod_1_ID_20_20200702-162706.h264	0.41671940326690676	0.007132312863606673
Taxa_Copepoda_Type_Copepod_1_ID_20_20200702-162706.h264	0.39906152395101696	0.006830091467623175
Taxa_Copepoda_Type_Copepod_1_ID_20_20200702-162706.h264	0.4159346499809852	0.00711888150928994
Taxa_Copepoda_Type_Copepod_1_ID_20_20200702-162706.h264	0.3925848528055044	0.006719240749940365
Taxa_Copepoda_Type_Copepod_1_ID_20_20200702-162706.h264	0.4027351969939012	0.006892967794703309
Taxa_Copepoda_Type_Copepod_1_ID_20_20200702-162706.h264	0.4179488468170166	0.007153355262829708
Taxa_Copepoda_Type_Copepod_1_ID_20_20200702-162706.h264	0.4194945551798894	0.007179810655963491
Taxa_Copepoda_Type_Copepod_1_ID_20_20200702-162706.h264	0.4021977949142456	0.006883769951416896
Taxa_Copepoda_Type_Copepod_1_ID_20_20200702-162706.h264	0.4179547555630024	0.0071534563932898485
Taxa_Copepoda_Type_Copepod_1_ID_20_20200702-162706.h264	0.41726868812854473	0.007141714085277016
Taxa_Copepoda_Type_Copepod_1_ID_20_20200702-162706.h264	0.41170140889974743	0.007046427960014908
Taxa_Copepoda_Type_Copepod_1_ID_20_20200702-162706.h264	0.41020825899564306	0.007020872125117737
Taxa_Copepoda_Type_Copepod_1_ID_20_20200702-162706.h264	0.41346218255849987	0.007076564278405094
Taxa_Copepoda_Type_Copepod_1_ID_20_20200702-162706.h264	0.41795393943786624	0.007153442424994249
Taxa_Copepoda_Type_Copepod_1_ID_20_20200702-162706.h264	0.40149840831756595	0.006871799680819878
Taxa_Copepoda_Type_Copepod_1_ID_20_20200702-162706.h264	0.417779582463778	0.007150458238322354
Taxa_Copepoda_Type_Copepod_1_ID_20_20200702-162706.h264	0.39746795801016	0.006802816973635431
Taxa_Copepoda_Type_Copepod_1_ID_20_20200702-162706.h264	0.35852579630338227	0.006136306898269428
Taxa_Copepoda_Type_Copepod_1_ID_20_20200702-162706.h264	0.38571970609518197	0.006601741123552153
Taxa_Copepoda_Type_Copepod_1_ID_20_20200702-162706.h264	0.36432691170619086	0.006235595219586728
Taxa_Copepoda_Type_Copepod_1_ID_20_20200702-162706.h264	0.3803884829007662	0.006510495188109268
Taxa_Copepoda_Type_Copepod_1_ID_20_20200702-162706.h264	0.3779612614558293	0.006468952359532464
Taxa_Copepoda_Type_Copepod_1_ID_20_20200702-162706.h264	0.3940986669980563	0.006745150262082117
Taxa_Copepoda_Type_Copepod_1_ID_20_20200702-162706.h264	0.3707901331094595	0.006346215739758057
Taxa_Copepoda_Type_Copepod_1_ID_20_20200702-162706.h264	0.38148636707892786	0.00652928589808165
Taxa_Copepoda_Type_Copepod_1_ID_20_20200702-162706.h264	0.3800992155075073	0.006505544265416952
Taxa_Copepoda_Type_Copepod_1_ID_20_20200702-162706.h264	0.37147900801438555	0.006358006098707753
Taxa_Copepoda_Type_Copepod_1_ID_20_20200702-162706.h264	0.3762716865539551	0.006440034635250385
Taxa_Copepoda_Type_Copepod_1_ID_20_20200702-162706.h264	0.37939176559448246	0.006493435988059412
Taxa_Copepoda_Type_Copepod_1_ID_20_20200702-162706.h264	0.3882808373524593	0.006645575870070938
Taxa_Copepoda_Type_Copepod_1_ID_20_20200702-162706.h264	0.38246924290290246	0.006546108195838138
Taxa_Copepoda_Type_Copepod_1_ID_20_20200702-162706.h264	0.37501442945920505	0.006418516196513317
Taxa_Copepoda_Type_Copepod_1_ID_20_20200702-162706.h264	0.3702119247729962	0.006336319481691666
Taxa_Copepoda_Type_Copepod_1_ID_20_20200702-162706.h264	0.3732168975243202	0.006387750746089327
Taxa_Copepoda_Type_Copepod_1_ID_20_20200702-162706.h264	0.38196118868314305	0.006537412652461487
Taxa_Copepoda_Type_Copepod_1_ID_20_20200702-162706.h264	0.3789800794308002	0.006486389821027157
Taxa_Copepoda_Type_Copepod_1_ID_20_20200702-162706.h264	0.369581712942857	0.006325533163829668
Taxa_Copepoda_Type_Copepod_1_ID_20_20200702-162706.h264	0.3720688379727877	0.0063681012653034825
Taxa_Copepoda_Type_Copepod_1_ID_20_20200702-162706.h264	0.37210510657383844	0.006368722016359928
Taxa_Copepoda_Type_Copepod_1_ID_20_20200702-162706.h264	0.3914359444838304	0.006699576742127097
Taxa_Copepoda_Type_Copepod_1_ID_20_20200702-162706.h264	0.3931324074818538	0.006728612358824037
Taxa_Copepoda_Type_Copepod_1_ID_20_20200702-162706.h264	0.3708670447422908	0.006347532111935362
Taxa_Copepoda_Type_Copepod_1_ID_20_20200702-162706.h264	0.37740499056302584	0.006459431569251789
Taxa_Copepoda_Type_Copepod_1_ID_20_20200702-162706.h264	0.37071420082679163	0.0063449161295354726
Taxa_Copepoda_Type_Copepod_1_ID_20_20200702-162706.h264	0.37808488809145413	0.006471068276949888
Taxa_Copepoda_Type_Copepod_1_ID_20_20200702-162706.h264	0.38658372145432696	0.0066165290787375194
Taxa_Copepoda_Type_Copepod_1_ID_20_20200702-162706.h264	0.37373311299544115	0.0063965859724219734
Taxa_Copepoda_Type_Copepod_1_ID_20_20200702-162706.h264	0.3726688531728891	0.006378370756228295
Taxa_Copepoda_Type_Copepod_1_ID_20_20200702-162706.h264	0.38155622739058276	0.006530481584184974
Taxa_Copepoda_Type_Copepod_1_ID_20_20200702-162706.h264	0.394553705728971	0.00675293842497662
Taxa_Copepoda_Type_Copepod_1_ID_20_20200702-162706.h264	0.3880150417181162	0.006641026675560066
Taxa_Copepoda_Type_Copepod_1_ID_20_20200702-162706.h264	0.3729611565516545	0.006383373640980241
Taxa_Copepoda_Type_Copepod_1_ID_20_20200702-162706.h264	0.3717302439762996	0.0063623060988251285
Taxa_Copepoda_Type_Copepod_1_ID_20_20200702-162706.h264	0.3914448565703172	0.006699729275915044
Taxa_Copepoda_Type_Copepod_1_ID_20_20200702-162706.h264	0.37909858080056996	0.0064884180175482165
Taxa_Copepoda_Type_Copepod_1_ID_20_20200702-162706.h264	0.37950785123384917	0.0064954228384254955
Taxa_Copepoda_Type_Copepod_1_ID_20_20200702-162706.h264	0.385835008254418	0.006603714564354463
Taxa_Copepoda_Type_Copepod_1_ID_20_20200702-162706.h264	0.39241999552800105	0.006716419154229249
Taxa_Copepoda_Type_Copepod_1_ID_20_20200702-162706.h264	0.38404250365037185	0.006573035158631365
Taxa_Copepoda_Type_Copepod_1_ID_20_20200702-162706.h264	0.3707415246963501	0.006345383788072145
Taxa_Copepoda_Type_Copepod_1_ID_20_20200702-162706.h264	0.39565828213324916	0.006771843674972918
Taxa_Copepoda_Type_Copepod_1_ID_20_20200702-162706.h264	0.39651775983663706	0.00678655396643475
Taxa_Copepoda_Type_Copepod_1_ID_20_20200702-162706.h264	0.37434096299684966	0.006406989558984542
Taxa_Copepoda_Type_Copepod_1_ID_20_20200702-162706.h264	0.3835288671346811	0.006564244072112811
Taxa_Copepoda_Type_Copepod_1_ID_20_20200702-162706.h264	0.37661893147688646	0.006445977865662095
Taxa_Copepoda_Type_Copepod_1_ID_20_20200702-162706.h264	0.38125641566056473	0.006525350191113512
Taxa_Copepoda_Type_Copepod_1_ID_20_20200702-162706.h264	0.381690202492934	0.006532774619590601
Taxa_Copepoda_Type_Copepod_1_ID_20_20200702-162706.h264	0.37021247973808874	0.0063363289801326725
Taxa_Copepoda_Type_Copepod_1_ID_20_20200702-162706.h264	0.3665798414670504	0.006274154978955286
Taxa_Copepoda_Type_Copepod_1_ID_20_20200702-162706.h264	0.37544074058532717	0.006425812675402715
Taxa_Copepoda_Type_Copepod_1_ID_20_20200702-162706.h264	0.3759666189780602	0.006434813286355262
Taxa_Copepoda_Type_Copepod_1_ID_20_20200702-162706.h264	0.3832734852570754	0.00655987311305379
Taxa_Copepoda_Type_Copepod_1_ID_20_20200702-162706.h264	0.37406214200533355	0.006402217430475901
Taxa_Copepoda_Type_Copepod_1_ID_20_20200702-162706.h264	0.3749075823563796	0.006416687467253421
Taxa_Copepoda_Type_Copepod_1_ID_20_20200702-162706.h264	0.39665317131922795	0.006788871586040632
Taxa_Copepoda_Type_Copepod_1_ID_20_20200702-162706.h264	0.38879764043367826	0.006654421153576416
Taxa_Copepoda_Type_Copepod_1_ID_20_20200702-162706.h264	0.3775038069945115	0.006461122850482986
Taxa_Copepoda_Type_Copepod_1_ID_20_20200702-162706.h264	0.38521850732656626	0.006593162913858538
Taxa_Copepoda_Type_Copepod_1_ID_20_20200702-162706.h264	0.3748173189163208	0.006415142573760106
Taxa_Copepoda_Type_Copepod_1_ID_20_20200702-162706.h264	0.3736127835053664	0.006394526486918771
Taxa_Copepoda_Type_Copepod_1_ID_20_20200702-162706.h264	0.38186126232147216	0.006535702374348274
Taxa_Copepoda_Type_Copepod_1_ID_20_20200702-162706.h264	0.3864676358149602	0.006614542228371434
Taxa_Copepoda_Type_Copepod_1_ID_20_20200702-162706.h264	0.3744546329058134	0.006408935063195652
Taxa_Copepoda_Type_Copepod_1_ID_20_20200702-162706.h264	0.3748397786800678	0.0064155269812550065
Taxa_Copepoda_Type_Copepod_1_ID_20_20200702-162706.h264	0.37770441055297854	0.006464556257541364
Taxa_Copepoda_Type_Copepod_1_ID_20_20200702-162706.h264	0.3747003845068125	0.006413141196366598
Taxa_Copepoda_Type_Copepod_1_ID_20_20200702-162706.h264	0.3797024807563195	0.006498753997560084
Taxa_Copepoda_Type_Copepod_1_ID_20_20200702-162706.h264	0.39174261166499214	0.006704825468881596
Taxa_Copepoda_Type_Copepod_1_ID_20_20200702-162706.h264	0.3803508758544922	0.006509851529048039
Taxa_Copepoda_Type_Copepod_1_ID_20_20200702-162706.h264	0.37510466025425837	0.006420060531274807
Taxa_Copepoda_Type_Copepod_1_ID_20_20200702-162706.h264	0.3790281002338116	0.006487211715540237
Taxa_Copepoda_Type_Copepod_1_ID_20_20200702-162706.h264	0.37912822246551514	0.006488925346044394
Taxa_Copepoda_Type_Copepod_1_ID_20_20200702-162706.h264	0.3872828142459576	0.006628494320748121
Taxa_Copepoda_Type_Copepod_1_ID_20_20200702-162706.h264	0.38910877998058613	0.006659746426590801
Taxa_Copepoda_Type_Copepod_1_ID_20_20200702-162706.h264	0.38925274445460395	0.006662210433934568
Taxa_Copepoda_Type_Copepod_1_ID_20_20200702-162706.h264	0.3827682711527898	0.006551226179345825
Taxa_Copepoda_Type_Copepod_1_ID_20_20200702-162706.h264	0.3834255130474384	0.00656247512715808
Taxa_Copepoda_Type_Copepod_1_ID_20_20200702-162706.h264	0.3937889311863826	0.006739849014536164
Taxa_Copepoda_Type_Copepod_1_ID_20_20200702-162706.h264	0.3881522160310012	0.006643374466684443
Taxa_Copepoda_Type_Copepod_1_ID_20_20200702-162706.h264	0.3872150758596567	0.006627334952213355
Taxa_Copepoda_Type_Copepod_1_ID_20_20200702-162706.h264	0.3961672504131611	0.006780554862840642
Taxa_Copepoda_Type_Copepod_1_ID_20_20200702-162706.h264	0.39187844753265383	0.006707150352001191
Taxa_Copepoda_Type_Copepod_1_ID_20_20200702-162706.h264	0.3698795006825374	0.006330629915528044
Taxa_Copepoda_Type_Copepod_1_ID_20_20200702-162706.h264	0.39051450656010556	0.006683805977663345
Taxa_Copepoda_Type_Copepod_1_ID_20_20200702-162706.h264	0.3806467701838567	0.006514915874300624
Taxa_Copepoda_Type_Copepod_1_ID_20_20200702-162706.h264	0.3818166039540217	0.006534938029213064
Taxa_Copepoda_Type_Copepod_1_ID_20_20200702-162706.h264	0.3835023593902588	0.006563790381871737
Taxa_Copepoda_Type_Copepod_1_ID_20_20200702-162706.h264	0.37034335356492265	0.006338568936015023
Taxa_Copepoda_Type_Copepod_1_ID_20_20200702-162706.h264	0.3944969687095055	0.006751967349066537
Taxa_Copepoda_Type_Copepod_1_ID_20_20200702-162706.h264	0.38465022307175856	0.006583436510266637
Taxa_Copepoda_Type_Copepod_1_ID_20_20200702-162706.h264	0.3903823269330538	0.006681543672508036
Taxa_Copepoda_Type_Copepod_1_ID_20_20200702-162706.h264	0.38877726995027984	0.006654072504918251
Taxa_Copepoda_Type_Copepod_1_ID_20_20200702-162706.h264	0.3976224994659424	0.006805462010090168
Taxa_Copepoda_Type_Copepod_1_ID_20_20200702-162706.h264	0.3862424832123977	0.0066106886549814215
Taxa_Copepoda_Type_Copepod_1_ID_20_20200702-162706.h264	0.3877564932749822	0.006636601519514118
Taxa_Copepoda_Type_Copepod_1_ID_20_20200702-162706.h264	0.38455137399526745	0.006581744670303616
Taxa_Copepoda_Type_Copepod_1_ID_20_20200702-162706.h264	0.38774115012242244	0.006636338915556846
Taxa_Copepoda_Type_Copepod_1_ID_20_20200702-162706.h264	0.39150871020097	0.006700822155362756
Taxa_Copepoda_Type_Copepod_1_ID_20_20200702-162706.h264	0.3910947062419011	0.006693736318371
Taxa_Copepoda_Type_Copepod_1_ID_20_20200702-162706.h264	0.3884962943884043	0.006649263500109227
Taxa_Copepoda_Type_Copepod_1_ID_20_20200702-162706.h264	0.37733219220088077	0.006458185597284305
Taxa_Copepoda_Type_Copepod_1_ID_20_20200702-162706.h264	0.37579800752493053	0.006431927436484388
Taxa_Copepoda_Type_Copepod_1_ID_20_20200702-162706.h264	0.3868260453297542	0.006620676545066946
Taxa_Copepoda_Type_Copepod_1_ID_20_20200702-162706.h264	0.3929589319229126	0.006725643257911388
Taxa_Copepoda_Type_Copepod_1_ID_20_20200702-162706.h264	0.3874504137039185	0.006631362849932451
Taxa_Copepoda_Type_Copepod_1_ID_20_20200702-162706.h264	0.3879126669810369	0.006639274492560054
Taxa_Copepoda_Type_Copepod_1_ID_20_20200702-162706.h264	0.4076922431358924	0.006977809545979697
Taxa_Copepoda_Type_Copepod_1_ID_20_20200702-162706.h264	0.38526378594912014	0.006593937874898402
Taxa_Copepoda_Type_Copepod_1_ID_20_20200702-162706.h264	0.3892784360738901	0.006662650155880042
Taxa_Copepoda_Type_Copepod_1_ID_20_20200702-162706.h264	0.3895486387839684	0.006667274779187151
Taxa_Copepoda_Type_Copepod_1_ID_20_20200702-162706.h264	0.40471276613382196	0.006926814651136568
Taxa_Copepoda_Type_Copepod_1_ID_20_20200702-162706.h264	0.3917145696053138	0.006704345518244794
Taxa_Copepoda_Type_Copepod_1_ID_20_20200702-162706.h264	0.39445893727816067	0.006751316426491596
Taxa_Copepoda_Type_Copepod_1_ID_20_20200702-162706.h264	0.3983493731572078	0.00681790273288298
Taxa_Copepoda_Type_Copepod_1_ID_20_20200702-162706.h264	0.39989690964038554	0.006844389414998907
Taxa_Copepoda_Type_Copepod_1_ID_20_20200702-162706.h264	0.41064599587367134	0.007028364160145529
Taxa_Copepoda_Type_Copepod_1_ID_20_20200702-162706.h264	0.3799836848332332	0.006503566913491876
Taxa_Copepoda_Type_Copepod_1_ID_20_20200702-162706.h264	0.4196124362945557	0.007181828236579896
Taxa_Copepoda_Type_Copepod_1_ID_20_20200702-162706.h264	0.40568160460545466	0.0069433966942087436
Taxa_Copepoda_Type_Copepod_1_ID_20_20200702-162706.h264	0.4021116120998676	0.006882294899401581
Taxa_Copepoda_Type_Copepod_1_ID_20_20200702-162706.h264	0.3988364366384653	0.00682623901169681
Taxa_Copepoda_Type_Copepod_1_ID_20_20200702-162706.h264	0.3926974780742939	0.006721168374733107
Taxa_Copepoda_Type_Copepod_1_ID_20_20200702-162706.h264	0.3940993851881761	0.006745162554182245
Taxa_Copepoda_Type_Copepod_1_ID_20_20200702-162706.h264	0.39486487792088437	0.006758264256722829
Taxa_Copepoda_Type_Copepod_1_ID_20_20200702-162706.h264	0.4041600535466121	0.006917354762624707
Taxa_Copepoda_Type_Copepod_1_ID_20_20200702-162706.h264	0.4081737896112295	0.006986051399115275
Taxa_Copepoda_Type_Copepod_1_ID_20_20200702-162706.h264	0.40587166382716255	0.006946649630887975
Taxa_Copepoda_Type_Copepod_1_ID_20_20200702-162706.h264	0.4007859637187077	0.006859605917493267
Taxa_Copepoda_Type_Copepod_1_ID_20_20200702-162706.h264	0.4375760687314547	0.007489282714826821
Taxa_Copepoda_Type_Copepod_1_ID_20_20200702-162706.h264	0.44315735266758843	0.007584808536041417
Taxa_Copepoda_Type_Copepod_1_ID_20_20200702-162706.h264	0.4297523667262151	0.007355377045890989
Taxa_Copepoda_Type_Copepod_1_ID_20_20200702-162706.h264	0.447659000983605	0.00766185597837324
Taxa_Copepoda_Type_Copepod_1_ID_20_20200702-162706.h264	0.4396436401513907	0.0075246699948988026
Taxa_Copepoda_Type_Copepod_1_ID_20_20200702-162706.h264	0.4473174689366267	0.007656010526030726
Taxa_Copepoda_Type_Copepod_1_ID_20_20200702-162706.h264	0.44324836694277253	0.007586366280366684
Taxa_Copepoda_Type_Copepod_1_ID_20_20200702-162706.h264	0.44632923933175894	0.007639096596255105
Taxa_Copepoda_Type_Copepod_1_ID_20_20200702-162706.h264	0.4488935371545645	0.007682985539760815
Taxa_Copepoda_Type_Copepod_1_ID_20_20200702-162706.h264	0.45051269677969125	0.007710698079498562
Taxa_Copepoda_Type_Copepod_1_ID_20_20200702-162706.h264	0.4508564486870399	0.007716581525605106
Taxa_Copepoda_Type_Copepod_1_ID_20_20200702-162706.h264	0.44678160117222715	0.007646838943140041
Taxa_Copepoda_Type_Copepod_1_ID_20_20200702-162706.h264	0.4416322106581468	0.007558705143956743
Taxa_Copepoda_Type_Copepod_1_ID_20_20200702-162706.h264	0.4241581227229192	0.007259629408142271
Taxa_Copepoda_Type_Copepod_1_ID_20_20200702-162706.h264	0.4544892175381	0.007778757761709789
Taxa_Copepoda_Type_Copepod_1_ID_20_20200702-162706.h264	0.4306365240537203	0.0073705097386117515
Taxa_Copepoda_Type_Copepod_1_ID_20_20200702-162706.h264	0.4239921881602361	0.007256789374280964
Taxa_Copepoda_Type_Copepod_1_ID_20_20200702-162706.h264	0.4165197464135977	0.007128895659771191
Taxa_Copepoda_Type_Copepod_1_ID_20_20200702-162706.h264	0.41199998011955846	0.007051538121277058
Taxa_Copepoda_Type_Copepod_1_ID_20_20200702-162706.h264	0.41909981177403377	0.007173054470747886
Taxa_Copepoda_Type_Copepod_1_ID_20_20200702-162706.h264	0.41293930750626784	0.007067615070780353
Taxa_Copepoda_Type_Copepod_1_ID_20_20200702-162706.h264	0.4356986871132484	0.0074571506063613666
Taxa_Copepoda_Type_Copepod_1_ID_20_20200702-162706.h264	0.42343503585228554	0.007247253498241041
Taxa_Copepoda_Type_Copepod_1_ID_20_20200702-162706.h264	0.4247723385003897	0.007270141947410516
Taxa_Copepoda_Type_Copepod_1_ID_20_20200702-162706.h264	0.4266191317484929	0.0073017505241568985
Taxa_Copepoda_Type_Copepod_1_ID_20_20200702-162706.h264	0.40077169785132777	0.006859361751686187
Taxa_Copepoda_Type_Copepod_1_ID_20_20200702-162706.h264	0.4006089951441838	0.006856577032275454
Taxa_Copepoda_Type_Copepod_1_ID_20_20200702-162706.h264	0.38901407681978667	0.0066581255455694256
Taxa_Copepoda_Type_Copepod_1_ID_20_20200702-162706.h264	0.3792171474603506	0.006490447331532924
Taxa_Copepoda_Type_Copepod_1_ID_26_20200702-164408.h264	0.6543984493842492	0.011200281152922726
Taxa_Copepoda_Type_Copepod_1_ID_26_20200702-164408.h264	0.4494490245672373	0.007692492920477715
Taxa_Copepoda_Type_Copepod_1_ID_19_20200702-162259.h264	0.6062310702984149	0.01037587793395364
Taxa_Copepoda_Type_Copepod_1_ID_19_20200702-162259.h264	0.43256679058074954	0.0074035469926320594
Taxa_Copepoda_Type_Copepod_1_ID_19_20200702-162259.h264	0.4088934814012968	0.00699836920090681
Taxa_Copepoda_Type_Copepod_1_ID_19_20200702-162259.h264	0.41830245751601	0.007159407445947094
Taxa_Copepoda_Type_Copepod_1_ID_19_20200702-162259.h264	0.45177951886103707	0.0077323802266600575
Taxa_Copepoda_Type_Copepod_1_ID_19_20200702-162259.h264	0.42664325640751766	0.007302163426974821
Taxa_Copepoda_Type_Copepod_1_ID_19_20200702-162259.h264	0.4241259347475492	0.0072590784985638234
Taxa_Copepoda_Type_Copepod_1_ID_19_20200702-162259.h264	0.43201835448925313	0.007394160297989141
Taxa_Copepoda_Type_Copepod_1_ID_19_20200702-162259.h264	0.4262366302196796	0.007295203863375285
Taxa_Copepoda_Type_Copepod_1_ID_19_20200702-162259.h264	0.4448829350104699	0.00761434254152535
Taxa_Copepoda_Type_Copepod_1_ID_19_20200702-162259.h264	0.4452531620172354	0.007620679119141145
Taxa_Copepoda_Type_Copepod_1_ID_19_20200702-162259.h264	0.4403256269601675	0.007536342461433637
Taxa_Copepoda_Type_Copepod_1_ID_19_20200702-162259.h264	0.43062389043661264	0.00737029350939587
Taxa_Copepoda_Type_Copepod_1_ID_19_20200702-162259.h264	0.42649057571704574	0.007299550238234052
Taxa_Copepoda_Type_Copepod_1_ID_19_20200702-162259.h264	0.4374354340479924	0.007486875698129101
Taxa_Copepoda_Type_Copepod_1_ID_19_20200702-162259.h264	0.43452565413254957	0.0074370736957301755
Taxa_Copepoda_Type_Copepod_1_ID_19_20200702-162259.h264	0.43922806923206037	0.007517557338779495
Taxa_Copepoda_Type_Copepod_1_ID_19_20200702-162259.h264	0.43191163796644944	0.007392333803656539
Taxa_Copepoda_Type_Copepod_1_ID_19_20200702-162259.h264	0.44165852253253646	0.0075591554818068745
Taxa_Copepoda_Type_Copepod_1_ID_19_20200702-162259.h264	0.43465509157914384	0.007439289067412269
Taxa_Copepoda_Type_Copepod_1_ID_19_20200702-162259.h264	0.4326811786798331	0.007405504788943297
Taxa_Copepoda_Type_Copepod_1_ID_19_20200702-162259.h264	0.42540117924030013	0.007280904798535906
Taxa_Copepoda_Type_Copepod_1_ID_19_20200702-162259.h264	0.42400622551257794	0.0072570296289652765
Taxa_Copepoda_Type_Copepod_1_ID_19_20200702-162259.h264	0.4214362148138193	0.00721304290739037
Taxa_Copepoda_Type_Copepod_1_ID_19_20200702-162259.h264	0.41287933863126314	0.007066588680419696
Taxa_Copepoda_Type_Copepod_1_ID_19_20200702-162259.h264	0.41548006828014666	0.007111101168640972
Taxa_Copepoda_Type_Copepod_1_ID_19_20200702-162259.h264	0.4101591282624465	0.007020031233722642
Taxa_Copepoda_Type_Copepod_1_ID_19_20200702-162259.h264	0.41190782326918385	0.007049960821337954
Taxa_Copepoda_Type_Copepod_1_ID_19_20200702-162259.h264	0.4263487658133874	0.007297123107190669
Taxa_Copepoda_Type_Copepod_1_ID_19_20200702-162259.h264	0.4276707905989427	0.0073197500698665196
Taxa_Copepoda_Type_Copepod_1_ID_19_20200702-162259.h264	0.4128828316468459	0.007066648464724863
Taxa_Copepoda_Type_Copepod_1_ID_19_20200702-162259.h264	0.4075397256704477	0.006975199150898047
Taxa_Copepoda_Type_Copepod_1_ID_19_20200702-162259.h264	0.5193884350703313	0.008889532831011439
Taxa_Copepoda_Type_Copepod_1_ID_19_20200702-162259.h264	0.49520883450141323	0.008475689667428035
Taxa_Copepoda_Type_Copepod_1_ID_19_20200702-162259.h264	0.48562576257265533	0.008311671705570447
Taxa_Copepoda_Type_Copepod_1_ID_19_20200702-162259.h264	0.46821161086742696	0.008013621801384808
Taxa_Copepoda_Type_Copepod_1_ID_19_20200702-162259.h264	0.48916177162757285	0.008372191860548843
Taxa_Copepoda_Type_Copepod_1_ID_19_20200702-162259.h264	0.49462334632873534	0.008465668812164893
Taxa_Copepoda_Type_Copepod_1_ID_19_20200702-162259.h264	0.4783960037965041	0.008187931603440167
Taxa_Copepoda_Type_Copepod_1_ID_19_20200702-162259.h264	0.391794549868657	0.006705714411213553
Taxa_Copepoda_Type_Copepod_1_ID_19_20200702-162259.h264	0.39635463274442234	0.0067837619835103054
Taxa_Copepoda_Type_Copepod_1_ID_19_20200702-162259.h264	0.399978293638963	0.006845782333436097
Taxa_Copepoda_Type_Copepod_1_ID_19_20200702-162259.h264	0.4185635522695688	0.007163876183075312
Taxa_Copepoda_Type_Copepod_1_ID_19_20200702-162259.h264	0.41752880353194016	0.007146166060450514
Taxa_Copepoda_Type_Copepod_1_ID_19_20200702-162259.h264	0.38087202072143556	0.006518771123886108
Taxa_Copepoda_Type_Copepod_1_ID_19_20200702-162259.h264	0.3861435362008902	0.006608995138822928
Taxa_Copepoda_Type_Copepod_1_ID_19_20200702-162259.h264	0.3916743183135986	0.006703656601905823
Taxa_Copepoda_Type_Copepod_1_ID_19_20200702-162259.h264	0.3939426891620343	0.006742480641427125
Taxa_Copepoda_Type_Copepod_1_ID_19_20200702-162259.h264	0.4008660419170673	0.0068609764866574986
Taxa_Copepoda_Type_Copepod_1_ID_19_20200702-162259.h264	0.39896538440997786	0.006828446002401544
Taxa_Copepoda_Type_Copepod_1_ID_19_20200702-162259.h264	0.4225565914007334	0.007232218583589475
Taxa_Copepoda_Type_Copepod_1_ID_19_20200702-162259.h264	0.41993170444781963	0.007187292633818451
Taxa_Copepoda_Type_Copepod_1_ID_19_20200702-162259.h264	0.40885851860046385	0.0069977707991233234
Taxa_Copepoda_Type_Copepod_1_ID_19_20200702-162259.h264	0.4026630188868596	0.006891732438640482
Taxa_Copepoda_Type_Copepod_1_ID_19_20200702-162259.h264	0.40804262197934665	0.00698380641464651
Taxa_Copepoda_Type_Copepod_1_ID_19_20200702-162259.h264	0.4235235691070557	0.007248768778947684
Taxa_Copepoda_Type_Copepod_1_ID_19_20200702-162259.h264	0.41585839124826285	0.007117576311749114
Taxa_Copepoda_Type_Copepod_1_ID_19_20200702-162259.h264	0.4111745185118455	0.007037410028375817
Taxa_Copepoda_Type_Copepod_1_ID_19_20200702-162259.h264	0.406396399644705	0.006955630686226681
Taxa_Copepoda_Type_Copepod_1_ID_19_20200702-162259.h264	0.40525894971994253	0.0069361627932836315
Taxa_Copepoda_Type_Copepod_1_ID_19_20200702-162259.h264	0.4205559748869676	0.0071979772624884844
Taxa_Copepoda_Type_Copepod_1_ID_19_20200702-162259.h264	0.411381814296429	0.007040957975458112
Taxa_Copepoda_Type_Copepod_1_ID_19_20200702-162259.h264	0.4036534357070923	0.00690868380344831
Taxa_Copepoda_Type_Copepod_1_ID_19_20200702-162259.h264	0.42986384941981387	0.007357285115069891
Taxa_Copepoda_Type_Copepod_1_ID_19_20200702-162259.h264	0.43225506342374365	0.007398211662444843
Taxa_Copepoda_Type_Copepod_1_ID_19_20200702-162259.h264	0.4370771551132202	0.007480743616360884
Taxa_Copepoda_Type_Copepod_1_ID_19_20200702-162259.h264	0.43996790299048794	0.007530219878106428
Taxa_Copepoda_Type_Copepod_1_ID_19_20200702-162259.h264	0.43637489575606125	0.007468724177363356
Taxa_Copepoda_Type_Copepod_1_ID_19_20200702-162259.h264	0.4490315602375911	0.007685347857912617
Taxa_Copepoda_Type_Copepod_1_ID_19_20200702-162259.h264	0.4517132168549758	0.007731245442325547
Taxa_Copepoda_Type_Copepod_1_ID_19_20200702-162259.h264	0.4504701276925894	0.007709969493200087
Taxa_Copepoda_Type_Copepod_1_ID_19_20200702-162259.h264	0.43157989942110503	0.007386655970861221
Taxa_Copepoda_Type_Copepod_1_ID_19_20200702-162259.h264	0.4332378413127019	0.007415032284005859
Taxa_Copepoda_Type_Copepod_1_ID_19_20200702-162259.h264	0.4068850300862239	0.006963993784168063
Taxa_Copepoda_Type_Copepod_1_ID_19_20200702-162259.h264	0.42886726269355185	0.00734022814994733
Taxa_Copepoda_Type_Copepod_1_ID_19_20200702-162259.h264	0.4188740715613732	0.007169190840185041
Taxa_Copepoda_Type_Copepod_1_ID_19_20200702-162259.h264	0.4141828863437359	0.007088899400883172
Taxa_Copepoda_Type_Copepod_1_ID_19_20200702-162259.h264	0.41031742389385517	0.007022740524337137
Taxa_Copepoda_Type_Copepod_1_ID_19_20200702-162259.h264	0.3696001573709341	0.006325848847310219
Taxa_Copepoda_Type_Copepod_1_ID_19_20200702-162259.h264	0.3684751451932467	0.006306593831192107
Taxa_Copepoda_Type_Copepod_1_ID_19_20200702-162259.h264	0.34000086564284104	0.005819245585040933
Taxa_Copepoda_Type_Copepod_1_ID_19_20200702-162259.h264	0.3494689618624174	0.005981295693414451
Taxa_Copepoda_Type_Copepod_1_ID_19_20200702-162259.h264	0.34898219218620885	0.005972964443187036
Taxa_Copepoda_Type_Copepod_1_ID_19_20200702-162259.h264	0.37507697728964	0.00641958672668807
Taxa_Copepoda_Type_Copepod_1_ID_19_20200702-162259.h264	0.3838653718508207	0.006570003479754431
Taxa_Copepoda_Type_Copepod_1_ID_19_20200702-162259.h264	0.3852100849151611	0.00659301876104795
Taxa_Copepoda_Type_Copepod_1_ID_19_20200702-162259.h264	0.3996061732218816	0.006839413349374512
Taxa_Copepoda_Type_Copepod_1_ID_19_20200702-162259.h264	0.3946272875712468	0.006754197806507879
Taxa_Copepoda_Type_Copepod_1_ID_19_20200702-162259.h264	0.3781814846625695	0.0064727215644170555
Taxa_Copepoda_Type_Copepod_1_ID_19_20200702-162259.h264	0.378672498189486	0.006481125449781588
Taxa_Copepoda_Type_Copepod_1_ID_19_20200702-162259.h264	0.3866343865027794	0.0066173962305283406
Taxa_Copepoda_Type_Copepod_1_ID_19_20200702-162259.h264	0.3788873349703275	0.006484802463915221
Taxa_Copepoda_Type_Copepod_1_ID_19_20200702-162259.h264	0.3801421436896691	0.00650627899776549
Taxa_Copepoda_Type_Copepod_1_ID_19_20200702-162259.h264	0.359050989151001	0.006145295775853671
Taxa_Copepoda_Type_Copepod_1_ID_19_20200702-162259.h264	0.3825425962301401	0.006547363666246629
Taxa_Copepoda_Type_Copepod_1_ID_19_20200702-162259.h264	0.3586241557047917	0.0061379903572550895
Taxa_Copepoda_Type_Copepod_1_ID_19_20200702-162259.h264	0.3924627604851356	0.006717151092918668
Taxa_Copepoda_Type_Copepod_1_ID_19_20200702-162259.h264	0.38969090571770304	0.006669709732476071
Taxa_Copepoda_Type_Copepod_1_ID_19_20200702-162259.h264	0.3697066453786997	0.006327671430520053
Taxa_Copepoda_Type_Copepod_1_ID_19_20200702-162259.h264	0.38585368119753327	0.006604034158957781
Taxa_Copepoda_Type_Copepod_1_ID_19_20200702-162259.h264	0.3939734407571646	0.006743006966805317
Taxa_Copepoda_Type_Copepod_1_ID_19_20200702-162259.h264	0.38272854218116176	0.0065505462027160375
Taxa_Copepoda_Type_Copepod_1_ID_19_20200702-162259.h264	0.3479923303310688	0.005956022576820216
Taxa_Copepoda_Type_Copepod_1_ID_19_20200702-162259.h264	0.3569765296349159	0.00610979060336683
Taxa_Copepoda_Type_Copepod_1_ID_19_20200702-162259.h264	0.3567945990195641	0.00610667679091177
Taxa_Copepoda_Type_Copepod_1_ID_19_20200702-162259.h264	0.3556509465437669	0.006087102738922164
Taxa_Copepoda_Type_Copepod_1_ID_19_20200702-162259.h264	0.3953490686416626	0.006766551367136148
Taxa_Copepoda_Type_Copepod_1_ID_19_20200702-162259.h264	0.379570464354295	0.006496494486063895
Taxa_Copepoda_Type_Copepod_1_ID_19_20200702-162259.h264	0.3618552277638362	0.006193291398265658
Taxa_Copepoda_Type_Copepod_1_ID_19_20200702-162259.h264	0.3956550176327045	0.006771787801790519
Taxa_Copepoda_Type_Copepod_1_ID_19_20200702-162259.h264	0.393513439985422	0.006735133876673569
Taxa_Copepoda_Type_Copepod_1_ID_19_20200702-162259.h264	0.3593452838750986	0.00615033274324688
Taxa_Copepoda_Type_Copepod_1_ID_19_20200702-162259.h264	0.3748735009706937	0.006416104151229181
Taxa_Copepoda_Type_Copepod_1_ID_19_20200702-162259.h264	0.3740730454371526	0.006402404046905111
Taxa_Copepoda_Type_Copepod_1_ID_19_20200702-162259.h264	0.36823373537797194	0.00630246200935375
Taxa_Copepoda_Type_Copepod_1_ID_19_20200702-162259.h264	0.37343075495499833	0.006391410998268241
Taxa_Copepoda_Type_Copepod_1_ID_19_20200702-162259.h264	0.3542935019273024	0.006063869552217291
Taxa_Copepoda_Type_Copepod_1_ID_19_20200702-162259.h264	0.3578068227034349	0.00612400138857802
Taxa_Copepoda_Type_Copepod_1_ID_19_20200702-162259.h264	0.36221801170935997	0.0061995005850255845
Taxa_Copepoda_Type_Copepod_1_ID_19_20200702-162259.h264	0.36295448303222655	0.006212105574974647
Taxa_Copepoda_Type_Copepod_1_ID_19_20200702-162259.h264	0.369772294484652	0.006328795040218082
Taxa_Copepoda_Type_Copepod_1_ID_19_20200702-162259.h264	0.37535570034613974	0.006424357179001238
Taxa_Copepoda_Type_Copepod_1_ID_19_20200702-162259.h264	0.36273233377016506	0.0062083034049124405
Taxa_Copepoda_Type_Copepod_1_ID_19_20200702-162259.h264	0.3578889248921321	0.006125406599115338
Taxa_Copepoda_Type_Copepod_1_ID_19_20200702-162259.h264	0.35428527538593	0.0060637287517976484
Taxa_Copepoda_Type_Copepod_1_ID_19_20200702-162259.h264	0.3863942498427171	0.00661328619923112
Taxa_Copepoda_Type_Copepod_1_ID_19_20200702-162259.h264	0.36516905491168683	0.006250008824450024
Taxa_Copepoda_Type_Copepod_1_ID_19_20200702-162259.h264	0.3575941731379582	0.006120361809476593
Taxa_Copepoda_Type_Copepod_1_ID_19_20200702-162259.h264	0.3898753173534687	0.0066728660085497524
Taxa_Copepoda_Type_Copepod_1_ID_19_20200702-162259.h264	0.36835413015805757	0.0063045226123206
Taxa_Copepoda_Type_Copepod_1_ID_19_20200702-162259.h264	0.3556147758777325	0.006086483664061191
Taxa_Copepoda_Type_Copepod_1_ID_19_20200702-162259.h264	0.3764084038367638	0.006442374604129227
Taxa_Copepoda_Type_Copepod_1_ID_19_20200702-162259.h264	0.369401741027832	0.0063224528752840485
Taxa_Copepoda_Type_Copepod_1_ID_19_20200702-162259.h264	0.3551109328636756	0.006077860197089833
Taxa_Copepoda_Type_Copepod_1_ID_19_20200702-162259.h264	0.3503424769181472	0.005996246239560596
Taxa_Copepoda_Type_Copepod_1_ID_19_20200702-162259.h264	0.36644070845383864	0.0062717736639214695
Taxa_Copepoda_Type_Copepod_1_ID_19_20200702-162259.h264	0.3748481031564566	0.006415669457870123
Taxa_Copepoda_Type_Copepod_1_ID_19_20200702-162259.h264	0.35221594113569993	0.006028311300207172
Taxa_Copepoda_Type_Copepod_1_ID_19_20200702-162259.h264	0.34891928526071403	0.005971887766962221
Taxa_Copepoda_Type_Copepod_1_ID_27_20200702-164829.h264	0.3469820979925302	0.005938732061795229
Taxa_Copepoda_Type_Copepod_1_ID_27_20200702-164829.h264	0.3486090597739587	0.005966578138438908
Taxa_Copepoda_Type_Copepod_1_ID_27_20200702-164829.h264	0.36246013971475455	0.006203644698964068
Taxa_Copepoda_Type_Copepod_1_ID_27_20200702-164829.h264	0.3656897427485539	0.006258920597042558
Taxa_Copepoda_Type_Copepod_1_ID_27_20200702-164829.h264	0.3565510999239408	0.0061025092102366795
Taxa_Copepoda_Type_Copepod_1_ID_27_20200702-164829.h264	0.35847284610454855	0.0061354006352509274
Taxa_Copepoda_Type_Copepod_1_ID_27_20200702-164829.h264	0.34953369690821723	0.005982403658621411
Taxa_Copepoda_Type_Copepod_1_ID_27_20200702-164829.h264	0.38134328402005707	0.006526836976497131
Taxa_Copepoda_Type_Copepod_1_ID_27_20200702-164829.h264	0.37414352600391093	0.006403610348913091
Taxa_Copepoda_Type_Copepod_1_ID_27_20200702-164829.h264	0.4009670455639179	0.0068627052029209025
Taxa_Copepoda_Type_Copepod_1_ID_27_20200702-164829.h264	0.39212054289304293	0.006711293907207851
Taxa_Copepoda_Type_Copepod_1_ID_27_20200702-164829.h264	0.37928136018606334	0.006491546357030699
Taxa_Copepoda_Type_Copepod_1_ID_27_20200702-164829.h264	0.3873704660855807	0.006629994515695516
Taxa_Copepoda_Type_Copepod_1_ID_27_20200702-164829.h264	0.39413963647989125	0.0067458514705212155
Taxa_Copepoda_Type_Copepod_1_ID_27_20200702-164829.h264	0.4260641993009127	0.007292252641881007
Taxa_Copepoda_Type_Copepod_1_ID_27_20200702-164829.h264	0.4164573944531954	0.007127828481987383
Taxa_Copepoda_Type_Copepod_1_ID_27_20200702-164829.h264	0.4129080335910504	0.007067079805692978
Taxa_Copepoda_Type_Copepod_1_ID_27_20200702-164829.h264	0.43343012039478007	0.007418323214449121
Taxa_Copepoda_Type_Copepod_1_ID_27_20200702-164829.h264	0.4334903177848229	0.007419353515932546
Taxa_Copepoda_Type_Copepod_1_ID_27_20200702-164829.h264	0.402811782176678	0.006894278579562374
Taxa_Copepoda_Type_Copepod_1_ID_27_20200702-164829.h264	0.42941334834465616	0.007349574615898923
Taxa_Copepoda_Type_Copepod_1_ID_27_20200702-164829.h264	0.4272990945669321	0.007313388349318646
Taxa_Copepoda_Type_Copepod_1_ID_27_20200702-164829.h264	0.4256121965555044	0.007284516441046133
Taxa_Copepoda_Type_Copepod_1_ID_27_20200702-164829.h264	0.42413543444413404	0.007259241089524602
Taxa_Copepoda_Type_Copepod_1_ID_27_20200702-164829.h264	0.43935349134298474	0.007519703986447239
Taxa_Copepoda_Type_Copepod_1_ID_27_20200702-164829.h264	0.4303838190665612	0.007366184595562298
Taxa_Copepoda_Type_Copepod_1_ID_27_20200702-164829.h264	0.4290308141708374	0.007343027396385486
Taxa_Copepoda_Type_Copepod_1_ID_27_20200702-164829.h264	0.3914881764925443	0.00670047071304547
Taxa_Copepoda_Type_Copepod_1_ID_27_20200702-164829.h264	0.3789776963454026	0.0064863490336040065
Taxa_Copepoda_Type_Copepod_1_ID_27_20200702-164829.h264	0.38253972346966086	0.006547314497846119
Taxa_Copepoda_Type_Copepod_1_ID_27_20200702-164829.h264	0.3887269639968872	0.006653211499177493
Taxa_Copepoda_Type_Copepod_1_ID_27_20200702-164829.h264	0.38645934398357684	0.0066144003104881425
Taxa_Copepoda_Type_Copepod_1_ID_27_20200702-164829.h264	0.39011130809783934	0.006676905080905327
Taxa_Copepoda_Type_Copepod_1_ID_27_20200702-164829.h264	0.3918966308006874	0.00670746156562715
Taxa_Copepoda_Type_Copepod_1_ID_27_20200702-164829.h264	0.38470343443063587	0.00658434724313973
Taxa_Copepoda_Type_Copepod_1_ID_27_20200702-164829.h264	0.38180142402648926	0.006534678218914913
Taxa_Copepoda_Type_Copepod_1_ID_27_20200702-164829.h264	0.3867340517044067	0.0066191020387869615
Taxa_Copepoda_Type_Copepod_1_ID_27_20200702-164829.h264	0.3833637160521287	0.00656141744781528
Taxa_Copepoda_Type_Copepod_1_ID_27_20200702-164829.h264	0.38511812393481915	0.006591444813499789
Taxa_Copepoda_Type_Copepod_1_ID_27_20200702-164829.h264	0.3934509247999925	0.006734063905230641
Taxa_Copepoda_Type_Copepod_1_ID_27_20200702-164829.h264	0.387945964886592	0.006639844399020517
Taxa_Copepoda_Type_Copepod_1_ID_22_20200702-163211.h264	0.39974063799931453	0.006841714765757499
Taxa_Copepoda_Type_Copepod_1_ID_22_20200702-163211.h264	0.4272058930763832	0.007311793169961174
Taxa_Copepoda_Type_Copepod_1_ID_22_20200702-163211.h264	0.3628706833032461	0.006210671310382482
Taxa_Copepoda_Type_Copepod_1_ID_22_20200702-163211.h264	0.3839143720039955	0.00657084213622223
Taxa_Copepoda_Type_Copepod_1_ID_22_20200702-163211.h264	0.3862928218107957	0.0066115502194540035
Taxa_Copepoda_Type_Copepod_1_ID_22_20200702-163211.h264	0.552936074917133	0.009463713589927853
Taxa_Copepoda_Type_Copepod_1_ID_22_20200702-163211.h264	0.5749717800433819	0.009840863158434805
Taxa_Copepoda_Type_Copepod_1_ID_22_20200702-163211.h264	0.5727058249253493	0.009802080465068478
Taxa_Copepoda_Type_Copepod_1_ID_22_20200702-163211.h264	0.47883994322556717	0.008195529797514515
Taxa_Copepoda_Type_Copepod_1_ID_22_20200702-163211.h264	0.4774525304941031	0.008171783694995226
Taxa_Copepoda_Type_Copepod_1_ID_22_20200702-163211.h264	0.47550013065338137	0.008138367620798259
Taxa_Copepoda_Type_Copepod_1_ID_22_20200702-163211.h264	0.48921841071202204	0.008373161260263454
Taxa_Copepoda_Type_Copepod_1_ID_22_20200702-163211.h264	0.49010570196005016	0.00838834759123932
Taxa_Copepoda_Type_Copepod_1_ID_22_20200702-163211.h264	0.48388735074263356	0.00828191811847969
Taxa_Copepoda_Type_Copepod_1_ID_22_20200702-163211.h264	0.4738799916780912	0.008110638319105792
Taxa_Copepoda_Type_Copepod_1_ID_22_20200702-163211.h264	0.4581940665611854	0.007842167677681826
Taxa_Copepoda_Type_Copepod_1_ID_22_20200702-163211.h264	0.4639094235346868	0.007939988210497524
Taxa_Copepoda_Type_Copepod_1_ID_22_20200702-163211.h264	0.4845955841357891	0.008294039805401006
Taxa_Copepoda_Type_Copepod_1_ID_22_20200702-163211.h264	0.47955366097963775	0.008207745351382262
Taxa_Copepoda_Type_Copepod_1_ID_22_20200702-163211.h264	0.47568894936488226	0.008141599325668178
Taxa_Copepoda_Type_Copepod_1_ID_22_20200702-163211.h264	0.5570800319084754	0.009534639007664292
Taxa_Copepoda_Type_Copepod_1_ID_22_20200702-163211.h264	0.46810779975010797	0.00801184503418454
Taxa_Copepoda_Type_Copepod_1_ID_22_20200702-163211.h264	0.4841854975773738	0.008287021016228129
Taxa_Copepoda_Type_Copepod_1_ID_22_20200702-163211.h264	0.4892828519527729	0.008374264196883998
Taxa_Copepoda_Type_Copepod_1_ID_22_20200702-163211.h264	0.47269295399005595	0.008090321712522112
Taxa_Copepoda_Type_Copepod_1_ID_22_20200702-163211.h264	0.47844441633958085	0.008188760202735134
Taxa_Copepoda_Type_Copepod_1_ID_22_20200702-163211.h264	0.45931865435380204	0.007861415430286227
Taxa_Copepoda_Type_Copepod_1_ID_22_20200702-163211.h264	0.3587366503935594	0.006139915747120536
Taxa_Copepoda_Type_Copepod_1_ID_22_20200702-163211.h264	0.4019152197471032	0.006878933568748497
Taxa_Copepoda_Type_Copepod_1_ID_22_20200702-163211.h264	0.466966138619643	0.007992305064836197
Taxa_Copepoda_Type_Copepod_1_ID_22_20200702-163211.h264	0.47556630207942086	0.008139500170205472
Taxa_Copepoda_Type_Copepod_1_ID_22_20200702-163211.h264	0.47705657922304595	0.008165006836702132
Taxa_Copepoda_Type_Copepod_1_ID_22_20200702-163211.h264	0.47793038808382476	0.008179962411434693
Taxa_Copepoda_Type_Copepod_1_ID_22_20200702-163211.h264	0.4522979215475229	0.007741252888024911
Taxa_Copepoda_Type_Copepod_1_ID_22_20200702-163211.h264	0.43581075741694525	0.007459068732713101
Taxa_Copepoda_Type_Copepod_1_ID_22_20200702-163211.h264	0.4435396256813636	0.007591351285700263
Taxa_Copepoda_Type_Copepod_1_ID_22_20200702-163211.h264	0.4593163039134099	0.0078613752015949
Taxa_Copepoda_Type_Copepod_1_ID_22_20200702-163211.h264	0.4474205618638259	0.007657775001130867
Taxa_Copepoda_Type_Copepod_1_ID_22_20200702-163211.h264	0.43142813279078557	0.007384058426611522
Taxa_Copepoda_Type_Copepod_1_ID_22_20200702-163211.h264	0.44418570298414967	0.007602409147228715
Taxa_Copepoda_Type_Copepod_1_ID_22_20200702-163211.h264	0.44869035464066725	0.007679507992888344
Taxa_Copepoda_Type_Copepod_1_ID_22_20200702-163211.h264	0.4664992497517512	0.007984314082289588
Taxa_Copepoda_Type_Copepod_1_ID_22_20200702-163211.h264	0.4732616952749399	0.008100055938359548
Taxa_Copepoda_Type_Copepod_1_ID_22_20200702-163211.h264	0.45392338165870083	0.007769073263004687
Taxa_Copepoda_Type_Copepod_1_ID_22_20200702-163211.h264	0.45080633860367997	0.007715723872255292
Taxa_Copepoda_Type_Copepod_1_ID_22_20200702-163211.h264	0.45343909300290625	0.0077607844763958956
Taxa_Copepoda_Type_Copepod_1_ID_22_20200702-163211.h264	0.45823555836310753	0.007842877825830109
Taxa_Copepoda_Type_Copepod_1_ID_22_20200702-163211.h264	0.4615185033358061	0.007899066691708988
Taxa_Copepoda_Type_Copepod_1_ID_22_20200702-163211.h264	0.4538360236241267	0.007767578096643708
Taxa_Copepoda_Type_Copepod_1_ID_22_20200702-163211.h264	0.45843619456657997	0.007846311791620311
Taxa_Copepoda_Type_Copepod_1_ID_22_20200702-163211.h264	0.45731996389535756	0.00782720707436285
Taxa_Copepoda_Type_Copepod_1_ID_22_20200702-163211.h264	0.4597851841266339	0.007869400266782772
Taxa_Copepoda_Type_Copepod_1_ID_22_20200702-163211.h264	0.44836237027094916	0.007673894414252784
Taxa_Copepoda_Type_Copepod_1_ID_22_20200702-163211.h264	0.4546089594180767	0.00778080719004016
Taxa_Copepoda_Type_Copepod_1_ID_22_20200702-163211.h264	0.45234160056480993	0.007742000471205401
Taxa_Copepoda_Type_Copepod_1_ID_22_20200702-163211.h264	0.45354753971099854	0.007762640583515167
Taxa_Copepoda_Type_Copepod_1_ID_22_20200702-163211.h264	0.45419508603902964	0.0077737235879757
Taxa_Copepoda_Type_Copepod_1_ID_22_20200702-163211.h264	0.4598812257326566	0.007871044055808931
Taxa_Copepoda_Type_Copepod_1_ID_22_20200702-163211.h264	0.4682554531097412	0.008014372178224417
Taxa_Copepoda_Type_Copepod_1_ID_22_20200702-163211.h264	0.4668806739953848	0.007990842304921008
Taxa_Copepoda_Type_Copepod_1_ID_22_20200702-163211.h264	0.4815997519859901	0.008242764985914062
Taxa_Copepoda_Type_Copepod_1_ID_22_20200702-163211.h264	0.47893640921666075	0.008197180850054386
Taxa_Copepoda_Type_Copepod_1_ID_22_20200702-163211.h264	0.4790541597513052	0.008199196195743493
Taxa_Copepoda_Type_Copepod_1_ID_22_20200702-163211.h264	0.4653475992496197	0.007964603141003107
Taxa_Copepoda_Type_Copepod_1_ID_22_20200702-163211.h264	0.4792324994160579	0.008202248547697914
Taxa_Copepoda_Type_Copepod_1_ID_22_20200702-163211.h264	0.4807069437320416	0.008227484229259943
Taxa_Copepoda_Type_Copepod_1_ID_22_20200702-163211.h264	0.47813885908860426	0.00818353047286265
Taxa_Copepoda_Type_Copepod_1_ID_22_20200702-163211.h264	0.474776847912715	0.008125988358506085
Taxa_Copepoda_Type_Copepod_1_ID_22_20200702-163211.h264	0.461741272852971	0.00790287947767585
Taxa_Copepoda_Type_Copepod_1_ID_22_20200702-163211.h264	0.4603766136903029	0.007879522811237877
Taxa_Copepoda_Type_Copepod_1_ID_22_20200702-163211.h264	0.4673978035266583	0.007999693175744728
Taxa_Copepoda_Type_Copepod_1_ID_22_20200702-163211.h264	0.46242926634274995	0.007914654750866298
Taxa_Copepoda_Type_Copepod_1_ID_22_20200702-163211.h264	0.4866164405529316	0.008328627540232867
Taxa_Copepoda_Type_Copepod_1_ID_22_20200702-163211.h264	0.4688132909628061	0.008023919787632642
Taxa_Copepoda_Type_Copepod_1_ID_22_20200702-163211.h264	0.4716057120836698	0.00807171314912435
Taxa_Copepoda_Type_Copepod_1_ID_22_20200702-163211.h264	0.4778349993779109	0.008178329797045013
Taxa_Copepoda_Type_Copepod_1_ID_22_20200702-163211.h264	0.460966215133667	0.00788961406671084
Taxa_Copepoda_Type_Copepod_1_ID_22_20200702-163211.h264	0.47752088913550744	0.008172953679434648
Taxa_Copepoda_Type_Copepod_1_ID_22_20200702-163211.h264	0.4840760715191181	0.008285148147154137
Taxa_Copepoda_Type_Copepod_1_ID_22_20200702-163211.h264	0.4700850424399743	0.00804568630329956
Taxa_Copepoda_Type_Copepod_1_ID_22_20200702-163211.h264	0.48195767182570237	0.008248890921632213
Taxa_Copepoda_Type_Copepod_1_ID_22_20200702-163211.h264	0.4511620712280274	0.0077218123729412376
Taxa_Copepoda_Type_Copepod_1_ID_22_20200702-163211.h264	0.45062718281379116	0.007712657552005272
Taxa_Copepoda_Type_Copepod_1_ID_22_20200702-163211.h264	0.45238893582270695	0.007742810632350177
Taxa_Copepoda_Type_Copepod_1_ID_22_20200702-163211.h264	0.4742331127020029	0.008116682121245819
Taxa_Copepoda_Type_Copepod_1_ID_22_20200702-163211.h264	0.45713698863983154	0.007824075382489425
Taxa_Copepoda_Type_Copepod_1_ID_22_20200702-163211.h264	0.4960473214662992	0.008490040694327045
Taxa_Copepoda_Type_Copepod_1_ID_22_20200702-163211.h264	0.5285244336495033	0.009045898960539575
Taxa_Copepoda_Type_Copepod_1_ID_22_20200702-163211.h264	0.5206685110238882	0.008911441823293472
Taxa_Copepoda_Type_Copepod_1_ID_22_20200702-163211.h264	0.4556703464801495	0.0077989732378333275
Taxa_Copepoda_Type_Copepod_1_ID_22_20200702-163211.h264	0.4500213568027203	0.00770228860681579
Taxa_Copepoda_Type_Copepod_1_ID_22_20200702-163211.h264	0.4468090556218074	0.007647308836604011
Taxa_Copepoda_Type_Copepod_1_ID_22_20200702-163211.h264	0.45117930779090293	0.0077221073833443005
Taxa_Copepoda_Type_Copepod_1_ID_22_20200702-163211.h264	0.4435674392260038	0.007591827325214295
Taxa_Copepoda_Type_Copepod_1_ID_22_20200702-163211.h264	0.44799364493443417	0.007667583538300893
Taxa_Copepoda_Type_Copepod_1_ID_22_20200702-163211.h264	0.44370549495403583	0.007594190202097921
Taxa_Copepoda_Type_Copepod_1_ID_22_20200702-163211.h264	0.4530092562161959	0.0077534276544695075
Taxa_Copepoda_Type_Copepod_1_ID_22_20200702-163211.h264	0.4476196311070369	0.007661182147793516
Taxa_Copepoda_Type_Copepod_1_ID_22_20200702-163211.h264	0.44495511311751146	0.007615577897588177
Taxa_Copepoda_Type_Copepod_1_ID_22_20200702-163211.h264	0.4444102353316087	0.0076062521047140725
Taxa_Copepoda_Type_Copepod_1_ID_22_20200702-163211.h264	0.4462019238105187	0.00763691754214157
Taxa_Copepoda_Type_Copepod_1_ID_22_20200702-163211.h264	0.43760995424710786	0.007489862678460115
Taxa_Copepoda_Type_Copepod_1_ID_22_20200702-163211.h264	0.4343848235790546	0.007434663326641512
Taxa_Copepoda_Type_Copepod_1_ID_22_20200702-163211.h264	0.43680339409754826	0.00747605809128496
Taxa_Copepoda_Type_Copepod_1_ID_22_20200702-163211.h264	0.5024486805842473	0.008599602417691926
Taxa_Copepoda_Type_Copepod_1_ID_22_20200702-163211.h264	0.44178720914400543	0.007561358002657016
Taxa_Copepoda_Type_Copepod_1_ID_22_20200702-163211.h264	0.45045357667482816	0.007709686216165328
Taxa_Copepoda_Type_Copepod_1_ID_22_20200702-163211.h264	0.44801914068368764	0.0076680199078554235
Taxa_Copepoda_Type_Copepod_1_ID_22_20200702-163211.h264	0.4435489947979267	0.007591511641733746
Taxa_Copepoda_Type_Copepod_1_ID_22_20200702-163211.h264	0.4484541680262639	0.007675465568141825
Taxa_Copepoda_Type_Copepod_1_ID_22_20200702-163211.h264	0.4507792432491596	0.007715260124841385
Taxa_Copepoda_Type_Copepod_1_ID_22_20200702-163211.h264	0.4411643097950862	0.0075506968407235905
Taxa_Copepoda_Type_Copepod_1_ID_22_20200702-163211.h264	0.4498937801214365	0.007700105082847663
Taxa_Copepoda_Type_Copepod_1_ID_22_20200702-163211.h264	0.4424090312077449	0.007572000726440249
Taxa_Copepoda_Type_Copepod_1_ID_22_20200702-163211.h264	0.4490077620286208	0.0076849405424129335
Taxa_Copepoda_Type_Copepod_1_ID_22_20200702-163211.h264	0.4498841171998244	0.007699939698227764
Taxa_Copepoda_Type_Copepod_1_ID_22_20200702-163211.h264	0.44246684551239013	0.007572990240500523
Taxa_Copepoda_Type_Copepod_1_ID_22_20200702-163211.h264	0.44780678492326004	0.007664385357340413
Taxa_Copepoda_Type_Copepod_1_ID_22_20200702-163211.h264	0.44168806626246526	0.007559661134107579
Taxa_Copepoda_Type_Copepod_1_ID_22_20200702-163211.h264	0.4375071224799523	0.007488102673214569
Taxa_Copepoda_Type_Copepod_1_ID_22_20200702-163211.h264	0.43610985095684346	0.007464187833684436
Taxa_Copepoda_Type_Copepod_1_ID_22_20200702-163211.h264	0.42663294058579665	0.007301986867718443
Taxa_Copepoda_Type_Copepod_1_ID_22_20200702-163211.h264	0.4337734152720525	0.0074241988383101296
Taxa_Copepoda_Type_Copepod_1_ID_22_20200702-163211.h264	0.42149311505831205	0.0072140167769595715
Taxa_Copepoda_Type_Copepod_1_ID_22_20200702-163211.h264	0.44494904114649847	0.007615473973468916
Taxa_Copepoda_Type_Copepod_1_ID_22_20200702-163211.h264	0.44533017158508303	0.007621997167513921
Taxa_Copepoda_Type_Copepod_1_ID_22_20200702-163211.h264	0.45105453858008754	0.007719971910313037
Taxa_Copepoda_Type_Copepod_1_ID_22_20200702-163211.h264	0.45105453858008754	0.007719971910313037
Taxa_Copepoda_Type_Copepod_1_ID_22_20200702-163211.h264	0.4504816840245174	0.007710167284265778
Taxa_Copepoda_Type_Copepod_1_ID_22_20200702-163211.h264	0.44349803594442516	0.007590639461356507
Taxa_Copepoda_Type_Copepod_1_ID_22_20200702-163211.h264	0.4439692992430467	0.00759870531396753
Taxa_Copepoda_Type_Copepod_1_ID_22_20200702-163211.h264	0.446398381453294	0.007640279990258301
Taxa_Copepoda_Type_Copepod_1_ID_22_20200702-163211.h264	0.4308948766268217	0.007374931542266756
Taxa_Copepoda_Type_Copepod_1_ID_22_20200702-163211.h264	0.44978278710291936	0.00769820539464612
Taxa_Copepoda_Type_Copepod_1_ID_22_20200702-163211.h264	0.43447273657872126	0.007436167991443499
Taxa_Copepoda_Type_Copepod_1_ID_22_20200702-163211.h264	0.441675171485314	0.007559440435037105
Taxa_Copepoda_Type_Copepod_1_ID_22_20200702-163211.h264	0.42030473892505354	0.007193677262371109
Taxa_Copepoda_Type_Copepod_1_ID_22_20200702-163211.h264	0.4482714865757869	0.007672338904854814
Taxa_Copepoda_Type_Copepod_1_ID_22_20200702-163211.h264	0.4356400893284724	0.007456147682737317
Taxa_Copepoda_Type_Copepod_1_ID_22_20200702-163211.h264	0.4279905157822829	0.007325222289350611
Taxa_Copepoda_Type_Copepod_1_ID_22_20200702-163211.h264	0.4333552327522865	0.007417041483644904
Taxa_Copepoda_Type_Copepod_1_ID_22_20200702-163211.h264	0.4392494517106276	0.007517923308124203
Taxa_Copepoda_Type_Copepod_1_ID_22_20200702-163211.h264	0.42535126502697285	0.007280050497577036
Taxa_Copepoda_Type_Copepod_1_ID_22_20200702-163211.h264	0.4248628957454975	0.007271691869490246
Taxa_Copepoda_Type_Copepod_1_ID_22_20200702-163211.h264	0.4486194170438326	0.007678293868634827
Taxa_Copepoda_Type_Copepod_1_ID_22_20200702-163211.h264	0.4294238273914044	0.007349753968814422
Taxa_Copepoda_Type_Copepod_1_ID_22_20200702-163211.h264	0.43161734324235185	0.00738729683626333
Taxa_Copepoda_Type_Copepod_1_ID_22_20200702-163211.h264	0.43189903699434723	0.007392118133172481
Taxa_Copepoda_Type_Copepod_1_ID_22_20200702-163211.h264	0.43422936806311974	0.0074320026456957036
Taxa_Copepoda_Type_Copepod_1_ID_22_20200702-163211.h264	0.4208384521190937	0.007202811968961412
Taxa_Copepoda_Type_Copepod_1_ID_22_20200702-163211.h264	0.43767449342287507	0.007490967291276131
Taxa_Copepoda_Type_Copepod_1_ID_22_20200702-163211.h264	0.4455510150469267	0.007625776988303168
Taxa_Copepoda_Type_Copepod_1_ID_22_20200702-163211.h264	0.46120142239790696	0.007893639729502638
Taxa_Copepoda_Type_Copepod_1_ID_22_20200702-163211.h264	0.4316477030974168	0.007387816456859634
Taxa_Copepoda_Type_Copepod_1_ID_22_20200702-163211.h264	0.43013921004075273	0.007361998018005191
Taxa_Copepoda_Type_Copepod_1_ID_22_20200702-163211.h264	0.4208280383623563	0.00720263373350956
Taxa_Copepoda_Type_Copepod_1_ID_22_20200702-163211.h264	0.44477814454298753	0.007612549012370364
Taxa_Copepoda_Type_Copepod_1_ID_22_20200702-163211.h264	0.4273281486217792	0.00731388562064199
Taxa_Copepoda_Type_Copepod_1_ID_22_20200702-163211.h264	0.439212236404419	0.007517286353844864
Taxa_Copepoda_Type_Copepod_1_ID_22_20200702-163211.h264	0.42101228677309477	0.007205787215924122
Taxa_Copepoda_Type_Copepod_1_ID_22_20200702-163211.h264	0.4281712058874277	0.007328314869996359
Taxa_Copepoda_Type_Copepod_1_ID_22_20200702-163211.h264	0.4369100126853356	0.00747788290942209
Taxa_Copepoda_Type_Copepod_1_ID_22_20200702-163211.h264	0.4228814744949341	0.007237779082701757
Taxa_Copepoda_Type_Copepod_1_ID_22_20200702-163211.h264	0.43059379174159124	0.007369778358654158
Taxa_Copepoda_Type_Copepod_1_ID_22_20200702-163211.h264	0.417218447465163	0.007140854196999905
Taxa_Copepoda_Type_Copepod_1_ID_22_20200702-163211.h264	0.4335580235261184	0.007420512325735488
Taxa_Copepoda_Type_Copepod_1_ID_22_20200702-163211.h264	0.47051866604731635	0.00805310793811753
Taxa_Copepoda_Type_Copepod_1_ID_22_20200702-163211.h264	0.4814130551998432	0.008239569598612701
Taxa_Copepoda_Type_Copepod_1_ID_22_20200702-163211.h264	0.483396043410668	0.008273509204528741
Taxa_Copepoda_Type_Copepod_1_ID_22_20200702-163211.h264	0.4684188413619995	0.008017168631003454
Taxa_Copepoda_Type_Copepod_1_ID_22_20200702-163211.h264	0.4517434134850135	0.0077317622692627316
Taxa_Copepoda_Type_Copepod_1_ID_22_20200702-163211.h264	0.4637025521351741	0.00793644752692894
Taxa_Copepoda_Type_Copepod_1_ID_22_20200702-163211.h264	0.4599935245513916	0.007872966093283433
Taxa_Copepoda_Type_Copepod_1_ID_22_20200702-163211.h264	0.47892899880042444	0.008197054017930342
Taxa_Copepoda_Type_Copepod_1_ID_22_20200702-163211.h264	0.45133029094109167	0.0077246915180302226
Taxa_Copepoda_Type_Copepod_1_ID_22_20200702-163211.h264	0.45615760583143966	0.007807312869038102
Taxa_Copepoda_Type_Copepod_1_ID_22_20200702-163211.h264	0.473492299593412	0.008104002819964167
Taxa_Copepoda_Type_Copepod_1_ID_22_20200702-163211.h264	0.45714766355661246	0.007824258087795867
Taxa_Copepoda_Type_Copepod_1_ID_22_20200702-163211.h264	0.45220935564774734	0.007739737048586445
Taxa_Copepoda_Type_Copepod_1_ID_22_20200702-163211.h264	0.4632419963983389	0.007928564938356185
Taxa_Copepoda_Type_Copepod_1_ID_22_20200702-163211.h264	0.46655419129591724	0.007985254427949354
Taxa_Copepoda_Type_Copepod_1_ID_22_20200702-163211.h264	0.46683275112738976	0.007990022086603401
Taxa_Copepoda_Type_Copepod_1_ID_22_20200702-163211.h264	0.4776485637518076	0.008175138879598245
Taxa_Copepoda_Type_Copepod_1_ID_22_20200702-163211.h264	0.45610792013315055	0.007806462479202
Taxa_Copepoda_Type_Copepod_1_ID_22_20200702-163211.h264	0.46797516309298004	0.008009574906783697
Taxa_Copepoda_Type_Copepod_1_ID_22_20200702-163211.h264	0.4688995064221896	0.008025395398379783
Taxa_Copepoda_Type_Copepod_1_ID_22_20200702-163211.h264	0.46771028151878946	0.008005041356763897
Taxa_Copepoda_Type_Copepod_1_ID_22_20200702-163211.h264	0.4553134059906006	0.007792864064069895
Taxa_Copepoda_Type_Copepod_1_ID_22_20200702-163211.h264	0.46473038013164814	0.007954039198407054
Taxa_Copepoda_Type_Copepod_1_ID_22_20200702-163211.h264	0.47098532640017	0.008061095009541372
Taxa_Copepoda_Type_Copepod_1_ID_22_20200702-163211.h264	0.47683802091158356	0.008161266127140564
Taxa_Copepoda_Type_Copepod_1_ID_22_20200702-163211.h264	0.4861192244749803	0.008320117495821778
Taxa_Copepoda_Type_Copepod_1_ID_22_20200702-163211.h264	0.4849475625845102	0.008300064051927195
Taxa_Copepoda_Type_Copepod_1_ID_22_20200702-163211.h264	0.48319524398216834	0.00827007244507942
Taxa_Copepoda_Type_Copepod_1_ID_22_20200702-163211.h264	0.4664137524824876	0.007982850763642576
Taxa_Copepoda_Type_Copepod_1_ID_22_20200702-163211.h264	0.47401847179119405	0.00811300845950313
Taxa_Copepoda_Type_Copepod_1_ID_22_20200702-163211.h264	0.46317337659689095	0.007927390484062172
Taxa_Copepoda_Type_Copepod_1_ID_22_20200702-163211.h264	0.4695673579436082	0.008036825934034833
Taxa_Copepoda_Type_Copepod_1_ID_22_20200702-163211.h264	0.462249294427725	0.007911574462320678
Taxa_Copepoda_Type_Copepod_1_ID_22_20200702-163211.h264	0.474058853662931	0.008113699610769395
Taxa_Copepoda_Type_Copepod_1_ID_22_20200702-163211.h264	0.47803508061629074	0.008181754264394207
Taxa_Copepoda_Type_Copepod_1_ID_22_20200702-163211.h264	0.45344813566941483	0.0077609392451111385
Taxa_Copepoda_Type_Copepod_1_ID_22_20200702-163211.h264	0.4712294783959022	0.008065273764852941
Taxa_Copepoda_Type_Copepod_1_ID_22_20200702-163211.h264	0.4785222420325646	0.00819009221940351
Taxa_Copepoda_Type_Copepod_1_ID_22_20200702-163211.h264	0.49256351177509017	0.008430413951535197
Taxa_Copepoda_Type_Copepod_1_ID_22_20200702-163211.h264	0.47468544189746564	0.008124423909398932
Taxa_Copepoda_Type_Copepod_1_ID_22_20200702-163211.h264	0.48546276606046235	0.008308881957573297
Taxa_Copepoda_Type_Copepod_1_ID_22_20200702-163211.h264	0.4691692194571862	0.008030011640709532
Taxa_Copepoda_Type_Copepod_1_ID_22_20200702-163211.h264	0.4816334416316106	0.008243341597156412
Taxa_Copepoda_Type_Copepod_1_ID_22_20200702-163211.h264	0.4808439221748939	0.008229828667993377
Taxa_Copepoda_Type_Copepod_1_ID_22_20200702-163211.h264	0.4824567486689641	0.00825743281375727
Taxa_Copepoda_Type_Copepod_1_ID_22_20200702-163211.h264	0.48184106386624853	0.008246895131556947
Taxa_Copepoda_Type_Copepod_1_ID_22_20200702-163211.h264	0.4744714538867657	0.00812076142229272
Taxa_Copepoda_Type_Copepod_1_ID_22_20200702-163211.h264	0.49169277154482327	0.00841551089759409
Taxa_Copepoda_Type_Copepod_1_ID_22_20200702-163211.h264	0.4943442641771757	0.008460892213801662
Taxa_Copepoda_Type_Copepod_1_ID_22_20200702-163211.h264	0.4898048129448524	0.008383197760017665
Taxa_Copepoda_Type_Copepod_1_ID_22_20200702-163211.h264	0.48612408858079176	0.008320200746863552
Taxa_Copepoda_Type_Copepod_1_ID_22_20200702-163211.h264	0.5001715608743521	0.008560628638041795
Taxa_Copepoda_Type_Copepod_1_ID_22_20200702-163211.h264	0.5016260590920082	0.008585522934459371
Taxa_Copepoda_Type_Copepod_1_ID_22_20200702-163211.h264	0.5068250700143667	0.008674506006015123
Taxa_Copepoda_Type_Copepod_1_ID_22_20200702-163211.h264	0.5277442180193388	0.009032545269946375
Taxa_Copepoda_Type_Copepod_1_ID_22_20200702-163211.h264	0.540848217010498	0.009256825252679677
Taxa_Copepoda_Type_Copepod_1_ID_22_20200702-163211.h264	0.5362116142419668	0.00917746801298751
Taxa_Copepoda_Type_Copepod_1_ID_22_20200702-163211.h264	0.5891022359407865	0.010082711345909615
Taxa_Copepoda_Type_Copepod_1_ID_22_20200702-163211.h264	0.5081495758203359	0.008697175432309596
Taxa_Copepoda_Type_Copepod_1_ID_22_20200702-163211.h264	0.4981090167852549	0.008525327402670708
Taxa_Copepoda_Type_Copepod_1_ID_22_20200702-163211.h264	0.4722208092762874	0.008082240774151843
Taxa_Copepoda_Type_Copepod_1_ID_22_20200702-163211.h264	0.4736701822280884	0.008107047349673052
Taxa_Copepoda_Type_Copepod_1_ID_22_20200702-163211.h264	0.4913462121670063	0.008409579400550685
Taxa_Copepoda_Type_Copepod_1_ID_22_20200702-163211.h264	0.50347787967095	0.008617217555906645
Taxa_Copepoda_Type_Copepod_1_ID_22_20200702-163211.h264	0.4879550490012536	0.008351538338675302
Taxa_Copepoda_Type_Copepod_1_ID_22_20200702-163211.h264	0.4801624576862042	0.008218165141167726
Taxa_Copepoda_Type_Copepod_1_ID_22_20200702-163211.h264	0.4784989987886869	0.008189694402344834
Taxa_Copepoda_Type_Copepod_1_ID_22_20200702-163211.h264	0.48605860269986667	0.008319079930824641
Taxa_Copepoda_Type_Copepod_1_ID_22_20200702-163211.h264	0.4818421737964337	0.008246914128438962
Taxa_Copepoda_Type_Copepod_1_ID_22_20200702-163211.h264	0.4284344225663405	0.007332819924693135
Taxa_Copepoda_Type_Copepod_1_ID_22_20200702-163211.h264	0.41954747273371773	0.007180716360250169
Taxa_Copepoda_Type_Copepod_1_ID_22_20200702-163211.h264	0.38276386407705454	0.006551150750549587
Taxa_Copepoda_Type_Copepod_1_ID_22_20200702-163211.h264	0.3907841543050913	0.006688421102529447
Taxa_Copepoda_Type_Copepod_1_ID_22_20200702-163211.h264	0.3732374638777513	0.006388102747138436
Taxa_Copepoda_Type_Copepod_1_ID_22_20200702-163211.h264	0.4648563572076651	0.007956195344515807
Taxa_Copepoda_Type_Copepod_1_ID_22_20200702-163211.h264	0.4644965113126315	0.007950036443620039
Taxa_Copepoda_Type_Copepod_1_ID_22_20200702-163211.h264	0.47613262763390174	0.008149193049887933
Taxa_Copepoda_Type_Copepod_1_ID_22_20200702-163211.h264	0.4761748049809383	0.00814991493140452
Taxa_Copepoda_Type_Copepod_1_ID_22_20200702-163211.h264	0.46313423523536096	0.007926720564605217
Taxa_Copepoda_Type_Copepod_1_ID_22_20200702-163211.h264	0.48338892679948076	0.008273387400991114
Taxa_Copepoda_Type_Copepod_1_ID_22_20200702-163211.h264	0.461552519431481	0.007899648890269579
Taxa_Copepoda_Type_Copepod_1_ID_22_20200702-163211.h264	0.4583306532639724	0.007844505411633373
Taxa_Copepoda_Type_Copepod_1_ID_22_20200702-163211.h264	0.4630388465294471	0.007925087950215537
Taxa_Copepoda_Type_Copepod_1_ID_22_20200702-163211.h264	0.44317543800060566	0.007585118073471905
Taxa_Copepoda_Type_Copepod_1_ID_22_20200702-163211.h264	0.5395577925902146	0.009234739142409442
Taxa_Copepoda_Type_Copepod_1_ID_22_20200702-163211.h264	0.5179429468741784	0.008864792744577285
Taxa_Copepoda_Type_Copepod_1_ID_22_20200702-163211.h264	0.5938181987175575	0.010163426862665888
Taxa_Copepoda_Type_Copepod_1_ID_22_20200702-163211.h264	0.5947544574737549	0.010179451291377728
Taxa_Copepoda_Type_Copepod_1_ID_22_20200702-163211.h264	0.6076436849740835	0.010400055377441045
Taxa_Copepoda_Type_Copepod_1_ID_22_20200702-163211.h264	0.5538135726635273	0.009478732301356525
Taxa_Copepoda_Type_Copepod_1_ID_22_20200702-163211.h264	0.4909267238470224	0.008402399696612498
Taxa_Copepoda_Type_Copepod_1_ID_22_20200702-163211.h264	0.4872885685700637	0.00834013126975686
Taxa_Copepoda_Type_Copepod_1_ID_22_20200702-163211.h264	0.49668324617239146	0.008500924790258239
Taxa_Copepoda_Type_Copepod_1_ID_22_20200702-163211.h264	0.5247256323007436	0.008980881014378113
Taxa_Copepoda_Type_Copepod_1_ID_22_20200702-163211.h264	0.517627596121568	0.008859395395157605
Taxa_Copepoda_Type_Copepod_1_ID_22_20200702-163211.h264	0.5437150034537682	0.009305891405266418
Taxa_Copepoda_Type_Copepod_1_ID_22_20200702-163211.h264	0.5557167111910306	0.0095113052492311
Taxa_Copepoda_Type_Copepod_1_ID_22_20200702-163211.h264	0.4857346989558293	0.008313536193667079
Taxa_Copepoda_Type_Copepod_1_ID_22_20200702-163211.h264	0.480909995665917	0.008230959541205118
Taxa_Copepoda_Type_Copepod_1_ID_22_20200702-163211.h264	0.4429878271543063	0.007581907041679473
Taxa_Copepoda_Type_Copepod_1_ID_22_20200702-163211.h264	0.4473518441273616	0.007656598870641382
Taxa_Copepoda_Type_Copepod_1_ID_22_20200702-163211.h264	0.41383224634023813	0.007082898062361768
Taxa_Copepoda_Type_Copepod_1_ID_22_20200702-163211.h264	0.42394462438730096	0.007255975302013421
Taxa_Copepoda_Type_Copepod_1_ID_22_20200702-163211.h264	0.4101987592990582	0.007020709534156957
Taxa_Copepoda_Type_Copepod_1_ID_22_20200702-163211.h264	0.4122612054531391	0.007056009093332573
Taxa_Copepoda_Type_Copepod_1_ID_22_20200702-163211.h264	0.40422677993774414	0.006918496810472929
Taxa_Copepoda_Type_Copepod_1_ID_22_20200702-163211.h264	0.4066187774218046	0.006959436767411655
Taxa_Copepoda_Type_Copepod_1_ID_22_20200702-163211.h264	0.4327174799258892	0.007406126098731565
Taxa_Copepoda_Type_Copepod_1_ID_22_20200702-163211.h264	0.3832114597467276	0.006558811522588222
Taxa_Copepoda_Type_Copepod_1_ID_22_20200702-163211.h264	0.37245039279644304	0.0063746317228621984
Taxa_Copepoda_Type_Copepod_1_ID_22_20200702-163211.h264	0.3862908957554744	0.006611517254276388
Taxa_Copepoda_Type_Copepod_1_ID_22_20200702-163211.h264	0.37061851831582876	0.006343278486559377
Taxa_Copepoda_Type_Copepod_1_ID_22_20200702-163211.h264	0.3713386344909668	0.006355603551864625
Taxa_Copepoda_Type_Copepod_1_ID_22_20200702-163211.h264	0.3766634592643151	0.006446739975870009
Taxa_Copepoda_Type_Copepod_1_ID_22_20200702-163211.h264	0.37918071563427264	0.006489823786817358
Taxa_Copepoda_Type_Copepod_1_ID_22_20200702-163211.h264	0.4015758096254789	0.0068731244339745425
Taxa_Copepoda_Type_Copepod_1_ID_22_20200702-163211.h264	0.39887463129483736	0.00682689272793087
Taxa_Copepoda_Type_Copepod_1_ID_22_20200702-163211.h264	0.4219357160421518	0.007221592063029136
Taxa_Copepoda_Type_Copepod_1_ID_22_20200702-163211.h264	0.4043348349057711	0.006920346212810314
Taxa_Copepoda_Type_Copepod_1_ID_22_20200702-163211.h264	0.40479829604809103	0.006928278528515405
Taxa_Copepoda_Type_Copepod_1_ID_22_20200702-163211.h264	0.40254037160139816	0.006889633283177776
Taxa_Copepoda_Type_Copepod_1_ID_22_20200702-163211.h264	0.406695917569674	0.006960757050711728
Taxa_Copepoda_Type_Copepod_1_ID_22_20200702-163211.h264	0.4081296209188608	0.006985295434957425
Taxa_Copepoda_Type_Copepod_1_ID_22_20200702-163211.h264	0.393470054773184	0.006734391322079495
[truncated: 126 more rows]
