# Supplementary material for: Zoobooth: A portable, open-source and affordable approach for repeated size measurements of live individual zooplankton
Source: Heliyon. 2023 Apr 20;9(5):e15383. doi: 10.1016/j.heliyon.2023.e15383 (PMC10160350; doi:10.1016/j.heliyon.2023.e15383)
Supplement: Multimedia component 1 [file mmc1.zip › Copepoda_Copepod1.csv]

Movie	Length	Width	count
Taxa_Copepoda_Type_Copepod_1_ID_24_20200702-163912.h264	0.6207148104447585	0.010623772717227599	213
Taxa_Copepoda_Type_Copepod_1_ID_25_20200702-164213.h264	NA	NA	NA
Taxa_Copepoda_Type_Copepod_1_ID_21_20200702-163010.h264	0.5840783524146447	0.009996725647096805	504
Taxa_Copepoda_Type_Copepod_1_ID_16_20200702-161315.h264	0.649006180029649	0.011107990388968994	118
Taxa_Copepoda_Type_Copepod_1_ID_17_20200702-161607.h264	0.6544539981255164	0.011201231890994416	57
Taxa_Copepoda_Type_Copepod_1_ID_18_20200702-161934.h264	0.4683901202862079	0.008016677058744712	45
Taxa_Copepoda_Type_Copepod_1_ID_28_20200702-165838.h264	0.5832823888338529	0.009983102424271714	282
Taxa_Copepoda_Type_Copepod_1_ID_20_20200702-162706.h264	0.4279935387097873	0.0073252740279175135	308
Taxa_Copepoda_Type_Copepod_1_ID_26_20200702-164408.h264	0.6339035069025479	0.010849502329678224	2
Taxa_Copepoda_Type_Copepod_1_ID_19_20200702-162259.h264	0.44230340502812315	0.00757019289375057	139
Taxa_Copepoda_Type_Copepod_1_ID_27_20200702-164829.h264	0.42941334834465616	0.007349574615898923	41
Taxa_Copepoda_Type_Copepod_1_ID_22_20200702-163211.h264	0.5084584302168627	0.008702461594096303	330
Taxa_Copepoda_Type_Copepod_1_ID_23_20200702-163538.h264	0.6380489165966328	0.010920452610980829	86
