# Supplementary material for: Zoobooth: A portable, open-source and affordable approach for repeated size measurements of live individual zooplankton
Source: Heliyon. 2023 Apr 20;9(5):e15383. doi: 10.1016/j.heliyon.2023.e15383 (PMC10160350; doi:10.1016/j.heliyon.2023.e15383)
Supplement: Multimedia component 1 [file mmc1.zip › Cladocera_Scapholebrius_DetailedSizedata.csv]

Movie	Length	Width
Taxa_Cladocera_Type_Scapholebrius_mucronata_ID_31_20200702-171252.h264	0.607548165688148	0.01039842052812407
Taxa_Cladocera_Type_Scapholebrius_mucronata_ID_31_20200702-171252.h264	0.5234382765109723	0.008958847424899333
Taxa_Cladocera_Type_Scapholebrius_mucronata_ID_31_20200702-171252.h264	0.5773029598822961	0.009880762197985452
Taxa_Cladocera_Type_Scapholebrius_mucronata_ID_31_20200702-171252.h264	0.5258545618790846	0.009000203078315103
Taxa_Cladocera_Type_Scapholebrius_mucronata_ID_31_20200702-171252.h264	0.5692665430215689	0.009743215832484544
Taxa_Cladocera_Type_Scapholebrius_mucronata_ID_31_20200702-171252.h264	0.5809616162226751	0.009943381508426554
Taxa_Cladocera_Type_Scapholebrius_mucronata_ID_31_20200702-171252.h264	0.5999875824268047	0.010269018237689543
Taxa_Cladocera_Type_Scapholebrius_mucronata_ID_31_20200702-171252.h264	0.6571339049706092	0.011247099527381581
Taxa_Cladocera_Type_Scapholebrius_mucronata_ID_31_20200702-171252.h264	0.6519146214998686	0.011157769483363136
Taxa_Cladocera_Type_Scapholebrius_mucronata_ID_31_20200702-171252.h264	0.6676372396028959	0.011426868139357256
Taxa_Cladocera_Type_Scapholebrius_mucronata_ID_31_20200702-171252.h264	0.6771948484274057	0.011590450290392136
Taxa_Cladocera_Type_Scapholebrius_mucronata_ID_31_20200702-171252.h264	0.6486282488015982	0.011101521950642738
Taxa_Cladocera_Type_Scapholebrius_mucronata_ID_31_20200702-171252.h264	0.6392309922438402	0.010940684290327265
Taxa_Cladocera_Type_Scapholebrius_mucronata_ID_31_20200702-171252.h264	0.6654717005216159	0.011389804105081502
Taxa_Cladocera_Type_Scapholebrius_mucronata_ID_31_20200702-171252.h264	0.6674670285444994	0.011423954911627008
Taxa_Cladocera_Type_Scapholebrius_mucronata_ID_31_20200702-171252.h264	0.6742329017932599	0.011539755434538487
Taxa_Cladocera_Type_Scapholebrius_mucronata_ID_31_20200702-171252.h264	0.6748776406508226	0.011550790388062155
Taxa_Cladocera_Type_Scapholebrius_mucronata_ID_31_20200702-171252.h264	0.6735527757497934	0.01152811481571762
Taxa_Cladocera_Type_Scapholebrius_mucronata_ID_31_20200702-171252.h264	0.6547045289553128	0.011205519822504393
Taxa_Cladocera_Type_Scapholebrius_mucronata_ID_31_20200702-171252.h264	0.6854164930490347	0.011731166900262326
Taxa_Cladocera_Type_Scapholebrius_mucronata_ID_31_20200702-171252.h264	0.6587651106027457	0.011275018239162379
Taxa_Cladocera_Type_Scapholebrius_mucronata_ID_31_20200702-171252.h264	0.6730313697228065	0.011519190751024958
Taxa_Cladocera_Type_Scapholebrius_mucronata_ID_31_20200702-171252.h264	0.6789374388181246	0.011620275395156364
Taxa_Cladocera_Type_Scapholebrius_mucronata_ID_31_20200702-171252.h264	0.6873598502232479	0.01176442820574405
Taxa_Cladocera_Type_Scapholebrius_mucronata_ID_31_20200702-171252.h264	0.7047320204514723	0.012061759580804046
Taxa_Cladocera_Type_Scapholebrius_mucronata_ID_31_20200702-171252.h264	0.6899401767437274	0.011808591486575336
Taxa_Cladocera_Type_Scapholebrius_mucronata_ID_31_20200702-171252.h264	0.7032502636542687	0.012036398743313446
Taxa_Cladocera_Type_Scapholebrius_mucronata_ID_31_20200702-171252.h264	0.7294604162069468	0.012484995585080436
Taxa_Cladocera_Type_Scapholebrius_mucronata_ID_31_20200702-171252.h264	0.7210864499899058	0.012341671932519541
Taxa_Cladocera_Type_Scapholebrius_mucronata_ID_31_20200702-171252.h264	0.7538014463277963	0.012901601677533438
Taxa_Cladocera_Type_Scapholebrius_mucronata_ID_31_20200702-171252.h264	0.7280528288621169	0.012460904186293923
Taxa_Cladocera_Type_Scapholebrius_mucronata_ID_31_20200702-171252.h264	0.733908494069026	0.0125611261484891
Taxa_Cladocera_Type_Scapholebrius_mucronata_ID_31_20200702-171252.h264	0.7483908631251409	0.01280899746502645
Taxa_Cladocera_Type_Scapholebrius_mucronata_ID_31_20200702-171252.h264	0.7451373965923603	0.01275331313398463
Taxa_Cladocera_Type_Scapholebrius_mucronata_ID_31_20200702-171252.h264	0.7439760831686166	0.012733436808078246
Taxa_Cladocera_Type_Scapholebrius_mucronata_ID_31_20200702-171252.h264	0.7124722165327806	0.012194236013734129
Taxa_Cladocera_Type_Scapholebrius_mucronata_ID_31_20200702-171252.h264	0.7414095981304463	0.01268951042954033
Taxa_Cladocera_Type_Scapholebrius_mucronata_ID_31_20200702-171252.h264	0.7262117811349722	0.012429393946348562
Taxa_Cladocera_Type_Scapholebrius_mucronata_ID_31_20200702-171252.h264	0.7294174553797795	0.012484260294000073
Taxa_Cladocera_Type_Scapholebrius_mucronata_ID_31_20200702-171252.h264	0.7413880524268517	0.0126891416665365
Taxa_Cladocera_Type_Scapholebrius_mucronata_ID_31_20200702-171252.h264	0.7187144638941838	0.012301074478188916
Taxa_Cladocera_Type_Scapholebrius_mucronata_ID_31_20200702-171252.h264	0.7514361198131855	0.012861118204494905
Taxa_Cladocera_Type_Scapholebrius_mucronata_ID_31_20200702-171252.h264	0.7594045044825627	0.012997500172874632
Taxa_Cladocera_Type_Scapholebrius_mucronata_ID_31_20200702-171252.h264	0.7565281530526968	0.012948270311863465
Taxa_Cladocera_Type_Scapholebrius_mucronata_ID_31_20200702-171252.h264	0.7527500812823956	0.012883607160410234
Taxa_Cladocera_Type_Scapholebrius_mucronata_ID_31_20200702-171252.h264	0.7795783996582032	0.01334278414799617
Taxa_Cladocera_Type_Scapholebrius_mucronata_ID_31_20200702-171252.h264	0.7351391454843375	0.012582189220789622
Taxa_Cladocera_Type_Scapholebrius_mucronata_ID_31_20200702-171252.h264	0.7864924812316895	0.013461121313388532
Taxa_Cladocera_Type_Scapholebrius_mucronata_ID_31_20200702-171252.h264	0.7886376498295711	0.013497836699006121
Taxa_Cladocera_Type_Scapholebrius_mucronata_ID_31_20200702-171252.h264	0.7904641378842867	0.013529097744557985
Taxa_Cladocera_Type_Scapholebrius_mucronata_ID_31_20200702-171252.h264	0.7824748604114239	0.01339235818781091
Taxa_Cladocera_Type_Scapholebrius_mucronata_ID_31_20200702-171252.h264	0.8094871660379264	0.013854684187956818
Taxa_Cladocera_Type_Scapholebrius_mucronata_ID_31_20200702-171252.h264	0.8065569503490742	0.013804532419436077
Taxa_Cladocera_Type_Scapholebrius_mucronata_ID_31_20200702-171252.h264	0.6486157784095178	0.011101308515085978
Taxa_Cladocera_Type_Scapholebrius_mucronata_ID_31_20200702-171252.h264	0.7588638379023626	0.012988246456405821
Taxa_Cladocera_Type_Scapholebrius_mucronata_ID_31_20200702-171252.h264	0.7443070382338304	0.01273910123130979
Taxa_Cladocera_Type_Scapholebrius_mucronata_ID_31_20200702-171252.h264	0.692457498403696	0.011851676414986335
Taxa_Cladocera_Type_Scapholebrius_mucronata_ID_32_20200702-171457.h264	0.41646206268897423	0.007127908380638213
Taxa_Cladocera_Type_Scapholebrius_mucronata_ID_32_20200702-171457.h264	0.4312600763027485	0.007381182075181657
Taxa_Cladocera_Type_Scapholebrius_mucronata_ID_32_20200702-171457.h264	0.4654096247599675	0.007965664731468675
Taxa_Cladocera_Type_Scapholebrius_mucronata_ID_32_20200702-171457.h264	0.500310334792504	0.008563003807025548
Taxa_Cladocera_Type_Scapholebrius_mucronata_ID_32_20200702-171457.h264	0.5090196957954993	0.008712067870346046
Taxa_Cladocera_Type_Scapholebrius_mucronata_ID_32_20200702-171457.h264	0.48852855645693266	0.00836135413935904
Taxa_Cladocera_Type_Scapholebrius_mucronata_ID_32_20200702-171457.h264	0.4923694372177124	0.008427092290841617
Taxa_Cladocera_Type_Scapholebrius_mucronata_ID_32_20200702-171457.h264	0.5061432790756226	0.008662836891871233
Taxa_Cladocera_Type_Scapholebrius_mucronata_ID_32_20200702-171457.h264	0.5265023693671593	0.009011290552630228
Taxa_Cladocera_Type_Scapholebrius_mucronata_ID_32_20200702-171457.h264	0.5385283649884738	0.009217120093071955
Taxa_Cladocera_Type_Scapholebrius_mucronata_ID_32_20200702-171457.h264	0.5786478035266582	0.009903779714206267
Taxa_Cladocera_Type_Scapholebrius_mucronata_ID_32_20200702-171457.h264	0.47499129295349124	0.008129658667857831
Taxa_Cladocera_Type_Scapholebrius_mucronata_ID_32_20200702-171457.h264	0.4538149349506085	0.007767217155885415
Taxa_Cladocera_Type_Scapholebrius_mucronata_ID_32_20200702-171457.h264	0.3822445799754216	0.006542263003425485
Taxa_Cladocera_Type_Scapholebrius_mucronata_ID_32_20200702-171457.h264	0.40808450552133413	0.006984523267576681
Taxa_Cladocera_Type_Scapholebrius_mucronata_ID_32_20200702-171457.h264	0.5088125958809486	0.008708523275654698
Taxa_Cladocera_Type_Scapholebrius_mucronata_ID_32_20200702-171457.h264	0.63696595118596	0.010901917241452008
Taxa_Cladocera_Type_Scapholebrius_mucronata_ID_32_20200702-171457.h264	0.6472805976867676	0.011078456383485062
Taxa_Cladocera_Type_Scapholebrius_mucronata_ID_32_20200702-171457.h264	0.6397057812030499	0.010948810485975277
Taxa_Cladocera_Type_Scapholebrius_mucronata_ID_32_20200702-171457.h264	0.5812145497248723	0.009947710562598777
Taxa_Cladocera_Type_Scapholebrius_mucronata_ID_32_20200702-171457.h264	0.5713189998039833	0.00977834441972202
Taxa_Cladocera_Type_Scapholebrius_mucronata_ID_32_20200702-171457.h264	0.572864414361807	0.00980479478426939
Taxa_Cladocera_Type_Scapholebrius_mucronata_ID_32_20200702-171457.h264	0.5123463524304903	0.008769004878137239
Taxa_Cladocera_Type_Scapholebrius_mucronata_ID_32_20200702-171457.h264	0.6501884189018836	0.011128224861974546
Taxa_Cladocera_Type_Scapholebrius_mucronata_ID_33_20200702-171811.h264	0.5099623203277588	0.008728201251763565
Taxa_Cladocera_Type_Scapholebrius_mucronata_ID_33_20200702-171811.h264	0.5332088939960187	0.009126075301085704
Taxa_Cladocera_Type_Scapholebrius_mucronata_ID_33_20200702-171811.h264	0.5855225152235765	0.010021443049018905
Taxa_Cladocera_Type_Scapholebrius_mucronata_ID_33_20200702-171811.h264	0.6746441635718713	0.011546794338057028
Taxa_Cladocera_Type_Scapholebrius_mucronata_ID_33_20200702-171811.h264	0.7004092994103065	0.011987774547599478
Taxa_Cladocera_Type_Scapholebrius_mucronata_ID_33_20200702-171811.h264	0.626581836113563	0.01072418911809752
Taxa_Cladocera_Type_Scapholebrius_mucronata_ID_33_20200702-171811.h264	0.7717561340332031	0.013208903063260592
Taxa_Cladocera_Type_Scapholebrius_mucronata_ID_33_20200702-171811.h264	0.7389904073568491	0.012648105048992225
Taxa_Cladocera_Type_Scapholebrius_mucronata_ID_33_20200702-171811.h264	0.7149787000509409	0.012237135443179566
Taxa_Cladocera_Type_Scapholebrius_mucronata_ID_33_20200702-171811.h264	0.7173245048522949	0.012277284794587355
Taxa_Cladocera_Type_Scapholebrius_mucronata_ID_33_20200702-171811.h264	0.7047512810046856	0.012062089232580196
Taxa_Cladocera_Type_Scapholebrius_mucronata_ID_33_20200702-171811.h264	0.6911104348989634	0.011828620905001488
Taxa_Cladocera_Type_Scapholebrius_mucronata_ID_33_20200702-171811.h264	0.6983941885141226	0.011953285149568636
Taxa_Cladocera_Type_Scapholebrius_mucronata_ID_33_20200702-171811.h264	0.680423635336069	0.011645712220175027
Taxa_Cladocera_Type_Scapholebrius_mucronata_ID_33_20200702-171811.h264	0.7405659206096943	0.012675070564281306
Taxa_Cladocera_Type_Scapholebrius_mucronata_ID_33_20200702-171811.h264	0.6625269904503456	0.011339404259630915
Taxa_Cladocera_Type_Scapholebrius_mucronata_ID_33_20200702-171811.h264	0.6917511257758507	0.011839586575778984
Taxa_Cladocera_Type_Scapholebrius_mucronata_ID_33_20200702-171811.h264	0.6841645570901724	0.011709739534812566
Taxa_Cladocera_Type_Scapholebrius_mucronata_ID_33_20200702-171811.h264	0.687580661040086	0.011768207467801472
Taxa_Cladocera_Type_Scapholebrius_mucronata_ID_33_20200702-171811.h264	0.6928147653432993	0.011857791176068009
Taxa_Cladocera_Type_Scapholebrius_mucronata_ID_33_20200702-171811.h264	0.6649098146878756	0.011380187212927101
Taxa_Cladocera_Type_Scapholebrius_mucronata_ID_33_20200702-171811.h264	0.6713784225170429	0.011490899923849388
Taxa_Cladocera_Type_Scapholebrius_mucronata_ID_33_20200702-171811.h264	0.6610174201085017	0.01131356738262628
Taxa_Cladocera_Type_Scapholebrius_mucronata_ID_33_20200702-171811.h264	0.6047745807354267	0.010350949554894804
Taxa_Cladocera_Type_Scapholebrius_mucronata_ID_33_20200702-171811.h264	0.6526537044231708	0.011170419171858117
Taxa_Cladocera_Type_Scapholebrius_mucronata_ID_33_20200702-171811.h264	0.6492983201833872	0.01111299048006182
Taxa_Cladocera_Type_Scapholebrius_mucronata_ID_33_20200702-171811.h264	0.6610534601945144	0.011314184222559958
Taxa_Cladocera_Type_Scapholebrius_mucronata_ID_33_20200702-171811.h264	0.6771642274122972	0.011589926199941241
Taxa_Cladocera_Type_Scapholebrius_mucronata_ID_33_20200702-171811.h264	0.7344400200477014	0.012570223420047197
Taxa_Cladocera_Type_Scapholebrius_mucronata_ID_33_20200702-171811.h264	0.7187061067727896	0.012300931442841976
Taxa_Cladocera_Type_Scapholebrius_mucronata_ID_33_20200702-171811.h264	0.7346682739257813	0.012574130072960488
Taxa_Cladocera_Type_Scapholebrius_mucronata_ID_33_20200702-171811.h264	0.7034581470489502	0.01203995674756857
Taxa_Cladocera_Type_Scapholebrius_mucronata_ID_33_20200702-171811.h264	0.691362519631019	0.011832935432146287
Taxa_Cladocera_Type_Scapholebrius_mucronata_ID_33_20200702-171811.h264	0.7122051150982197	0.012189664469950299
Taxa_Cladocera_Type_Scapholebrius_mucronata_ID_33_20200702-171811.h264	0.7154918142465445	0.012245917589988935
Taxa_Cladocera_Type_Scapholebrius_mucronata_ID_33_20200702-171811.h264	0.7076158802325909	0.012111117950134729
Taxa_Cladocera_Type_Scapholebrius_mucronata_ID_33_20200702-171811.h264	0.7188814104520358	0.012303931832736767
Taxa_Cladocera_Type_Scapholebrius_mucronata_ID_33_20200702-171811.h264	0.7097058787712685	0.012146889078969787
Taxa_Cladocera_Type_Scapholebrius_mucronata_ID_33_20200702-171811.h264	0.7253542621319111	0.012414717178796171
Taxa_Cladocera_Type_Scapholebrius_mucronata_ID_33_20200702-171811.h264	0.684914347575261	0.011722572487345814
Taxa_Cladocera_Type_Scapholebrius_mucronata_ID_33_20200702-171811.h264	0.6962528720268837	0.01191663569430628
Taxa_Cladocera_Type_Scapholebrius_mucronata_ID_33_20200702-171811.h264	0.6572464649493878	0.011249026034710676
Taxa_Cladocera_Type_Scapholebrius_mucronata_ID_33_20200702-171811.h264	0.6078306755652795	0.010403255793328821
Taxa_Cladocera_Type_Scapholebrius_mucronata_ID_33_20200702-171811.h264	0.6048115348815918	0.010351582039319553
Taxa_Cladocera_Type_Scapholebrius_mucronata_ID_33_20200702-171811.h264	0.6986877976931058	0.011958310383593542
Taxa_Cladocera_Type_Scapholebrius_mucronata_ID_33_20200702-171811.h264	0.7268785227262057	0.012440805485121597
Taxa_Cladocera_Type_Scapholebrius_mucronata_ID_33_20200702-171811.h264	0.7213231915694017	0.012345723855707069
Taxa_Cladocera_Type_Scapholebrius_mucronata_ID_33_20200702-171811.h264	0.7272332433553842	0.012446876665120999
Taxa_Cladocera_Type_Scapholebrius_mucronata_ID_33_20200702-171811.h264	0.6941351905235877	0.011880390760884483
Taxa_Cladocera_Type_Scapholebrius_mucronata_ID_33_20200702-171811.h264	0.7619048507396992	0.013040294560737159
Taxa_Cladocera_Type_Scapholebrius_mucronata_ID_33_20200702-171811.h264	0.7596887771899884	0.01300236560959788
Taxa_Cladocera_Type_Scapholebrius_mucronata_ID_33_20200702-171811.h264	0.7563898688096267	0.012945903523857072
Taxa_Cladocera_Type_Scapholebrius_mucronata_ID_33_20200702-171811.h264	0.7511395072937012	0.012856041567142193
Taxa_Cladocera_Type_Scapholebrius_mucronata_ID_33_20200702-171811.h264	0.7599459545428936	0.013006767298907217
Taxa_Cladocera_Type_Scapholebrius_mucronata_ID_33_20200702-171811.h264	0.7599131789574256	0.01300620633215594
Taxa_Cladocera_Type_Scapholebrius_mucronata_ID_33_20200702-171811.h264	0.7503519791823167	0.01284256272062042
Taxa_Cladocera_Type_Scapholebrius_mucronata_ID_33_20200702-171811.h264	0.7327934712630052	0.012542042104309127
Taxa_Cladocera_Type_Scapholebrius_mucronata_ID_33_20200702-171811.h264	0.7194629485790546	0.012313885081449203
Taxa_Cladocera_Type_Scapholebrius_mucronata_ID_33_20200702-171811.h264	0.7255304145812989	0.012417732095718384
Taxa_Cladocera_Type_Scapholebrius_mucronata_ID_33_20200702-171811.h264	0.7312419847341685	0.012515487815642498
Taxa_Cladocera_Type_Scapholebrius_mucronata_ID_33_20200702-171811.h264	0.7260781977726863	0.012427107615724823
Taxa_Cladocera_Type_Scapholebrius_mucronata_ID_33_20200702-171811.h264	0.7466951509622427	0.012779974699161463
Taxa_Cladocera_Type_Scapholebrius_mucronata_ID_33_20200702-171811.h264	0.7378941880739652	0.012629342834342867
Taxa_Cladocera_Type_Scapholebrius_mucronata_ID_33_20200702-171811.h264	0.7627657648233267	0.013055029436399246
Taxa_Cladocera_Type_Scapholebrius_mucronata_ID_33_20200702-171811.h264	0.7309318571824294	0.012510179863314657
Taxa_Cladocera_Type_Scapholebrius_mucronata_ID_33_20200702-171811.h264	0.794093544299786	0.013591216431284798
Taxa_Cladocera_Type_Scapholebrius_mucronata_ID_33_20200702-171811.h264	0.7746350970635048	0.013258177622817677
Taxa_Cladocera_Type_Scapholebrius_mucronata_ID_33_20200702-171811.h264	0.7751162844437819	0.013266413329903191
Taxa_Cladocera_Type_Scapholebrius_mucronata_ID_33_20200702-171811.h264	0.7720635846944955	0.013214165199578866
Taxa_Cladocera_Type_Scapholebrius_mucronata_ID_33_20200702-171811.h264	0.7551615678347074	0.012924880680247877
Taxa_Cladocera_Type_Scapholebrius_mucronata_ID_33_20200702-171811.h264	0.7904471624814547	0.013528807204009514
Taxa_Cladocera_Type_Scapholebrius_mucronata_ID_33_20200702-171811.h264	0.8081282197512113	0.01383142529958804
Taxa_Cladocera_Type_Scapholebrius_mucronata_ID_33_20200702-171811.h264	0.7608337028209979	0.01302196145212862
Taxa_Cladocera_Type_Scapholebrius_mucronata_ID_33_20200702-171811.h264	0.43310706542088434	0.007412794004318982
Taxa_Cladocera_Type_Scapholebrius_mucronata_ID_33_20200702-171811.h264	0.3983119619809664	0.006817262426212695
Taxa_Cladocera_Type_Scapholebrius_mucronata_ID_33_20200702-171811.h264	0.5190399496371929	0.008883568368790418
Taxa_Cladocera_Type_Scapholebrius_mucronata_ID_33_20200702-171811.h264	0.9031954376514142	0.01545853729826459
Taxa_Cladocera_Type_Scapholebrius_mucronata_ID_33_20200702-171811.h264	0.8825495609870324	0.015105175178431901
Taxa_Cladocera_Type_Scapholebrius_mucronata_ID_33_20200702-171811.h264	0.8098691126016471	0.013861221350297421
Taxa_Cladocera_Type_Scapholebrius_mucronata_ID_33_20200702-171811.h264	0.8305230852273795	0.014214722035622457
Taxa_Cladocera_Type_Scapholebrius_mucronata_ID_33_20200702-171811.h264	0.7367018618950477	0.012608935713203701
Taxa_Cladocera_Type_Scapholebrius_mucronata_ID_33_20200702-171811.h264	0.7169840827355018	0.01227145833912686
Taxa_Cladocera_Type_Scapholebrius_mucronata_ID_33_20200702-171811.h264	0.6538521678631123	0.011190931334580191
Taxa_Cladocera_Type_Scapholebrius_mucronata_ID_43_20200702-180145.h264	0.6774588159414439	0.011594968195920867
Taxa_Cladocera_Type_Scapholebrius_mucronata_ID_43_20200702-180145.h264	0.6645062571305496	0.01137328017011902
Taxa_Cladocera_Type_Scapholebrius_mucronata_ID_43_20200702-180145.h264	0.6798022703024057	0.011635077318637329
Taxa_Cladocera_Type_Scapholebrius_mucronata_ID_43_20200702-180145.h264	0.6160967173943153	0.010544732278479628
Taxa_Cladocera_Type_Scapholebrius_mucronata_ID_43_20200702-180145.h264	0.5987618930523212	0.010248040092626266
Taxa_Cladocera_Type_Scapholebrius_mucronata_ID_43_20200702-180145.h264	0.6104231460277851	0.01044762692239863
Taxa_Cladocera_Type_Scapholebrius_mucronata_ID_43_20200702-180145.h264	0.598863419019259	0.010249777748598856
Taxa_Cladocera_Type_Scapholebrius_mucronata_ID_43_20200702-180145.h264	0.5940046016986553	0.010166617221380831
Taxa_Cladocera_Type_Scapholebrius_mucronata_ID_43_20200702-180145.h264	0.5974450588226319	0.01022550196831043
Taxa_Cladocera_Type_Scapholebrius_mucronata_ID_43_20200702-180145.h264	0.6242336155818059	0.010683998420534755
Taxa_Cladocera_Type_Scapholebrius_mucronata_ID_43_20200702-180145.h264	0.6183374052781325	0.010583082513414192
Taxa_Cladocera_Type_Scapholebrius_mucronata_ID_43_20200702-180145.h264	0.6435847913301909	0.011015201236228267
Taxa_Cladocera_Type_Scapholebrius_mucronata_ID_43_20200702-180145.h264	0.6285315917088435	0.010757559935016746
Taxa_Cladocera_Type_Scapholebrius_mucronata_ID_43_20200702-180145.h264	0.5992570524949294	0.010256514936932446
Taxa_Cladocera_Type_Scapholebrius_mucronata_ID_43_20200702-180145.h264	0.6550982277209942	0.011212258128301632
Taxa_Cladocera_Type_Scapholebrius_mucronata_ID_43_20200702-180145.h264	0.6804852038163405	0.011646765988395058
Taxa_Cladocera_Type_Scapholebrius_mucronata_ID_43_20200702-180145.h264	0.6994569793114296	0.011971475222830237
Taxa_Cladocera_Type_Scapholebrius_mucronata_ID_43_20200702-180145.h264	0.7135169219970703	0.01221211654956524
Taxa_Cladocera_Type_Scapholebrius_mucronata_ID_43_20200702-180145.h264	0.7012612034724309	0.012002355213278144
Taxa_Cladocera_Type_Scapholebrius_mucronata_ID_43_20200702-180145.h264	0.6719005467341497	0.011499836280642177
Taxa_Cladocera_Type_Scapholebrius_mucronata_ID_43_20200702-180145.h264	0.6898441351377047	0.011806947697549176
Taxa_Cladocera_Type_Scapholebrius_mucronata_ID_43_20200702-180145.h264	0.6814275998335618	0.011662895458689808
Taxa_Cladocera_Type_Scapholebrius_mucronata_ID_43_20200702-180145.h264	0.7151922636765701	0.012240790666772064
Taxa_Cladocera_Type_Scapholebrius_mucronata_ID_43_20200702-180145.h264	0.6789177212348351	0.011619937921134678
Taxa_Cladocera_Type_Scapholebrius_mucronata_ID_43_20200702-180145.h264	0.6832811832427979	0.01169462025165558
Taxa_Cladocera_Type_Scapholebrius_mucronata_ID_43_20200702-180145.h264	0.6969237921788143	0.011928118750752783
Taxa_Cladocera_Type_Scapholebrius_mucronata_ID_43_20200702-180145.h264	0.6848680569575383	0.011721780205619405
Taxa_Cladocera_Type_Scapholebrius_mucronata_ID_43_20200702-180145.h264	0.6774238857856164	0.011594370352869204
Taxa_Cladocera_Type_Scapholebrius_mucronata_ID_43_20200702-180145.h264	0.6854052631671612	0.011730974696514875
Taxa_Cladocera_Type_Scapholebrius_mucronata_ID_43_20200702-180145.h264	0.6574688427264874	0.01125283211589565
Taxa_Cladocera_Type_Scapholebrius_mucronata_ID_43_20200702-180145.h264	0.6706902005122258	0.011479120739536173
Taxa_Cladocera_Type_Scapholebrius_mucronata_ID_43_20200702-180145.h264	0.6878843248807467	0.011773404791228164
Taxa_Cladocera_Type_Scapholebrius_mucronata_ID_43_20200702-180145.h264	0.6702654237013597	0.011471850521042501
Taxa_Cladocera_Type_Scapholebrius_mucronata_ID_43_20200702-180145.h264	0.6846236111567571	0.011717596421721418
Taxa_Cladocera_Type_Scapholebrius_mucronata_ID_43_20200702-180145.h264	0.6810655014331525	0.011656698005298187
Taxa_Cladocera_Type_Scapholebrius_mucronata_ID_43_20200702-180145.h264	0.688852184002216	0.011789970072345621
Taxa_Cladocera_Type_Scapholebrius_mucronata_ID_43_20200702-180145.h264	0.6807506077106182	0.011651308478124043
Taxa_Cladocera_Type_Scapholebrius_mucronata_ID_43_20200702-180145.h264	0.6844804954528809	0.011715146941405078
Taxa_Cladocera_Type_Scapholebrius_mucronata_ID_43_20200702-180145.h264	0.6757648013188289	0.011565974484110725
Taxa_Cladocera_Type_Scapholebrius_mucronata_ID_43_20200702-180145.h264	0.6541756145770733	0.011196467249492217
Taxa_Cladocera_Type_Scapholebrius_mucronata_ID_43_20200702-180145.h264	0.6807067981133095	0.011650558660016259
Taxa_Cladocera_Type_Scapholebrius_mucronata_ID_43_20200702-180145.h264	0.6859603588397687	0.011740475372449887
Taxa_Cladocera_Type_Scapholebrius_mucronata_ID_43_20200702-180145.h264	0.6619955297616812	0.011330308105536467
Taxa_Cladocera_Type_Scapholebrius_mucronata_ID_43_20200702-180145.h264	0.6657970406458928	0.01139537242643932
Taxa_Cladocera_Type_Scapholebrius_mucronata_ID_43_20200702-180145.h264	0.6824676697070782	0.011680696654601915
Taxa_Cladocera_Type_Scapholebrius_mucronata_ID_43_20200702-180145.h264	0.6565811597383939	0.011237639080137897
Taxa_Cladocera_Type_Scapholebrius_mucronata_ID_43_20200702-180145.h264	0.6658296203613281	0.011395930040799654
Taxa_Cladocera_Type_Scapholebrius_mucronata_ID_43_20200702-180145.h264	0.6877356595259446	0.011770860326501745
Taxa_Cladocera_Type_Scapholebrius_mucronata_ID_43_20200702-180145.h264	0.6729246858450083	0.01151736481542418
Taxa_Cladocera_Type_Scapholebrius_mucronata_ID_43_20200702-180145.h264	0.7017248931297889	0.012010291440106003
Taxa_Cladocera_Type_Scapholebrius_mucronata_ID_43_20200702-180145.h264	0.7008177537184496	0.011994765400181157
Taxa_Cladocera_Type_Scapholebrius_mucronata_ID_43_20200702-180145.h264	0.7022938302847055	0.012020029018334382
Taxa_Cladocera_Type_Scapholebrius_mucronata_ID_43_20200702-180145.h264	0.7094910093454214	0.012143211506104328
Taxa_Cladocera_Type_Scapholebrius_mucronata_ID_43_20200702-180145.h264	0.7076560335892897	0.012111805190278229
Taxa_Cladocera_Type_Scapholebrius_mucronata_ID_43_20200702-180145.h264	0.7378978443145752	0.012629405412307152
Taxa_Cladocera_Type_Scapholebrius_mucronata_ID_43_20200702-180145.h264	0.7235758275252122	0.01238427858648921
Taxa_Cladocera_Type_Scapholebrius_mucronata_ID_43_20200702-180145.h264	0.7283009961935191	0.012465151665619846
Taxa_Cladocera_Type_Scapholebrius_mucronata_ID_43_20200702-180145.h264	0.7641990111424373	0.013079559998399408
Taxa_Cladocera_Type_Scapholebrius_mucronata_ID_43_20200702-180145.h264	0.7600359241779034	0.013008307163814117
Taxa_Cladocera_Type_Scapholebrius_mucronata_ID_43_20200702-180145.h264	0.7762623852949876	0.013286029286779596
Taxa_Cladocera_Type_Scapholebrius_mucronata_ID_43_20200702-180145.h264	0.7880012680934025	0.01348694478082939
Taxa_Cladocera_Type_Scapholebrius_mucronata_ID_43_20200702-180145.h264	0.8628751996847299	0.014768440917680955
Taxa_Cladocera_Type_Scapholebrius_mucronata_ID_43_20200702-180145.h264	0.6187098195002629	0.010589456526062193
Taxa_Cladocera_Type_Scapholebrius_mucronata_ID_43_20200702-180145.h264	0.48961746325859656	0.008379991198079827
Taxa_Cladocera_Type_Scapholebrius_mucronata_ID_43_20200702-180145.h264	0.3655754199394813	0.006256963918194968
Taxa_Cladocera_Type_Scapholebrius_mucronata_ID_43_20200702-180145.h264	0.4393141214664166	0.0075190301558675145
Taxa_Cladocera_Type_Scapholebrius_mucronata_ID_43_20200702-180145.h264	0.34944183386289157	0.005980831387268721
Taxa_Cladocera_Type_Scapholebrius_mucronata_ID_43_20200702-180145.h264	0.4305068254470825	0.007368289897075066
Taxa_Cladocera_Type_Scapholebrius_mucronata_ID_43_20200702-180145.h264	0.40289489636054404	0.006895701110786235
Taxa_Cladocera_Type_Scapholebrius_mucronata_ID_43_20200702-180145.h264	0.5503375977736253	0.009419239654202435
Taxa_Cladocera_Type_Scapholebrius_mucronata_ID_43_20200702-180145.h264	0.5642556652655968	0.009657452732430407
Taxa_Cladocera_Type_Scapholebrius_mucronata_ID_43_20200702-180145.h264	0.36096297447498027	0.006178020140052547
Taxa_Cladocera_Type_Scapholebrius_mucronata_ID_43_20200702-180145.h264	0.5780021506089431	0.009892729116191526
Taxa_Cladocera_Type_Scapholebrius_mucronata_ID_43_20200702-180145.h264	0.6744740830934964	0.011543883345254073
Taxa_Cladocera_Type_Scapholebrius_mucronata_ID_43_20200702-180145.h264	0.7715700575021597	0.013205718291863887
Taxa_Cladocera_Type_Scapholebrius_mucronata_ID_43_20200702-180145.h264	0.7582381637279804	0.012977537802267356
Taxa_Cladocera_Type_Scapholebrius_mucronata_ID_43_20200702-180145.h264	0.8213633537292481	0.014057949708058284
Taxa_Cladocera_Type_Scapholebrius_mucronata_ID_43_20200702-180145.h264	0.8127832669478197	0.01391109822276076
Taxa_Cladocera_Type_Scapholebrius_mucronata_ID_43_20200702-180145.h264	0.5931795971210186	0.010152496950725128
Taxa_Cladocera_Type_Scapholebrius_mucronata_ID_43_20200702-180145.h264	0.6021714027111347	0.010306395161786728
Taxa_Cladocera_Type_Scapholebrius_mucronata_ID_43_20200702-180145.h264	0.7556793829110953	0.0129337432844399
Taxa_Cladocera_Type_Scapholebrius_mucronata_ID_43_20200702-180145.h264	0.606445939724262	0.0103795555068191
Taxa_Cladocera_Type_Scapholebrius_mucronata_ID_43_20200702-180145.h264	0.7481667225177472	0.012805161212322981
Taxa_Cladocera_Type_Scapholebrius_mucronata_ID_43_20200702-180145.h264	0.7052963220156157	0.012071417819113422
Taxa_Cladocera_Type_Scapholebrius_mucronata_ID_43_20200702-180145.h264	0.6799094112102803	0.011636911076483644
Taxa_Cladocera_Type_Scapholebrius_mucronata_ID_43_20200702-180145.h264	0.7567206280048077	0.01295156459469767
Taxa_Cladocera_Type_Scapholebrius_mucronata_ID_43_20200702-180145.h264	0.7763351836571327	0.013287275258747079
Taxa_Cladocera_Type_Scapholebrius_mucronata_ID_43_20200702-180145.h264	0.5813098731407752	0.009949342059524807
Taxa_Cladocera_Type_Scapholebrius_mucronata_ID_43_20200702-180145.h264	0.5167604794869056	0.008844554360448962
Taxa_Cladocera_Type_Scapholebrius_mucronata_ID_43_20200702-180145.h264	0.7060318139883188	0.012084006047107765
Taxa_Cladocera_Type_Scapholebrius_mucronata_ID_43_20200702-180145.h264	0.47057729647709773	0.008054111420473404
Taxa_Cladocera_Type_Scapholebrius_mucronata_ID_43_20200702-180145.h264	0.48606160604036774	0.008319131334152447
Taxa_Cladocera_Type_Scapholebrius_mucronata_ID_43_20200702-180145.h264	0.6920755518399753	0.01184513925264573
Taxa_Cladocera_Type_Scapholebrius_mucronata_ID_43_20200702-180145.h264	0.6489236861008865	0.011106578473649788
Taxa_Cladocera_Type_Scapholebrius_mucronata_ID_43_20200702-180145.h264	0.4948323722986075	0.008469246372033858
Taxa_Cladocera_Type_Scapholebrius_mucronata_ID_43_20200702-180145.h264	0.47990528033329893	0.008213763451858386
Taxa_Cladocera_Type_Scapholebrius_mucronata_ID_43_20200702-180145.h264	0.3763736369059636	0.0064417795547366844
Taxa_Cladocera_Type_Scapholebrius_mucronata_ID_43_20200702-180145.h264	0.4177929669160109	0.007150687318370187
Taxa_Cladocera_Type_Scapholebrius_mucronata_ID_43_20200702-180145.h264	0.35817323024456316	0.006130272594570408
Taxa_Cladocera_Type_Scapholebrius_mucronata_ID_43_20200702-180145.h264	0.3658389630684486	0.0062614745602099856
Taxa_Cladocera_Type_Scapholebrius_mucronata_ID_43_20200702-180145.h264	0.33851992497077354	0.005793898715845932
Taxa_Cladocera_Type_Scapholebrius_mucronata_ID_43_20200702-180145.h264	0.3909952369103065	0.006692033862503323
Taxa_Cladocera_Type_Scapholebrius_mucronata_ID_43_20200702-180145.h264	0.4646697583565345	0.007953001633409918
Taxa_Cladocera_Type_Scapholebrius_mucronata_ID_43_20200702-180145.h264	0.46721861509176404	0.007996626296762885
Taxa_Cladocera_Type_Scapholebrius_mucronata_ID_43_20200702-180145.h264	0.4625338935852051	0.007916445486362163
Taxa_Cladocera_Type_Scapholebrius_mucronata_ID_43_20200702-180145.h264	0.47818211372082053	0.008184270792529428
Taxa_Cladocera_Type_Scapholebrius_mucronata_ID_43_20200702-180145.h264	0.3733904710182777	0.006390721523197446
Taxa_Cladocera_Type_Scapholebrius_mucronata_ID_43_20200702-180145.h264	0.3998756903868455	0.006844026239313317
Taxa_Cladocera_Type_Scapholebrius_mucronata_ID_38_20200702-173851.h264	0.6089524232424223	0.010422454936264536
Taxa_Cladocera_Type_Scapholebrius_mucronata_ID_38_20200702-173851.h264	0.46110936348254866	0.007892064105759006
Taxa_Cladocera_Type_Scapholebrius_mucronata_ID_38_20200702-173851.h264	0.6413020566793589	0.010976131354704412
Taxa_Cladocera_Type_Scapholebrius_mucronata_ID_38_20200702-173851.h264	0.654059920677772	0.01119448710390802
Taxa_Cladocera_Type_Scapholebrius_mucronata_ID_38_20200702-173851.h264	0.6514592889639047	0.011149976291882215
Taxa_Cladocera_Type_Scapholebrius_mucronata_ID_38_20200702-173851.h264	0.6587453930194561	0.01127468076514069
Taxa_Cladocera_Type_Scapholebrius_mucronata_ID_38_20200702-173851.h264	0.6714794914539044	0.011492629757576442
Taxa_Cladocera_Type_Scapholebrius_mucronata_ID_38_20200702-173851.h264	0.6671706771850586	0.011418882744128889
Taxa_Cladocera_Type_Scapholebrius_mucronata_ID_38_20200702-173851.h264	0.6695686487051157	0.011459924948991403
Taxa_Cladocera_Type_Scapholebrius_mucronata_ID_38_20200702-173851.h264	0.6671931369488056	0.011419267151623787
Taxa_Cladocera_Type_Scapholebrius_mucronata_ID_38_20200702-173851.h264	0.6797095584869385	0.011633490520257217
Taxa_Cladocera_Type_Scapholebrius_mucronata_ID_38_20200702-173851.h264	0.6699287884051983	0.011466088878473587
Taxa_Cladocera_Type_Scapholebrius_mucronata_ID_38_20200702-173851.h264	0.6469151042057918	0.011072200821983744
Taxa_Cladocera_Type_Scapholebrius_mucronata_ID_38_20200702-173851.h264	0.6742349910736084	0.011539791193375221
Taxa_Cladocera_Type_Scapholebrius_mucronata_ID_38_20200702-173851.h264	0.6577437136723445	0.01125753663785359
Taxa_Cladocera_Type_Scapholebrius_mucronata_ID_38_20200702-173851.h264	0.6794763425680307	0.011629498940106679
Taxa_Cladocera_Type_Scapholebrius_mucronata_ID_38_20200702-173851.h264	0.7075784690563496	0.012110477643464445
Taxa_Cladocera_Type_Scapholebrius_mucronata_ID_38_20200702-173851.h264	0.7028164768218994	0.012028974314836356
Taxa_Cladocera_Type_Scapholebrius_mucronata_ID_38_20200702-173851.h264	0.7076162719726563	0.012111124654916618
Taxa_Cladocera_Type_Scapholebrius_mucronata_ID_38_20200702-173851.h264	0.7221489143371582	0.0123598564184629
Taxa_Cladocera_Type_Scapholebrius_mucronata_ID_38_20200702-173851.h264	0.717542965228741	0.012281023827953451
Taxa_Cladocera_Type_Scapholebrius_mucronata_ID_38_20200702-173851.h264	0.7023807312892033	0.012021516362449827
Taxa_Cladocera_Type_Scapholebrius_mucronata_ID_38_20200702-173851.h264	0.7069893572880672	0.012100394768968842
Taxa_Cladocera_Type_Scapholebrius_mucronata_ID_38_20200702-173851.h264	0.7311855741647574	0.012514522327050656
Taxa_Cladocera_Type_Scapholebrius_mucronata_ID_38_20200702-173851.h264	0.7113814816108117	0.0121755676660312
Taxa_Cladocera_Type_Scapholebrius_mucronata_ID_38_20200702-173851.h264	0.7037627902397743	0.012045170832949982
Taxa_Cladocera_Type_Scapholebrius_mucronata_ID_38_20200702-173851.h264	0.7349425572615403	0.012578824537745595
Taxa_Cladocera_Type_Scapholebrius_mucronata_ID_38_20200702-173851.h264	0.6973882653163029	0.011936068387144417
Taxa_Cladocera_Type_Scapholebrius_mucronata_ID_38_20200702-173851.h264	0.6931807158543514	0.01186405455981486
Taxa_Cladocera_Type_Scapholebrius_mucronata_ID_38_20200702-173851.h264	0.7493539560758151	0.012825481171297604
Taxa_Cladocera_Type_Scapholebrius_mucronata_ID_38_20200702-173851.h264	0.7148810914846567	0.012235464835025855
Taxa_Cladocera_Type_Scapholebrius_mucronata_ID_38_20200702-173851.h264	0.7020862733400786	0.0120164766013975
Taxa_Cladocera_Type_Scapholebrius_mucronata_ID_38_20200702-173851.h264	0.742135688341581	0.012701937742769367
Taxa_Cladocera_Type_Scapholebrius_mucronata_ID_38_20200702-173851.h264	0.7331108460059533	0.012547474095101895
Taxa_Cladocera_Type_Scapholebrius_mucronata_ID_38_20200702-173851.h264	0.7384166387411264	0.012638284778453895
Taxa_Cladocera_Type_Scapholebrius_mucronata_ID_38_20200702-173851.h264	0.7514707235189585	0.012861710460228328
Taxa_Cladocera_Type_Scapholebrius_mucronata_ID_38_20200702-173851.h264	0.7771571848942683	0.013301344126074977
Taxa_Cladocera_Type_Scapholebrius_mucronata_ID_38_20200702-173851.h264	0.7769583768111009	0.01329794144926692
Taxa_Cladocera_Type_Scapholebrius_mucronata_ID_38_20200702-173851.h264	0.7630146503448486	0.013059289207825293
Taxa_Cladocera_Type_Scapholebrius_mucronata_ID_38_20200702-173851.h264	0.5408756714600783	0.009257295146143648
Taxa_Cladocera_Type_Scapholebrius_mucronata_ID_38_20200702-173851.h264	0.6048732339418852	0.010352638042466882
Taxa_Cladocera_Type_Scapholebrius_mucronata_ID_38_20200702-173851.h264	0.7611707951472356	0.013027730916943071
Taxa_Cladocera_Type_Scapholebrius_mucronata_ID_38_20200702-173851.h264	0.7640082337306097	0.01307629476962005
Taxa_Cladocera_Type_Scapholebrius_mucronata_ID_38_20200702-173851.h264	0.5584872928032508	0.009558724819132561
Taxa_Cladocera_Type_Scapholebrius_mucronata_ID_38_20200702-173851.h264	0.5368422504571768	0.009188261594363218
Taxa_Cladocera_Type_Scapholebrius_mucronata_ID_38_20200702-173851.h264	0.3817462539672852	0.006533733962132381
Taxa_Cladocera_Type_Scapholebrius_mucronata_ID_38_20200702-173851.h264	0.4380269941916833	0.007497000477511503
Taxa_Cladocera_Type_Scapholebrius_mucronata_ID_38_20200702-173851.h264	0.5371745113226084	0.00919394836686772
Taxa_Cladocera_Type_Scapholebrius_mucronata_ID_38_20200702-173851.h264	0.508507397725032	0.008703299691832278
Taxa_Cladocera_Type_Scapholebrius_mucronata_ID_38_20200702-173851.h264	0.6363903544499324	0.010892065681931535
Taxa_Cladocera_Type_Scapholebrius_mucronata_ID_38_20200702-173851.h264	0.6263352357424222	0.010719968457899149
Taxa_Cladocera_Type_Scapholebrius_mucronata_ID_38_20200702-173851.h264	0.6681083723214957	0.011434931757040984
Taxa_Cladocera_Type_Scapholebrius_mucronata_ID_38_20200702-173851.h264	0.60256758249723	0.01031317593120259
Taxa_Cladocera_Type_Scapholebrius_mucronata_ID_38_20200702-173851.h264	0.6846613487830528	0.011718242315709943
Taxa_Cladocera_Type_Scapholebrius_mucronata_ID_38_20200702-173851.h264	0.4643976295911349	0.007948344044925193
Taxa_Cladocera_Type_Scapholebrius_mucronata_ID_38_20200702-173851.h264	0.8324648754413312	0.01424795652197663
Taxa_Cladocera_Type_Scapholebrius_mucronata_ID_38_20200702-173851.h264	0.5515892072824331	0.009440661432333951
Taxa_Cladocera_Type_Scapholebrius_mucronata_ID_38_20200702-173851.h264	0.493551088479849	0.008447316706674339
Taxa_Cladocera_Type_Scapholebrius_mucronata_ID_38_20200702-173851.h264	0.46413039757655217	0.007943770266214066
Taxa_Cladocera_Type_Scapholebrius_mucronata_ID_38_20200702-173851.h264	0.4440687685746413	0.007600407769835207
Taxa_Cladocera_Type_Scapholebrius_mucronata_ID_38_20200702-173851.h264	0.6050831413269043	0.010356230688095094
Taxa_Cladocera_Type_Scapholebrius_mucronata_ID_38_20200702-173851.h264	0.7183711690169114	0.012295198854327907
Taxa_Cladocera_Type_Scapholebrius_mucronata_ID_38_20200702-173851.h264	0.8361281020824726	0.014310654054873088
Taxa_Cladocera_Type_Scapholebrius_mucronata_ID_38_20200702-173851.h264	0.7874383376194881	0.013477310009256624
Taxa_Cladocera_Type_Scapholebrius_mucronata_ID_38_20200702-173851.h264	0.7828065336667575	0.01339803490314258
Taxa_Cladocera_Type_Scapholebrius_mucronata_ID_38_20200702-173851.h264	0.80770964549138	0.013824261240140927
Taxa_Cladocera_Type_Scapholebrius_mucronata_ID_38_20200702-173851.h264	0.8643984809288612	0.014794512462051664
Taxa_Cladocera_Type_Scapholebrius_mucronata_ID_38_20200702-173851.h264	0.802274447954618	0.013731235743838655
Taxa_Cladocera_Type_Scapholebrius_mucronata_ID_38_20200702-173851.h264	0.7796147009042593	0.013343405457784438
Taxa_Cladocera_Type_Scapholebrius_mucronata_ID_38_20200702-173851.h264	0.509598002066979	0.00872196580460791
Taxa_Cladocera_Type_Scapholebrius_mucronata_ID_38_20200702-173851.h264	0.6894774011465219	0.011800670904238548
Taxa_Cladocera_Type_Scapholebrius_mucronata_ID_38_20200702-173851.h264	0.5637256409571721	0.009648381162536216
Taxa_Cladocera_Type_Scapholebrius_mucronata_ID_38_20200702-173851.h264	0.6614540144113394	0.011321039862040232
Taxa_Cladocera_Type_Scapholebrius_mucronata_ID_38_20200702-173851.h264	0.7573736586937537	0.01296274146610463
Taxa_Cladocera_Type_Scapholebrius_mucronata_ID_38_20200702-173851.h264	0.74878952393165	0.012815820698060932
Taxa_Cladocera_Type_Scapholebrius_mucronata_ID_38_20200702-173851.h264	0.7137223243713379	0.012215632090201744
Taxa_Cladocera_Type_Scapholebrius_mucronata_ID_38_20200702-173851.h264	0.6334098654526931	0.010841053466401863
Taxa_Cladocera_Type_Scapholebrius_mucronata_ID_38_20200702-173851.h264	0.4550365110544058	0.0077881249007388685
Taxa_Cladocera_Type_Scapholebrius_mucronata_ID_39_20200702-174337.h264	0.6468322511819693	0.011070782760614475
Taxa_Cladocera_Type_Scapholebrius_mucronata_ID_39_20200702-174337.h264	0.6199773597717285	0.010611150965323815
Taxa_Cladocera_Type_Scapholebrius_mucronata_ID_39_20200702-174337.h264	0.6512075306819035	0.011145667352055657
Taxa_Cladocera_Type_Scapholebrius_mucronata_ID_39_20200702-174337.h264	0.682144353573139	0.011675162974617187
Taxa_Cladocera_Type_Scapholebrius_mucronata_ID_39_20200702-174337.h264	0.7024643677931566	0.012022947833382872
Taxa_Cladocera_Type_Scapholebrius_mucronata_ID_39_20200702-174337.h264	0.6987867773496188	0.01196000445848386
Taxa_Cladocera_Type_Scapholebrius_mucronata_ID_39_20200702-174337.h264	0.6889619365105262	0.011791848528737853
Taxa_Cladocera_Type_Scapholebrius_mucronata_ID_39_20200702-174337.h264	0.6610676934168889	0.011314427829635213
Taxa_Cladocera_Type_Scapholebrius_mucronata_ID_39_20200702-174337.h264	0.6776868739494911	0.011598871496443213
Taxa_Cladocera_Type_Scapholebrius_mucronata_ID_39_20200702-174337.h264	0.6753163242340088	0.011558298626312843
Taxa_Cladocera_Type_Scapholebrius_mucronata_ID_39_20200702-174337.h264	0.6666686622913067	0.011410290566139673
Taxa_Cladocera_Type_Scapholebrius_mucronata_ID_39_20200702-174337.h264	0.6597916001539964	0.011292587002635707
Taxa_Cladocera_Type_Scapholebrius_mucronata_ID_39_20200702-174337.h264	0.6024951758751502	0.010311936664016995
Taxa_Cladocera_Type_Scapholebrius_mucronata_ID_39_20200702-174337.h264	0.6154558959374061	0.010533764372774836
Taxa_Cladocera_Type_Scapholebrius_mucronata_ID_39_20200702-174337.h264	0.6308882346520057	0.010797894785390097
Taxa_Cladocera_Type_Scapholebrius_mucronata_ID_39_20200702-174337.h264	0.6355131178635818	0.010877051440357458
Taxa_Cladocera_Type_Scapholebrius_mucronata_ID_39_20200702-174337.h264	0.6256220076634333	0.010707761285008763
Taxa_Cladocera_Type_Scapholebrius_mucronata_ID_39_20200702-174337.h264	0.6202919923342192	0.010616536022643367
Taxa_Cladocera_Type_Scapholebrius_mucronata_ID_39_20200702-174337.h264	0.6188717387272762	0.01059222783590915
Taxa_Cladocera_Type_Scapholebrius_mucronata_ID_39_20200702-174337.h264	0.6107835468879113	0.010453795321735404
Taxa_Cladocera_Type_Scapholebrius_mucronata_ID_39_20200702-174337.h264	0.6067324975820688	0.010384460054770023
Taxa_Cladocera_Type_Scapholebrius_mucronata_ID_39_20200702-174337.h264	0.6051269509242131	0.010356980506202878
Taxa_Cladocera_Type_Scapholebrius_mucronata_ID_39_20200702-174337.h264	0.6079378164731539	0.010405089551175134
Taxa_Cladocera_Type_Scapholebrius_mucronata_ID_39_20200702-174337.h264	0.6190717873206506	0.01059565174452652
Taxa_Cladocera_Type_Scapholebrius_mucronata_ID_39_20200702-174337.h264	0.6196054678696853	0.010604785892384998
Taxa_Cladocera_Type_Scapholebrius_mucronata_ID_39_20200702-174337.h264	0.6274251218942496	0.010738622278574656
Taxa_Cladocera_Type_Scapholebrius_mucronata_ID_39_20200702-174337.h264	0.6178631386390099	0.010574965257475361
Taxa_Cladocera_Type_Scapholebrius_mucronata_ID_39_20200702-174337.h264	0.6280776302631085	0.010749790210272434
Taxa_Cladocera_Type_Scapholebrius_mucronata_ID_39_20200702-174337.h264	0.637396930547861	0.010909293618992236
Taxa_Cladocera_Type_Scapholebrius_mucronata_ID_39_20200702-174337.h264	0.647796258192796	0.0110872821113767
Taxa_Cladocera_Type_Scapholebrius_mucronata_ID_39_20200702-174337.h264	0.6396352679912861	0.010947603625235475
Taxa_Cladocera_Type_Scapholebrius_mucronata_ID_39_20200702-174337.h264	0.6411498003739577	0.010973525429477354
Taxa_Cladocera_Type_Scapholebrius_mucronata_ID_39_20200702-174337.h264	0.6428602680793175	0.01100280074212678
Taxa_Cladocera_Type_Scapholebrius_mucronata_ID_39_20200702-174337.h264	0.642719176365779	0.011000385903183526
Taxa_Cladocera_Type_Scapholebrius_mucronata_ID_39_20200702-174337.h264	0.6436887983175424	0.011016981355819477
Taxa_Cladocera_Type_Scapholebrius_mucronata_ID_39_20200702-174337.h264	0.6343637525118314	0.010857379610298654
Taxa_Cladocera_Type_Scapholebrius_mucronata_ID_39_20200702-174337.h264	0.6567238837022048	0.011240081855672351
Taxa_Cladocera_Type_Scapholebrius_mucronata_ID_39_20200702-174337.h264	0.6523079285254846	0.011164501084378487
Taxa_Cladocera_Type_Scapholebrius_mucronata_ID_39_20200702-174337.h264	0.6389526609274058	0.010935920542795984
Taxa_Cladocera_Type_Scapholebrius_mucronata_ID_39_20200702-174337.h264	0.6371779478513278	0.010905545645916956
Taxa_Cladocera_Type_Scapholebrius_mucronata_ID_39_20200702-174337.h264	0.6624595458690937	0.011338249919682566
Taxa_Cladocera_Type_Scapholebrius_mucronata_ID_39_20200702-174337.h264	0.6500180772634653	0.011125309399317001
Taxa_Cladocera_Type_Scapholebrius_mucronata_ID_39_20200702-174337.h264	0.648807992201585	0.01110459832806559
Taxa_Cladocera_Type_Scapholebrius_mucronata_ID_39_20200702-174337.h264	0.6661134360386776	0.011400787655277366
Taxa_Cladocera_Type_Scapholebrius_mucronata_ID_39_20200702-174337.h264	0.6433238924466647	0.011010735851490991
Taxa_Cladocera_Type_Scapholebrius_mucronata_ID_39_20200702-174337.h264	0.6653910020681528	0.011388422920012615
Taxa_Cladocera_Type_Scapholebrius_mucronata_ID_39_20200702-174337.h264	0.6583438594524678	0.011267808363705698
Taxa_Cladocera_Type_Scapholebrius_mucronata_ID_39_20200702-174337.h264	0.6680167704362135	0.011433363955542886
Taxa_Cladocera_Type_Scapholebrius_mucronata_ID_39_20200702-174337.h264	0.6918322159693792	0.01184097446562976
Taxa_Cladocera_Type_Scapholebrius_mucronata_ID_39_20200702-174337.h264	0.6543544439169077	0.011199527982423997
Taxa_Cladocera_Type_Scapholebrius_mucronata_ID_39_20200702-174337.h264	0.6889347105759841	0.011791382546396651
Taxa_Cladocera_Type_Scapholebrius_mucronata_ID_39_20200702-174337.h264	0.6849637068234957	0.011723417289863676
Taxa_Cladocera_Type_Scapholebrius_mucronata_ID_39_20200702-174337.h264	0.685585659467257	0.011734062248574206
Taxa_Cladocera_Type_Scapholebrius_mucronata_ID_39_20200702-174337.h264	0.6960666649158185	0.011913448687982277
Taxa_Cladocera_Type_Scapholebrius_mucronata_ID_39_20200702-174337.h264	0.6928219472444974	0.011857914097069282
Taxa_Cladocera_Type_Scapholebrius_mucronata_ID_39_20200702-174337.h264	0.7305081250117376	0.012502927524239354
Taxa_Cladocera_Type_Scapholebrius_mucronata_ID_39_20200702-174337.h264	0.7468017042600191	0.012781798399834943
Taxa_Cladocera_Type_Scapholebrius_mucronata_ID_39_20200702-174337.h264	0.7510801586738	0.012855025792686192
Taxa_Cladocera_Type_Scapholebrius_mucronata_ID_39_20200702-174337.h264	0.7311822443742019	0.01251446533640461
Taxa_Cladocera_Type_Scapholebrius_mucronata_ID_39_20200702-174337.h264	0.7075975337395302	0.01211080394284965
Taxa_Cladocera_Type_Scapholebrius_mucronata_ID_39_20200702-174337.h264	0.7089925854022686	0.012134680788615751
Taxa_Cladocera_Type_Scapholebrius_mucronata_ID_39_20200702-174337.h264	0.6904244980445275	0.011816880831915953
Taxa_Cladocera_Type_Scapholebrius_mucronata_ID_39_20200702-174337.h264	0.6685620726071871	0.011442697011930703
Taxa_Cladocera_Type_Scapholebrius_mucronata_ID_39_20200702-174337.h264	0.6962426867851844	0.011916461369977194
Taxa_Cladocera_Type_Scapholebrius_mucronata_ID_39_20200702-174337.h264	0.6864365188892071	0.011748625034834505
Taxa_Cladocera_Type_Scapholebrius_mucronata_ID_39_20200702-174337.h264	0.6842043839968168	0.011710421187637826
Taxa_Cladocera_Type_Scapholebrius_mucronata_ID_39_20200702-174337.h264	0.7158679499992957	0.01225235529806487
Taxa_Cladocera_Type_Scapholebrius_mucronata_ID_39_20200702-174337.h264	0.7344648302518405	0.012570648056233424
Taxa_Cladocera_Type_Scapholebrius_mucronata_ID_39_20200702-174337.h264	0.7454732484083909	0.012759061366989767
Taxa_Cladocera_Type_Scapholebrius_mucronata_ID_39_20200702-174337.h264	0.7211988140986516	0.012343595087457691
Taxa_Cladocera_Type_Scapholebrius_mucronata_ID_39_20200702-174337.h264	0.7327691180889423	0.012541625290368435
Taxa_Cladocera_Type_Scapholebrius_mucronata_ID_39_20200702-174337.h264	0.7619847657130315	0.013041662336242271
Taxa_Cladocera_Type_Scapholebrius_mucronata_ID_39_20200702-174337.h264	0.7243636167966403	0.012397761902865574
Taxa_Cladocera_Type_Scapholebrius_mucronata_ID_39_20200702-174337.h264	0.7295171532264123	0.012485966660990519
Taxa_Cladocera_Type_Scapholebrius_mucronata_ID_39_20200702-174337.h264	0.7546502164693979	0.012916128704957003
Taxa_Cladocera_Type_Scapholebrius_mucronata_ID_39_20200702-174337.h264	0.7511318030724159	0.012855909706431733
Taxa_Cladocera_Type_Scapholebrius_mucronata_ID_39_20200702-174337.h264	0.7698021998772254	0.013175460728667897
Taxa_Cladocera_Type_Scapholebrius_mucronata_ID_39_20200702-174337.h264	0.7689773911696214	0.013161343810403136
Taxa_Cladocera_Type_Scapholebrius_mucronata_ID_39_20200702-174337.h264	0.7624106524540828	0.013048951551617956
Taxa_Cladocera_Type_Scapholebrius_mucronata_ID_39_20200702-174337.h264	0.7866126148517315	0.01346317744650079
Taxa_Cladocera_Type_Scapholebrius_mucronata_ID_39_20200702-174337.h264	0.7267222837301401	0.012438131394612015
Taxa_Cladocera_Type_Scapholebrius_mucronata_ID_39_20200702-174337.h264	0.8351193061241737	0.014293388124048359
Taxa_Cladocera_Type_Scapholebrius_mucronata_ID_39_20200702-174337.h264	0.764556082212008	0.013085671407090138
Taxa_Cladocera_Type_Scapholebrius_mucronata_ID_39_20200702-174337.h264	0.7525920794560359	0.012880902898382153
Taxa_Cladocera_Type_Scapholebrius_mucronata_ID_39_20200702-174337.h264	0.8068160864023062	0.013808967632654856
Taxa_Cladocera_Type_Scapholebrius_mucronata_ID_39_20200702-174337.h264	0.7682655341808613	0.013149160104249357
Taxa_Cladocera_Type_Scapholebrius_mucronata_ID_39_20200702-174337.h264	0.4524138439618624	0.007743236944731876
Taxa_Cladocera_Type_Scapholebrius_mucronata_ID_39_20200702-174337.h264	0.592718714934129	0.01014460877483413
Taxa_Cladocera_Type_Scapholebrius_mucronata_ID_39_20200702-174337.h264	0.5025726989599375	0.008601725039891239
Taxa_Cladocera_Type_Scapholebrius_mucronata_ID_39_20200702-174337.h264	0.5495952503497784	0.009406534092525053
Taxa_Cladocera_Type_Scapholebrius_mucronata_ID_39_20200702-174337.h264	0.5873292204049917	0.010052365503085435
Taxa_Cladocera_Type_Scapholebrius_mucronata_ID_39_20200702-174337.h264	0.8016276198167067	0.01372016503147825
Taxa_Cladocera_Type_Scapholebrius_mucronata_ID_39_20200702-174337.h264	0.7659203169896053	0.013109020810014398
Taxa_Cladocera_Type_Scapholebrius_mucronata_ID_39_20200702-174337.h264	0.800023313669058	0.013692706714720415
Taxa_Cladocera_Type_Scapholebrius_mucronata_ID_39_20200702-174337.h264	0.8259198782994197	0.014135936378586221
Taxa_Cladocera_Type_Scapholebrius_mucronata_ID_39_20200702-174337.h264	0.7869187597128061	0.013468417233546104
Taxa_Cladocera_Type_Scapholebrius_mucronata_ID_39_20200702-174337.h264	0.8516290605985202	0.014575958921782364
Taxa_Cladocera_Type_Scapholebrius_mucronata_ID_39_20200702-174337.h264	0.8178105977865366	0.013997142923654185
Taxa_Cladocera_Type_Scapholebrius_mucronata_ID_39_20200702-174337.h264	0.729937294446505	0.012493157539565182
Taxa_Cladocera_Type_Scapholebrius_mucronata_ID_39_20200702-174337.h264	0.7369818254617544	0.01261372739732618
Taxa_Cladocera_Type_Scapholebrius_mucronata_ID_39_20200702-174337.h264	0.6119669283353365	0.010474049350354798
Taxa_Cladocera_Type_Scapholebrius_mucronata_ID_39_20200702-174337.h264	0.5677650686410757	0.009717517520972257
Taxa_Cladocera_Type_Scapholebrius_mucronata_ID_39_20200702-174337.h264	0.49012235091282774	0.008388632544469551
Taxa_Cladocera_Type_Scapholebrius_mucronata_ID_30_20200702-171004.h264	0.6250428199768067	0.010697848264987653
Taxa_Cladocera_Type_Scapholebrius_mucronata_ID_30_20200702-171004.h264	0.4430373822725736	0.0075827551965882796
Taxa_Cladocera_Type_Scapholebrius_mucronata_ID_30_20200702-171004.h264	0.6593386833484356	0.011284835157309762
Taxa_Cladocera_Type_Scapholebrius_mucronata_ID_30_20200702-171004.h264	0.4916582657740666	0.00841492031805614
Taxa_Cladocera_Type_Scapholebrius_mucronata_ID_30_20200702-171004.h264	0.623266082910391	0.010667438726735538
Taxa_Cladocera_Type_Scapholebrius_mucronata_ID_30_20200702-171004.h264	0.5316270802571224	0.009099001950554594
Taxa_Cladocera_Type_Scapholebrius_mucronata_ID_30_20200702-171004.h264	0.3733969020843506	0.00639083159336677
Taxa_Cladocera_Type_Scapholebrius_mucronata_ID_30_20200702-171004.h264	0.4361694280917828	0.007465207519263205
Taxa_Cladocera_Type_Scapholebrius_mucronata_ID_30_20200702-171004.h264	0.36197239068838266	0.006195296686781934
Taxa_Cladocera_Type_Scapholebrius_mucronata_ID_30_20200702-171004.h264	0.3492556593968318	0.005977644939676544
Taxa_Cladocera_Type_Scapholebrius_mucronata_ID_30_20200702-171004.h264	0.41690087685218225	0.007135418853816196
Taxa_Cladocera_Type_Scapholebrius_mucronata_ID_45_20200702-180750.h264	0.37402133574852575	0.006401519015695922
Taxa_Cladocera_Type_Scapholebrius_mucronata_ID_45_20200702-180750.h264	0.39025161633124716	0.006679306510284807
Taxa_Cladocera_Type_Scapholebrius_mucronata_ID_45_20200702-180750.h264	0.3924918798299936	0.00671764948170566
Taxa_Cladocera_Type_Scapholebrius_mucronata_ID_45_20200702-180750.h264	0.3572608023423415	0.006114656040090076
Taxa_Cladocera_Type_Scapholebrius_mucronata_ID_45_20200702-180750.h264	0.4424275409258329	0.007572317527384448
Taxa_Cladocera_Type_Scapholebrius_mucronata_ID_45_20200702-180750.h264	0.3881374604885395	0.006643121919900003
Taxa_Cladocera_Type_Scapholebrius_mucronata_ID_45_20200702-180750.h264	0.7128105493692252	0.012200026710357893
Taxa_Cladocera_Type_Scapholebrius_mucronata_ID_45_20200702-180750.h264	0.7353231980250432	0.012585339350813239
Taxa_Cladocera_Type_Scapholebrius_mucronata_ID_45_20200702-180750.h264	0.41026032777932975	0.00702176330237699
Taxa_Cladocera_Type_Scapholebrius_mucronata_ID_45_20200702-180750.h264	0.342994641157297	0.005870485204422968
Taxa_Cladocera_Type_Scapholebrius_mucronata_ID_45_20200702-180750.h264	0.4175426776592548	0.007146403521475707
Taxa_Cladocera_Type_Scapholebrius_mucronata_ID_45_20200702-180750.h264	0.3904887822958139	0.006683365696986045
Taxa_Cladocera_Type_Scapholebrius_mucronata_ID_45_20200702-180750.h264	0.3794723661129291	0.006494815496932826
Taxa_Cladocera_Type_Scapholebrius_mucronata_ID_45_20200702-180750.h264	0.39340881274296685	0.006733343141177702
Taxa_Cladocera_Type_Scapholebrius_mucronata_ID_45_20200702-180750.h264	0.4198618767811702	0.007186097506446952
Taxa_Cladocera_Type_Scapholebrius_mucronata_ID_45_20200702-180750.h264	0.4299318489661584	0.007358448953459249
Taxa_Cladocera_Type_Scapholebrius_mucronata_ID_45_20200702-180750.h264	0.3990185957688552	0.006829356735274637
Taxa_Cladocera_Type_Scapholebrius_mucronata_ID_45_20200702-180750.h264	0.5537114590864916	0.009476984588211106
Taxa_Cladocera_Type_Scapholebrius_mucronata_ID_45_20200702-180750.h264	0.4872124404173631	0.008338828307143331
Taxa_Cladocera_Type_Scapholebrius_mucronata_ID_45_20200702-180750.h264	0.5575727103306697	0.009543071388351847
Taxa_Cladocera_Type_Scapholebrius_mucronata_ID_45_20200702-180750.h264	0.5579315442305345	0.009549212968561071
Taxa_Cladocera_Type_Scapholebrius_mucronata_ID_45_20200702-180750.h264	0.5458186149597168	0.009341895525272077
Taxa_Cladocera_Type_Scapholebrius_mucronata_ID_45_20200702-180750.h264	0.6577072165562556	0.011256911975674376
Taxa_Cladocera_Type_Scapholebrius_mucronata_ID_45_20200702-180750.h264	0.6409327110877404	0.010969809862847865
Taxa_Cladocera_Type_Scapholebrius_mucronata_ID_45_20200702-180750.h264	0.6884238815307617	0.01178263951081496
Taxa_Cladocera_Type_Scapholebrius_mucronata_ID_45_20200702-180750.h264	0.6635711735945482	0.011357275855752844
Taxa_Cladocera_Type_Scapholebrius_mucronata_ID_45_20200702-180750.h264	0.6082552565061129	0.010410522659431548
Taxa_Cladocera_Type_Scapholebrius_mucronata_ID_45_20200702-180750.h264	0.6307651629814734	0.01079578836641368
Taxa_Cladocera_Type_Scapholebrius_mucronata_ID_45_20200702-180750.h264	0.6481784006265494	0.01109382262610825
Taxa_Cladocera_Type_Scapholebrius_mucronata_ID_45_20200702-180750.h264	0.6876590743431679	0.011769549541642681
Taxa_Cladocera_Type_Scapholebrius_mucronata_ID_45_20200702-180750.h264	0.7465709693615253	0.01277784928330303
Taxa_Cladocera_Type_Scapholebrius_mucronata_ID_45_20200702-180750.h264	0.5598782964853141	0.009582532382152491
Taxa_Cladocera_Type_Scapholebrius_mucronata_ID_45_20200702-180750.h264	0.5146555621807392	0.008808527891170344
Taxa_Cladocera_Type_Scapholebrius_mucronata_ID_45_20200702-180750.h264	0.5753321809035081	0.009847031557771582
Taxa_Cladocera_Type_Scapholebrius_mucronata_ID_45_20200702-180750.h264	0.5634782571059007	0.00964414709277407
Taxa_Cladocera_Type_Scapholebrius_mucronata_ID_45_20200702-180750.h264	0.5669469195145828	0.00970351458399959
Taxa_Cladocera_Type_Scapholebrius_mucronata_ID_45_20200702-180750.h264	0.5850027414468618	0.010012546920917444
Taxa_Cladocera_Type_Scapholebrius_mucronata_ID_45_20200702-180750.h264	0.7549380801274226	0.012921055602180887
Taxa_Cladocera_Type_Scapholebrius_mucronata_ID_45_20200702-180750.h264	0.7000287239368146	0.01198126085199548
Taxa_Cladocera_Type_Scapholebrius_mucronata_ID_45_20200702-180750.h264	0.6845205835195688	0.011715833064084927
Taxa_Cladocera_Type_Scapholebrius_mucronata_ID_45_20200702-180750.h264	0.6909135202261117	0.01182525063463922
Taxa_Cladocera_Type_Scapholebrius_mucronata_ID_45_20200702-180750.h264	0.6987642522958609	0.011959618933525313
Taxa_Cladocera_Type_Scapholebrius_mucronata_ID_45_20200702-180750.h264	0.7329754998133733	0.012545157592959658
Taxa_Cladocera_Type_Scapholebrius_mucronata_ID_45_20200702-180750.h264	0.579204531449538	0.009913308326732477
Taxa_Cladocera_Type_Scapholebrius_mucronata_ID_45_20200702-180750.h264	0.4515175426923312	0.0077278964037725915
Taxa_Cladocera_Type_Scapholebrius_mucronata_ID_45_20200702-180750.h264	0.6079324626922608	0.010404997919156002
Taxa_Cladocera_Type_Scapholebrius_mucronata_ID_45_20200702-180750.h264	0.5674272581247183	0.009711735764057679
Taxa_Cladocera_Type_Scapholebrius_mucronata_ID_45_20200702-180750.h264	0.6413755079416128	0.010977388501308373
Taxa_Cladocera_Type_Scapholebrius_mucronata_ID_45_20200702-180750.h264	0.5285874058650091	0.00904697675422804
Taxa_Cladocera_Type_Scapholebrius_mucronata_ID_45_20200702-180750.h264	0.6994981120182918	0.011972179224928456
Taxa_Cladocera_Type_Scapholebrius_mucronata_ID_45_20200702-180750.h264	0.767114928318904	0.013129467042381243
Taxa_Cladocera_Type_Scapholebrius_mucronata_ID_45_20200702-180750.h264	0.8117535128960243	0.01389347358610503
Taxa_Cladocera_Type_Scapholebrius_mucronata_ID_45_20200702-180750.h264	0.8404241195091835	0.014384182045445641
Taxa_Cladocera_Type_Scapholebrius_mucronata_ID_45_20200702-180750.h264	0.7965108416630672	0.013632589405387112
Taxa_Cladocera_Type_Scapholebrius_mucronata_ID_45_20200702-180750.h264	0.6430168988154484	0.011005481537418252
Taxa_Cladocera_Type_Scapholebrius_mucronata_ID_45_20200702-180750.h264	0.5118986914708065	0.008761342988634957
Taxa_Cladocera_Type_Scapholebrius_mucronata_ID_45_20200702-180750.h264	0.44572543731102576	0.00762876229243871
Taxa_Cladocera_Type_Scapholebrius_mucronata_ID_45_20200702-180750.h264	0.41699806103339565	0.0071370821984561945
Taxa_Cladocera_Type_Scapholebrius_mucronata_ID_45_20200702-180750.h264	0.45225613594055175	0.007740537711290213
Taxa_Cladocera_Type_Scapholebrius_mucronata_ID_45_20200702-180750.h264	0.42874219967768745	0.0073380876483296505
Taxa_Cladocera_Type_Scapholebrius_mucronata_ID_45_20200702-180750.h264	0.44136282407320465	0.007554094488945233
Taxa_Cladocera_Type_Scapholebrius_mucronata_ID_45_20200702-180750.h264	0.4323924988966722	0.007400563923423813
Taxa_Cladocera_Type_Scapholebrius_mucronata_ID_45_20200702-180750.h264	0.4694148404781635	0.008034215538953183
Taxa_Cladocera_Type_Scapholebrius_mucronata_ID_45_20200702-180750.h264	0.4699992187206562	0.008044217397334309
Taxa_Cladocera_Type_Scapholebrius_mucronata_ID_45_20200702-180750.h264	0.511146354675293	0.008748466455019439
Taxa_Cladocera_Type_Scapholebrius_mucronata_ID_37_20200702-173210.h264	0.6730416855445275	0.011519367310281336
Taxa_Cladocera_Type_Scapholebrius_mucronata_ID_37_20200702-173210.h264	0.6837098774543175	0.011701957517968127
Taxa_Cladocera_Type_Scapholebrius_mucronata_ID_37_20200702-173210.h264	0.6843794265160194	0.011713417107678023
Taxa_Cladocera_Type_Scapholebrius_mucronata_ID_37_20200702-173210.h264	0.6962360924940842	0.01191634850614875
Taxa_Cladocera_Type_Scapholebrius_mucronata_ID_37_20200702-173210.h264	0.698773262317364	0.011959773143508731
Taxa_Cladocera_Type_Scapholebrius_mucronata_ID_37_20200702-173210.h264	0.6930563383836013	0.011861925791565484
Taxa_Cladocera_Type_Scapholebrius_mucronata_ID_37_20200702-173210.h264	0.6730638188582201	0.011519746130457998
Taxa_Cladocera_Type_Scapholebrius_mucronata_ID_37_20200702-173210.h264	0.6278343596825233	0.01074562654072011
Taxa_Cladocera_Type_Scapholebrius_mucronata_ID_37_20200702-173210.h264	0.5900989532470703	0.010099770545959473
Taxa_Cladocera_Type_Scapholebrius_mucronata_ID_37_20200702-173210.h264	0.6068865167177641	0.010387096151515578
Taxa_Cladocera_Type_Scapholebrius_mucronata_ID_37_20200702-173210.h264	0.6686023565439078	0.011443386487001498
Taxa_Cladocera_Type_Scapholebrius_mucronata_ID_37_20200702-173210.h264	0.6797114518972543	0.011633522926703008
Taxa_Cladocera_Type_Scapholebrius_mucronata_ID_37_20200702-173210.h264	0.7496446272043081	0.012830456119458352
Taxa_Cladocera_Type_Scapholebrius_mucronata_ID_37_20200702-173210.h264	0.7401474116398739	0.01266790762229784
Taxa_Cladocera_Type_Scapholebrius_mucronata_ID_37_20200702-173210.h264	0.7691758075127235	0.013164739782429307
Taxa_Cladocera_Type_Scapholebrius_mucronata_ID_37_20200702-173210.h264	0.7587437042823205	0.012986190323293564
Taxa_Cladocera_Type_Scapholebrius_mucronata_ID_37_20200702-173210.h264	0.7928909022991474	0.013570632750889253
Taxa_Cladocera_Type_Scapholebrius_mucronata_ID_37_20200702-173210.h264	0.8222195016420805	0.01407260300887407
Taxa_Cladocera_Type_Scapholebrius_mucronata_ID_37_20200702-173210.h264	0.8286411659534161	0.014182512263433467
Taxa_Cladocera_Type_Scapholebrius_mucronata_ID_37_20200702-173210.h264	0.8473163942190317	0.014502145977979582
Taxa_Cladocera_Type_Scapholebrius_mucronata_ID_37_20200702-173210.h264	0.8116613234006441	0.013891895727434102
Taxa_Cladocera_Type_Scapholebrius_mucronata_ID_37_20200702-173210.h264	0.7789170118478629	0.013331464241242269
Taxa_Cladocera_Type_Scapholebrius_mucronata_ID_37_20200702-173210.h264	0.8130005521040696	0.013914817141781192
Taxa_Cladocera_Type_Scapholebrius_mucronata_ID_37_20200702-173210.h264	0.5988453336862417	0.010249468211168369
Taxa_Cladocera_Type_Scapholebrius_mucronata_ID_37_20200702-173210.h264	0.43383854205791766	0.007425313508298975
Taxa_Cladocera_Type_Scapholebrius_mucronata_ID_37_20200702-173210.h264	0.6144390040177565	0.010516359876457756
Taxa_Cladocera_Type_Scapholebrius_mucronata_ID_37_20200702-173210.h264	0.703426742553711	0.0120394192475539
Taxa_Cladocera_Type_Scapholebrius_mucronata_ID_37_20200702-173210.h264	0.7272023611802322	0.012446348104815513
Taxa_Cladocera_Type_Scapholebrius_mucronata_ID_37_20200702-173210.h264	0.736027938402616	0.01259740125342939
Taxa_Cladocera_Type_Scapholebrius_mucronata_ID_37_20200702-173210.h264	0.7062167152991662	0.012087170704158805
Taxa_Cladocera_Type_Scapholebrius_mucronata_ID_37_20200702-173210.h264	0.7383663654327393	0.012637424331444961
Taxa_Cladocera_Type_Scapholebrius_mucronata_ID_37_20200702-173210.h264	0.741228875380296	0.012686417290162759
Taxa_Cladocera_Type_Scapholebrius_mucronata_ID_37_20200702-173210.h264	0.7707549770061787	0.013191767875682674
Taxa_Cladocera_Type_Scapholebrius_mucronata_ID_37_20200702-173210.h264	0.814428444642287	0.01393925607176222
Taxa_Cladocera_Type_Scapholebrius_mucronata_ID_37_20200702-173210.h264	0.7952064125354473	0.013610263599164387
Taxa_Cladocera_Type_Scapholebrius_mucronata_ID_37_20200702-173210.h264	0.7754772076239953	0.01327259066894915
Taxa_Cladocera_Type_Scapholebrius_mucronata_ID_37_20200702-173210.h264	0.7628719916710487	0.013056847549754487
Taxa_Cladocera_Type_Scapholebrius_mucronata_ID_37_20200702-173210.h264	0.8056808236929087	0.013789537174744015
Taxa_Cladocera_Type_Scapholebrius_mucronata_ID_37_20200702-173210.h264	0.6404171158717229	0.010960985252419873
Taxa_Cladocera_Type_Scapholebrius_mucronata_ID_37_20200702-173210.h264	0.48505085138174203	0.008301831879418277
Taxa_Cladocera_Type_Scapholebrius_mucronata_ID_37_20200702-173210.h264	0.5270621985655565	0.009020872244679717
Taxa_Cladocera_Type_Scapholebrius_mucronata_ID_37_20200702-173210.h264	0.5872463673811693	0.010050947441716166
Taxa_Cladocera_Type_Scapholebrius_mucronata_ID_37_20200702-173210.h264	0.5876359528761643	0.010057615347303582
Taxa_Cladocera_Type_Scapholebrius_mucronata_ID_37_20200702-173210.h264	0.7052582579392653	0.012070766337806656
Taxa_Cladocera_Type_Scapholebrius_mucronata_ID_37_20200702-173210.h264	0.6690953614161564	0.011451824455007293
Taxa_Cladocera_Type_Scapholebrius_mucronata_ID_37_20200702-173210.h264	0.6925028749612662	0.01185245305222167
Taxa_Cladocera_Type_Scapholebrius_mucronata_ID_37_20200702-173210.h264	0.5256042399773231	0.0089959187226888
Taxa_Cladocera_Type_Scapholebrius_mucronata_ID_42_20200702-175959.h264	0.5692354649763841	0.009742683919788112
Taxa_Cladocera_Type_Scapholebrius_mucronata_ID_42_20200702-175959.h264	0.5627328410515419	0.009631389010305236
Taxa_Cladocera_Type_Scapholebrius_mucronata_ID_42_20200702-175959.h264	0.5428674738223737	0.009291385609652165
Taxa_Cladocera_Type_Scapholebrius_mucronata_ID_42_20200702-175959.h264	0.5666318299220159	0.009698121704434503
Taxa_Cladocera_Type_Scapholebrius_mucronata_ID_42_20200702-175959.h264	0.555432438483605	0.009506439812507855
Taxa_Cladocera_Type_Scapholebrius_mucronata_ID_42_20200702-175959.h264	0.5552682993962215	0.009503630508896868
Taxa_Cladocera_Type_Scapholebrius_mucronata_ID_42_20200702-175959.h264	0.5435292860177847	0.009302712779919778
Taxa_Cladocera_Type_Scapholebrius_mucronata_ID_42_20200702-175959.h264	0.5915261275951679	0.010124197183840373
Taxa_Cladocera_Type_Scapholebrius_mucronata_ID_42_20200702-175959.h264	0.6044256056272067	0.010344976711696423
Taxa_Cladocera_Type_Scapholebrius_mucronata_ID_42_20200702-175959.h264	0.6311450855548565	0.010802290887381197
Taxa_Cladocera_Type_Scapholebrius_mucronata_ID_42_20200702-175959.h264	0.6731489570324237	0.011521203303054945
Taxa_Cladocera_Type_Scapholebrius_mucronata_ID_42_20200702-175959.h264	0.6352138284536508	0.010871928986995178
Taxa_Cladocera_Type_Scapholebrius_mucronata_ID_42_20200702-175959.h264	0.606819790326632	0.010385954103667355
Taxa_Cladocera_Type_Scapholebrius_mucronata_ID_42_20200702-175959.h264	0.6195378927084116	0.010603629317509354
Taxa_Cladocera_Type_Scapholebrius_mucronata_ID_42_20200702-175959.h264	0.6115513574160062	0.01046693669423549
Taxa_Cladocera_Type_Scapholebrius_mucronata_ID_42_20200702-175959.h264	0.6262336444854737	0.010718229684462916
Taxa_Cladocera_Type_Scapholebrius_mucronata_ID_42_20200702-175959.h264	0.6089735772059514	0.010422816994486475
Taxa_Cladocera_Type_Scapholebrius_mucronata_ID_42_20200702-175959.h264	0.6253346010354849	0.010702842210030414
Taxa_Cladocera_Type_Scapholebrius_mucronata_ID_42_20200702-175959.h264	0.6324189589573787	0.010824093720616674
Taxa_Cladocera_Type_Scapholebrius_mucronata_ID_42_20200702-175959.h264	0.6157706590799185	0.010539151665021682
Taxa_Cladocera_Type_Scapholebrius_mucronata_ID_42_20200702-175959.h264	0.6387316542405349	0.010932137928347617
Taxa_Cladocera_Type_Scapholebrius_mucronata_ID_42_20200702-175959.h264	0.6408487481337327	0.01096837280459658
Taxa_Cladocera_Type_Scapholebrius_mucronata_ID_42_20200702-175959.h264	0.6084821392939641	0.010414405845608233
Taxa_Cladocera_Type_Scapholebrius_mucronata_ID_42_20200702-175959.h264	0.6254490544245793	0.0107048011238053
Taxa_Cladocera_Type_Scapholebrius_mucronata_ID_42_20200702-175959.h264	0.6127949362534744	0.010488221024338312
Taxa_Cladocera_Type_Scapholebrius_mucronata_ID_42_20200702-175959.h264	0.6063578634995681	0.010378048048357992
Taxa_Cladocera_Type_Scapholebrius_mucronata_ID_42_20200702-175959.h264	0.6017954628284161	0.010299960806101738
Taxa_Cladocera_Type_Scapholebrius_mucronata_ID_42_20200702-175959.h264	0.6178372185046856	0.01057452162440712
Taxa_Cladocera_Type_Scapholebrius_mucronata_ID_42_20200702-175959.h264	0.6229450519268329	0.010661944157978486
Taxa_Cladocera_Type_Scapholebrius_mucronata_ID_42_20200702-175959.h264	0.6398472646566538	0.010951232029700421
Taxa_Cladocera_Type_Scapholebrius_mucronata_ID_42_20200702-175959.h264	0.6527219977745643	0.011171588038833889
Taxa_Cladocera_Type_Scapholebrius_mucronata_ID_42_20200702-175959.h264	0.6466178387861986	0.011067113009994554
Taxa_Cladocera_Type_Scapholebrius_mucronata_ID_42_20200702-175959.h264	0.6634928255814773	0.011355934899375284
Taxa_Cladocera_Type_Scapholebrius_mucronata_ID_42_20200702-175959.h264	0.6456171387892503	0.01104998564466217
Taxa_Cladocera_Type_Scapholebrius_mucronata_ID_42_20200702-175959.h264	0.6451713385948769	0.011042355602873853
Taxa_Cladocera_Type_Scapholebrius_mucronata_ID_42_20200702-175959.h264	0.6425077673105093	0.010996767555891409
Taxa_Cladocera_Type_Scapholebrius_mucronata_ID_42_20200702-175959.h264	0.6268350307758038	0.010728522642124335
Taxa_Cladocera_Type_Scapholebrius_mucronata_ID_42_20200702-175959.h264	0.6150749940138597	0.010527245089852599
Taxa_Cladocera_Type_Scapholebrius_mucronata_ID_42_20200702-175959.h264	0.6328637145115779	0.010831705882986622
Taxa_Cladocera_Type_Scapholebrius_mucronata_ID_42_20200702-175959.h264	0.6259732679220347	0.010713773239434824
Taxa_Cladocera_Type_Scapholebrius_mucronata_ID_42_20200702-175959.h264	0.6167398240016057	0.010555739295412097
Taxa_Cladocera_Type_Scapholebrius_mucronata_ID_42_20200702-175959.h264	0.62988844871521	0.010780783064548787
Taxa_Cladocera_Type_Scapholebrius_mucronata_ID_42_20200702-175959.h264	0.6320080236288218	0.010817060404416374
Taxa_Cladocera_Type_Scapholebrius_mucronata_ID_42_20200702-175959.h264	0.6470093176915096	0.01107381332202776
Taxa_Cladocera_Type_Scapholebrius_mucronata_ID_42_20200702-175959.h264	0.66805235349215	0.01143397297323103
Taxa_Cladocera_Type_Scapholebrius_mucronata_ID_42_20200702-175959.h264	0.6601474960033711	0.011298678296980775
Taxa_Cladocera_Type_Scapholebrius_mucronata_ID_42_20200702-175959.h264	0.6840764155754676	0.011708230958887811
Taxa_Cladocera_Type_Scapholebrius_mucronata_ID_42_20200702-175959.h264	0.6739421653747558	0.01153477936891409
Taxa_Cladocera_Type_Scapholebrius_mucronata_ID_42_20200702-175959.h264	0.678664069542518	0.011615596574862328
Taxa_Cladocera_Type_Scapholebrius_mucronata_ID_42_20200702-175959.h264	0.6589703171069805	0.011278530427407936
Taxa_Cladocera_Type_Scapholebrius_mucronata_ID_42_20200702-175959.h264	0.6913377747168908	0.011832511913423709
Taxa_Cladocera_Type_Scapholebrius_mucronata_ID_42_20200702-175959.h264	0.6527384508573092	0.011171869639673176
Taxa_Cladocera_Type_Scapholebrius_mucronata_ID_42_20200702-175959.h264	0.6808592502887433	0.011653167937634261
Taxa_Cladocera_Type_Scapholebrius_mucronata_ID_42_20200702-175959.h264	0.7218429000561054	0.01235461886634488
Taxa_Cladocera_Type_Scapholebrius_mucronata_ID_42_20200702-175959.h264	0.7354552144270677	0.012587598862309429
Taxa_Cladocera_Type_Scapholebrius_mucronata_ID_42_20200702-175959.h264	0.5220091434625479	0.008934387263108993
Taxa_Cladocera_Type_Scapholebrius_mucronata_ID_42_20200702-175959.h264	0.5229795488944421	0.008950996125308721
Taxa_Cladocera_Type_Scapholebrius_mucronata_ID_42_20200702-175959.h264	0.516698323396536	0.008843490535056097
Taxa_Cladocera_Type_Scapholebrius_mucronata_ID_42_20200702-175959.h264	0.5103551050332876	0.008734923913069731
Taxa_Cladocera_Type_Scapholebrius_mucronata_ID_42_20200702-175959.h264	0.4952998814216027	0.008477247970485123
Taxa_Cladocera_Type_Scapholebrius_mucronata_ID_42_20200702-175959.h264	0.5235590303861178	0.008960914173916248
Taxa_Cladocera_Type_Scapholebrius_mucronata_ID_42_20200702-175959.h264	0.5377792926935049	0.009204299432638834
Taxa_Cladocera_Type_Scapholebrius_mucronata_ID_42_20200702-175959.h264	0.5619658792935885	0.009618262164832574
Taxa_Cladocera_Type_Scapholebrius_mucronata_ID_42_20200702-175959.h264	0.5710270881652832	0.009773348239751964
Taxa_Cladocera_Type_Scapholebrius_mucronata_ID_42_20200702-175959.h264	0.5801005715590257	0.009928644397837172
Taxa_Cladocera_Type_Scapholebrius_mucronata_ID_42_20200702-175959.h264	0.5920331045297476	0.010132874289066833
Taxa_Cladocera_Type_Scapholebrius_mucronata_ID_42_20200702-175959.h264	0.5305141793764555	0.009079954223943181
Taxa_Cladocera_Type_Scapholebrius_mucronata_ID_42_20200702-175959.h264	0.5443325163767888	0.009316460376448886
Taxa_Cladocera_Type_Scapholebrius_mucronata_ID_42_20200702-175959.h264	0.5382527105624859	0.00921240216155024
Taxa_Cladocera_Type_Scapholebrius_mucronata_ID_42_20200702-175959.h264	0.4754267773261437	0.008137112150389767
Taxa_Cladocera_Type_Scapholebrius_mucronata_ID_42_20200702-175959.h264	0.49091510222508355	0.008402200788083162
Taxa_Cladocera_Type_Scapholebrius_mucronata_ID_42_20200702-175959.h264	0.50204283787654	0.008592656263656165
Taxa_Cladocera_Type_Scapholebrius_mucronata_ID_42_20200702-175959.h264	0.4698850917816162	0.008042264070877662
Taxa_Cladocera_Type_Scapholebrius_mucronata_ID_42_20200702-175959.h264	0.4736535332753108	0.00810676239644282
Taxa_Cladocera_Type_Scapholebrius_mucronata_ID_42_20200702-175959.h264	0.48595825195312503	0.008317362389197717
Taxa_Cladocera_Type_Scapholebrius_mucronata_ID_42_20200702-175959.h264	0.4930154492304875	0.00843814903490642
Taxa_Cladocera_Type_Scapholebrius_mucronata_ID_42_20200702-175959.h264	0.4679845322095431	0.00800973526281718
Taxa_Cladocera_Type_Scapholebrius_mucronata_ID_42_20200702-175959.h264	0.4841430590702937	0.00828629466485695
Taxa_Cladocera_Type_Scapholebrius_mucronata_ID_42_20200702-175959.h264	0.5158722088887141	0.008829351267518376
Taxa_Cladocera_Type_Scapholebrius_mucronata_ID_42_20200702-175959.h264	0.47749793969667875	0.008172560890962386
Taxa_Cladocera_Type_Scapholebrius_mucronata_ID_42_20200702-175959.h264	0.4766902369719285	0.008158736748173393
Taxa_Cladocera_Type_Scapholebrius_mucronata_ID_42_20200702-175959.h264	0.528649953695444	0.009048047284402791
Taxa_Cladocera_Type_Scapholebrius_mucronata_ID_42_20200702-175959.h264	0.47236438201023984	0.00808469807671372
Taxa_Cladocera_Type_Scapholebrius_mucronata_ID_42_20200702-175959.h264	0.47236771180079534	0.008084755067359766
Taxa_Cladocera_Type_Scapholebrius_mucronata_ID_42_20200702-175959.h264	0.5213084837106559	0.00892239520197084
Taxa_Cladocera_Type_Scapholebrius_mucronata_ID_42_20200702-175959.h264	0.4608138608932495	0.007887006465288308
Taxa_Cladocera_Type_Scapholebrius_mucronata_ID_42_20200702-175959.h264	0.46176229623647835	0.007903239300970494
Taxa_Cladocera_Type_Scapholebrius_mucronata_ID_42_20200702-175959.h264	0.4543599106715276	0.007776544624954991
Taxa_Cladocera_Type_Scapholebrius_mucronata_ID_42_20200702-175959.h264	0.4442860537308913	0.00760412668885564
Taxa_Cladocera_Type_Scapholebrius_mucronata_ID_42_20200702-175959.h264	0.4522153623287494	0.007739839855242058
Taxa_Cladocera_Type_Scapholebrius_mucronata_ID_42_20200702-175959.h264	0.43993734726539024	0.007529696905119179
Taxa_Cladocera_Type_Scapholebrius_mucronata_ID_42_20200702-175959.h264	0.44730885065518894	0.007655863020829196
Taxa_Cladocera_Type_Scapholebrius_mucronata_ID_42_20200702-175959.h264	0.5448026044552143	0.009324506114714245
Taxa_Cladocera_Type_Scapholebrius_mucronata_ID_42_20200702-175959.h264	0.5572364667745737	0.00953731645056482
Taxa_Cladocera_Type_Scapholebrius_mucronata_ID_42_20200702-175959.h264	0.6206421426626352	0.01062252898018741
Taxa_Cladocera_Type_Scapholebrius_mucronata_ID_42_20200702-175959.h264	0.6821162788684552	0.011674682465248559
Taxa_Cladocera_Type_Scapholebrius_mucronata_ID_42_20200702-175959.h264	0.7085159683227539	0.012126523303985596
Taxa_Cladocera_Type_Scapholebrius_mucronata_ID_42_20200702-175959.h264	0.6410259452232948	0.010971405600937161
Taxa_Cladocera_Type_Scapholebrius_mucronata_ID_42_20200702-175959.h264	0.6037026493365948	0.010332603036722487
Taxa_Cladocera_Type_Scapholebrius_mucronata_ID_42_20200702-175959.h264	0.6087649103311392	0.010419245580667575
Taxa_Cladocera_Type_Scapholebrius_mucronata_ID_42_20200702-175959.h264	0.5976787970616267	0.01022950248817015
Taxa_Cladocera_Type_Scapholebrius_mucronata_ID_42_20200702-175959.h264	0.5564573610745943	0.009523981756853634
Taxa_Cladocera_Type_Scapholebrius_mucronata_ID_42_20200702-175959.h264	0.7824320954542894	0.013391626249121491
Taxa_Cladocera_Type_Scapholebrius_mucronata_ID_42_20200702-175959.h264	0.5528114362863394	0.009461580351823887
Taxa_Cladocera_Type_Scapholebrius_mucronata_ID_42_20200702-175959.h264	0.7552875122657189	0.012927036267624804
Taxa_Cladocera_Type_Scapholebrius_mucronata_ID_42_20200702-175959.h264	0.5137424487334031	0.008792899603321708
Taxa_Cladocera_Type_Scapholebrius_mucronata_ID_42_20200702-175959.h264	0.5199350103965172	0.00889888767794039
Taxa_Cladocera_Type_Scapholebrius_mucronata_ID_42_20200702-175959.h264	0.5170073736630953	0.008848780049233748
Taxa_Cladocera_Type_Scapholebrius_mucronata_ID_42_20200702-175959.h264	0.4299814040844257	0.007359297108368056
Taxa_Cladocera_Type_Scapholebrius_mucronata_ID_42_20200702-175959.h264	0.3795054355034461	0.00649538149227052
Taxa_Cladocera_Type_Scapholebrius_mucronata_ID_42_20200702-175959.h264	0.37859424811143144	0.0064797861695995
Taxa_Cladocera_Type_Scapholebrius_mucronata_ID_42_20200702-175959.h264	0.3801966608487643	0.006507212079911543
Taxa_Cladocera_Type_Scapholebrius_mucronata_ID_42_20200702-175959.h264	0.5139903875497671	0.00879714317152486
Taxa_Cladocera_Type_Scapholebrius_mucronata_ID_42_20200702-175959.h264	0.47269350895514856	0.00809033121096312
Taxa_Cladocera_Type_Scapholebrius_mucronata_ID_42_20200702-175959.h264	0.48301621877230133	0.008267008359756696
Taxa_Cladocera_Type_Scapholebrius_mucronata_ID_42_20200702-175959.h264	0.5911556720733643	0.010117856695101813
Taxa_Cladocera_Type_Scapholebrius_mucronata_ID_42_20200702-175959.h264	0.645234996355497	0.01104344512993062
Taxa_Cladocera_Type_Scapholebrius_mucronata_ID_42_20200702-175959.h264	0.613546554858868	0.010501085265853702
Taxa_Cladocera_Type_Scapholebrius_mucronata_ID_42_20200702-175959.h264	0.6052600119664119	0.010359257897117434
Taxa_Cladocera_Type_Scapholebrius_mucronata_ID_42_20200702-175959.h264	0.7532175577603853	0.012891608200129672
Taxa_Cladocera_Type_Scapholebrius_mucronata_ID_42_20200702-175959.h264	0.650542682500986	0.011134288219728415
Taxa_Cladocera_Type_Scapholebrius_mucronata_ID_42_20200702-175959.h264	0.4556884644581721	0.007799283333995638
Taxa_Cladocera_Type_Scapholebrius_mucronata_ID_42_20200702-175959.h264	0.5475362972112803	0.009371294317654605
Taxa_Cladocera_Type_Scapholebrius_mucronata_ID_42_20200702-175959.h264	0.5442247878588163	0.00931461656142974
Taxa_Cladocera_Type_Scapholebrius_mucronata_ID_42_20200702-175959.h264	0.5128340688118568	0.00877735233158755
Taxa_Cladocera_Type_Scapholebrius_mucronata_ID_42_20200702-175959.h264	0.5646750230055589	0.009664630201441298
Taxa_Cladocera_Type_Scapholebrius_mucronata_ID_42_20200702-175959.h264	0.4954076099395752	0.008479091785504269
Taxa_Cladocera_Type_Scapholebrius_mucronata_ID_42_20200702-175959.h264	0.4765695810317993	0.00815667167535195
Taxa_Cladocera_Type_Scapholebrius_mucronata_ID_42_20200702-175959.h264	0.46261906440441425	0.007917903217690937
Taxa_Cladocera_Type_Scapholebrius_mucronata_ID_42_20200702-175959.h264	0.5004819495861347	0.008565941060224229
Taxa_Cladocera_Type_Scapholebrius_mucronata_ID_42_20200702-175959.h264	0.47568196333371676	0.008141479757057845
Taxa_Cladocera_Type_Scapholebrius_mucronata_ID_42_20200702-175959.h264	0.44372648569253775	0.007594549466660742
Taxa_Cladocera_Type_Scapholebrius_mucronata_ID_42_20200702-175959.h264	0.3081030064362746	0.005273301456313161
Taxa_Cladocera_Type_Scapholebrius_mucronata_ID_42_20200702-175959.h264	0.5924258892352765	0.010139596950373002
Taxa_Cladocera_Type_Scapholebrius_mucronata_ID_42_20200702-175959.h264	0.6427761745452881	0.011001361448948201
Taxa_Cladocera_Type_Scapholebrius_mucronata_ID_42_20200702-175959.h264	0.6538517761230469	0.011190924629798303
Taxa_Cladocera_Type_Scapholebrius_mucronata_ID_42_20200702-175959.h264	0.6973795164548434	0.011935918647015589
Taxa_Cladocera_Type_Scapholebrius_mucronata_ID_42_20200702-175959.h264	0.5647936549553505	0.009666660632889653
Taxa_Cladocera_Type_Scapholebrius_mucronata_ID_42_20200702-175959.h264	0.6496929982992319	0.011119745547813777
Taxa_Cladocera_Type_Scapholebrius_mucronata_ID_42_20200702-175959.h264	0.6665590403630184	0.011408414344674737
Taxa_Cladocera_Type_Scapholebrius_mucronata_ID_42_20200702-175959.h264	0.6497703016721286	0.011121068624772969
Taxa_Cladocera_Type_Scapholebrius_mucronata_ID_42_20200702-175959.h264	0.6777369513878455	0.011599728591061202
Taxa_Cladocera_Type_Scapholebrius_mucronata_ID_42_20200702-175959.h264	0.714384495661809	0.012226965406519423
Taxa_Cladocera_Type_Scapholebrius_mucronata_ID_42_20200702-175959.h264	0.7280111738351676	0.012460191244486522
Taxa_Cladocera_Type_Scapholebrius_mucronata_ID_42_20200702-175959.h264	0.7360477865659274	0.012597740962378373
Taxa_Cladocera_Type_Scapholebrius_mucronata_ID_42_20200702-175959.h264	0.7586650298191951	0.012984843779597762
Taxa_Cladocera_Type_Scapholebrius_mucronata_ID_42_20200702-175959.h264	0.8152960835970365	0.013954106046180048
Taxa_Cladocera_Type_Scapholebrius_mucronata_ID_42_20200702-175959.h264	0.8058484884408804	0.013792406821391993
Taxa_Cladocera_Type_Scapholebrius_mucronata_ID_42_20200702-175959.h264	0.7869899258246789	0.013469635268922388
Taxa_Cladocera_Type_Scapholebrius_mucronata_ID_42_20200702-175959.h264	0.791198976956881	0.013541674797915848
Taxa_Cladocera_Type_Scapholebrius_mucronata_ID_42_20200702-175959.h264	0.7358191409477821	0.012593827604683194
Taxa_Cladocera_Type_Scapholebrius_mucronata_ID_42_20200702-175959.h264	0.7283067417144775	0.012465250002420864
Taxa_Cladocera_Type_Scapholebrius_mucronata_ID_42_20200702-175959.h264	0.6988593798417312	0.0119612470780604
Taxa_Cladocera_Type_Scapholebrius_mucronata_ID_42_20200702-175959.h264	0.8043559587918795	0.013766861602399476
Taxa_Cladocera_Type_Scapholebrius_mucronata_ID_42_20200702-175959.h264	0.7923226180443397	0.013560906347297352
Taxa_Cladocera_Type_Scapholebrius_mucronata_ID_42_20200702-175959.h264	0.8336670604118934	0.014268532380126637
Taxa_Cladocera_Type_Scapholebrius_mucronata_ID_42_20200702-175959.h264	0.7572138940371	0.01296000703255806
Taxa_Cladocera_Type_Scapholebrius_mucronata_ID_42_20200702-175959.h264	0.7524774954869197	0.012878941749679972
Taxa_Cladocera_Type_Scapholebrius_mucronata_ID_42_20200702-175959.h264	0.7470534625420203	0.012786107339661502
Taxa_Cladocera_Type_Scapholebrius_mucronata_ID_42_20200702-175959.h264	0.7050245197002705	0.012066765817946938
Taxa_Cladocera_Type_Scapholebrius_mucronata_ID_42_20200702-175959.h264	0.7005942007211539	0.011990939204650518
Taxa_Cladocera_Type_Scapholebrius_mucronata_ID_42_20200702-175959.h264	0.732600604570829	0.012538741116693035
Taxa_Cladocera_Type_Scapholebrius_mucronata_ID_42_20200702-175959.h264	0.7028572830787072	0.012029672729616334
Taxa_Cladocera_Type_Scapholebrius_mucronata_ID_42_20200702-175959.h264	0.7285210235302265	0.012468917518113493
Taxa_Cladocera_Type_Scapholebrius_mucronata_ID_42_20200702-175959.h264	0.7289660402444693	0.012476534150338033
Taxa_Cladocera_Type_Scapholebrius_mucronata_ID_42_20200702-175959.h264	0.7542926230797401	0.01291000835655709
Taxa_Cladocera_Type_Scapholebrius_mucronata_ID_42_20200702-175959.h264	0.7941968330970177	0.01359298425877588
Taxa_Cladocera_Type_Scapholebrius_mucronata_ID_42_20200702-175959.h264	0.7747351866502028	0.01325989069459001
Taxa_Cladocera_Type_Scapholebrius_mucronata_ID_42_20200702-175959.h264	0.7147045472952036	0.012232443213321753
Taxa_Cladocera_Type_Scapholebrius_mucronata_ID_42_20200702-175959.h264	0.7132673835754395	0.012207845603502715
Taxa_Cladocera_Type_Scapholebrius_mucronata_ID_42_20200702-175959.h264	0.7753331778599666	0.013270125544141736
Taxa_Cladocera_Type_Scapholebrius_mucronata_ID_42_20200702-175959.h264	0.782963947883019	0.013400729107997826
Taxa_Cladocera_Type_Scapholebrius_mucronata_ID_42_20200702-175959.h264	0.7822165731283335	0.013387937501619554
Taxa_Cladocera_Type_Scapholebrius_mucronata_ID_42_20200702-175959.h264	0.8401461799328144	0.014379425002696246
Taxa_Cladocera_Type_Scapholebrius_mucronata_ID_42_20200702-175959.h264	0.8409652431194599	0.014393443584159987
Taxa_Cladocera_Type_Scapholebrius_mucronata_ID_42_20200702-175959.h264	0.7691681685814491	0.013164609039182495
Taxa_Cladocera_Type_Scapholebrius_mucronata_ID_42_20200702-175959.h264	0.8123022754375752	0.01390286586806619
Taxa_Cladocera_Type_Scapholebrius_mucronata_ID_42_20200702-175959.h264	0.7469108038682204	0.012783665681590695
Taxa_Cladocera_Type_Scapholebrius_mucronata_ID_42_20200702-175959.h264	0.7482073329045222	0.012805856274712016
Taxa_Cladocera_Type_Scapholebrius_mucronata_ID_42_20200702-175959.h264	0.7400989011617808	0.012667077346807403
Taxa_Cladocera_Type_Scapholebrius_mucronata_ID_42_20200702-175959.h264	0.7204270861699031	0.012330386667138727
Taxa_Cladocera_Type_Scapholebrius_mucronata_ID_42_20200702-175959.h264	0.8301696703984187	0.014208673204896013
Taxa_Cladocera_Type_Scapholebrius_mucronata_ID_42_20200702-175959.h264	0.6756370287675124	0.011563787607751655
Taxa_Cladocera_Type_Scapholebrius_mucronata_ID_42_20200702-175959.h264	0.7984829917320838	0.013666343512337588
Taxa_Cladocera_Type_Scapholebrius_mucronata_ID_42_20200702-175959.h264	0.7577258330125075	0.012968769065021764
Taxa_Cladocera_Type_Scapholebrius_mucronata_ID_42_20200702-175959.h264	0.7767906467731183	0.013295070685155293
Taxa_Cladocera_Type_Scapholebrius_mucronata_ID_42_20200702-175959.h264	0.7015351603581356	0.012007044090745014
Taxa_Cladocera_Type_Scapholebrius_mucronata_ID_42_20200702-175959.h264	0.6975223057086651	0.011938362540013693
Taxa_Cladocera_Type_Scapholebrius_mucronata_ID_42_20200702-175959.h264	0.7296722822922926	0.012488621754618085
Taxa_Cladocera_Type_Scapholebrius_mucronata_ID_42_20200702-175959.h264	0.7116031411977914	0.012179361455116045
Taxa_Cladocera_Type_Scapholebrius_mucronata_ID_42_20200702-175959.h264	0.707496268932636	0.012109070756731654
Taxa_Cladocera_Type_Scapholebrius_mucronata_ID_42_20200702-175959.h264	0.7521390973604642	0.012873149935592562
Taxa_Cladocera_Type_Scapholebrius_mucronata_ID_42_20200702-175959.h264	0.7331547861832839	0.012548226148136974
Taxa_Cladocera_Type_Scapholebrius_mucronata_ID_42_20200702-175959.h264	0.8381221895951492	0.014344783629609285
Taxa_Cladocera_Type_Scapholebrius_mucronata_ID_42_20200702-175959.h264	0.7980366039276123	0.013658703413376442
Taxa_Cladocera_Type_Scapholebrius_mucronata_ID_42_20200702-175959.h264	0.7684552016625038	0.0131524063361467
Taxa_Cladocera_Type_Scapholebrius_mucronata_ID_42_20200702-175959.h264	0.6821408279125507	0.011675102631580196
Taxa_Cladocera_Type_Scapholebrius_mucronata_ID_42_20200702-175959.h264	0.6507429922544039	0.011137716598200375
Taxa_Cladocera_Type_Scapholebrius_mucronata_ID_42_20200702-175959.h264	0.6441362307621883	0.011024639334198992
Taxa_Cladocera_Type_Scapholebrius_mucronata_ID_42_20200702-175959.h264	0.6549263191223145	0.011209315846516537
Taxa_Cladocera_Type_Scapholebrius_mucronata_ID_42_20200702-175959.h264	0.7057149615654579	0.012078582996024182
Taxa_Cladocera_Type_Scapholebrius_mucronata_ID_42_20200702-175959.h264	0.6944207690312312	0.011885278546880687
Taxa_Cladocera_Type_Scapholebrius_mucronata_ID_42_20200702-175959.h264	0.679462827535776	0.011629267625131551
Taxa_Cladocera_Type_Scapholebrius_mucronata_ID_42_20200702-175959.h264	0.6602639080927922	0.011300670734665098
Taxa_Cladocera_Type_Scapholebrius_mucronata_ID_42_20200702-175959.h264	0.6254510131249061	0.01070483464771474
Taxa_Cladocera_Type_Scapholebrius_mucronata_ID_42_20200702-175959.h264	0.6374173663212703	0.01090964338511405
Taxa_Cladocera_Type_Scapholebrius_mucronata_ID_42_20200702-175959.h264	0.6200649789663462	0.010612650601539386
Taxa_Cladocera_Type_Scapholebrius_mucronata_ID_42_20200702-175959.h264	0.6249038175436167	0.010695469184881132
Taxa_Cladocera_Type_Scapholebrius_mucronata_ID_42_20200702-175959.h264	0.6220146039816049	0.010646019183531315
Taxa_Cladocera_Type_Scapholebrius_mucronata_ID_42_20200702-175959.h264	0.6298079461317796	0.010779405231870843
Taxa_Cladocera_Type_Scapholebrius_mucronata_ID_42_20200702-175959.h264	0.6126101002326378	0.010485057484750917
Taxa_Cladocera_Type_Scapholebrius_mucronata_ID_42_20200702-175959.h264	0.6109553901965802	0.010456736486056854
Taxa_Cladocera_Type_Scapholebrius_mucronata_ID_42_20200702-175959.h264	0.5984792525951679	0.01024320259249422
Taxa_Cladocera_Type_Scapholebrius_mucronata_ID_42_20200702-175959.h264	0.6534476962456337	0.011184008647281038
Taxa_Cladocera_Type_Scapholebrius_mucronata_ID_42_20200702-175959.h264	0.7158566548274113	0.01225216197685377
Taxa_Cladocera_Type_Scapholebrius_mucronata_ID_42_20200702-175959.h264	0.7244425524198093	0.012399112916415966
Taxa_Cladocera_Type_Scapholebrius_mucronata_ID_42_20200702-175959.h264	0.732612095612746	0.012538937790295076
Taxa_Cladocera_Type_Scapholebrius_mucronata_ID_42_20200702-175959.h264	0.7058501118880052	0.012080896145775474
Taxa_Cladocera_Type_Scapholebrius_mucronata_ID_42_20200702-175959.h264	0.6997065830230713	0.011975747286356413
Taxa_Cladocera_Type_Scapholebrius_mucronata_ID_42_20200702-175959.h264	0.7160497826796312	0.012255467434324456
Taxa_Cladocera_Type_Scapholebrius_mucronata_ID_29_20200702-170353.h264	0.7450685809208797	0.012752135327299671
Taxa_Cladocera_Type_Scapholebrius_mucronata_ID_29_20200702-170353.h264	0.6107692483755258	0.0104535505971965
Taxa_Cladocera_Type_Scapholebrius_mucronata_ID_29_20200702-170353.h264	0.6591599192986122	0.011281775541841631
Taxa_Cladocera_Type_Scapholebrius_mucronata_ID_29_20200702-170353.h264	0.7223095277639536	0.0123626053790369
Taxa_Cladocera_Type_Scapholebrius_mucronata_ID_29_20200702-170353.h264	0.591205618931697	0.010118711554792506
Taxa_Cladocera_Type_Scapholebrius_mucronata_ID_29_20200702-170353.h264	0.5994346413245568	0.010259554438054914
Taxa_Cladocera_Type_Scapholebrius_mucronata_ID_29_20200702-170353.h264	0.8447140649648813	0.01445760611189893
Taxa_Cladocera_Type_Scapholebrius_mucronata_ID_29_20200702-170353.h264	0.66344986475431	0.011355199608294921
Taxa_Cladocera_Type_Scapholebrius_mucronata_ID_29_20200702-170353.h264	0.6942411562112661	0.011882204404385132
Taxa_Cladocera_Type_Scapholebrius_mucronata_ID_29_20200702-170353.h264	0.7211544168912447	0.012342835212177073
Taxa_Cladocera_Type_Scapholebrius_mucronata_ID_29_20200702-170353.h264	0.81767988718473	0.013994905761430955
Taxa_Cladocera_Type_Scapholebrius_mucronata_ID_29_20200702-170353.h264	0.8877724354083721	0.015194566682950985
Taxa_Cladocera_Type_Scapholebrius_mucronata_ID_29_20200702-170353.h264	0.880640350488516	0.015072498306438063
Taxa_Cladocera_Type_Scapholebrius_mucronata_ID_29_20200702-170353.h264	0.8477996055896466	0.014510416326438182
Taxa_Cladocera_Type_Scapholebrius_mucronata_ID_29_20200702-170353.h264	0.7514429752643292	0.012861235538177944
Taxa_Cladocera_Type_Scapholebrius_mucronata_ID_29_20200702-170353.h264	0.8444388675689697	0.01445289600262275
Taxa_Cladocera_Type_Scapholebrius_mucronata_ID_29_20200702-170353.h264	0.9112817360804631	0.015596937405992543
Taxa_Cladocera_Type_Scapholebrius_mucronata_ID_29_20200702-170353.h264	0.8907609550769513	0.015245716346509359
Taxa_Cladocera_Type_Scapholebrius_mucronata_ID_29_20200702-170353.h264	0.923429791377141	0.015804856044724144
Taxa_Cladocera_Type_Scapholebrius_mucronata_ID_29_20200702-170353.h264	0.8847887472005991	0.015143499711702561
Taxa_Cladocera_Type_Scapholebrius_mucronata_ID_29_20200702-170353.h264	0.8422681705768292	0.014415743688718808
Taxa_Cladocera_Type_Scapholebrius_mucronata_ID_29_20200702-170353.h264	0.8775100862062895	0.015018922629299955
Taxa_Cladocera_Type_Scapholebrius_mucronata_ID_29_20200702-170353.h264	0.9026676984933707	0.015449504839598076
Taxa_Cladocera_Type_Scapholebrius_mucronata_ID_29_20200702-170353.h264	0.8496783909430871	0.014542572460372067
Taxa_Cladocera_Type_Scapholebrius_mucronata_ID_29_20200702-170353.h264	0.8522995237203745	0.014587434155983334
Taxa_Cladocera_Type_Scapholebrius_mucronata_ID_29_20200702-170353.h264	0.8504326211489164	0.014555481400433376
Taxa_Cladocera_Type_Scapholebrius_mucronata_ID_29_20200702-170353.h264	0.9054301841442401	0.015496785844007188
Taxa_Cladocera_Type_Scapholebrius_mucronata_ID_29_20200702-170353.h264	0.8820825415391188	0.015097181960957995
Taxa_Cladocera_Type_Scapholebrius_mucronata_ID_29_20200702-170353.h264	0.8967733816000132	0.015348621338923302
Taxa_Cladocera_Type_Scapholebrius_mucronata_ID_29_20200702-170353.h264	0.8875019388932448	0.01518993703105746
Taxa_Cladocera_Type_Scapholebrius_mucronata_ID_29_20200702-170353.h264	0.9227838772993822	0.01579380097685481
Taxa_Cladocera_Type_Scapholebrius_mucronata_ID_29_20200702-170353.h264	0.8917865958580604	0.015263270582955265
Taxa_Cladocera_Type_Scapholebrius_mucronata_ID_29_20200702-170353.h264	0.8900001305800218	0.015232694542619604
Taxa_Cladocera_Type_Scapholebrius_mucronata_ID_29_20200702-170353.h264	0.8876062070406401	0.015191721620503263
Taxa_Cladocera_Type_Scapholebrius_mucronata_ID_29_20200702-170353.h264	0.8715816226372353	0.014917454695137297
Taxa_Cladocera_Type_Scapholebrius_mucronata_ID_29_20200702-170353.h264	0.8645259270301232	0.014796693751092493
Taxa_Cladocera_Type_Scapholebrius_mucronata_ID_29_20200702-170353.h264	0.8478084850311279	0.014510568301494305
Taxa_Cladocera_Type_Scapholebrius_mucronata_ID_29_20200702-170353.h264	0.842664611522968	0.01442252892798926
Taxa_Cladocera_Type_Scapholebrius_mucronata_ID_29_20200702-170353.h264	0.8320479334317721	0.014240820399120715
Taxa_Cladocera_Type_Scapholebrius_mucronata_ID_29_20200702-170353.h264	0.8663253197303186	0.014827491049230453
Taxa_Cladocera_Type_Scapholebrius_mucronata_ID_29_20200702-170353.h264	0.8606401920318604	0.014730187902083764
Taxa_Cladocera_Type_Scapholebrius_mucronata_ID_29_20200702-170353.h264	0.8776902213463417	0.015022005711504693
Taxa_Cladocera_Type_Scapholebrius_mucronata_ID_29_20200702-170353.h264	0.8653980709956243	0.014811620830502031
Taxa_Cladocera_Type_Scapholebrius_mucronata_ID_29_20200702-170353.h264	0.9013739769275372	0.015427362297413618
Taxa_Cladocera_Type_Scapholebrius_mucronata_ID_29_20200702-170353.h264	0.8804884206331693	0.015069897968529245
Taxa_Cladocera_Type_Scapholebrius_mucronata_ID_29_20200702-170353.h264	0.9003768025911771	0.015410295275118224
Taxa_Cladocera_Type_Scapholebrius_mucronata_ID_29_20200702-170353.h264	0.8240572848686806	0.014104057375637033
Taxa_Cladocera_Type_Scapholebrius_mucronata_ID_29_20200702-170353.h264	0.8249524762080266	0.014119378919714301
Taxa_Cladocera_Type_Scapholebrius_mucronata_ID_29_20200702-170353.h264	0.7987338359539325	0.013670636807673076
Taxa_Cladocera_Type_Scapholebrius_mucronata_ID_29_20200702-170353.h264	0.7408587463085468	0.012680082388742435
Taxa_Cladocera_Type_Scapholebrius_mucronata_ID_29_20200702-170353.h264	0.757420863371629	0.012963549392322112
Taxa_Cladocera_Type_Scapholebrius_mucronata_ID_29_20200702-170353.h264	0.7475971324627216	0.01279541245945812
Taxa_Cladocera_Type_Scapholebrius_mucronata_ID_29_20200702-170353.h264	0.8112551542428824	0.013884943986080103
Taxa_Cladocera_Type_Scapholebrius_mucronata_ID_29_20200702-170353.h264	0.8047761653019831	0.013774053598437789
Taxa_Cladocera_Type_Scapholebrius_mucronata_ID_29_20200702-170353.h264	0.8162815710214468	0.013970973042482456
Taxa_Cladocera_Type_Scapholebrius_mucronata_ID_29_20200702-170353.h264	0.8316998070936936	0.014234862082949756
Taxa_Cladocera_Type_Scapholebrius_mucronata_ID_29_20200702-170353.h264	0.7794073398296649	0.013339856393238496
Taxa_Cladocera_Type_Scapholebrius_mucronata_ID_29_20200702-170353.h264	0.7754262161254883	0.01327171792984009
Taxa_Cladocera_Type_Scapholebrius_mucronata_ID_29_20200702-170353.h264	0.8057844389401949	0.013791310589553336
Taxa_Cladocera_Type_Scapholebrius_mucronata_ID_29_20200702-170353.h264	0.7987674603095422	0.013671212301451779
Taxa_Cladocera_Type_Scapholebrius_mucronata_ID_29_20200702-170353.h264	0.808656481229342	0.013840466697963738
Taxa_Cladocera_Type_Scapholebrius_mucronata_ID_29_20200702-170353.h264	0.8286172698094295	0.014182103271738314
Taxa_Cladocera_Type_Scapholebrius_mucronata_ID_29_20200702-170353.h264	0.8257418324397161	0.014132889055218218
Taxa_Cladocera_Type_Scapholebrius_mucronata_ID_29_20200702-170353.h264	0.8784005113748404	0.015034162598530923
Taxa_Cladocera_Type_Scapholebrius_mucronata_ID_29_20200702-170353.h264	0.8720857921013465	0.014926083749426892
Taxa_Cladocera_Type_Scapholebrius_mucronata_ID_29_20200702-170353.h264	0.814765341098492	0.013945022184185729
Taxa_Cladocera_Type_Scapholebrius_mucronata_ID_29_20200702-170353.h264	0.8280185604095459	0.014171856130086459
Taxa_Cladocera_Type_Scapholebrius_mucronata_ID_29_20200702-170353.h264	0.8287639764639048	0.014184614212555293
Taxa_Cladocera_Type_Scapholebrius_mucronata_ID_29_20200702-170353.h264	0.8312239082042988	0.01422671689041973
Taxa_Cladocera_Type_Scapholebrius_mucronata_ID_29_20200702-170353.h264	0.8263338169684777	0.014143021098114331
Taxa_Cladocera_Type_Scapholebrius_mucronata_ID_29_20200702-170353.h264	0.8419240269294151	0.014409853537830374
Taxa_Cladocera_Type_Scapholebrius_mucronata_ID_29_20200702-170353.h264	0.7981764551309439	0.013661097020510387
Taxa_Cladocera_Type_Scapholebrius_mucronata_ID_29_20200702-170353.h264	0.8051611804962159	0.01378064328156985
Taxa_Cladocera_Type_Scapholebrius_mucronata_ID_29_20200702-170353.h264	0.8144731030097375	0.01394002041689743
Taxa_Cladocera_Type_Scapholebrius_mucronata_ID_29_20200702-170353.h264	0.8443072429070106	0.014450643195908452
Taxa_Cladocera_Type_Scapholebrius_mucronata_ID_29_20200702-170353.h264	0.8573231330284705	0.014673415161448822
Taxa_Cladocera_Type_Scapholebrius_mucronata_ID_29_20200702-170353.h264	0.8357178196540246	0.014303631913309267
Taxa_Cladocera_Type_Scapholebrius_mucronata_ID_29_20200702-170353.h264	0.7082757663726806	0.012122412155224726
Taxa_Cladocera_Type_Scapholebrius_mucronata_ID_29_20200702-170353.h264	0.8934106848790095	0.015291067491198433
Taxa_Cladocera_Type_Scapholebrius_mucronata_ID_29_20200702-170353.h264	0.8771481836759127	0.015012728528299275
Taxa_Cladocera_Type_Scapholebrius_mucronata_ID_29_20200702-170353.h264	0.8665764251122108	0.014831788814420531
Taxa_Cladocera_Type_Scapholebrius_mucronata_ID_29_20200702-170353.h264	0.9015493458967943	0.015430363804772055
Taxa_Cladocera_Type_Scapholebrius_mucronata_ID_29_20200702-170353.h264	0.87763596534729	0.015021077099213234
Taxa_Cladocera_Type_Scapholebrius_mucronata_ID_29_20200702-170353.h264	0.8786196246513954	0.015037912806533498
Taxa_Cladocera_Type_Scapholebrius_mucronata_ID_29_20200702-170353.h264	0.9125813990372877	0.015619181637368964
Taxa_Cladocera_Type_Scapholebrius_mucronata_ID_29_20200702-170353.h264	0.9263377431722788	0.015854626758140925
Taxa_Cladocera_Type_Scapholebrius_mucronata_ID_29_20200702-170353.h264	0.8756557846069336	0.014987185544234055
Taxa_Cladocera_Type_Scapholebrius_mucronata_ID_29_20200702-170353.h264	0.9278531896151029	0.015880564206873875
Taxa_Cladocera_Type_Scapholebrius_mucronata_ID_29_20200702-170353.h264	0.7430720776778001	0.012717964406408502
Taxa_Cladocera_Type_Scapholebrius_mucronata_ID_29_20200702-170353.h264	0.8335236835479737	0.014266078429955704
Taxa_Cladocera_Type_Scapholebrius_mucronata_ID_29_20200702-170353.h264	0.7926905925457294	0.01356720437241729
Taxa_Cladocera_Type_Scapholebrius_mucronata_ID_29_20200702-170353.h264	0.9033283681135912	0.015460812454251849
Taxa_Cladocera_Type_Scapholebrius_mucronata_ID_29_20200702-170353.h264	0.8870130472916823	0.015181569463261485
Taxa_Cladocera_Type_Scapholebrius_mucronata_ID_29_20200702-170353.h264	0.8574650082221398	0.014675843409955855
Taxa_Cladocera_Type_Scapholebrius_mucronata_ID_29_20200702-170353.h264	0.8988420955951397	0.015384028174609122
Taxa_Cladocera_Type_Scapholebrius_mucronata_ID_29_20200702-170353.h264	0.9000726817204402	0.015405090129445995
Taxa_Cladocera_Type_Scapholebrius_mucronata_ID_29_20200702-170353.h264	0.8865144927685078	0.015173036510845615
Taxa_Cladocera_Type_Scapholebrius_mucronata_ID_29_20200702-170353.h264	0.7138135998065656	0.012217194304381602
Taxa_Cladocera_Type_Scapholebrius_mucronata_ID_29_20200702-170353.h264	0.6457943358788124	0.011053018441002751
Taxa_Cladocera_Type_Scapholebrius_mucronata_ID_29_20200702-170353.h264	0.5249473898227398	0.008984676479658431
Taxa_Cladocera_Type_Scapholebrius_mucronata_ID_29_20200702-170353.h264	0.5503046263181246	0.00941867533506021
Taxa_Cladocera_Type_Scapholebrius_mucronata_ID_29_20200702-170353.h264	0.5349376429044284	0.009155663503556562
Taxa_Cladocera_Type_Scapholebrius_mucronata_ID_29_20200702-170353.h264	0.459676770063547	0.007867544718395325
Taxa_Cladocera_Type_Scapholebrius_mucronata_ID_29_20200702-170353.h264	0.3303648435152494	0.005654321360164846
Taxa_Cladocera_Type_Scapholebrius_mucronata_ID_29_20200702-170353.h264	0.8715081713749813	0.014916197548533334
Taxa_Cladocera_Type_Scapholebrius_mucronata_ID_29_20200702-170353.h264	0.9174630678617037	0.015702733276863775
Taxa_Cladocera_Type_Scapholebrius_mucronata_ID_29_20200702-170353.h264	0.8875779364659236	0.015191237758743693
Taxa_Cladocera_Type_Scapholebrius_mucronata_ID_29_20200702-170353.h264	0.8083614356701191	0.013835416879738577
Taxa_Cladocera_Type_Scapholebrius_mucronata_ID_29_20200702-170353.h264	0.7741863588186411	0.013250497295165203
Taxa_Cladocera_Type_Scapholebrius_mucronata_ID_29_20200702-170353.h264	0.8221856814164382	0.014072024162704424
Taxa_Cladocera_Type_Scapholebrius_mucronata_ID_29_20200702-170353.h264	0.7621712992741512	0.013044854929884511
Taxa_Cladocera_Type_Scapholebrius_mucronata_ID_29_20200702-170353.h264	0.7895705135052021	0.013513803019608268
Taxa_Cladocera_Type_Scapholebrius_mucronata_ID_29_20200702-170353.h264	0.7432361514751727	0.012720772592555841
Taxa_Cladocera_Type_Scapholebrius_mucronata_ID_29_20200702-170353.h264	0.8510377289698674	0.01456583805352273
Taxa_Cladocera_Type_Scapholebrius_mucronata_ID_29_20200702-170353.h264	0.7816102247971755	0.013377559616720889
Taxa_Cladocera_Type_Scapholebrius_mucronata_ID_29_20200702-170353.h264	0.8773242708352896	0.015015742327757842
Taxa_Cladocera_Type_Scapholebrius_mucronata_ID_29_20200702-170353.h264	0.8736426977010874	0.014952730787576304
Taxa_Cladocera_Type_Scapholebrius_mucronata_ID_29_20200702-170353.h264	0.7714370617499718	0.01320344201841298
Taxa_Cladocera_Type_Scapholebrius_mucronata_ID_29_20200702-170353.h264	0.5600103128873385	0.009584791893648678
Taxa_Cladocera_Type_Scapholebrius_mucronata_ID_29_20200702-170353.h264	0.6203942364912767	0.010618285970716082
Taxa_Cladocera_Type_Scapholebrius_mucronata_ID_29_20200702-170353.h264	0.6501403001638559	0.011127401291265996
Taxa_Cladocera_Type_Scapholebrius_mucronata_ID_29_20200702-170353.h264	0.7708998555403489	0.01319424752751751
Taxa_Cladocera_Type_Scapholebrius_mucronata_ID_29_20200702-170353.h264	0.8033410908625677	0.013749491747455485
Taxa_Cladocera_Type_Scapholebrius_mucronata_ID_29_20200702-170353.h264	0.8649647411933312	0.014804204224270477
Taxa_Cladocera_Type_Scapholebrius_mucronata_ID_29_20200702-170353.h264	0.8586584443312425	0.014696269527977035
Taxa_Cladocera_Type_Scapholebrius_mucronata_ID_29_20200702-170353.h264	0.6620256937467135	0.011330824373741827
Taxa_Cladocera_Type_Scapholebrius_mucronata_ID_29_20200702-170353.h264	0.7066081289144662	0.012093869898728364
Taxa_Cladocera_Type_Scapholebrius_mucronata_ID_29_20200702-170353.h264	0.7347170455639179	0.012574964818305518
Taxa_Cladocera_Type_Scapholebrius_mucronata_ID_29_20200702-170353.h264	0.8846846096332257	0.015141717357184056
Taxa_Cladocera_Type_Scapholebrius_mucronata_ID_29_20200702-170353.h264	0.921126425082867	0.01576543304468753
Taxa_Cladocera_Type_Scapholebrius_mucronata_ID_29_20200702-170353.h264	0.924173836341271	0.01581759066045637
Taxa_Cladocera_Type_Scapholebrius_mucronata_ID_29_20200702-170353.h264	0.8550089285923884	0.014633806662446649
Taxa_Cladocera_Type_Scapholebrius_mucronata_ID_29_20200702-170353.h264	0.8990982935978816	0.015388413101963743
Taxa_Cladocera_Type_Scapholebrius_mucronata_ID_29_20200702-170353.h264	0.8857764544853798	0.015160404701769001
Taxa_Cladocera_Type_Scapholebrius_mucronata_ID_29_20200702-170353.h264	0.890728310071505	0.015245157614685374
Taxa_Cladocera_Type_Scapholebrius_mucronata_ID_29_20200702-170353.h264	0.8983300260397105	0.015375263907218122
Taxa_Cladocera_Type_Scapholebrius_mucronata_ID_29_20200702-170353.h264	0.8922800577603853	0.015271716373206595
Taxa_Cladocera_Type_Scapholebrius_mucronata_ID_29_20200702-170353.h264	0.9113814992171068	0.015598644890446635
Taxa_Cladocera_Type_Scapholebrius_mucronata_ID_29_20200702-170353.h264	0.8981832540952243	0.015372751848937492
Taxa_Cladocera_Type_Scapholebrius_mucronata_ID_29_20200702-170353.h264	0.8915121166522686	0.015258572765779212
Taxa_Cladocera_Type_Scapholebrius_mucronata_ID_29_20200702-170353.h264	0.8707912217653715	0.014903926680215012
Taxa_Cladocera_Type_Scapholebrius_mucronata_ID_29_20200702-170353.h264	0.8525103451655461	0.014591042446102617
Taxa_Cladocera_Type_Scapholebrius_mucronata_ID_29_20200702-170353.h264	0.8398018404153678	0.01437353149941687
Taxa_Cladocera_Type_Scapholebrius_mucronata_ID_29_20200702-170353.h264	0.8816188518817608	0.015089245734130138
Taxa_Cladocera_Type_Scapholebrius_mucronata_ID_29_20200702-170353.h264	0.8047293523641733	0.013773252377002197
Taxa_Cladocera_Type_Scapholebrius_mucronata_ID_29_20200702-170353.h264	0.8307852246211126	0.014219208652169043
Taxa_Cladocera_Type_Scapholebrius_mucronata_ID_29_20200702-170353.h264	0.8176498537797194	0.01399439172815289
Taxa_Cladocera_Type_Scapholebrius_mucronata_ID_29_20200702-170353.h264	0.8347199271275447	0.014286552598913746
Taxa_Cladocera_Type_Scapholebrius_mucronata_ID_29_20200702-170353.h264	0.8355254099919246	0.01430033874793871
Taxa_Cladocera_Type_Scapholebrius_mucronata_ID_29_20200702-170353.h264	0.8505394356067364	0.01455730957096145
Taxa_Cladocera_Type_Scapholebrius_mucronata_ID_29_20200702-170353.h264	0.8574793720245362	0.014676089251958407
Taxa_Cladocera_Type_Scapholebrius_mucronata_ID_29_20200702-170353.h264	0.840885654596182	0.014392081395973116
Taxa_Cladocera_Type_Scapholebrius_mucronata_ID_29_20200702-170353.h264	0.8310314985421988	0.014223423725049172
Taxa_Cladocera_Type_Scapholebrius_mucronata_ID_29_20200702-170353.h264	0.8557337782933162	0.014646212743866373
Taxa_Cladocera_Type_Scapholebrius_mucronata_ID_29_20200702-170353.h264	0.869199516589825	0.014876684033941235
Taxa_Cladocera_Type_Scapholebrius_mucronata_ID_29_20200702-170353.h264	0.8428025040259728	0.014424889011213766
Taxa_Cladocera_Type_Scapholebrius_mucronata_ID_29_20200702-170353.h264	0.8510349867894099	0.014565791120049517
Taxa_Cladocera_Type_Scapholebrius_mucronata_ID_29_20200702-170353.h264	0.8677274227142334	0.014851488581070533
Taxa_Cladocera_Type_Scapholebrius_mucronata_ID_29_20200702-170353.h264	0.8789381746145395	0.015043364911671925
Taxa_Cladocera_Type_Scapholebrius_mucronata_ID_29_20200702-170353.h264	0.8519860010880691	0.014582068095545799
Taxa_Cladocera_Type_Scapholebrius_mucronata_ID_29_20200702-170353.h264	0.851018533706665	0.014565509519210228
Taxa_Cladocera_Type_Scapholebrius_mucronata_ID_29_20200702-170353.h264	0.8439961360051081	0.014445318481625889
Taxa_Cladocera_Type_Scapholebrius_mucronata_ID_29_20200702-170353.h264	0.8379813590416542	0.01434237326052062
Taxa_Cladocera_Type_Scapholebrius_mucronata_ID_29_20200702-170353.h264	0.8697881060380203	0.014886757968727654
Taxa_Cladocera_Type_Scapholebrius_mucronata_ID_29_20200702-170353.h264	0.8170520584399884	0.01398416023099211
Taxa_Cladocera_Type_Scapholebrius_mucronata_ID_29_20200702-170353.h264	0.8067682288243221	0.013808148531800898
Taxa_Cladocera_Type_Scapholebrius_mucronata_ID_29_20200702-170353.h264	0.8185260457258958	0.014009388090308602
Taxa_Cladocera_Type_Scapholebrius_mucronata_ID_29_20200702-170353.h264	0.7832601686624381	0.013405799040568652
Taxa_Cladocera_Type_Scapholebrius_mucronata_ID_29_20200702-170353.h264	0.7664105143913856	0.01311741072708333
Taxa_Cladocera_Type_Scapholebrius_mucronata_ID_29_20200702-170353.h264	0.8233616850926326	0.014092151917931598
Taxa_Cladocera_Type_Scapholebrius_mucronata_ID_29_20200702-170353.h264	0.8010821870657114	0.013710829740163138
Taxa_Cladocera_Type_Scapholebrius_mucronata_ID_29_20200702-170353.h264	0.7933874981219952	0.013579132179395687
Taxa_Cladocera_Type_Scapholebrius_mucronata_ID_29_20200702-170353.h264	0.8151090930058406	0.013950905630292271
Taxa_Cladocera_Type_Scapholebrius_mucronata_ID_29_20200702-170353.h264	0.7975150020305927	0.013649775996292836
Taxa_Cladocera_Type_Scapholebrius_mucronata_ID_29_20200702-170353.h264	0.799832144517165	0.01368943478115917
Taxa_Cladocera_Type_Scapholebrius_mucronata_ID_29_20200702-170353.h264	0.822703496492826	0.014080886766896446
Taxa_Cladocera_Type_Scapholebrius_mucronata_ID_29_20200702-170353.h264	0.7975176789210393	0.013649821812302404
Taxa_Cladocera_Type_Scapholebrius_mucronata_ID_29_20200702-170353.h264	0.8236520297710712	0.014097121278774103
Taxa_Cladocera_Type_Scapholebrius_mucronata_ID_29_20200702-170353.h264	0.8421788538419284	0.01441421499844839
Taxa_Cladocera_Type_Scapholebrius_mucronata_ID_29_20200702-170353.h264	0.7988298122699444	0.013672279479235588
Taxa_Cladocera_Type_Scapholebrius_mucronata_ID_29_20200702-170353.h264	0.8215028131925143	0.01406033661041034
Taxa_Cladocera_Type_Scapholebrius_mucronata_ID_29_20200702-170353.h264	0.8234419265160194	0.014093525280754948
Taxa_Cladocera_Type_Scapholebrius_mucronata_ID_29_20200702-170353.h264	0.8101351693960337	0.013865775014662884
Taxa_Cladocera_Type_Scapholebrius_mucronata_ID_29_20200702-170353.h264	0.7977271292759822	0.01365340663568508
Taxa_Cladocera_Type_Scapholebrius_mucronata_ID_29_20200702-170353.h264	0.8180182200211745	0.014000696458054717
Taxa_Cladocera_Type_Scapholebrius_mucronata_ID_29_20200702-170353.h264	0.8120932168226975	0.013899287749465401
Taxa_Cladocera_Type_Scapholebrius_mucronata_ID_29_20200702-170353.h264	0.8211704870370719	0.014054648720442191
Taxa_Cladocera_Type_Scapholebrius_mucronata_ID_29_20200702-170353.h264	0.8238142754481389	0.014099898175939301
Taxa_Cladocera_Type_Scapholebrius_mucronata_ID_29_20200702-170353.h264	0.8216963327847995	0.014063648772662914
Taxa_Cladocera_Type_Scapholebrius_mucronata_ID_29_20200702-170353.h264	0.7986596012115479	0.01366936625150534
Taxa_Cladocera_Type_Scapholebrius_mucronata_ID_29_20200702-170353.h264	0.8223031381460336	0.014074034479807113
Taxa_Cladocera_Type_Scapholebrius_mucronata_ID_29_20200702-170353.h264	0.7889685396047739	0.013503500004774014
Taxa_Cladocera_Type_Scapholebrius_mucronata_ID_29_20200702-170353.h264	0.8289962130326491	0.01418858903075111
Taxa_Cladocera_Type_Scapholebrius_mucronata_ID_29_20200702-170353.h264	0.8710056341611422	0.014907596430834934
Taxa_Cladocera_Type_Scapholebrius_mucronata_ID_29_20200702-170353.h264	0.8298103141784668	0.014202522684977606
Taxa_Cladocera_Type_Scapholebrius_mucronata_ID_29_20200702-170353.h264	0.862081273152278	0.014754852559721681
Taxa_Cladocera_Type_Scapholebrius_mucronata_ID_29_20200702-170353.h264	0.8789681427295392	0.015043877827486344
Taxa_Cladocera_Type_Scapholebrius_mucronata_ID_29_20200702-170353.h264	0.8494064580477201	0.014537918224278286
Taxa_Cladocera_Type_Scapholebrius_mucronata_ID_29_20200702-170353.h264	0.8427827211526724	0.014424550419728432
Taxa_Cladocera_Type_Scapholebrius_mucronata_ID_29_20200702-170353.h264	0.8457961816054124	0.014476126954400327
Taxa_Cladocera_Type_Scapholebrius_mucronata_ID_29_20200702-170353.h264	0.8421059248997615	0.014412966791553612
Taxa_Cladocera_Type_Scapholebrius_mucronata_ID_29_20200702-170353.h264	0.8551747652200552	0.014636645020112483
Taxa_Cladocera_Type_Scapholebrius_mucronata_ID_29_20200702-170353.h264	0.8200264754662147	0.01403506852240252
Taxa_Cladocera_Type_Scapholebrius_mucronata_ID_29_20200702-170353.h264	0.8508816858438345	0.01456316731540409
Taxa_Cladocera_Type_Scapholebrius_mucronata_ID_29_20200702-170353.h264	0.8655653440035307	0.014814483772368122
Taxa_Cladocera_Type_Scapholebrius_mucronata_ID_29_20200702-170353.h264	0.8216384205451378	0.014062657582407167
Taxa_Cladocera_Type_Scapholebrius_mucronata_ID_29_20200702-170353.h264	0.8781257057189942	0.01502945919403663
Taxa_Cladocera_Type_Scapholebrius_mucronata_ID_29_20200702-170353.h264	0.9105803254934458	0.015584932494022439
Taxa_Cladocera_Type_Scapholebrius_mucronata_ID_29_20200702-170353.h264	0.9049316296210655	0.015488252891591314
Taxa_Cladocera_Type_Scapholebrius_mucronata_ID_29_20200702-170353.h264	0.8411924523573655	0.01439733235765491
Taxa_Cladocera_Type_Scapholebrius_mucronata_ID_29_20200702-170353.h264	0.7346073583456186	0.012573087479376934
Taxa_Cladocera_Type_Scapholebrius_mucronata_ID_29_20200702-170353.h264	0.8576192232278678	0.014678482859092352
Taxa_Cladocera_Type_Scapholebrius_mucronata_ID_29_20200702-170353.h264	0.870573610159067	0.014900202173876338
Taxa_Cladocera_Type_Scapholebrius_mucronata_ID_29_20200702-170353.h264	0.8956667159153865	0.01532968033009027
Taxa_Cladocera_Type_Scapholebrius_mucronata_ID_29_20200702-170353.h264	0.8558377852806678	0.014647992863457584
Taxa_Cladocera_Type_Scapholebrius_mucronata_ID_29_20200702-170353.h264	0.7821581385685847	0.013386937371654624
Taxa_Cladocera_Type_Scapholebrius_mucronata_ID_29_20200702-170353.h264	0.9228108420738808	0.01579426248934142
Taxa_Cladocera_Type_Scapholebrius_mucronata_ID_29_20200702-170353.h264	0.5872280208881084	0.010050633434431086
Taxa_Cladocera_Type_Scapholebrius_mucronata_ID_29_20200702-170353.h264	0.7185633828089788	0.012298488667307522
Taxa_Cladocera_Type_Scapholebrius_mucronata_ID_29_20200702-170353.h264	0.7124626189011793	0.012194071746577877
Taxa_Cladocera_Type_Scapholebrius_mucronata_ID_29_20200702-170353.h264	0.7357905439230112	0.012593338155605385
Taxa_Cladocera_Type_Scapholebrius_mucronata_ID_29_20200702-170353.h264	0.7039636876032903	0.012048609268594777
Taxa_Cladocera_Type_Scapholebrius_mucronata_ID_29_20200702-170353.h264	0.6989285872532771	0.011962431589527244
Taxa_Cladocera_Type_Scapholebrius_mucronata_ID_29_20200702-170353.h264	0.8267442952669584	0.014150046592069095
Taxa_Cladocera_Type_Scapholebrius_mucronata_ID_29_20200702-170353.h264	0.925690000974215	0.01584354040128945
Taxa_Cladocera_Type_Scapholebrius_mucronata_ID_29_20200702-170353.h264	0.7783055708958553	0.013320999194179062
Taxa_Cladocera_Type_Scapholebrius_mucronata_ID_29_20200702-170353.h264	0.7395741653442383	0.012658096291468694
Taxa_Cladocera_Type_Scapholebrius_mucronata_ID_29_20200702-170353.h264	0.9183710560431847	0.015718273843816046
Taxa_Cladocera_Type_Scapholebrius_mucronata_ID_29_20200702-170353.h264	0.8132520492260272	0.013919121611753158
Taxa_Cladocera_Type_Scapholebrius_mucronata_ID_29_20200702-170353.h264	0.7797559231978196	0.01334582253165499
Taxa_Cladocera_Type_Scapholebrius_mucronata_ID_29_20200702-170353.h264	0.7811291679969201	0.013369326144562672
Taxa_Cladocera_Type_Scapholebrius_mucronata_ID_29_20200702-170353.h264	0.7826034164428711	0.013394558473733756
Taxa_Cladocera_Type_Scapholebrius_mucronata_ID_29_20200702-170353.h264	0.7243489265441895	0.012397510473544782
Taxa_Cladocera_Type_Scapholebrius_mucronata_ID_29_20200702-170353.h264	0.7220334815979004	0.012357880742733295
Taxa_Cladocera_Type_Scapholebrius_mucronata_ID_29_20200702-170353.h264	0.7692963981628418	0.0131668037377871
Taxa_Cladocera_Type_Scapholebrius_mucronata_ID_29_20200702-170353.h264	0.7824417583759015	0.013391791633741391
Taxa_Cladocera_Type_Scapholebrius_mucronata_ID_29_20200702-170353.h264	0.6800436474726751	0.011639208581743863
Taxa_Cladocera_Type_Scapholebrius_mucronata_ID_29_20200702-170353.h264	0.7277829852470985	0.012456285709036879
Taxa_Cladocera_Type_Scapholebrius_mucronata_ID_29_20200702-170353.h264	0.7925922657893254	0.013565521472163455
Taxa_Cladocera_Type_Scapholebrius_mucronata_ID_35_20200702-172410.h264	0.5547556422306941	0.009494856184333033
Taxa_Cladocera_Type_Scapholebrius_mucronata_ID_35_20200702-172410.h264	0.5587382023151104	0.009563019231931697
Taxa_Cladocera_Type_Scapholebrius_mucronata_ID_35_20200702-172410.h264	0.54716316479903	0.009364908012906476
Taxa_Cladocera_Type_Scapholebrius_mucronata_ID_35_20200702-172410.h264	0.5735960542238676	0.009817317081908503
Taxa_Cladocera_Type_Scapholebrius_mucronata_ID_35_20200702-172410.h264	0.5243589309545664	0.00897460477979931
Taxa_Cladocera_Type_Scapholebrius_mucronata_ID_35_20200702-172410.h264	0.5205605539908776	0.00890959409715156
Taxa_Cladocera_Type_Scapholebrius_mucronata_ID_35_20200702-172410.h264	0.5683071716015156	0.009726795821641324
Taxa_Cladocera_Type_Scapholebrius_mucronata_ID_35_20200702-172410.h264	0.5431685913526095	0.009296539351996586
Taxa_Cladocera_Type_Scapholebrius_mucronata_ID_35_20200702-172410.h264	0.5463064292760996	0.009350244654917858
Taxa_Cladocera_Type_Scapholebrius_mucronata_ID_35_20200702-172410.h264	0.556135350740873	0.009518470426141864
Taxa_Cladocera_Type_Scapholebrius_mucronata_ID_35_20200702-172410.h264	0.5572800805018499	0.009538062916281662
Taxa_Cladocera_Type_Scapholebrius_mucronata_ID_35_20200702-172410.h264	0.5525001335144043	0.00945625228515038
Taxa_Cladocera_Type_Scapholebrius_mucronata_ID_35_20200702-172410.h264	0.5353159658725445	0.009162138646664705
Taxa_Cladocera_Type_Scapholebrius_mucronata_ID_35_20200702-172410.h264	0.5604194853856014	0.009591795038330485
Taxa_Cladocera_Type_Scapholebrius_mucronata_ID_35_20200702-172410.h264	0.5811692384573129	0.009946935042827088
Taxa_Cladocera_Type_Scapholebrius_mucronata_ID_35_20200702-172410.h264	0.5862672130878155	0.010034188839387611
Taxa_Cladocera_Type_Scapholebrius_mucronata_ID_35_20200702-172410.h264	0.5671249653742864	0.009706561907367593
Taxa_Cladocera_Type_Scapholebrius_mucronata_ID_35_20200702-172410.h264	0.5784440986926739	0.009900293227624611
Taxa_Cladocera_Type_Scapholebrius_mucronata_ID_35_20200702-172410.h264	0.540771468602694	0.009255511674161493
Taxa_Cladocera_Type_Scapholebrius_mucronata_ID_35_20200702-172410.h264	0.5517336287865272	0.009443133261923255
Taxa_Cladocera_Type_Scapholebrius_mucronata_ID_35_20200702-172410.h264	0.5366270545812754	0.009184578434179521
Taxa_Cladocera_Type_Scapholebrius_mucronata_ID_35_20200702-172410.h264	0.4971632256874671	0.008509139824266265
Taxa_Cladocera_Type_Scapholebrius_mucronata_ID_35_20200702-172410.h264	0.5184537106293898	0.008873534662695326
Taxa_Cladocera_Type_Scapholebrius_mucronata_ID_35_20200702-172410.h264	0.5153961141292865	0.008821202722597404
Taxa_Cladocera_Type_Scapholebrius_mucronata_ID_35_20200702-172410.h264	0.5256533707105197	0.008996759614083895
Taxa_Cladocera_Type_Scapholebrius_mucronata_ID_35_20200702-172410.h264	0.616731728040255	0.01055560072991975
Taxa_Cladocera_Type_Scapholebrius_mucronata_ID_35_20200702-172410.h264	0.6022995017125057	0.01030858762546404
Taxa_Cladocera_Type_Scapholebrius_mucronata_ID_35_20200702-172410.h264	0.580319488965548	0.009932391253448802
Taxa_Cladocera_Type_Scapholebrius_mucronata_ID_35_20200702-172410.h264	0.6215389009622427	0.010637877343392232
Taxa_Cladocera_Type_Scapholebrius_mucronata_ID_35_20200702-172410.h264	0.6389482212066651	0.010935844555267922
Taxa_Cladocera_Type_Scapholebrius_mucronata_ID_35_20200702-172410.h264	0.5803432545295129	0.009932798010216662
Taxa_Cladocera_Type_Scapholebrius_mucronata_ID_35_20200702-172410.h264	0.582293858894935	0.009966183354163312
Taxa_Cladocera_Type_Scapholebrius_mucronata_ID_35_20200702-172410.h264	0.5671326043055608	0.009706692650614406
Taxa_Cladocera_Type_Scapholebrius_mucronata_ID_35_20200702-172410.h264	0.5811366587418776	0.009946377428466751
Taxa_Cladocera_Type_Scapholebrius_mucronata_ID_35_20200702-172410.h264	0.5646824007767898	0.009664756474833518
Taxa_Cladocera_Type_Scapholebrius_mucronata_ID_35_20200702-172410.h264	0.4234748627589299	0.007247935151066301
Taxa_Cladocera_Type_Scapholebrius_mucronata_ID_35_20200702-172410.h264	0.4233840443537786	0.00724638075913198
Taxa_Cladocera_Type_Scapholebrius_mucronata_ID_35_20200702-172410.h264	0.4366588420134324	0.007473584026768363
Taxa_Cladocera_Type_Scapholebrius_mucronata_ID_35_20200702-172410.h264	0.4749561016376202	0.008129056354951576
Taxa_Cladocera_Type_Scapholebrius_mucronata_ID_35_20200702-172410.h264	0.5424191273175754	0.009283711986781578
Taxa_Cladocera_Type_Scapholebrius_mucronata_ID_35_20200702-172410.h264	0.5774894934434157	0.009883954791627693
Taxa_Cladocera_Type_Scapholebrius_mucronata_ID_35_20200702-172410.h264	0.492495022553664	0.008429241732168481
Taxa_Cladocera_Type_Scapholebrius_mucronata_ID_35_20200702-172410.h264	0.49021871896890495	0.00839028192081395
Taxa_Cladocera_Type_Scapholebrius_mucronata_ID_35_20200702-172410.h264	0.5133235480235173	0.008785729956556354
Taxa_Cladocera_Type_Scapholebrius_mucronata_ID_35_20200702-172410.h264	0.5064362679995024	0.008667851509991482
Taxa_Cladocera_Type_Scapholebrius_mucronata_ID_35_20200702-172410.h264	0.5061279685680683	0.008662574846645784
Taxa_Cladocera_Type_Scapholebrius_mucronata_ID_35_20200702-172410.h264	0.5077294998902541	0.00868998567119858
Taxa_Cladocera_Type_Scapholebrius_mucronata_ID_35_20200702-172410.h264	0.5130472733424261	0.008781001409129985
Taxa_Cladocera_Type_Scapholebrius_mucronata_ID_35_20200702-172410.h264	0.5007370703036969	0.008570307549428658
Taxa_Cladocera_Type_Scapholebrius_mucronata_ID_35_20200702-172410.h264	0.4807468359286969	0.00822816699954885
Taxa_Cladocera_Type_Scapholebrius_mucronata_ID_35_20200702-172410.h264	0.4882988661986131	0.008357422902245493
Taxa_Cladocera_Type_Scapholebrius_mucronata_ID_35_20200702-172410.h264	0.48378732644594635	0.008280206164171005
Taxa_Cladocera_Type_Scapholebrius_mucronata_ID_35_20200702-172410.h264	0.542978336260869	0.009293283062926412
Taxa_Cladocera_Type_Scapholebrius_mucronata_ID_35_20200702-172410.h264	0.5404488380138691	0.009249989727545068
Taxa_Cladocera_Type_Scapholebrius_mucronata_ID_35_20200702-172410.h264	0.5469102312968328	0.009360578958734253
Taxa_Cladocera_Type_Scapholebrius_mucronata_ID_35_20200702-172410.h264	0.5503472606952374	0.009419405038822333
Taxa_Cladocera_Type_Scapholebrius_mucronata_ID_35_20200702-172410.h264	0.5565253932659443	0.009525146153974815
Taxa_Cladocera_Type_Scapholebrius_mucronata_ID_35_20200702-172410.h264	0.5596317614041842	0.009578312839417768
Taxa_Cladocera_Type_Scapholebrius_mucronata_ID_35_20200702-172410.h264	0.5785349170978252	0.009901847619558932
Taxa_Cladocera_Type_Scapholebrius_mucronata_ID_35_20200702-172410.h264	0.5746910329965444	0.00983605806474855
Taxa_Cladocera_Type_Scapholebrius_mucronata_ID_35_20200702-172410.h264	0.5821452588301439	0.00996364000690054
Taxa_Cladocera_Type_Scapholebrius_mucronata_ID_35_20200702-172410.h264	0.5799505351139949	0.009926076466374143
Taxa_Cladocera_Type_Scapholebrius_mucronata_ID_35_20200702-172410.h264	0.5893409362206092	0.01008679679300658
Taxa_Cladocera_Type_Scapholebrius_mucronata_ID_35_20200702-172410.h264	0.602336325278649	0.010309217874961493
Taxa_Cladocera_Type_Scapholebrius_mucronata_ID_35_20200702-172410.h264	0.5873369899162879	0.010052498481259543
Taxa_Cladocera_Type_Scapholebrius_mucronata_ID_35_20200702-172410.h264	0.5843690366011399	0.01000170081875028
Taxa_Cladocera_Type_Scapholebrius_mucronata_ID_35_20200702-172410.h264	0.5359405954067524	0.0091728294213848
Taxa_Cladocera_Type_Scapholebrius_mucronata_ID_35_20200702-172410.h264	0.592044399701632	0.010133067610277933
Taxa_Cladocera_Type_Scapholebrius_mucronata_ID_35_20200702-172410.h264	0.5784484078333928	0.009900366980225377
Taxa_Cladocera_Type_Scapholebrius_mucronata_ID_35_20200702-172410.h264	0.5514219342745268	0.009437798490467863
Taxa_Cladocera_Type_Scapholebrius_mucronata_ID_35_20200702-172410.h264	0.5035421250416683	0.008618317140136245
Taxa_Cladocera_Type_Scapholebrius_mucronata_ID_35_20200702-172410.h264	0.4687836166528555	0.008023411900404643
Taxa_Cladocera_Type_Scapholebrius_mucronata_ID_35_20200702-172410.h264	0.4795455323732816	0.00820760622715809
Taxa_Cladocera_Type_Scapholebrius_mucronata_ID_35_20200702-172410.h264	0.4287210457141583	0.00733772559010771
Taxa_Cladocera_Type_Scapholebrius_mucronata_ID_35_20200702-172410.h264	0.41524035600515513	0.007106998400857463
Taxa_Cladocera_Type_Scapholebrius_mucronata_ID_35_20200702-172410.h264	0.40966710274036117	0.007011610027671566
Taxa_Cladocera_Type_Scapholebrius_mucronata_ID_35_20200702-172410.h264	0.4736568957108718	0.00810681994582069
Taxa_Cladocera_Type_Scapholebrius_mucronata_ID_35_20200702-172410.h264	0.5376746654510498	0.009202508697142968
Taxa_Cladocera_Type_Scapholebrius_mucronata_ID_35_20200702-172410.h264	0.5570661904261662	0.009534402105370923
Taxa_Cladocera_Type_Scapholebrius_mucronata_ID_35_20200702-172410.h264	0.5685655241746169	0.009731217625296329
Taxa_Cladocera_Type_Scapholebrius_mucronata_ID_35_20200702-172410.h264	0.54636499441587	0.009351247019810084
Taxa_Cladocera_Type_Scapholebrius_mucronata_ID_35_20200702-172410.h264	0.5456601234582754	0.009339182882266636
Taxa_Cladocera_Type_Scapholebrius_mucronata_ID_35_20200702-172410.h264	0.5486016016740065	0.00938952741326665
Taxa_Cladocera_Type_Scapholebrius_mucronata_ID_35_20200702-172410.h264	0.5398532298895029	0.009239795665416493
Taxa_Cladocera_Type_Scapholebrius_mucronata_ID_35_20200702-172410.h264	0.5489784556168776	0.009395977413442714
Taxa_Cladocera_Type_Scapholebrius_mucronata_ID_35_20200702-172410.h264	0.5734320457165057	0.00981451001322481
Taxa_Cladocera_Type_Scapholebrius_mucronata_ID_35_20200702-172410.h264	0.5696292943220872	0.009749424460512647
Taxa_Cladocera_Type_Scapholebrius_mucronata_ID_35_20200702-172410.h264	0.5658057807042048	0.00968398355436043
Taxa_Cladocera_Type_Scapholebrius_mucronata_ID_35_20200702-172410.h264	0.5488641980978158	0.009394021852058771
Taxa_Cladocera_Type_Scapholebrius_mucronata_ID_35_20200702-172410.h264	0.5492573092533992	0.009400750100683178
Taxa_Cladocera_Type_Scapholebrius_mucronata_ID_35_20200702-172410.h264	0.5416307830810547	0.009270219171964206
Taxa_Cladocera_Type_Scapholebrius_mucronata_ID_35_20200702-172410.h264	0.5201883682837853	0.008903223995626326
Taxa_Cladocera_Type_Scapholebrius_mucronata_ID_35_20200702-172410.h264	0.5485619053473839	0.009388847995368686
Taxa_Cladocera_Type_Scapholebrius_mucronata_ID_35_20200702-172410.h264	0.5328625957782452	0.00912014827389689
Taxa_Cladocera_Type_Scapholebrius_mucronata_ID_35_20200702-172410.h264	0.5399090854938213	0.009240751655567326
Taxa_Cladocera_Type_Scapholebrius_mucronata_ID_35_20200702-172410.h264	0.5283005868471586	0.009042067736422523
Taxa_Cladocera_Type_Scapholebrius_mucronata_ID_35_20200702-172410.h264	0.5267986880815946	0.009016362161396523
Taxa_Cladocera_Type_Scapholebrius_mucronata_ID_35_20200702-172410.h264	0.5094160061616164	0.008718850874689205
Taxa_Cladocera_Type_Scapholebrius_mucronata_ID_35_20200702-172410.h264	0.5098858983700092	0.008726893260563619
Taxa_Cladocera_Type_Scapholebrius_mucronata_ID_35_20200702-172410.h264	0.5120381509340727	0.008763729890987013
Taxa_Cladocera_Type_Scapholebrius_mucronata_ID_35_20200702-172410.h264	0.5522579075739934	0.009452106495016425
Taxa_Cladocera_Type_Scapholebrius_mucronata_ID_35_20200702-172410.h264	0.5495400150005634	0.009405588718278873
Taxa_Cladocera_Type_Scapholebrius_mucronata_ID_35_20200702-172410.h264	0.5208048039216262	0.008913774528658602
Taxa_Cladocera_Type_Scapholebrius_mucronata_ID_35_20200702-172410.h264	0.5100401133757371	0.008729532709700115
Taxa_Cladocera_Type_Scapholebrius_mucronata_ID_35_20200702-172410.h264	0.548472001002385	0.009387309247925435
Taxa_Cladocera_Type_Scapholebrius_mucronata_ID_35_20200702-172410.h264	0.4841797520564153	0.008286922679427107
Taxa_Cladocera_Type_Scapholebrius_mucronata_ID_35_20200702-172410.h264	0.4577841432277973	0.007835151682168069
Taxa_Cladocera_Type_Scapholebrius_mucronata_ID_35_20200702-172410.h264	0.4503236169081468	0.007707461904774051
Taxa_Cladocera_Type_Scapholebrius_mucronata_ID_35_20200702-172410.h264	0.5013880443572998	0.008581449220730708
Taxa_Cladocera_Type_Scapholebrius_mucronata_ID_35_20200702-172410.h264	0.6009753550015963	0.010285924345219629
Taxa_Cladocera_Type_Scapholebrius_mucronata_ID_35_20200702-172410.h264	0.5569663619995118	0.009532693503453182
Taxa_Cladocera_Type_Scapholebrius_mucronata_ID_35_20200702-172410.h264	0.5267224619938777	0.009015057522587524
Taxa_Cladocera_Type_Scapholebrius_mucronata_ID_35_20200702-172410.h264	0.527470914033743	0.009027867567115986
Taxa_Cladocera_Type_Scapholebrius_mucronata_ID_35_20200702-172410.h264	0.5614710463010348	0.009609792907844635
Taxa_Cladocera_Type_Scapholebrius_mucronata_ID_35_20200702-172410.h264	0.5627919285113995	0.009632400314906645
Taxa_Cladocera_Type_Scapholebrius_mucronata_ID_35_20200702-172410.h264	0.5910807191408598	0.010116573846833947
Taxa_Cladocera_Type_Scapholebrius_mucronata_ID_35_20200702-172410.h264	0.5996694242037259	0.010263572837333002
Taxa_Cladocera_Type_Scapholebrius_mucronata_ID_35_20200702-172410.h264	0.5782837464259221	0.009897548736905204
Taxa_Cladocera_Type_Scapholebrius_mucronata_ID_35_20200702-172410.h264	0.5495863056182861	0.009406381000005282
Taxa_Cladocera_Type_Scapholebrius_mucronata_ID_35_20200702-172410.h264	0.5459874222828792	0.009344784727533894
Taxa_Cladocera_Type_Scapholebrius_mucronata_ID_35_20200702-172410.h264	0.573888945212731	0.009822330023833281
Taxa_Cladocera_Type_Scapholebrius_mucronata_ID_35_20200702-172410.h264	0.5698852311647855	0.009753804918012676
Taxa_Cladocera_Type_Scapholebrius_mucronata_ID_35_20200702-172410.h264	0.5748782847477839	0.009839262950490917
Taxa_Cladocera_Type_Scapholebrius_mucronata_ID_35_20200702-172410.h264	0.5530394942943867	0.009465483652346235
Taxa_Cladocera_Type_Scapholebrius_mucronata_ID_35_20200702-172410.h264	0.5927769536238451	0.010145605552408118
Taxa_Cladocera_Type_Scapholebrius_mucronata_ID_35_20200702-172410.h264	0.5513747295966516	0.009436990564250384
Taxa_Cladocera_Type_Scapholebrius_mucronata_ID_35_20200702-172410.h264	0.5751198577880859	0.009843397565988394
Taxa_Cladocera_Type_Scapholebrius_mucronata_ID_35_20200702-172410.h264	0.5500540432563195	0.009414386509579315
Taxa_Cladocera_Type_Scapholebrius_mucronata_ID_35_20200702-172410.h264	0.5511093909923847	0.009432449191985045
Taxa_Cladocera_Type_Scapholebrius_mucronata_ID_35_20200702-172410.h264	0.5445988669762245	0.009321019069400766
Taxa_Cladocera_Type_Scapholebrius_mucronata_ID_35_20200702-172410.h264	0.5556741421039288	0.009510576662932629
Taxa_Cladocera_Type_Scapholebrius_mucronata_ID_35_20200702-172410.h264	0.5239786819311288	0.008968096671513551
Taxa_Cladocera_Type_Scapholebrius_mucronata_ID_35_20200702-172410.h264	0.5314605254393358	0.009096151300788632
Taxa_Cladocera_Type_Scapholebrius_mucronata_ID_35_20200702-172410.h264	0.5397943056546725	0.009238787154474203
Taxa_Cladocera_Type_Scapholebrius_mucronata_ID_35_20200702-172410.h264	0.5460884912197407	0.009346514561260946
Taxa_Cladocera_Type_Scapholebrius_mucronata_ID_35_20200702-172410.h264	0.5418923675096952	0.009274696290069783
Taxa_Cladocera_Type_Scapholebrius_mucronata_ID_35_20200702-172410.h264	0.5652090300046481	0.009673769936618015
Taxa_Cladocera_Type_Scapholebrius_mucronata_ID_35_20200702-172410.h264	0.559814638724694	0.009581442855095724
Taxa_Cladocera_Type_Scapholebrius_mucronata_ID_35_20200702-172410.h264	0.5390451027796819	0.009225964259113786
Taxa_Cladocera_Type_Scapholebrius_mucronata_ID_35_20200702-172410.h264	0.5341191020378699	0.009141653861802004
Taxa_Cladocera_Type_Scapholebrius_mucronata_ID_35_20200702-172410.h264	0.535441616498507	0.009164289205455216
Taxa_Cladocera_Type_Scapholebrius_mucronata_ID_35_20200702-172410.h264	0.5676153586460994	0.00971495517682747
Taxa_Cladocera_Type_Scapholebrius_mucronata_ID_35_20200702-172410.h264	0.5619064000936655	0.009617244155449275
Taxa_Cladocera_Type_Scapholebrius_mucronata_ID_35_20200702-172410.h264	0.5734772916940543	0.009815284415532852
Taxa_Cladocera_Type_Scapholebrius_mucronata_ID_35_20200702-172410.h264	0.42859830049368053	0.007335624758449532
Taxa_Cladocera_Type_Scapholebrius_mucronata_ID_35_20200702-172410.h264	0.42971838327554557	0.007354795406062222
Taxa_Cladocera_Type_Scapholebrius_mucronata_ID_35_20200702-172410.h264	0.5091255635481614	0.008713879837651223
Taxa_Cladocera_Type_Scapholebrius_mucronata_ID_35_20200702-172410.h264	0.5405216037310087	0.009251235140780726
Taxa_Cladocera_Type_Scapholebrius_mucronata_ID_35_20200702-172410.h264	0.5829035370166485	0.009976618229708023
Taxa_Cladocera_Type_Scapholebrius_mucronata_ID_35_20200702-172410.h264	0.6165465002793532	0.010552430485550468
Taxa_Cladocera_Type_Scapholebrius_mucronata_ID_35_20200702-172410.h264	0.6052849527505728	0.010359684768230957
Taxa_Cladocera_Type_Scapholebrius_mucronata_ID_35_20200702-172410.h264	0.6063474823878362	0.010377870371637966
Taxa_Cladocera_Type_Scapholebrius_mucronata_ID_35_20200702-172410.h264	0.5946827037517841	0.010178223198828613
Taxa_Cladocera_Type_Scapholebrius_mucronata_ID_35_20200702-172410.h264	0.5797879629868727	0.009923293981890707
Taxa_Cladocera_Type_Scapholebrius_mucronata_ID_35_20200702-172410.h264	0.5769866297795222	0.009875348086611052
Taxa_Cladocera_Type_Scapholebrius_mucronata_ID_35_20200702-172410.h264	0.5919577598571777	0.01013158473601708
Taxa_Cladocera_Type_Scapholebrius_mucronata_ID_35_20200702-172410.h264	0.5096915300075825	0.008723566571283623
Taxa_Cladocera_Type_Scapholebrius_mucronata_ID_35_20200702-172410.h264	0.5238181664393499	0.008965349387135026
Taxa_Cladocera_Type_Scapholebrius_mucronata_ID_35_20200702-172410.h264	0.5863532000321608	0.010035660539011984
Taxa_Cladocera_Type_Scapholebrius_mucronata_ID_35_20200702-172410.h264	0.5799174330784724	0.009925509912304625
Taxa_Cladocera_Type_Scapholebrius_mucronata_ID_35_20200702-172410.h264	0.5719816281245305	0.009789685558285233
Taxa_Cladocera_Type_Scapholebrius_mucronata_ID_35_20200702-172410.h264	0.5905641445746789	0.010107732474451235
Taxa_Cladocera_Type_Scapholebrius_mucronata_ID_35_20200702-172410.h264	0.6266732421288124	0.010725753567204673
Taxa_Cladocera_Type_Scapholebrius_mucronata_ID_35_20200702-172410.h264	0.6077535027724046	0.010401934951296925
Taxa_Cladocera_Type_Scapholebrius_mucronata_ID_35_20200702-172410.h264	0.6223858429835393	0.010652373081833652
Taxa_Cladocera_Type_Scapholebrius_mucronata_ID_35_20200702-172410.h264	0.6415671341235821	0.010980668257115156
Taxa_Cladocera_Type_Scapholebrius_mucronata_ID_35_20200702-172410.h264	0.62306335742657	0.010663969002108602
Taxa_Cladocera_Type_Scapholebrius_mucronata_ID_35_20200702-172410.h264	0.6180823824955867	0.010578717700405233
Taxa_Cladocera_Type_Scapholebrius_mucronata_ID_35_20200702-172410.h264	0.630477756353525	0.010790869291435332
Taxa_Cladocera_Type_Scapholebrius_mucronata_ID_35_20200702-172410.h264	0.6279397377601037	0.010747430127047928
Taxa_Cladocera_Type_Scapholebrius_mucronata_ID_35_20200702-172410.h264	0.6086744183760423	0.010417696776051493
Taxa_Cladocera_Type_Scapholebrius_mucronata_ID_35_20200702-172410.h264	0.603218850355882	0.010324322631091057
Taxa_Cladocera_Type_Scapholebrius_mucronata_ID_35_20200702-172410.h264	0.6148547708071195	0.010523475884968006
Taxa_Cladocera_Type_Scapholebrius_mucronata_ID_35_20200702-172410.h264	0.6230919544513409	0.010664458451186411
Taxa_Cladocera_Type_Scapholebrius_mucronata_ID_35_20200702-172410.h264	0.603197565812331	0.010323958337941818
Taxa_Cladocera_Type_Scapholebrius_mucronata_ID_35_20200702-172410.h264	0.6398782774118277	0.010951762824933205
Taxa_Cladocera_Type_Scapholebrius_mucronata_ID_35_20200702-172410.h264	0.569630600122305	0.009749446809785605
Taxa_Cladocera_Type_Scapholebrius_mucronata_ID_35_20200702-172410.h264	0.730978800700261	0.012510983319677545
Taxa_Cladocera_Type_Scapholebrius_mucronata_ID_35_20200702-172410.h264	0.6694969602731559	0.011458697973905937
Taxa_Cladocera_Type_Scapholebrius_mucronata_ID_35_20200702-172410.h264	0.6491775336632362	0.01111092317231308
Taxa_Cladocera_Type_Scapholebrius_mucronata_ID_35_20200702-172410.h264	0.6287226302807147	0.010760829633650694
Taxa_Cladocera_Type_Scapholebrius_mucronata_ID_35_20200702-172410.h264	0.6891849018977239	0.011795664667095659
Taxa_Cladocera_Type_Scapholebrius_mucronata_ID_35_20200702-172410.h264	0.6148175555009109	0.010522838930688666
Taxa_Cladocera_Type_Scapholebrius_mucronata_ID_35_20200702-172410.h264	0.6206955498915452	0.010623443065451446
Taxa_Cladocera_Type_Scapholebrius_mucronata_ID_35_20200702-172410.h264	0.6619604690258319	0.01132970802755751
Taxa_Cladocera_Type_Scapholebrius_mucronata_ID_35_20200702-172410.h264	0.6492695272885837	0.011112497678593066
Taxa_Cladocera_Type_Scapholebrius_mucronata_ID_35_20200702-172410.h264	0.6535778845273531	0.011186236869795082
Taxa_Cladocera_Type_Scapholebrius_mucronata_ID_35_20200702-172410.h264	0.6730973779238187	0.011520320506773051
Taxa_Cladocera_Type_Scapholebrius_mucronata_ID_35_20200702-172410.h264	0.6226092654008132	0.010656197042436996
Taxa_Cladocera_Type_Scapholebrius_mucronata_ID_35_20200702-172410.h264	0.6687822958139273	0.011446466216815296
Taxa_Cladocera_Type_Scapholebrius_mucronata_ID_35_20200702-172410.h264	0.6450082441476676	0.011039564178681233
Taxa_Cladocera_Type_Scapholebrius_mucronata_ID_35_20200702-172410.h264	0.6066495792682355	0.010383040875937107
Taxa_Cladocera_Type_Scapholebrius_mucronata_ID_35_20200702-172410.h264	0.6640118811680721	0.011364818735376618
Taxa_Cladocera_Type_Scapholebrius_mucronata_ID_35_20200702-172410.h264	0.6139767507406382	0.010508448233830153
Taxa_Cladocera_Type_Scapholebrius_mucronata_ID_35_20200702-172410.h264	0.5936838318751408	0.010161127122478372
Taxa_Cladocera_Type_Scapholebrius_mucronata_ID_35_20200702-172410.h264	0.596836164181049	0.010215080502329494
Taxa_Cladocera_Type_Scapholebrius_mucronata_ID_35_20200702-172410.h264	0.6023429195697491	0.010309330738789936
Taxa_Cladocera_Type_Scapholebrius_mucronata_ID_35_20200702-172410.h264	0.5828078218606803	0.009974980028000105
Taxa_Cladocera_Type_Scapholebrius_mucronata_ID_35_20200702-172410.h264	0.6045932050851676	0.010347845240880752
Taxa_Cladocera_Type_Scapholebrius_mucronata_ID_35_20200702-172410.h264	0.5905647321847769	0.010107742531624067
Taxa_Cladocera_Type_Scapholebrius_mucronata_ID_35_20200702-172410.h264	0.5791395678887	0.009912196450402751
Taxa_Cladocera_Type_Scapholebrius_mucronata_ID_35_20200702-172410.h264	0.5923117622962365	0.010137643623916356
Taxa_Cladocera_Type_Scapholebrius_mucronata_ID_35_20200702-172410.h264	0.6205267099233774	0.010620553304457806
Taxa_Cladocera_Type_Scapholebrius_mucronata_ID_35_20200702-172410.h264	0.5737438708085281	0.0098198470196075
Taxa_Cladocera_Type_Scapholebrius_mucronata_ID_35_20200702-172410.h264	0.5561360036409818	0.009518481600778343
Taxa_Cladocera_Type_Scapholebrius_mucronata_ID_35_20200702-172410.h264	0.5704726453927847	0.00976385873845343
Taxa_Cladocera_Type_Scapholebrius_mucronata_ID_35_20200702-172410.h264	0.5975648659926195	0.010227552514104449
Taxa_Cladocera_Type_Scapholebrius_mucronata_ID_35_20200702-172410.h264	0.5841729054084192	0.009998343957951789
Taxa_Cladocera_Type_Scapholebrius_mucronata_ID_35_20200702-172410.h264	0.5078582191467286	0.008692188750780547
Taxa_Cladocera_Type_Scapholebrius_mucronata_ID_35_20200702-172410.h264	0.5887697792053223	0.010077021221014169
Taxa_Cladocera_Type_Scapholebrius_mucronata_ID_35_20200702-172410.h264	0.5421459212669959	0.009279035960146662
Taxa_Cladocera_Type_Scapholebrius_mucronata_ID_35_20200702-172410.h264	0.5738140575702374	0.009821048293029063
Taxa_Cladocera_Type_Scapholebrius_mucronata_ID_35_20200702-172410.h264	0.5816751707517184	0.00995559426863518
Taxa_Cladocera_Type_Scapholebrius_mucronata_ID_35_20200702-172410.h264	0.5966419263986441	0.010211756047976793
Taxa_Cladocera_Type_Scapholebrius_mucronata_ID_35_20200702-172410.h264	0.5789649171095628	0.00990920723514444
Taxa_Cladocera_Type_Scapholebrius_mucronata_ID_35_20200702-172410.h264	0.556142010321984	0.009518584407433956
Taxa_Cladocera_Type_Scapholebrius_mucronata_ID_35_20200702-172410.h264	0.5880035356374888	0.010063906667641634
Taxa_Cladocera_Type_Scapholebrius_mucronata_ID_35_20200702-172410.h264	0.4782922253241906	0.008186155394971724
Taxa_Cladocera_Type_Scapholebrius_mucronata_ID_35_20200702-172410.h264	0.5082855422680195	0.008699502550356487
Taxa_Cladocera_Type_Scapholebrius_mucronata_ID_35_20200702-172410.h264	0.5755413048083966	0.009850610793836019
Taxa_Cladocera_Type_Scapholebrius_mucronata_ID_35_20200702-172410.h264	0.5339354085922241	0.009138509877828452
Taxa_Cladocera_Type_Scapholebrius_mucronata_ID_35_20200702-172410.h264	0.5430115688764132	0.009293851851923227
Taxa_Cladocera_Type_Scapholebrius_mucronata_ID_35_20200702-172410.h264	0.5727084365257851	0.009802125163614398
Taxa_Cladocera_Type_Scapholebrius_mucronata_ID_35_20200702-172410.h264	0.5873297427250789	0.01005237444279462
Taxa_Cladocera_Type_Scapholebrius_mucronata_ID_35_20200702-172410.h264	0.5879542416792649	0.010063062982587419
Taxa_Cladocera_Type_Scapholebrius_mucronata_ID_35_20200702-172410.h264	0.6187044657193698	0.01058936489404306
Taxa_Cladocera_Type_Scapholebrius_mucronata_ID_35_20200702-172410.h264	0.6339494221027081	0.010850288185988658
Taxa_Cladocera_Type_Scapholebrius_mucronata_ID_35_20200702-172410.h264	0.6640619586064266	0.011365675829994608
Taxa_Cladocera_Type_Scapholebrius_mucronata_ID_35_20200702-172410.h264	0.6319063670818622	0.010815320513516488
Taxa_Cladocera_Type_Scapholebrius_mucronata_ID_35_20200702-172410.h264	0.559091682434082	0.009569069180121789
Taxa_Cladocera_Type_Scapholebrius_mucronata_ID_35_20200702-172410.h264	0.6520479437021108	0.011160051344132282
Taxa_Cladocera_Type_Scapholebrius_mucronata_ID_35_20200702-172410.h264	0.6157610614483173	0.010538987397865431
Taxa_Cladocera_Type_Scapholebrius_mucronata_ID_35_20200702-172410.h264	0.5682995326702411	0.009726665078394512
Taxa_Cladocera_Type_Scapholebrius_mucronata_ID_35_20200702-172410.h264	0.5243285710995014	0.008974085159203005
Taxa_Cladocera_Type_Scapholebrius_mucronata_ID_35_20200702-172410.h264	0.5186739991261409	0.008877304985043565
Taxa_Cladocera_Type_Scapholebrius_mucronata_ID_35_20200702-172410.h264	0.6447382699526273	0.01103494346649689
Taxa_Cladocera_Type_Scapholebrius_mucronata_ID_35_20200702-172410.h264	0.6398528795975905	0.010951328131574145
Taxa_Cladocera_Type_Scapholebrius_mucronata_ID_35_20200702-172410.h264	0.6486036997575026	0.011101101784311103
Taxa_Cladocera_Type_Scapholebrius_mucronata_ID_35_20200702-172410.h264	0.6308963959033673	0.010798034468346094
Taxa_Cladocera_Type_Scapholebrius_mucronata_ID_35_20200702-172410.h264	0.5084012688123263	0.008701483254672508
Taxa_Cladocera_Type_Scapholebrius_mucronata_ID_35_20200702-172410.h264	0.5147018527984619	0.008809320172896751
Taxa_Cladocera_Type_Scapholebrius_mucronata_ID_35_20200702-172410.h264	0.5807658767700196	0.00994003135240995
Taxa_Cladocera_Type_Scapholebrius_mucronata_ID_35_20200702-172410.h264	0.6089522273723896	0.010422451583873591
Taxa_Cladocera_Type_Scapholebrius_mucronata_ID_35_20200702-172410.h264	0.5931892600426307	0.010152662335345026
Taxa_Cladocera_Type_Scapholebrius_mucronata_ID_35_20200702-172410.h264	0.5918404989976149	0.010129577771305333
Taxa_Cladocera_Type_Scapholebrius_mucronata_ID_35_20200702-172410.h264	0.5989045517261212	0.010250481750697074
Taxa_Cladocera_Type_Scapholebrius_mucronata_ID_35_20200702-172410.h264	0.5874836312807523	0.010055008304612876
Taxa_Cladocera_Type_Scapholebrius_mucronata_ID_35_20200702-172410.h264	0.579792663867657	0.009923374439273361
Taxa_Cladocera_Type_Scapholebrius_mucronata_ID_35_20200702-172410.h264	0.5107416545427763	0.008741539856597518
Taxa_Cladocera_Type_Scapholebrius_mucronata_ID_35_20200702-172410.h264	0.5284419723657462	0.009044487603952194
Taxa_Cladocera_Type_Scapholebrius_mucronata_ID_35_20200702-172410.h264	0.5337787778560932	0.009135829082536979
Taxa_Cladocera_Type_Scapholebrius_mucronata_ID_35_20200702-172410.h264	0.5134640194819524	0.008788134179594955
Taxa_Cladocera_Type_Scapholebrius_mucronata_ID_35_20200702-172410.h264	0.5153058506892277	0.00881965782910409
Taxa_Cladocera_Type_Scapholebrius_mucronata_ID_35_20200702-172410.h264	0.5200804438957801	0.008901376828216236
Taxa_Cladocera_Type_Scapholebrius_mucronata_ID_35_20200702-172410.h264	0.5115533073131855	0.008755431605937213
Taxa_Cladocera_Type_Scapholebrius_mucronata_ID_35_20200702-172410.h264	0.5175808811187744	0.008858595849917486
Taxa_Cladocera_Type_Scapholebrius_mucronata_ID_35_20200702-172410.h264	0.5090466605699979	0.008712529382832656
Taxa_Cladocera_Type_Scapholebrius_mucronata_ID_35_20200702-172410.h264	0.5220797219643226	0.008935595241312445
Taxa_Cladocera_Type_Scapholebrius_mucronata_ID_35_20200702-172410.h264	0.515743652857267	0.008827150981595531
Taxa_Cladocera_Type_Scapholebrius_mucronata_ID_35_20200702-172410.h264	0.5126887658926157	0.008774865416239
Taxa_Cladocera_Type_Scapholebrius_mucronata_ID_35_20200702-172410.h264	0.5119802060494056	0.008762738141999443
Taxa_Cladocera_Type_Scapholebrius_mucronata_ID_35_20200702-172410.h264	0.5193976083168617	0.008889689834653979
Taxa_Cladocera_Type_Scapholebrius_mucronata_ID_35_20200702-172410.h264	0.4835070037841797	0.00827540833399846
Taxa_Cladocera_Type_Scapholebrius_mucronata_ID_35_20200702-172410.h264	0.5042483670894916	0.008630404744416299
Taxa_Cladocera_Type_Scapholebrius_mucronata_ID_35_20200702-172410.h264	0.5474960132745597	0.00937060484258381
Taxa_Cladocera_Type_Scapholebrius_mucronata_ID_35_20200702-172410.h264	0.5671886231349065	0.00970765143442436
Taxa_Cladocera_Type_Scapholebrius_mucronata_ID_35_20200702-172410.h264	0.5416340475815993	0.009270275045146603
Taxa_Cladocera_Type_Scapholebrius_mucronata_ID_35_20200702-172410.h264	0.5257388353347778	0.008998222373999082
Taxa_Cladocera_Type_Scapholebrius_mucronata_ID_35_20200702-172410.h264	0.5495229743077205	0.009405297060266753
Taxa_Cladocera_Type_Scapholebrius_mucronata_ID_34_20200702-172142.h264	0.4427354159721961	0.007577586927216434
Taxa_Cladocera_Type_Scapholebrius_mucronata_ID_34_20200702-172142.h264	0.438706924365117	0.007508637743941425
Taxa_Cladocera_Type_Scapholebrius_mucronata_ID_34_20200702-172142.h264	0.7555932000967173	0.012932268232424585
Taxa_Cladocera_Type_Scapholebrius_mucronata_ID_34_20200702-172142.h264	0.7060218246166523	0.012083835075169627
Taxa_Cladocera_Type_Scapholebrius_mucronata_ID_34_20200702-172142.h264	0.5745628034151518	0.009833863366143943
Taxa_Cladocera_Type_Scapholebrius_mucronata_ID_34_20200702-172142.h264	0.48816306297595685	0.008355098577857724
Taxa_Cladocera_Type_Scapholebrius_mucronata_ID_34_20200702-172142.h264	0.5505177982036884	0.009422323853870821
Taxa_Cladocera_Type_Scapholebrius_mucronata_ID_34_20200702-172142.h264	0.6559507846832275	0.01122684996861678
Taxa_Cladocera_Type_Scapholebrius_mucronata_ID_34_20200702-172142.h264	0.6940670930422269	0.011879225246299653
Taxa_Cladocera_Type_Scapholebrius_mucronata_ID_34_20200702-172142.h264	0.6708860052548922	0.011482472013016424
Taxa_Cladocera_Type_Scapholebrius_mucronata_ID_34_20200702-172142.h264	0.5767986598381629	0.009872130908768558
Taxa_Cladocera_Type_Scapholebrius_mucronata_ID_34_20200702-172142.h264	0.5665272353245662	0.00969633152767046
Taxa_Cladocera_Type_Scapholebrius_mucronata_ID_34_20200702-172142.h264	0.577991312467135	0.009892543617225965
Taxa_Cladocera_Type_Scapholebrius_mucronata_ID_34_20200702-172142.h264	0.6315482513721172	0.010809191225407392
Taxa_Cladocera_Type_Scapholebrius_mucronata_ID_34_20200702-172142.h264	0.6357123829768254	0.01088046193941105
Taxa_Cladocera_Type_Scapholebrius_mucronata_ID_34_20200702-172142.h264	0.6329611272078294	0.010833373138749387
Taxa_Cladocera_Type_Scapholebrius_mucronata_ID_34_20200702-172142.h264	0.636981163758498	0.010902177610481985
Taxa_Cladocera_Type_Scapholebrius_mucronata_ID_34_20200702-172142.h264	0.657506123322707	0.011253470187638639
Taxa_Cladocera_Type_Scapholebrius_mucronata_ID_34_20200702-172142.h264	0.6565145639272837	0.011236499267216971
Taxa_Cladocera_Type_Scapholebrius_mucronata_ID_34_20200702-172142.h264	0.6547369780907264	0.011206075201937433
Taxa_Cladocera_Type_Scapholebrius_mucronata_ID_34_20200702-172142.h264	0.6595582536550668	0.011288593187557875
Taxa_Cladocera_Type_Scapholebrius_mucronata_ID_34_20200702-172142.h264	0.6681024962205153	0.011434831185312666
Taxa_Cladocera_Type_Scapholebrius_mucronata_ID_34_20200702-172142.h264	0.6561884403228759	0.011230917536295376
Taxa_Cladocera_Type_Scapholebrius_mucronata_ID_34_20200702-172142.h264	0.6487945424593412	0.011104368130554109
Taxa_Cladocera_Type_Scapholebrius_mucronata_ID_34_20200702-172142.h264	0.6650909291780912	0.011383287057086562
Taxa_Cladocera_Type_Scapholebrius_mucronata_ID_34_20200702-172142.h264	0.6637833661299486	0.011360907612608736
Taxa_Cladocera_Type_Scapholebrius_mucronata_ID_34_20200702-172142.h264	0.6544425854316125	0.011201036558348752
Taxa_Cladocera_Type_Scapholebrius_mucronata_ID_34_20200702-172142.h264	0.6559698493664081	0.011227176268001985
Taxa_Cladocera_Type_Scapholebrius_mucronata_ID_34_20200702-172142.h264	0.6779191758082463	0.011602847432102678
Taxa_Cladocera_Type_Scapholebrius_mucronata_ID_34_20200702-172142.h264	0.6650924961383526	0.011383313876214112
Taxa_Cladocera_Type_Scapholebrius_mucronata_ID_34_20200702-172142.h264	0.6610253201998197	0.011313702595727684
Taxa_Cladocera_Type_Scapholebrius_mucronata_ID_34_20200702-172142.h264	0.6660569601792555	0.011399821049221874
Taxa_Cladocera_Type_Scapholebrius_mucronata_ID_34_20200702-172142.h264	0.6388366405780499	0.010933934809893546
Taxa_Cladocera_Type_Scapholebrius_mucronata_ID_34_20200702-172142.h264	0.6751884211026705	0.011556109515026477
Taxa_Cladocera_Type_Scapholebrius_mucronata_ID_34_20200702-172142.h264	0.6756521107600285	0.011564045741854335
Taxa_Cladocera_Type_Scapholebrius_mucronata_ID_34_20200702-172142.h264	0.6467041521805983	0.011068590296937164
Taxa_Cladocera_Type_Scapholebrius_mucronata_ID_34_20200702-172142.h264	0.7023014039259691	0.012020158644117547
Taxa_Cladocera_Type_Scapholebrius_mucronata_ID_34_20200702-172142.h264	0.6870760345458985	0.01175957059126634
Taxa_Cladocera_Type_Scapholebrius_mucronata_ID_34_20200702-172142.h264	0.6940019989013672	0.01187811113504263
Taxa_Cladocera_Type_Scapholebrius_mucronata_ID_34_20200702-172142.h264	0.6926806596609263	0.011855495905735085
Taxa_Cladocera_Type_Scapholebrius_mucronata_ID_34_20200702-172142.h264	0.6924767589569092	0.011852006066762484
Taxa_Cladocera_Type_Scapholebrius_mucronata_ID_34_20200702-172142.h264	0.6887282635615423	0.011787849126341782
Taxa_Cladocera_Type_Scapholebrius_mucronata_ID_34_20200702-172142.h264	0.7099353078695444	0.01215081584622874
Taxa_Cladocera_Type_Scapholebrius_mucronata_ID_34_20200702-172142.h264	0.6962067119891827	0.011915845647507166
Taxa_Cladocera_Type_Scapholebrius_mucronata_ID_34_20200702-172142.h264	0.7311270743149978	0.012513521079622078
Taxa_Cladocera_Type_Scapholebrius_mucronata_ID_34_20200702-172142.h264	0.7598898051335261	0.013005806280169967
Taxa_Cladocera_Type_Scapholebrius_mucronata_ID_34_20200702-172142.h264	0.7630697551140418	0.013060232347144178
Taxa_Cladocera_Type_Scapholebrius_mucronata_ID_34_20200702-172142.h264	0.7523351632631742	0.012876505678927404
Taxa_Cladocera_Type_Scapholebrius_mucronata_ID_34_20200702-172142.h264	0.7972534502469576	0.013645299436919082
Taxa_Cladocera_Type_Scapholebrius_mucronata_ID_34_20200702-172142.h264	0.7929281176053561	0.013571269705168594
Taxa_Cladocera_Type_Scapholebrius_mucronata_ID_34_20200702-172142.h264	0.7617776657984807	0.01303811774155092
Taxa_Cladocera_Type_Scapholebrius_mucronata_ID_34_20200702-172142.h264	0.7482472251011775	0.012806539045000922
Taxa_Cladocera_Type_Scapholebrius_mucronata_ID_34_20200702-172142.h264	0.7875839996337891	0.013479803070655237
Taxa_Cladocera_Type_Scapholebrius_mucronata_ID_34_20200702-172142.h264	0.8009235323392428	0.013708114303498579
Taxa_Cladocera_Type_Scapholebrius_mucronata_ID_34_20200702-172142.h264	0.6902607506972093	0.01181407823308685
Taxa_Cladocera_Type_Scapholebrius_mucronata_ID_34_20200702-172142.h264	0.7108809030972995	0.01216700007224224
Taxa_Cladocera_Type_Scapholebrius_mucronata_ID_34_20200702-172142.h264	0.8088526124220629	0.013843823558762229
Taxa_Cladocera_Type_Scapholebrius_mucronata_ID_34_20200702-172142.h264	0.7860959749955397	0.013454334956654431
Taxa_Cladocera_Type_Scapholebrius_mucronata_ID_34_20200702-172142.h264	0.6590800696152908	0.011280408883800169
Taxa_Cladocera_Type_Scapholebrius_mucronata_ID_34_20200702-172142.h264	0.6638748374352088	0.011362473179179535
Taxa_Cladocera_Type_Scapholebrius_mucronata_ID_34_20200702-172142.h264	0.6519293770423302	0.011158022030147575
Taxa_Cladocera_Type_Scapholebrius_mucronata_ID_34_20200702-172142.h264	0.606362760250385	0.01037813185813159
Taxa_Cladocera_Type_Scapholebrius_mucronata_ID_34_20200702-172142.h264	0.5966169203244723	0.010211328059399623
Taxa_Cladocera_Type_Scapholebrius_mucronata_ID_34_20200702-172142.h264	0.6232594886192909	0.010667325862907095
Taxa_Cladocera_Type_Scapholebrius_mucronata_ID_44_20200702-180505.h264	0.6725264820685753	0.011510549404635232
Taxa_Cladocera_Type_Scapholebrius_mucronata_ID_44_20200702-180505.h264	0.7132645761049711	0.012207797552565852
Taxa_Cladocera_Type_Scapholebrius_mucronata_ID_44_20200702-180505.h264	0.5698708673623892	0.009753559076010124
Taxa_Cladocera_Type_Scapholebrius_mucronata_ID_44_20200702-180505.h264	0.559496480501615	0.009575997454739181
Taxa_Cladocera_Type_Scapholebrius_mucronata_ID_44_20200702-180505.h264	0.5363349144275372	0.009179578343086695
Taxa_Cladocera_Type_Scapholebrius_mucronata_ID_44_20200702-180505.h264	0.5364860608027532	0.009182165271431737
Taxa_Cladocera_Type_Scapholebrius_mucronata_ID_44_20200702-180505.h264	0.550584198144766	0.009423460314400802
Taxa_Cladocera_Type_Scapholebrius_mucronata_ID_44_20200702-180505.h264	0.6055491161346436	0.010364206026150631
Taxa_Cladocera_Type_Scapholebrius_mucronata_ID_44_20200702-180505.h264	0.6385085582733154	0.010928319555062514
Taxa_Cladocera_Type_Scapholebrius_mucronata_ID_44_20200702-180505.h264	0.6758526163834792	0.01156747747271724
Taxa_Cladocera_Type_Scapholebrius_mucronata_ID_44_20200702-180505.h264	0.6465195120297945	0.011065430109740714
Taxa_Cladocera_Type_Scapholebrius_mucronata_ID_44_20200702-180505.h264	0.5950952713306134	0.010185284451620114
Taxa_Cladocera_Type_Scapholebrius_mucronata_ID_44_20200702-180505.h264	0.5652181053161621	0.009673925264065082
Taxa_Cladocera_Type_Scapholebrius_mucronata_ID_44_20200702-180505.h264	0.5736069576556866	0.009817503698337712
Taxa_Cladocera_Type_Scapholebrius_mucronata_ID_44_20200702-180505.h264	0.5704966068267823	0.009764268847612235
Taxa_Cladocera_Type_Scapholebrius_mucronata_ID_44_20200702-180505.h264	0.542744598021874	0.00928928254306669
Taxa_Cladocera_Type_Scapholebrius_mucronata_ID_44_20200702-180505.h264	0.5425574768506564	0.009286079892251619
Taxa_Cladocera_Type_Scapholebrius_mucronata_ID_44_20200702-180505.h264	0.5384187430601853	0.009215243871607019
Taxa_Cladocera_Type_Scapholebrius_mucronata_ID_44_20200702-180505.h264	0.5031111456797673	0.008610940762596019
Taxa_Cladocera_Type_Scapholebrius_mucronata_ID_44_20200702-180505.h264	0.5122448264635526	0.008767267222164652
Taxa_Cladocera_Type_Scapholebrius_mucronata_ID_44_20200702-180505.h264	0.5446521762701181	0.009321931478469329
Taxa_Cladocera_Type_Scapholebrius_mucronata_ID_44_20200702-180505.h264	0.5849497259580172	0.010011639540435295
Taxa_Cladocera_Type_Scapholebrius_mucronata_ID_44_20200702-180505.h264	0.5853387238429143	0.01001829738884988
Taxa_Cladocera_Type_Scapholebrius_mucronata_ID_44_20200702-180505.h264	0.6047784328460694	0.010351015485250033
Taxa_Cladocera_Type_Scapholebrius_mucronata_ID_44_20200702-180505.h264	0.5913841871114878	0.010121767817869694
Taxa_Cladocera_Type_Scapholebrius_mucronata_ID_44_20200702-180505.h264	0.594267002252432	0.01017110830778201
Taxa_Cladocera_Type_Scapholebrius_mucronata_ID_44_20200702-180505.h264	0.5996826780759371	0.010263799682453539
Taxa_Cladocera_Type_Scapholebrius_mucronata_ID_44_20200702-180505.h264	0.6255083377544697	0.010705815780797654
Taxa_Cladocera_Type_Scapholebrius_mucronata_ID_44_20200702-180505.h264	0.6148740966503436	0.010523806654207804
Taxa_Cladocera_Type_Scapholebrius_mucronata_ID_44_20200702-180505.h264	0.6358253999856802	0.01088239626898568
Taxa_Cladocera_Type_Scapholebrius_mucronata_ID_44_20200702-180505.h264	0.6477630908672626	0.011086714439843532
Taxa_Cladocera_Type_Scapholebrius_mucronata_ID_44_20200702-180505.h264	0.6362279781928429	0.010889286549839042
Taxa_Cladocera_Type_Scapholebrius_mucronata_ID_44_20200702-180505.h264	0.6525372270437387	0.011168425616710144
Taxa_Cladocera_Type_Scapholebrius_mucronata_ID_44_20200702-180505.h264	0.6565820737985464	0.011237654724628968
Taxa_Cladocera_Type_Scapholebrius_mucronata_ID_44_20200702-180505.h264	0.6377929144639235	0.010916071036017152
Taxa_Cladocera_Type_Scapholebrius_mucronata_ID_44_20200702-180505.h264	0.674026454778818	0.011536222014483614
Taxa_Cladocera_Type_Scapholebrius_mucronata_ID_44_20200702-180505.h264	0.6898262456747202	0.011806641512509633
Taxa_Cladocera_Type_Scapholebrius_mucronata_ID_44_20200702-180505.h264	0.6762912999666654	0.011574985710967926
Taxa_Cladocera_Type_Scapholebrius_mucronata_ID_44_20200702-180505.h264	0.7107399419637827	0.01216458746822628
Taxa_Cladocera_Type_Scapholebrius_mucronata_ID_44_20200702-180505.h264	0.6981433442922739	0.011948991854233149
Taxa_Cladocera_Type_Scapholebrius_mucronata_ID_44_20200702-180505.h264	0.5593395233154297	0.00957331107212947
Taxa_Cladocera_Type_Scapholebrius_mucronata_ID_44_20200702-180505.h264	0.501983946286715	0.0085916483114457
Taxa_Cladocera_Type_Scapholebrius_mucronata_ID_44_20200702-180505.h264	0.5036315397115855	0.008619847506602137
Taxa_Cladocera_Type_Scapholebrius_mucronata_ID_44_20200702-180505.h264	0.6296825240208552	0.010777258584203099
Taxa_Cladocera_Type_Scapholebrius_mucronata_ID_44_20200702-180505.h264	0.5712462014418382	0.00977709844775454
Taxa_Cladocera_Type_Scapholebrius_mucronata_ID_44_20200702-180505.h264	0.5653157791724572	0.009675596989682442
Taxa_Cladocera_Type_Scapholebrius_mucronata_ID_44_20200702-180505.h264	0.567069338285006	0.009705609828339528
Taxa_Cladocera_Type_Scapholebrius_mucronata_ID_44_20200702-180505.h264	0.5707731100229116	0.009769001306161372
Taxa_Cladocera_Type_Scapholebrius_mucronata_ID_44_20200702-180505.h264	0.5780899656735934	0.009894232104798041
Taxa_Cladocera_Type_Scapholebrius_mucronata_ID_44_20200702-180505.h264	0.5663618557269756	0.00969350099225016
Taxa_Cladocera_Type_Scapholebrius_mucronata_ID_44_20200702-180505.h264	0.5650177955627441	0.00967049688559312
Taxa_Cladocera_Type_Scapholebrius_mucronata_ID_44_20200702-180505.h264	0.5535024004716139	0.009473406469610316
Taxa_Cladocera_Type_Scapholebrius_mucronata_ID_44_20200702-180505.h264	0.555191518343412	0.00950231637164686
Taxa_Cladocera_Type_Scapholebrius_mucronata_ID_44_20200702-180505.h264	0.5427460344021137	0.009289307127266945
Taxa_Cladocera_Type_Scapholebrius_mucronata_ID_44_20200702-180505.h264	0.5249804592132569	0.008985242474996127
Taxa_Cladocera_Type_Scapholebrius_mucronata_ID_44_20200702-180505.h264	0.5352651375990648	0.009161268701214764
Taxa_Cladocera_Type_Scapholebrius_mucronata_ID_44_20200702-180505.h264	0.5106369293653048	0.008739747444906179
Taxa_Cladocera_Type_Scapholebrius_mucronata_ID_44_20200702-180505.h264	0.5153318361135629	0.008820102579635981
Taxa_Cladocera_Type_Scapholebrius_mucronata_ID_44_20200702-180505.h264	0.4952594016148494	0.008476555143023383
Taxa_Cladocera_Type_Scapholebrius_mucronata_ID_44_20200702-180505.h264	0.5071310842954195	0.008679743558133142
Taxa_Cladocera_Type_Scapholebrius_mucronata_ID_44_20200702-180505.h264	0.5094763994216919	0.008719884528563572
Taxa_Cladocera_Type_Scapholebrius_mucronata_ID_44_20200702-180505.h264	0.4624690606043889	0.007915335844959733
Taxa_Cladocera_Type_Scapholebrius_mucronata_ID_44_20200702-180505.h264	0.4727684292426476	0.00809161350049916
Taxa_Cladocera_Type_Scapholebrius_mucronata_ID_44_20200702-180505.h264	0.4837022862067589	0.008278750667769529
Taxa_Cladocera_Type_Scapholebrius_mucronata_ID_44_20200702-180505.h264	0.5181926811658419	0.008869067043030756
Taxa_Cladocera_Type_Scapholebrius_mucronata_ID_44_20200702-180505.h264	0.5807835050729605	0.009940333067594901
Taxa_Cladocera_Type_Scapholebrius_mucronata_ID_44_20200702-180505.h264	0.4860998659867507	0.008319786167850157
Taxa_Cladocera_Type_Scapholebrius_mucronata_ID_44_20200702-180505.h264	0.47329042287973255	0.008100547622364654
Taxa_Cladocera_Type_Scapholebrius_mucronata_ID_44_20200702-180505.h264	0.5423456760553214	0.009282454840177616
Taxa_Cladocera_Type_Scapholebrius_mucronata_ID_44_20200702-180505.h264	0.6112228833712064	0.010461314734622572
Taxa_Cladocera_Type_Scapholebrius_mucronata_ID_44_20200702-180505.h264	0.5786924618941087	0.009904544059341476
Taxa_Cladocera_Type_Scapholebrius_mucronata_ID_44_20200702-180505.h264	0.5615729640080379	0.00961153726859911
Taxa_Cladocera_Type_Scapholebrius_mucronata_ID_44_20200702-180505.h264	0.554250166966365	0.009486204780770478
Taxa_Cladocera_Type_Scapholebrius_mucronata_ID_44_20200702-180505.h264	0.5568528226705698	0.009530750234169367
Taxa_Cladocera_Type_Scapholebrius_mucronata_ID_44_20200702-180505.h264	0.5441128154901358	0.009312700111273478
Taxa_Cladocera_Type_Scapholebrius_mucronata_ID_44_20200702-180505.h264	0.5451918635001549	0.00933116843298342
Taxa_Cladocera_Type_Scapholebrius_mucronata_ID_44_20200702-180505.h264	0.5806292247772217	0.009937692500994756
Taxa_Cladocera_Type_Scapholebrius_mucronata_ID_44_20200702-180505.h264	0.5513491359123817	0.009436552518500379
Taxa_Cladocera_Type_Scapholebrius_mucronata_ID_44_20200702-180505.h264	0.5485891312819261	0.009389313977709889
Taxa_Cladocera_Type_Scapholebrius_mucronata_ID_44_20200702-180505.h264	0.5290088202403141	0.009054189423343838
Taxa_Cladocera_Type_Scapholebrius_mucronata_ID_44_20200702-180505.h264	0.5335558124688956	0.009132012944179174
Taxa_Cladocera_Type_Scapholebrius_mucronata_ID_44_20200702-180505.h264	0.5294409421774058	0.009061585356497906
Taxa_Cladocera_Type_Scapholebrius_mucronata_ID_44_20200702-180505.h264	0.5290309535540068	0.0090545682435205
Taxa_Cladocera_Type_Scapholebrius_mucronata_ID_44_20200702-180505.h264	0.5425667153871977	0.009286238013357807
Taxa_Cladocera_Type_Scapholebrius_mucronata_ID_44_20200702-180505.h264	0.5359122268970196	0.009172343883429758
Taxa_Cladocera_Type_Scapholebrius_mucronata_ID_44_20200702-180505.h264	0.5326102825311514	0.009115829835629322
Taxa_Cladocera_Type_Scapholebrius_mucronata_ID_44_20200702-180505.h264	0.5319691346241878	0.009104856342606292
Taxa_Cladocera_Type_Scapholebrius_mucronata_ID_44_20200702-180505.h264	0.5338591825045073	0.00913720523901945
Taxa_Cladocera_Type_Scapholebrius_mucronata_ID_44_20200702-180505.h264	0.5387392190786509	0.009220728941923063
Taxa_Cladocera_Type_Scapholebrius_mucronata_ID_44_20200702-180505.h264	0.5377990429217999	0.009204637465392344
Taxa_Cladocera_Type_Scapholebrius_mucronata_ID_44_20200702-180505.h264	0.5553555921407847	0.0095051245577942
Taxa_Cladocera_Type_Scapholebrius_mucronata_ID_44_20200702-180505.h264	0.5560882766430195	0.00951766473485168
Taxa_Cladocera_Type_Scapholebrius_mucronata_ID_44_20200702-180505.h264	0.560014883188101	0.009584870116104037
Taxa_Cladocera_Type_Scapholebrius_mucronata_ID_44_20200702-180505.h264	0.6455329146751991	0.011048544116556293
Taxa_Cladocera_Type_Scapholebrius_mucronata_ID_44_20200702-180505.h264	0.6038171680157002	0.010334563067961022
Taxa_Cladocera_Type_Scapholebrius_mucronata_ID_44_20200702-180505.h264	0.5493541343395527	0.009402407299273115
Taxa_Cladocera_Type_Scapholebrius_mucronata_ID_44_20200702-180505.h264	0.5558813073084905	0.009514122375087626
Taxa_Cladocera_Type_Scapholebrius_mucronata_ID_44_20200702-180505.h264	0.5184199883387639	0.008872957492721151
Taxa_Cladocera_Type_Scapholebrius_mucronata_ID_44_20200702-180505.h264	0.492654656630296	0.008431973930787758
Taxa_Cladocera_Type_Scapholebrius_mucronata_ID_44_20200702-180505.h264	0.4578969643666194	0.007837082659351756
Taxa_Cladocera_Type_Scapholebrius_mucronata_ID_44_20200702-180505.h264	0.5163067139112032	0.008836787988095594
Taxa_Cladocera_Type_Scapholebrius_mucronata_ID_44_20200702-180505.h264	0.49381672088916484	0.008451863107526091
Taxa_Cladocera_Type_Scapholebrius_mucronata_ID_44_20200702-180505.h264	0.5028743388102604	0.008606887721944843
Taxa_Cladocera_Type_Scapholebrius_mucronata_ID_44_20200702-180505.h264	0.5070965458796575	0.008679152419863369
Taxa_Cladocera_Type_Scapholebrius_mucronata_ID_44_20200702-180505.h264	0.5516632461547851	0.009441928636110746
Taxa_Cladocera_Type_Scapholebrius_mucronata_ID_44_20200702-180505.h264	0.5950449980222262	0.010184424004611179
Taxa_Cladocera_Type_Scapholebrius_mucronata_ID_44_20200702-180505.h264	0.6121654752584604	0.010477447557308265
Taxa_Cladocera_Type_Scapholebrius_mucronata_ID_44_20200702-180505.h264	0.6331595435509315	0.010836769110775558
Taxa_Cladocera_Type_Scapholebrius_mucronata_ID_44_20200702-180505.h264	0.6557217473250169	0.011222929906139711
Taxa_Cladocera_Type_Scapholebrius_mucronata_ID_44_20200702-180505.h264	0.65975967333867	0.011292040562911852
Taxa_Cladocera_Type_Scapholebrius_mucronata_ID_44_20200702-180505.h264	0.6682827619405893	0.011437916502444702
Taxa_Cladocera_Type_Scapholebrius_mucronata_ID_44_20200702-180505.h264	0.6472683231647198	0.011078246300319243
Taxa_Cladocera_Type_Scapholebrius_mucronata_ID_44_20200702-180505.h264	0.6529907967494084	0.011176188636672567
Taxa_Cladocera_Type_Scapholebrius_mucronata_ID_44_20200702-180505.h264	0.590114949299739	0.010100044324553225
Taxa_Cladocera_Type_Scapholebrius_mucronata_ID_44_20200702-180505.h264	0.5941915922898513	0.010169817637268609
Taxa_Cladocera_Type_Scapholebrius_mucronata_ID_44_20200702-180505.h264	0.5226716738480788	0.008945726725476734
Taxa_Cladocera_Type_Scapholebrius_mucronata_ID_44_20200702-180505.h264	0.511483251131498	0.008754232567442946
Taxa_Cladocera_Type_Scapholebrius_mucronata_ID_44_20200702-180505.h264	0.5243607917198768	0.008974636627513277
Taxa_Cladocera_Type_Scapholebrius_mucronata_ID_44_20200702-180505.h264	0.5114438486099243	0.008753558178131397
Taxa_Cladocera_Type_Scapholebrius_mucronata_ID_44_20200702-180505.h264	0.5259998974433312	0.009002690552395477
Taxa_Cladocera_Type_Scapholebrius_mucronata_ID_44_20200702-180505.h264	0.43170711700732894	0.007388833348779284
Taxa_Cladocera_Type_Scapholebrius_mucronata_ID_44_20200702-180505.h264	0.4548820022436289	0.0077854804230159565
Taxa_Cladocera_Type_Scapholebrius_mucronata_ID_44_20200702-180505.h264	0.4738543979938214	0.008110200273355789
Taxa_Cladocera_Type_Scapholebrius_mucronata_ID_44_20200702-180505.h264	0.5033846128903903	0.008615621259085526
Taxa_Cladocera_Type_Scapholebrius_mucronata_ID_44_20200702-180505.h264	0.5088624774492704	0.008709377017881744
Taxa_Cladocera_Type_Scapholebrius_mucronata_ID_44_20200702-180505.h264	0.5628090344942533	0.009632693090382413
Taxa_Cladocera_Type_Scapholebrius_mucronata_ID_44_20200702-180505.h264	0.5799208934490497	0.009925569137877966
Taxa_Cladocera_Type_Scapholebrius_mucronata_ID_44_20200702-180505.h264	0.6517046488248385	0.011154175720271274
Taxa_Cladocera_Type_Scapholebrius_mucronata_ID_44_20200702-180505.h264	0.6168683800330529	0.010557939581334944
Taxa_Cladocera_Type_Scapholebrius_mucronata_ID_44_20200702-180505.h264	0.5946383065443772	0.010177463323547995
Taxa_Cladocera_Type_Scapholebrius_mucronata_ID_44_20200702-180505.h264	0.5915340929764967	0.010124333514405425
Taxa_Cladocera_Type_Scapholebrius_mucronata_ID_44_20200702-180505.h264	0.6034302594111516	0.010327940978383172
Taxa_Cladocera_Type_Scapholebrius_mucronata_ID_44_20200702-180505.h264	0.5954482291294978	0.01019132546010102
Taxa_Cladocera_Type_Scapholebrius_mucronata_ID_44_20200702-180505.h264	0.547164046214177	0.009364923098665722
Taxa_Cladocera_Type_Scapholebrius_mucronata_ID_44_20200702-180505.h264	0.5708861923217774	0.009770936753199651
Taxa_Cladocera_Type_Scapholebrius_mucronata_ID_44_20200702-180505.h264	0.5550198056147648	0.009499377442252706
Taxa_Cladocera_Type_Scapholebrius_mucronata_ID_44_20200702-180505.h264	0.5654835745004507	0.009678468871257714
Taxa_Cladocera_Type_Scapholebrius_mucronata_ID_44_20200702-180505.h264	0.5306369245969332	0.009082055055601357
Taxa_Cladocera_Type_Scapholebrius_mucronata_ID_44_20200702-180505.h264	0.5565821302854098	0.009526117229884898
Taxa_Cladocera_Type_Scapholebrius_mucronata_ID_44_20200702-180505.h264	0.5790119259174054	0.009910011808970977
Taxa_Cladocera_Type_Scapholebrius_mucronata_ID_44_20200702-180505.h264	0.5684948803828312	0.009730008529629228
Taxa_Cladocera_Type_Scapholebrius_mucronata_ID_44_20200702-180505.h264	0.5809953711583065	0.009943959237132554
Taxa_Cladocera_Type_Scapholebrius_mucronata_ID_44_20200702-180505.h264	0.5566850926325871	0.009527879470057742
Taxa_Cladocera_Type_Scapholebrius_mucronata_ID_44_20200702-180505.h264	0.5716478655888484	0.009783973084116828
Taxa_Cladocera_Type_Scapholebrius_mucronata_ID_44_20200702-180505.h264	0.5635705771813025	0.009645727186372294
Taxa_Cladocera_Type_Scapholebrius_mucronata_ID_44_20200702-180505.h264	0.5887665799947885	0.01007696646529542
Taxa_Cladocera_Type_Scapholebrius_mucronata_ID_44_20200702-180505.h264	0.5905363310300387	0.010107256434937201
Taxa_Cladocera_Type_Scapholebrius_mucronata_ID_44_20200702-180505.h264	0.6032652062636156	0.010325116030281113
Taxa_Cladocera_Type_Scapholebrius_mucronata_ID_44_20200702-180505.h264	0.6031950195019062	0.010323914756859549
Taxa_Cladocera_Type_Scapholebrius_mucronata_ID_44_20200702-180505.h264	0.6137065153855544	0.01050382305179122
Taxa_Cladocera_Type_Scapholebrius_mucronata_ID_44_20200702-180505.h264	0.6021114011911246	0.010305368212694248
Taxa_Cladocera_Type_Scapholebrius_mucronata_ID_44_20200702-180505.h264	0.6376367407578688	0.010913398062971216
Taxa_Cladocera_Type_Scapholebrius_mucronata_ID_44_20200702-180505.h264	0.5760839953789344	0.009859899151677915
Taxa_Cladocera_Type_Scapholebrius_mucronata_ID_44_20200702-180505.h264	0.5363225093254677	0.009179366024993581
Taxa_Cladocera_Type_Scapholebrius_mucronata_ID_44_20200702-180505.h264	0.5613928941579965	0.009608455303858017
Taxa_Cladocera_Type_Scapholebrius_mucronata_ID_44_20200702-180505.h264	0.4913945267750667	0.00841040632365018
Taxa_Cladocera_Type_Scapholebrius_mucronata_ID_44_20200702-180505.h264	0.4826004193379329	0.008259891792514622
Taxa_Cladocera_Type_Scapholebrius_mucronata_ID_44_20200702-180505.h264	0.597356329697829	0.010223983335212843
Taxa_Cladocera_Type_Scapholebrius_mucronata_ID_44_20200702-180505.h264	0.6350395041245681	0.010868945359055108
Taxa_Cladocera_Type_Scapholebrius_mucronata_ID_44_20200702-180505.h264	0.5871927642822266	0.010050030004061185
Taxa_Cladocera_Type_Scapholebrius_mucronata_ID_44_20200702-180505.h264	0.6001256055098314	0.010271380555841345
Taxa_Cladocera_Type_Scapholebrius_mucronata_ID_44_20200702-180505.h264	0.6272869029411903	0.01073625660803191
Taxa_Cladocera_Type_Scapholebrius_mucronata_ID_44_20200702-180505.h264	0.5777961606245775	0.009889203518382192
Taxa_Cladocera_Type_Scapholebrius_mucronata_ID_44_20200702-180505.h264	0.5840228689633883	0.00999577602648876
Taxa_Cladocera_Type_Scapholebrius_mucronata_ID_44_20200702-180505.h264	0.5919196304908165	0.010130932137246668
Taxa_Cladocera_Type_Scapholebrius_mucronata_ID_44_20200702-180505.h264	0.5968742282573993	0.010215731983636258
Taxa_Cladocera_Type_Scapholebrius_mucronata_ID_44_20200702-180505.h264	0.6011662629934458	0.010289191808926283
Taxa_Cladocera_Type_Scapholebrius_mucronata_ID_44_20200702-180505.h264	0.6295728368025559	0.010775381245274515
Taxa_Cladocera_Type_Scapholebrius_mucronata_ID_44_20200702-180505.h264	0.622563823553232	0.01065541928773801
Taxa_Cladocera_Type_Scapholebrius_mucronata_ID_44_20200702-180505.h264	0.6034841889601488	0.010328864003356393
Taxa_Cladocera_Type_Scapholebrius_mucronata_ID_44_20200702-180505.h264	0.6015154339716985	0.010295168004515609
Taxa_Cladocera_Type_Scapholebrius_mucronata_ID_44_20200702-180505.h264	0.6183617584521954	0.010583499327354884
Taxa_Cladocera_Type_Scapholebrius_mucronata_ID_44_20200702-180505.h264	0.6073680958381066	0.010395338563382978
Taxa_Cladocera_Type_Scapholebrius_mucronata_ID_44_20200702-180505.h264	0.6153050760122446	0.010531183031748033
Taxa_Cladocera_Type_Scapholebrius_mucronata_ID_44_20200702-180505.h264	0.6312404089707595	0.01080392238430723
Taxa_Cladocera_Type_Scapholebrius_mucronata_ID_44_20200702-180505.h264	0.593888254899245	0.010164625901160155
Taxa_Cladocera_Type_Scapholebrius_mucronata_ID_44_20200702-180505.h264	0.6152946296105019	0.010531004237564359
Taxa_Cladocera_Type_Scapholebrius_mucronata_ID_44_20200702-180505.h264	0.6313085717421312	0.010805089016355707
Taxa_Cladocera_Type_Scapholebrius_mucronata_ID_44_20200702-180505.h264	0.627510978258573	0.01074009174327173
Taxa_Cladocera_Type_Scapholebrius_mucronata_ID_44_20200702-180505.h264	0.6364011273017296	0.010892250063433449
Taxa_Cladocera_Type_Scapholebrius_mucronata_ID_44_20200702-180505.h264	0.6464498475881724	0.011064237776028335
Taxa_Cladocera_Type_Scapholebrius_mucronata_ID_44_20200702-180505.h264	0.6661247965005728	0.01140098209395211
Taxa_Cladocera_Type_Scapholebrius_mucronata_ID_44_20200702-180505.h264	0.6879165128561167	0.011773955700806612
Taxa_Cladocera_Type_Scapholebrius_mucronata_ID_44_20200702-180505.h264	0.6590427237290603	0.011279769694593532
Taxa_Cladocera_Type_Scapholebrius_mucronata_ID_44_20200702-180505.h264	0.6634471878638635	0.011355153792285355
Taxa_Cladocera_Type_Scapholebrius_mucronata_ID_44_20200702-180505.h264	0.7366320668734037	0.012607741144564024
Taxa_Cladocera_Type_Scapholebrius_mucronata_ID_44_20200702-180505.h264	0.7385324632204496	0.012640267158965388
Taxa_Cladocera_Type_Scapholebrius_mucronata_ID_44_20200702-180505.h264	0.7021629891028771	0.012017789621183859
Taxa_Cladocera_Type_Scapholebrius_mucronata_ID_44_20200702-180505.h264	0.6561939899738019	0.011231012520705455
Taxa_Cladocera_Type_Scapholebrius_mucronata_ID_44_20200702-180505.h264	0.5932021221747765	0.010152882475683675
Taxa_Cladocera_Type_Scapholebrius_mucronata_ID_44_20200702-180505.h264	0.6777607169518104	0.011600135347829063
Taxa_Cladocera_Type_Scapholebrius_mucronata_ID_44_20200702-180505.h264	0.6879013655735896	0.011773696449240284
Taxa_Cladocera_Type_Scapholebrius_mucronata_ID_44_20200702-180505.h264	0.7834051777766301	0.013408280927330785
Taxa_Cladocera_Type_Scapholebrius_mucronata_ID_44_20200702-180505.h264	0.6889812623537503	0.011792179297977651
Taxa_Cladocera_Type_Scapholebrius_mucronata_ID_44_20200702-180505.h264	0.6461869247143085	0.011059737749917973
Taxa_Cladocera_Type_Scapholebrius_mucronata_ID_44_20200702-180505.h264	0.485738551066472	0.00831360212402231
Taxa_Cladocera_Type_Scapholebrius_mucronata_ID_44_20200702-180505.h264	0.4507250525401189	0.007714332630013573
Taxa_Cladocera_Type_Scapholebrius_mucronata_ID_44_20200702-180505.h264	0.6568689581064078	0.011242564859898134
Taxa_Cladocera_Type_Scapholebrius_mucronata_ID_44_20200702-180505.h264	0.6048052670405462	0.010351474762809348
Taxa_Cladocera_Type_Scapholebrius_mucronata_ID_44_20200702-180505.h264	0.6048092497312105	0.010351542928091872
Taxa_Cladocera_Type_Scapholebrius_mucronata_ID_44_20200702-180505.h264	0.624328873707698	0.010685628799997139
Taxa_Cladocera_Type_Scapholebrius_mucronata_ID_44_20200702-180505.h264	0.5098149281281691	0.00872567857757828
Taxa_Cladocera_Type_Scapholebrius_mucronata_ID_44_20200702-180505.h264	0.5868964129227858	0.010044957836563066
Taxa_Cladocera_Type_Scapholebrius_mucronata_ID_44_20200702-180505.h264	0.45138317584991455	0.007725596663585076
Taxa_Cladocera_Type_Scapholebrius_mucronata_ID_44_20200702-180505.h264	0.6137569845639742	0.010504686851191098
Taxa_Cladocera_Type_Scapholebrius_mucronata_ID_44_20200702-180505.h264	0.579349605853741	0.00991579133095826
Taxa_Cladocera_Type_Scapholebrius_mucronata_ID_44_20200702-180505.h264	0.6576759426410381	0.011256376710587
Taxa_Cladocera_Type_Scapholebrius_mucronata_ID_44_20200702-180505.h264	0.6051902169447679	0.01035806332847776
Taxa_Cladocera_Type_Scapholebrius_mucronata_ID_40_20200702-174558.h264	0.43306214589339037	0.007412025189329182
Taxa_Cladocera_Type_Scapholebrius_mucronata_ID_40_20200702-174558.h264	0.6568816896585318	0.011242782765309486
Taxa_Cladocera_Type_Scapholebrius_mucronata_ID_40_20200702-174558.h264	0.6899397197136512	0.011808583664329799
Taxa_Cladocera_Type_Scapholebrius_mucronata_ID_40_20200702-174558.h264	0.7424135626279391	0.012706693668055113
Taxa_Cladocera_Type_Scapholebrius_mucronata_ID_40_20200702-174558.h264	0.735865953885592	0.012594628826118786
Taxa_Cladocera_Type_Scapholebrius_mucronata_ID_40_20200702-174558.h264	0.7331241651681754	0.012547702057686079
Taxa_Cladocera_Type_Scapholebrius_mucronata_ID_40_20200702-174558.h264	0.7297004875769982	0.012489104498914008
Taxa_Cladocera_Type_Scapholebrius_mucronata_ID_40_20200702-174558.h264	0.7332443640782284	0.012549759308261986
Taxa_Cladocera_Type_Scapholebrius_mucronata_ID_40_20200702-174558.h264	0.7280180292863112	0.012460308578169557
Taxa_Cladocera_Type_Scapholebrius_mucronata_ID_40_20200702-174558.h264	0.7517571507967435	0.012866612773251957
Taxa_Cladocera_Type_Scapholebrius_mucronata_ID_40_20200702-174558.h264	0.7985290864797739	0.013667132441673054
Taxa_Cladocera_Type_Scapholebrius_mucronata_ID_40_20200702-174558.h264	0.7495689560816838	0.012829160979090358
Taxa_Cladocera_Type_Scapholebrius_mucronata_ID_40_20200702-174558.h264	0.7226908214275654	0.012369131366741023
Taxa_Cladocera_Type_Scapholebrius_mucronata_ID_40_20200702-174558.h264	0.746044340133667	0.012768835821518533
Taxa_Cladocera_Type_Scapholebrius_mucronata_ID_40_20200702-174558.h264	0.7530410135709322	0.012888586578425572
Taxa_Cladocera_Type_Scapholebrius_mucronata_ID_40_20200702-174558.h264	0.7397268133897048	0.01266070892147764
Taxa_Cladocera_Type_Scapholebrius_mucronata_ID_40_20200702-174558.h264	0.7478610999767596	0.012799930364986847
Taxa_Cladocera_Type_Scapholebrius_mucronata_ID_40_20200702-174558.h264	0.7521204897073599	0.012872831458452891
Taxa_Cladocera_Type_Scapholebrius_mucronata_ID_40_20200702-174558.h264	0.7372655758490929	0.012618583894340245
Taxa_Cladocera_Type_Scapholebrius_mucronata_ID_40_20200702-174558.h264	0.7315540709862343	0.01252082929187978
Taxa_Cladocera_Type_Scapholebrius_mucronata_ID_40_20200702-174558.h264	0.7347302994361291	0.012575191663426057
Taxa_Cladocera_Type_Scapholebrius_mucronata_ID_40_20200702-174558.h264	0.7643432367764986	0.013082028475597765
Taxa_Cladocera_Type_Scapholebrius_mucronata_ID_40_20200702-174558.h264	0.7390864489628719	0.012649748838018384
Taxa_Cladocera_Type_Scapholebrius_mucronata_ID_40_20200702-174558.h264	0.7469709359682524	0.012784694865610473
Taxa_Cladocera_Type_Scapholebrius_mucronata_ID_40_20200702-174558.h264	0.7550414342146653	0.012922824547135617
Taxa_Cladocera_Type_Scapholebrius_mucronata_ID_40_20200702-174558.h264	0.749698752623338	0.012831382496822516
Taxa_Cladocera_Type_Scapholebrius_mucronata_ID_40_20200702-174558.h264	0.7800343850942758	0.013350588514113568
Taxa_Cladocera_Type_Scapholebrius_mucronata_ID_40_20200702-174558.h264	0.7977701553931603	0.01365414304422909
Taxa_Cladocera_Type_Scapholebrius_mucronata_ID_40_20200702-174558.h264	0.8156728069598859	0.013960553811428815
Taxa_Cladocera_Type_Scapholebrius_mucronata_ID_40_20200702-174558.h264	0.7972553436572736	0.013645331843364875
Taxa_Cladocera_Type_Scapholebrius_mucronata_ID_40_20200702-174558.h264	0.785737728705773	0.013448203433618038
Taxa_Cladocera_Type_Scapholebrius_mucronata_ID_40_20200702-174558.h264	0.7489041731907772	0.012817782964226764
Taxa_Cladocera_Type_Scapholebrius_mucronata_ID_40_20200702-174558.h264	0.7896358035160945	0.013514920483256233
Taxa_Cladocera_Type_Scapholebrius_mucronata_ID_40_20200702-174558.h264	0.778596437894381	0.013325977494730752
Taxa_Cladocera_Type_Scapholebrius_mucronata_ID_40_20200702-174558.h264	0.7793770452646109	0.013339337890105841
Taxa_Cladocera_Type_Scapholebrius_mucronata_ID_40_20200702-174558.h264	0.7643854141235352	0.013082750357114353
Taxa_Cladocera_Type_Scapholebrius_mucronata_ID_40_20200702-174558.h264	0.7930348667731651	0.01357309675823302
Taxa_Cladocera_Type_Scapholebrius_mucronata_ID_40_20200702-174558.h264	0.7943840195582463	0.0135961880270546
Taxa_Cladocera_Type_Scapholebrius_mucronata_ID_40_20200702-174558.h264	0.798329364336454	0.013663714120373923
Taxa_Cladocera_Type_Scapholebrius_mucronata_ID_40_20200702-174558.h264	0.8101427430372972	0.013865904640446047
Taxa_Cladocera_Type_Scapholebrius_mucronata_ID_40_20200702-174558.h264	0.7911507276388315	0.013540848992280002
Taxa_Cladocera_Type_Scapholebrius_mucronata_ID_40_20200702-174558.h264	0.7304223992274358	0.012501460294469574
Taxa_Cladocera_Type_Scapholebrius_mucronata_ID_40_20200702-174558.h264	0.7545387011307937	0.012914220077046276
Taxa_Cladocera_Type_Scapholebrius_mucronata_ID_40_20200702-174558.h264	0.7466113838782678	0.012778540993301122
Taxa_Cladocera_Type_Scapholebrius_mucronata_ID_40_20200702-174558.h264	0.756054669893705	0.012940166465488411
Taxa_Cladocera_Type_Scapholebrius_mucronata_ID_40_20200702-174558.h264	0.7593992812816913	0.012997410775782793
Taxa_Cladocera_Type_Scapholebrius_mucronata_ID_40_20200702-174558.h264	0.7522778386336106	0.01287552454584449
Taxa_Cladocera_Type_Scapholebrius_mucronata_ID_40_20200702-174558.h264	0.746326523560744	0.012773665499405042
Taxa_Cladocera_Type_Scapholebrius_mucronata_ID_40_20200702-174558.h264	0.7330185912205622	0.012545895118967315
Taxa_Cladocera_Type_Scapholebrius_mucronata_ID_40_20200702-174558.h264	0.7260220483633189	0.012426146596987573
Taxa_Cladocera_Type_Scapholebrius_mucronata_ID_40_20200702-174558.h264	0.7252452278137207	0.012412851014504065
Taxa_Cladocera_Type_Scapholebrius_mucronata_ID_40_20200702-174558.h264	0.727964165027325	0.012459386670659985
Taxa_Cladocera_Type_Scapholebrius_mucronata_ID_40_20200702-174558.h264	0.7329975678370549	0.012545535295672672
Taxa_Cladocera_Type_Scapholebrius_mucronata_ID_40_20200702-174558.h264	0.7217814621558556	0.012353567333052144
Taxa_Cladocera_Type_Scapholebrius_mucronata_ID_40_20200702-174558.h264	0.7127429742079515	0.012198870135482247
Taxa_Cladocera_Type_Scapholebrius_mucronata_ID_40_20200702-174558.h264	0.7192997888418344	0.012311092539792935
Taxa_Cladocera_Type_Scapholebrius_mucronata_ID_40_20200702-174558.h264	0.7472934033320501	0.01279021401856778
Taxa_Cladocera_Type_Scapholebrius_mucronata_ID_40_20200702-174558.h264	0.7402533120375413	0.012669720148334842
Taxa_Cladocera_Type_Scapholebrius_mucronata_ID_40_20200702-174558.h264	0.7485446211007926	0.012811629091917411
Taxa_Cladocera_Type_Scapholebrius_mucronata_ID_40_20200702-174558.h264	0.7274266976576585	0.012450187709909926
Taxa_Cladocera_Type_Scapholebrius_mucronata_ID_40_20200702-174558.h264	0.7149986787942739	0.012237477387055842
Taxa_Cladocera_Type_Scapholebrius_mucronata_ID_40_20200702-174558.h264	0.7188645003392147	0.012303642409651944
Taxa_Cladocera_Type_Scapholebrius_mucronata_ID_40_20200702-174558.h264	0.7340239268082839	0.012563101824218706
Taxa_Cladocera_Type_Scapholebrius_mucronata_ID_40_20200702-174558.h264	0.7769016397916354	0.013296970373356837
Taxa_Cladocera_Type_Scapholebrius_mucronata_ID_40_20200702-174558.h264	0.7290048225109393	0.012477197923744923
Taxa_Cladocera_Type_Scapholebrius_mucronata_ID_40_20200702-174558.h264	0.7399358720045823	0.012664287040078428
Taxa_Cladocera_Type_Scapholebrius_mucronata_ID_40_20200702-174558.h264	0.7480958828559289	0.012803948764264937
Taxa_Cladocera_Type_Scapholebrius_mucronata_ID_40_20200702-174558.h264	0.7422818073859582	0.012704438626413515
Taxa_Cladocera_Type_Scapholebrius_mucronata_ID_40_20200702-174558.h264	0.7425686264038086	0.012709347644219032
Taxa_Cladocera_Type_Scapholebrius_mucronata_ID_40_20200702-174558.h264	0.7444671293405386	0.012741841252174603
Taxa_Cladocera_Type_Scapholebrius_mucronata_ID_40_20200702-174558.h264	0.7231897024007944	0.012377669906475135
Taxa_Cladocera_Type_Scapholebrius_mucronata_ID_40_20200702-174558.h264	0.7572657995957595	0.012960895416158191
Taxa_Cladocera_Type_Scapholebrius_mucronata_ID_40_20200702-174558.h264	0.7497248033376841	0.012831828364818054
Taxa_Cladocera_Type_Scapholebrius_mucronata_ID_40_20200702-174558.h264	0.7514881559518668	0.012862008823022335
Taxa_Cladocera_Type_Scapholebrius_mucronata_ID_40_20200702-174558.h264	0.7528429236778846	0.01288519619371764
Taxa_Cladocera_Type_Scapholebrius_mucronata_ID_40_20200702-174558.h264	0.74511030123784	0.012752849386570722
Taxa_Cladocera_Type_Scapholebrius_mucronata_ID_40_20200702-174558.h264	0.7484169791294978	0.012809444450485635
Taxa_Cladocera_Type_Scapholebrius_mucronata_ID_40_20200702-174558.h264	0.7193956345778245	0.01231273297642815
Taxa_Cladocera_Type_Scapholebrius_mucronata_ID_40_20200702-174558.h264	0.7175155434241661	0.012280554493221305
Taxa_Cladocera_Type_Scapholebrius_mucronata_ID_40_20200702-174558.h264	0.7120935344696045	0.012187754724575924
Taxa_Cladocera_Type_Scapholebrius_mucronata_ID_40_20200702-174558.h264	0.7059680909376879	0.01208291540258735
Taxa_Cladocera_Type_Scapholebrius_mucronata_ID_40_20200702-174558.h264	0.7108296504387489	0.012166122863278587
Taxa_Cladocera_Type_Scapholebrius_mucronata_ID_40_20200702-174558.h264	0.7407350870279166	0.012677965912593188
Taxa_Cladocera_Type_Scapholebrius_mucronata_ID_40_20200702-174558.h264	0.7265261525374193	0.012434774533813522
Taxa_Cladocera_Type_Scapholebrius_mucronata_ID_40_20200702-174558.h264	0.6972353561107929	0.011933451287280879
Taxa_Cladocera_Type_Scapholebrius_mucronata_ID_40_20200702-174558.h264	0.6820365597651555	0.011673318042134393
Taxa_Cladocera_Type_Scapholebrius_mucronata_ID_40_20200702-174558.h264	0.6842829278799204	0.01171176549640633
Taxa_Cladocera_Type_Scapholebrius_mucronata_ID_40_20200702-174558.h264	0.7049606007796068	0.012065671821035578
Taxa_Cladocera_Type_Scapholebrius_mucronata_ID_40_20200702-174558.h264	0.6784537704174335	0.011611997224452227
Taxa_Cladocera_Type_Scapholebrius_mucronata_ID_40_20200702-174558.h264	0.6721962451934814	0.011504897273503817
Taxa_Cladocera_Type_Scapholebrius_mucronata_ID_40_20200702-174558.h264	0.6557306920565091	0.011223082998659484
Taxa_Cladocera_Type_Scapholebrius_mucronata_ID_40_20200702-174558.h264	0.6700733404893142	0.011468562942990186
Taxa_Cladocera_Type_Scapholebrius_mucronata_ID_40_20200702-174558.h264	0.6779988296215351	0.011604210737753197
Taxa_Cladocera_Type_Scapholebrius_mucronata_ID_40_20200702-174558.h264	0.6783699380434477	0.01161056240112824
Taxa_Cladocera_Type_Scapholebrius_mucronata_ID_40_20200702-174558.h264	0.646511938388531	0.011065300483957551
Taxa_Cladocera_Type_Scapholebrius_mucronata_ID_40_20200702-174558.h264	0.670968662408682	0.011483886721994751
Taxa_Cladocera_Type_Scapholebrius_mucronata_ID_40_20200702-174558.h264	0.6731706986060509	0.011521575418449718
Taxa_Cladocera_Type_Scapholebrius_mucronata_ID_40_20200702-174558.h264	0.6935477762955886	0.011870336940443729
Taxa_Cladocera_Type_Scapholebrius_mucronata_ID_40_20200702-174558.h264	0.6654773154625526	0.011389900206955227
Taxa_Cladocera_Type_Scapholebrius_mucronata_ID_40_20200702-174558.h264	0.6995966999347394	0.011973866595036886
Taxa_Cladocera_Type_Scapholebrius_mucronata_ID_40_20200702-174558.h264	0.6953668865790734	0.011901471712603372
Taxa_Cladocera_Type_Scapholebrius_mucronata_ID_40_20200702-174558.h264	0.696197440807636	0.011915686967669155
Taxa_Cladocera_Type_Scapholebrius_mucronata_ID_40_20200702-174558.h264	0.6909010498340313	0.011825037199082459
Taxa_Cladocera_Type_Scapholebrius_mucronata_ID_40_20200702-174558.h264	0.6358354546473577	0.010882568358387468
Taxa_Cladocera_Type_Scapholebrius_mucronata_ID_40_20200702-174558.h264	0.6573223972320557	0.01125032564493326
Taxa_Cladocera_Type_Scapholebrius_mucronata_ID_40_20200702-174558.h264	0.6566294090564434	0.011238464885773743
Taxa_Cladocera_Type_Scapholebrius_mucronata_ID_40_20200702-174558.h264	0.6535312021695651	0.011185437883286787
Taxa_Cladocera_Type_Scapholebrius_mucronata_ID_40_20200702-174558.h264	0.6510455461648794	0.011142894924745052
Taxa_Cladocera_Type_Scapholebrius_mucronata_ID_40_20200702-174558.h264	0.648985254581158	0.011107632241869819
Taxa_Cladocera_Type_Scapholebrius_mucronata_ID_40_20200702-174558.h264	0.6563136012737568	0.011233059714108531
Taxa_Cladocera_Type_Scapholebrius_mucronata_ID_40_20200702-174558.h264	0.6505454246814435	0.011134335153201629
Taxa_Cladocera_Type_Scapholebrius_mucronata_ID_40_20200702-174558.h264	0.6501460456848145	0.011127499628067018
Taxa_Cladocera_Type_Scapholebrius_mucronata_ID_40_20200702-174558.h264	0.6363716815068172	0.010891746087328218
Taxa_Cladocera_Type_Scapholebrius_mucronata_ID_40_20200702-174558.h264	0.6370725697737474	0.010903742059589138
Taxa_Cladocera_Type_Scapholebrius_mucronata_ID_40_20200702-174558.h264	0.5964270569727971	0.010208078475111335
Taxa_Cladocera_Type_Scapholebrius_mucronata_ID_40_20200702-174558.h264	0.5727184258974516	0.009802296135552536
Taxa_Cladocera_Type_Scapholebrius_mucronata_ID_40_20200702-174558.h264	0.5867762793027438	0.010042901703450808
Taxa_Cladocera_Type_Scapholebrius_mucronata_ID_40_20200702-174558.h264	0.6141234573951134	0.010510959174647134
Taxa_Cladocera_Type_Scapholebrius_mucronata_ID_40_20200702-174558.h264	0.6420948732816256	0.01098970071578167
Taxa_Cladocera_Type_Scapholebrius_mucronata_ID_40_20200702-174558.h264	0.6286967754364013	0.0107603871180461
Taxa_Cladocera_Type_Scapholebrius_mucronata_ID_40_20200702-174558.h264	0.6304063290816088	0.010789646786204457
Taxa_Cladocera_Type_Scapholebrius_mucronata_ID_40_20200702-174558.h264	0.6538709713862493	0.011191253164110805
Taxa_Cladocera_Type_Scapholebrius_mucronata_ID_40_20200702-174558.h264	0.639847134076632	0.010951229794773124
Taxa_Cladocera_Type_Scapholebrius_mucronata_ID_40_20200702-174558.h264	0.61830795948322	0.010582578537308958
Taxa_Cladocera_Type_Scapholebrius_mucronata_ID_40_20200702-174558.h264	0.628858498793382	0.010763155075502115
Taxa_Cladocera_Type_Scapholebrius_mucronata_ID_40_20200702-174558.h264	0.6628734192481408	0.011345333521747025
Taxa_Cladocera_Type_Scapholebrius_mucronata_ID_40_20200702-174558.h264	0.6455400965763972	0.011048667037557568
Taxa_Cladocera_Type_Scapholebrius_mucronata_ID_40_20200702-174558.h264	0.6369154820075402	0.01090105344205213
Taxa_Cladocera_Type_Scapholebrius_mucronata_ID_40_20200702-174558.h264	0.66355008492103	0.011356914914994552
Taxa_Cladocera_Type_Scapholebrius_mucronata_ID_40_20200702-174558.h264	0.6912993841904861	0.011831854844798704
Taxa_Cladocera_Type_Scapholebrius_mucronata_ID_40_20200702-174558.h264	0.6575820556053749	0.011254769797861225
Taxa_Cladocera_Type_Scapholebrius_mucronata_ID_40_20200702-174558.h264	0.6048610899998592	0.01035243019422836
Taxa_Cladocera_Type_Scapholebrius_mucronata_ID_40_20200702-174558.h264	0.6243182967259334	0.010685447770886168
Taxa_Cladocera_Type_Scapholebrius_mucronata_ID_40_20200702-174558.h264	0.6341077503791223	0.010852998035334977
Taxa_Cladocera_Type_Scapholebrius_mucronata_ID_40_20200702-174558.h264	0.6156098497830904	0.01053639935205674
Taxa_Cladocera_Type_Scapholebrius_mucronata_ID_40_20200702-174558.h264	0.5969340339073768	0.010216755580337794
Taxa_Cladocera_Type_Scapholebrius_mucronata_ID_40_20200702-174558.h264	0.589596611903264	0.010091172780652018
Taxa_Cladocera_Type_Scapholebrius_mucronata_ID_40_20200702-174558.h264	0.6047833295968863	0.010351099295023631
Taxa_Cladocera_Type_Scapholebrius_mucronata_ID_40_20200702-174558.h264	0.6460439395904541	0.011057290504528926
Taxa_Cladocera_Type_Scapholebrius_mucronata_ID_40_20200702-174558.h264	0.6139918327331543	0.010508706367932833
Taxa_Cladocera_Type_Scapholebrius_mucronata_ID_40_20200702-174558.h264	0.634901154591487	0.010866577453585066
Taxa_Cladocera_Type_Scapholebrius_mucronata_ID_40_20200702-174558.h264	0.6125705997760479	0.010484381419243897
Taxa_Cladocera_Type_Scapholebrius_mucronata_ID_40_20200702-174558.h264	0.6158266779092642	0.010540110448831637
Taxa_Cladocera_Type_Scapholebrius_mucronata_ID_40_20200702-174558.h264	0.6305879658919115	0.010792755570073101
Taxa_Cladocera_Type_Scapholebrius_mucronata_ID_40_20200702-174558.h264	0.6274968103262094	0.010739849253660123
Taxa_Cladocera_Type_Scapholebrius_mucronata_ID_40_20200702-174558.h264	0.6269632603571965	0.01073071734072894
Taxa_Cladocera_Type_Scapholebrius_mucronata_ID_40_20200702-174558.h264	0.6206157002082238	0.010622076407409984
Taxa_Cladocera_Type_Scapholebrius_mucronata_ID_40_20200702-174558.h264	0.6249089754544772	0.010695557464509321
Taxa_Cladocera_Type_Scapholebrius_mucronata_ID_40_20200702-174558.h264	0.6276559873727652	0.010742573630033865
Taxa_Cladocera_Type_Scapholebrius_mucronata_ID_40_20200702-174558.h264	0.6315633333646334	0.010809449359510073
Taxa_Cladocera_Type_Scapholebrius_mucronata_ID_40_20200702-174558.h264	0.6123706164726844	0.010480958628090176
Taxa_Cladocera_Type_Scapholebrius_mucronata_ID_40_20200702-174558.h264	0.6117798071641188	0.010470846699539727
Taxa_Cladocera_Type_Scapholebrius_mucronata_ID_40_20200702-174558.h264	0.6295554696596586	0.010775083999944157
Taxa_Cladocera_Type_Scapholebrius_mucronata_ID_40_20200702-174558.h264	0.6379928977672871	0.010919493827170876
Taxa_Cladocera_Type_Scapholebrius_mucronata_ID_40_20200702-174558.h264	0.5996679225334755	0.010263547135669099
Taxa_Cladocera_Type_Scapholebrius_mucronata_ID_40_20200702-174558.h264	0.6282955030294565	0.010753519186465697
Taxa_Cladocera_Type_Scapholebrius_mucronata_ID_40_20200702-174558.h264	0.6216160737551176	0.010639198185424128
Taxa_Cladocera_Type_Scapholebrius_mucronata_ID_40_20200702-174558.h264	0.641959265929002	0.010987379743784841
Taxa_Cladocera_Type_Scapholebrius_mucronata_ID_40_20200702-174558.h264	0.6496395910703219	0.01111883146254974
Taxa_Cladocera_Type_Scapholebrius_mucronata_ID_40_20200702-174558.h264	0.624841073843149	0.010694395302315435
Taxa_Cladocera_Type_Scapholebrius_mucronata_ID_40_20200702-174558.h264	0.6669655359708346	0.011415371673346978
Taxa_Cladocera_Type_Scapholebrius_mucronata_ID_40_20200702-174558.h264	0.6472762232560378	0.011078381513420648
Taxa_Cladocera_Type_Scapholebrius_mucronata_ID_40_20200702-174558.h264	0.6418687739739052	0.010985830939168762
Taxa_Cladocera_Type_Scapholebrius_mucronata_ID_40_20200702-174558.h264	0.6412677794236403	0.010975544686289229
Taxa_Cladocera_Type_Scapholebrius_mucronata_ID_40_20200702-174558.h264	0.6721991179539607	0.011504946441904328
Taxa_Cladocera_Type_Scapholebrius_mucronata_ID_40_20200702-174558.h264	0.671326190508329	0.011490005952931015
Taxa_Cladocera_Type_Scapholebrius_mucronata_ID_40_20200702-174558.h264	0.673279341184176	0.011523434877959935
Taxa_Cladocera_Type_Scapholebrius_mucronata_ID_40_20200702-174558.h264	0.6458378843160776	0.011053763789255943
Taxa_Cladocera_Type_Scapholebrius_mucronata_ID_40_20200702-174558.h264	0.6790507822770339	0.011622215312049234
Taxa_Cladocera_Type_Scapholebrius_mucronata_ID_40_20200702-174558.h264	0.664772379214947	0.011377834951948131
Taxa_Cladocera_Type_Scapholebrius_mucronata_ID_40_20200702-174558.h264	0.7112873334151047	0.012173956283450832
Taxa_Cladocera_Type_Scapholebrius_mucronata_ID_40_20200702-174558.h264	0.7053700997279241	0.012072680553035623
Taxa_Cladocera_Type_Scapholebrius_mucronata_ID_40_20200702-174558.h264	0.6601897386404184	0.011299401295961008
Taxa_Cladocera_Type_Scapholebrius_mucronata_ID_40_20200702-174558.h264	0.6852866965073806	0.011728945382530168
Taxa_Cladocera_Type_Scapholebrius_mucronata_ID_40_20200702-174558.h264	0.6621263709435097	0.011332547502686993
Taxa_Cladocera_Type_Scapholebrius_mucronata_ID_40_20200702-174558.h264	0.6783461724794828	0.01161015564436038
Taxa_Cladocera_Type_Scapholebrius_mucronata_ID_40_20200702-174558.h264	0.6568169219677265	0.011241674241370703
Taxa_Cladocera_Type_Scapholebrius_mucronata_ID_40_20200702-174558.h264	0.6506550466097318	0.011136211374666563
Taxa_Cladocera_Type_Scapholebrius_mucronata_ID_40_20200702-174558.h264	0.667231135735145	0.011419917515466905
Taxa_Cladocera_Type_Scapholebrius_mucronata_ID_40_20200702-174558.h264	0.6435058557070219	0.011013850222677875
Taxa_Cladocera_Type_Scapholebrius_mucronata_ID_40_20200702-174558.h264	0.6581451166593112	0.011264406804361287
Taxa_Cladocera_Type_Scapholebrius_mucronata_ID_40_20200702-174558.h264	0.6509792115138128	0.011141759581678718
Taxa_Cladocera_Type_Scapholebrius_mucronata_ID_40_20200702-174558.h264	0.6592202472686768	0.011282808078252353
Taxa_Cladocera_Type_Scapholebrius_mucronata_ID_40_20200702-174558.h264	0.6497147398728591	0.01112011766320855
Taxa_Cladocera_Type_Scapholebrius_mucronata_ID_40_20200702-174558.h264	0.6585072803497315	0.011270605375216559
Taxa_Cladocera_Type_Scapholebrius_mucronata_ID_40_20200702-174558.h264	0.6605850696563721	0.011306167538349446
Taxa_Cladocera_Type_Scapholebrius_mucronata_ID_40_20200702-174558.h264	0.6104136136861948	0.010447463772706026
Taxa_Cladocera_Type_Scapholebrius_mucronata_ID_40_20200702-174558.h264	0.6226735760615423	0.010657297744130243
Taxa_Cladocera_Type_Scapholebrius_mucronata_ID_40_20200702-174558.h264	0.6362828870920034	0.010890226336766982
Taxa_Cladocera_Type_Scapholebrius_mucronata_ID_40_20200702-174558.h264	0.6454763735257663	0.011047576393037153
Taxa_Cladocera_Type_Scapholebrius_mucronata_ID_40_20200702-174558.h264	0.6599456845797025	0.011295224216844908
Taxa_Cladocera_Type_Scapholebrius_mucronata_ID_40_20200702-174558.h264	0.6227540133549617	0.010658674459344538
Taxa_Cladocera_Type_Scapholebrius_mucronata_ID_40_20200702-174558.h264	0.6530384584573599	0.011177004385135582
Taxa_Cladocera_Type_Scapholebrius_mucronata_ID_40_20200702-174558.h264	0.6517539427830623	0.01115501940532549
Taxa_Cladocera_Type_Scapholebrius_mucronata_ID_40_20200702-174558.h264	0.6418512109609751	0.01098553034144746
Taxa_Cladocera_Type_Scapholebrius_mucronata_ID_40_20200702-174558.h264	0.6474273043412428	0.01108096732430204
Taxa_Cladocera_Type_Scapholebrius_mucronata_ID_40_20200702-174558.h264	0.6675270300645095	0.01142498186071949
Taxa_Cladocera_Type_Scapholebrius_mucronata_ID_40_20200702-174558.h264	0.668163411800678	0.01143587377889622
Taxa_Cladocera_Type_Scapholebrius_mucronata_ID_40_20200702-174558.h264	0.6528841781616211	0.011174363818535439
Taxa_Cladocera_Type_Scapholebrius_mucronata_ID_40_20200702-174558.h264	0.6708882251152626	0.011482510006780456
Taxa_Cladocera_Type_Scapholebrius_mucronata_ID_40_20200702-174558.h264	0.673821313564594	0.011532710943701705
Taxa_Cladocera_Type_Scapholebrius_mucronata_ID_40_20200702-174558.h264	0.683545085466825	0.011699137039720659
Taxa_Cladocera_Type_Scapholebrius_mucronata_ID_40_20200702-174558.h264	0.6870852404374342	0.011759728153640701
Taxa_Cladocera_Type_Scapholebrius_mucronata_ID_40_20200702-174558.h264	0.7048217289264386	0.012063294975856353
Taxa_Cladocera_Type_Scapholebrius_mucronata_ID_40_20200702-174558.h264	0.6791118284372183	0.011623260140560083
Taxa_Cladocera_Type_Scapholebrius_mucronata_ID_40_20200702-174558.h264	0.674088937319242	0.011537291427194719
Taxa_Cladocera_Type_Scapholebrius_mucronata_ID_40_20200702-174558.h264	0.6999241293393649	0.011979470675231437
Taxa_Cladocera_Type_Scapholebrius_mucronata_ID_40_20200702-174558.h264	0.6801676332033597	0.01164133064521135
Taxa_Cladocera_Type_Scapholebrius_mucronata_ID_40_20200702-174558.h264	0.693325986128587	0.011866540916431585
Taxa_Cladocera_Type_Scapholebrius_mucronata_ID_40_20200702-174558.h264	0.6709494018554688	0.0114835570702186
Taxa_Cladocera_Type_Scapholebrius_mucronata_ID_40_20200702-174558.h264	0.7063874486776499	0.012090092871598238
Taxa_Cladocera_Type_Scapholebrius_mucronata_ID_40_20200702-174558.h264	0.7014501527639536	0.01200558915307536
Taxa_Cladocera_Type_Scapholebrius_mucronata_ID_40_20200702-174558.h264	0.6910364613166222	0.011827354818688343
Taxa_Cladocera_Type_Scapholebrius_mucronata_ID_40_20200702-174558.h264	0.6774394248082087	0.01159463630921742
Taxa_Cladocera_Type_Scapholebrius_mucronata_ID_40_20200702-174558.h264	0.6662899149381197	0.011403808159517819
Taxa_Cladocera_Type_Scapholebrius_mucronata_ID_40_20200702-174558.h264	0.6651445975670448	0.01138420561220519
Taxa_Cladocera_Type_Scapholebrius_mucronata_ID_40_20200702-174558.h264	0.6683233070373535	0.011438610447370089
Taxa_Cladocera_Type_Scapholebrius_mucronata_ID_40_20200702-174558.h264	0.6786341667175293	0.01161508477651156
Taxa_Cladocera_Type_Scapholebrius_mucronata_ID_40_20200702-174558.h264	0.6836844796400804	0.01170152282460907
Taxa_Cladocera_Type_Scapholebrius_mucronata_ID_40_20200702-174558.h264	0.6853292003044715	0.011729672851364994
Taxa_Cladocera_Type_Scapholebrius_mucronata_ID_40_20200702-174558.h264	0.6766411238450271	0.011580973081193732
Taxa_Cladocera_Type_Scapholebrius_mucronata_ID_40_20200702-174558.h264	0.6827173387087309	0.01168496983559174
Taxa_Cladocera_Type_Scapholebrius_mucronata_ID_40_20200702-174558.h264	0.6999110060471755	0.011979246065038196
Taxa_Cladocera_Type_Scapholebrius_mucronata_ID_40_20200702-174558.h264	0.6672216686835656	0.01141975548323795
Taxa_Cladocera_Type_Scapholebrius_mucronata_ID_40_20200702-174558.h264	0.660701612325815	0.011308162210961065
Taxa_Cladocera_Type_Scapholebrius_mucronata_ID_40_20200702-174558.h264	0.6662131338853102	0.01140249402226781
Taxa_Cladocera_Type_Scapholebrius_mucronata_ID_40_20200702-174558.h264	0.6707078941051776	0.01147942357218477
Taxa_Cladocera_Type_Scapholebrius_mucronata_ID_40_20200702-174558.h264	0.6859805334531344	0.011740820668717107
Taxa_Cladocera_Type_Scapholebrius_mucronata_ID_40_20200702-174558.h264	0.6940363414470966	0.01187869892092146
Taxa_Cladocera_Type_Scapholebrius_mucronata_ID_40_20200702-174558.h264	0.7019320583343506	0.012013837152261
Taxa_Cladocera_Type_Scapholebrius_mucronata_ID_40_20200702-174558.h264	0.7159008561647855	0.012252918499743444
Taxa_Cladocera_Type_Scapholebrius_mucronata_ID_40_20200702-174558.h264	0.7134985755040095	0.012211802542280163
Taxa_Cladocera_Type_Scapholebrius_mucronata_ID_40_20200702-174558.h264	0.6886249094742996	0.01178608018138705
Taxa_Cladocera_Type_Scapholebrius_mucronata_ID_40_20200702-174558.h264	0.7067016242100642	0.012095470106672253
Taxa_Cladocera_Type_Scapholebrius_mucronata_ID_40_20200702-174558.h264	0.7087972376896785	0.012131337337381035
Taxa_Cladocera_Type_Scapholebrius_mucronata_ID_40_20200702-174558.h264	0.6924244616581844	0.011851110978380463
Taxa_Cladocera_Type_Scapholebrius_mucronata_ID_40_20200702-174558.h264	0.7328376726003794	0.0125427986271988
Taxa_Cladocera_Type_Scapholebrius_mucronata_ID_40_20200702-174558.h264	0.7319017402942364	0.0125267797858052
Taxa_Cladocera_Type_Scapholebrius_mucronata_ID_40_20200702-174558.h264	0.708716212786161	0.01212995056499391
Taxa_Cladocera_Type_Scapholebrius_mucronata_ID_40_20200702-174558.h264	0.7425425103994516	0.012708900658759846
Taxa_Cladocera_Type_Scapholebrius_mucronata_ID_40_20200702-174558.h264	0.7549254791553204	0.012920839931696829
Taxa_Cladocera_Type_Scapholebrius_mucronata_ID_40_20200702-174558.h264	0.7495624923706055	0.012829050350189209
Taxa_Cladocera_Type_Scapholebrius_mucronata_ID_40_20200702-174558.h264	0.7716445534045879	0.013206993317886216
Taxa_Cladocera_Type_Scapholebrius_mucronata_ID_40_20200702-174558.h264	0.7559663977989783	0.012938655654636361
Taxa_Cladocera_Type_Scapholebrius_mucronata_ID_40_20200702-174558.h264	0.7338012225811298	0.012559290155715492
Taxa_Cladocera_Type_Scapholebrius_mucronata_ID_40_20200702-174558.h264	0.7732226782578688	0.013234003531721217
Taxa_Cladocera_Type_Scapholebrius_mucronata_ID_40_20200702-174558.h264	0.769243513254019	0.013165898592232248
Taxa_Cladocera_Type_Scapholebrius_mucronata_ID_40_20200702-174558.h264	0.7416108872340276	0.01269295556996701
Taxa_Cladocera_Type_Scapholebrius_mucronata_ID_40_20200702-174558.h264	0.7673221588134765	0.013133013871999888
Taxa_Cladocera_Type_Scapholebrius_mucronata_ID_40_20200702-174558.h264	0.7690311248485858	0.01316226348298541
Taxa_Cladocera_Type_Scapholebrius_mucronata_ID_40_20200702-174558.h264	0.768575857602633	0.013154471408968143
Taxa_Cladocera_Type_Scapholebrius_mucronata_ID_40_20200702-174558.h264	0.7437445647899921	0.012729474281982556
Taxa_Cladocera_Type_Scapholebrius_mucronata_ID_40_20200702-174558.h264	0.7919750793163594	0.013554958088299228
Taxa_Cladocera_Type_Scapholebrius_mucronata_ID_40_20200702-174558.h264	0.78837492282574	0.013493340025286703
Taxa_Cladocera_Type_Scapholebrius_mucronata_ID_40_20200702-174558.h264	0.8168683323493371	0.01398101568828673
Taxa_Cladocera_Type_Scapholebrius_mucronata_ID_40_20200702-174558.h264	0.8321219070141133	0.014242086485433863
Taxa_Cladocera_Type_Scapholebrius_mucronata_ID_40_20200702-174558.h264	0.8307092923384446	0.014217909041946456
Taxa_Cladocera_Type_Scapholebrius_mucronata_ID_40_20200702-174558.h264	0.8093127111288217	0.01385169832508945
Taxa_Cladocera_Type_Scapholebrius_mucronata_ID_40_20200702-174558.h264	0.7959304134662335	0.013622655153556689
Taxa_Cladocera_Type_Scapholebrius_mucronata_ID_40_20200702-174558.h264	0.8055700265444242	0.013787640838933414
Taxa_Cladocera_Type_Scapholebrius_mucronata_ID_40_20200702-174558.h264	0.8009850355295035	0.013709166954254963
Taxa_Cladocera_Type_Scapholebrius_mucronata_ID_40_20200702-174558.h264	0.8283318871718187	0.014177218838133051
Taxa_Cladocera_Type_Scapholebrius_mucronata_ID_40_20200702-174558.h264	0.8126508588057298	0.013908832006482684
Taxa_Cladocera_Type_Scapholebrius_mucronata_ID_40_20200702-174558.h264	0.8561770974672758	0.014653800322036066
Taxa_Cladocera_Type_Scapholebrius_mucronata_ID_40_20200702-174558.h264	0.8737025033510648	0.01495375438427784
Taxa_Cladocera_Type_Scapholebrius_mucronata_ID_40_20200702-174558.h264	0.8460530325082632	0.014480523056391428
Taxa_Cladocera_Type_Scapholebrius_mucronata_ID_40_20200702-174558.h264	0.8989362437908466	0.01538563955718949
Taxa_Cladocera_Type_Scapholebrius_mucronata_ID_40_20200702-174558.h264	0.8460334455049955	0.014480187817297038
Taxa_Cladocera_Type_Scapholebrius_mucronata_ID_40_20200702-174558.h264	0.933329585148738	0.015974294822738017
Taxa_Cladocera_Type_Scapholebrius_mucronata_ID_40_20200702-174558.h264	0.9275266742706298	0.015874975771170394
Taxa_Cladocera_Type_Scapholebrius_mucronata_ID_40_20200702-174558.h264	0.925190467100877	0.01583499068691886
Taxa_Cladocera_Type_Scapholebrius_mucronata_ID_40_20200702-174558.h264	0.8242428390796368	0.014107233207324554
Taxa_Cladocera_Type_Scapholebrius_mucronata_ID_40_20200702-174558.h264	0.9110922644688533	0.015593694526486143
Taxa_Cladocera_Type_Scapholebrius_mucronata_ID_40_20200702-174558.h264	0.8941538157829871	0.015303786462439588
Taxa_Cladocera_Type_Scapholebrius_mucronata_ID_40_20200702-174558.h264	0.8708462612445538	0.014904868702070247
Taxa_Cladocera_Type_Scapholebrius_mucronata_ID_40_20200702-174558.h264	0.9176210043980525	0.015705436421428208
Taxa_Cladocera_Type_Scapholebrius_mucronata_ID_40_20200702-174558.h264	0.8576821627983681	0.014679560094048992
Taxa_Cladocera_Type_Scapholebrius_mucronata_ID_40_20200702-174558.h264	0.9140253529181848	0.015643895463407394
Taxa_Cladocera_Type_Scapholebrius_mucronata_ID_40_20200702-174558.h264	0.9065514747913067	0.015515977164697365
Taxa_Cladocera_Type_Scapholebrius_mucronata_ID_40_20200702-174558.h264	0.8615341428609995	0.014745488214351723
Taxa_Cladocera_Type_Scapholebrius_mucronata_ID_40_20200702-174558.h264	0.8521368210132305	0.014584649436572599
Taxa_Cladocera_Type_Scapholebrius_mucronata_ID_40_20200702-174558.h264	0.8541202009641208	0.014618595747270528
Taxa_Cladocera_Type_Scapholebrius_mucronata_ID_40_20200702-174558.h264	0.8757035768949069	0.014988003527624368
Taxa_Cladocera_Type_Scapholebrius_mucronata_ID_40_20200702-174558.h264	0.8593229660621057	0.01470764307298604
Taxa_Cladocera_Type_Scapholebrius_mucronata_ID_40_20200702-174558.h264	0.8739235753279466	0.014957538116189856
Taxa_Cladocera_Type_Scapholebrius_mucronata_ID_40_20200702-174558.h264	0.7086772346496583	0.012129283439196075
Taxa_Cladocera_Type_Scapholebrius_mucronata_ID_40_20200702-174558.h264	0.6838114034212552	0.011703695173940714
Taxa_Cladocera_Type_Scapholebrius_mucronata_ID_40_20200702-174558.h264	0.691447527225201	0.01183439036981594
Taxa_Cladocera_Type_Scapholebrius_mucronata_ID_40_20200702-174558.h264	0.6128134786165678	0.010488538384014333
Taxa_Cladocera_Type_Scapholebrius_mucronata_ID_40_20200702-174558.h264	0.4689257530065683	0.008025844618766265
Taxa_Cladocera_Type_Scapholebrius_mucronata_ID_36_20200702-172950.h264	0.7944711817227877	0.013597679841024637
Taxa_Cladocera_Type_Scapholebrius_mucronata_ID_36_20200702-172950.h264	0.6595259350996752	0.011288040043052132
Taxa_Cladocera_Type_Scapholebrius_mucronata_ID_36_20200702-172950.h264	0.4550804512317364	0.00778887695377395
Taxa_Cladocera_Type_Scapholebrius_mucronata_ID_36_20200702-172950.h264	0.39670409752772406	0.006789743207686046
Taxa_Cladocera_Type_Scapholebrius_mucronata_ID_36_20200702-172950.h264	0.41979968804579515	0.007185033122322263
Taxa_Cladocera_Type_Scapholebrius_mucronata_ID_36_20200702-172950.h264	0.3911413233096783	0.006694534187415648
Taxa_Cladocera_Type_Scapholebrius_mucronata_ID_36_20200702-172950.h264	0.3512528481850257	0.0060118275939360175
Taxa_Cladocera_Type_Scapholebrius_mucronata_ID_36_20200702-172950.h264	0.3474212386057927	0.0059462481222914525
Taxa_Cladocera_Type_Scapholebrius_mucronata_ID_36_20200702-172950.h264	0.40557456163259653	0.006941564612557902
Taxa_Cladocera_Type_Scapholebrius_mucronata_ID_36_20200702-172950.h264	0.827634916305542	0.014165289913691008
Taxa_Cladocera_Type_Scapholebrius_mucronata_ID_41_20200702-174841.h264	0.5250828013053307	0.008986994099264314
Taxa_Cladocera_Type_Scapholebrius_mucronata_ID_41_20200702-174841.h264	0.5213044357299805	0.008922325919224667
Taxa_Cladocera_Type_Scapholebrius_mucronata_ID_41_20200702-174841.h264	0.4919034624099731	0.008419116952786078
Taxa_Cladocera_Type_Scapholebrius_mucronata_ID_41_20200702-174841.h264	0.48796112097226657	0.008351642262794563
Taxa_Cladocera_Type_Scapholebrius_mucronata_ID_41_20200702-174841.h264	0.5029311737647424	0.008607860474050398
Taxa_Cladocera_Type_Scapholebrius_mucronata_ID_41_20200702-174841.h264	0.5259383942530705	0.009001637901639091
Taxa_Cladocera_Type_Scapholebrius_mucronata_ID_41_20200702-174841.h264	0.4806078661405123	0.008225788478174153
Taxa_Cladocera_Type_Scapholebrius_mucronata_ID_41_20200702-174841.h264	0.4838394278746385	0.008281097900162083
Taxa_Cladocera_Type_Scapholebrius_mucronata_ID_41_20200702-174841.h264	0.5187151318330031	0.008878008987141785
Taxa_Cladocera_Type_Scapholebrius_mucronata_ID_41_20200702-174841.h264	0.5132164397606483	0.008783896757441866
Taxa_Cladocera_Type_Scapholebrius_mucronata_ID_41_20200702-174841.h264	0.5532244608952449	0.009468649426860922
Taxa_Cladocera_Type_Scapholebrius_mucronata_ID_41_20200702-174841.h264	0.7118281305753268	0.01218321223484694
Taxa_Cladocera_Type_Scapholebrius_mucronata_ID_41_20200702-174841.h264	0.45601729759803183	0.007804911439658622
Taxa_Cladocera_Type_Scapholebrius_mucronata_ID_41_20200702-174841.h264	0.4217027286382822	0.007217604394001368
Taxa_Cladocera_Type_Scapholebrius_mucronata_ID_41_20200702-174841.h264	0.3697740573149461	0.006328825211736578
Taxa_Cladocera_Type_Scapholebrius_mucronata_ID_41_20200702-174841.h264	0.549082005574153	0.009397749710788389
Taxa_Cladocera_Type_Scapholebrius_mucronata_ID_41_20200702-174841.h264	0.528545848773076	0.009046265488616109
Taxa_Cladocera_Type_Scapholebrius_mucronata_ID_41_20200702-174841.h264	0.5152693535731389	0.008819033166924877
Taxa_Cladocera_Type_Scapholebrius_mucronata_ID_41_20200702-174841.h264	0.5069177165398231	0.008676091686931588
