# Supplementary material for: Zoobooth: A portable, open-source and affordable approach for repeated size measurements of live individual zooplankton
Source: Heliyon. 2023 Apr 20;9(5):e15383. doi: 10.1016/j.heliyon.2023.e15383 (PMC10160350; doi:10.1016/j.heliyon.2023.e15383)
Supplement: Multimedia component 1 [file mmc1.zip › Cladocera_Scapholebrius.csv]

Movie	Length	Width	count
Taxa_Cladocera_Type_Scapholebrius_mucronata_ID_31_20200702-171252.h264	0.7900257807511549	0.013521595093625537	57
Taxa_Cladocera_Type_Scapholebrius_mucronata_ID_32_20200702-171457.h264	0.6475132233839769	0.011082437861764221	24
Taxa_Cladocera_Type_Scapholebrius_mucronata_ID_33_20200702-171811.h264	0.8093816626035251	0.013852878456098793	83
Taxa_Cladocera_Type_Scapholebrius_mucronata_ID_43_20200702-180145.h264	0.7763148001157321	0.013286926386596183	108
Taxa_Cladocera_Type_Scapholebrius_mucronata_ID_38_20200702-173851.h264	0.8072748296884391	0.013816819200436746	78
Taxa_Cladocera_Type_Scapholebrius_mucronata_ID_39_20200702-174337.h264	0.8064010090754583	0.013801863424560728	103
Taxa_Cladocera_Type_Scapholebrius_mucronata_ID_30_20200702-171004.h264	0.645620337999784	0.011050040400380918	11
Taxa_Cladocera_Type_Scapholebrius_mucronata_ID_45_20200702-180750.h264	0.7800491301903357	0.013350840882103823	65
Taxa_Cladocera_Type_Scapholebrius_mucronata_ID_37_20200702-173210.h264	0.8232469679318941	0.014090188489603573	47
Taxa_Cladocera_Type_Scapholebrius_mucronata_ID_42_20200702-175959.h264	0.7998925038264346	0.013690467853952438	220
Taxa_Cladocera_Type_Scapholebrius_mucronata_ID_29_20200702-170353.h264	0.9149246000730074	0.01565928642432647	239
Taxa_Cladocera_Type_Scapholebrius_mucronata_ID_35_20200702-172410.h264	0.6492032918783335	0.011111364034071477	269
Taxa_Cladocera_Type_Scapholebrius_mucronata_ID_34_20200702-172142.h264	0.7950042772733248	0.01360680397640883	64
Taxa_Cladocera_Type_Scapholebrius_mucronata_ID_44_20200702-180505.h264	0.6886831324944129	0.01178707669076976	208
Taxa_Cladocera_Type_Scapholebrius_mucronata_ID_40_20200702-174558.h264	0.8721030077714187	0.014926378402241588	290
Taxa_Cladocera_Type_Scapholebrius_mucronata_ID_36_20200702-172950.h264	0.8156959718557505	0.013960950287531113	10
Taxa_Cladocera_Type_Scapholebrius_mucronata_ID_41_20200702-174841.h264	0.597633488405668	0.01022872701309701	19
