# Supplementary material for: Zoobooth: A portable, open-source and affordable approach for repeated size measurements of live individual zooplankton
Source: Heliyon. 2023 Apr 20;9(5):e15383. doi: 10.1016/j.heliyon.2023.e15383 (PMC10160350; doi:10.1016/j.heliyon.2023.e15383)
Supplement: Multimedia component 1 [file mmc1.zip › Cladocera_Polyphemus_DetailedSizedata.csv]

Movie	Length	Width
Taxa_Cladocera_Type_Polyphemus_pediculus_ID_6_20200702-151653.h264	0.6858461013207069	0.011738519811065945
Taxa_Cladocera_Type_Polyphemus_pediculus_ID_6_20200702-151653.h264	0.399699407357436	0.006841009087463808
Taxa_Cladocera_Type_Polyphemus_pediculus_ID_6_20200702-151653.h264	0.45757766356835	0.007831617703381375
Taxa_Cladocera_Type_Polyphemus_pediculus_ID_6_20200702-151653.h264	0.4669172364014846	0.007991468084563871
Taxa_Cladocera_Type_Polyphemus_pediculus_ID_6_20200702-151653.h264	0.4671262950163621	0.00799504620316466
Taxa_Cladocera_Type_Polyphemus_pediculus_ID_6_20200702-151653.h264	0.464858250617981	0.007956227750961598
Taxa_Cladocera_Type_Polyphemus_pediculus_ID_6_20200702-151653.h264	0.46459483806903545	0.007951719343873877
Taxa_Cladocera_Type_Polyphemus_pediculus_ID_6_20200702-151653.h264	0.4670210148737981	0.007993244293032314
Taxa_Cladocera_Type_Polyphemus_pediculus_ID_6_20200702-151653.h264	0.47048830619225135	0.008052588317521226
Taxa_Cladocera_Type_Polyphemus_pediculus_ID_6_20200702-151653.h264	0.4868526271673349	0.008332669964979385
Taxa_Cladocera_Type_Polyphemus_pediculus_ID_6_20200702-151653.h264	0.46410402041215165	0.007943318810900287
Taxa_Cladocera_Type_Polyphemus_pediculus_ID_6_20200702-151653.h264	0.4635177814043485	0.007933285104805196
Taxa_Cladocera_Type_Polyphemus_pediculus_ID_6_20200702-151653.h264	0.4758069284145649	0.008143618582480054
Taxa_Cladocera_Type_Polyphemus_pediculus_ID_6_20200702-151653.h264	0.44820172419914833	0.0076711448949469616
Taxa_Cladocera_Type_Polyphemus_pediculus_ID_6_20200702-151653.h264	0.4745939053021945	0.008122857225364483
Taxa_Cladocera_Type_Polyphemus_pediculus_ID_6_20200702-151653.h264	0.4306501370209914	0.007370742729782353
Taxa_Cladocera_Type_Polyphemus_pediculus_ID_6_20200702-151653.h264	0.40303510665893555	0.006898100863970243
Taxa_Cladocera_Type_Polyphemus_pediculus_ID_6_20200702-151653.h264	0.34954394743992734	0.005982579100414141
Taxa_Cladocera_Type_Polyphemus_pediculus_ID_6_20200702-151653.h264	0.3508738723168006	0.006005341276191395
Taxa_Cladocera_Type_Polyphemus_pediculus_ID_6_20200702-151653.h264	0.31307079278505767	0.005358327030359641
Taxa_Cladocera_Type_Polyphemus_pediculus_ID_6_20200702-151653.h264	0.3312744639470027	0.005669889863708316
Taxa_Cladocera_Type_Polyphemus_pediculus_ID_6_20200702-151653.h264	0.32232016746814435	0.005516633635512471
Taxa_Cladocera_Type_Polyphemus_pediculus_ID_6_20200702-151653.h264	0.3922395992279053	0.0067133316021699176
Taxa_Cladocera_Type_Polyphemus_pediculus_ID_6_20200702-151653.h264	0.46029189990117	0.00787807290215464
Taxa_Cladocera_Type_Polyphemus_pediculus_ID_6_20200702-151653.h264	0.4424392604827881	0.007572518112109258
Taxa_Cladocera_Type_Polyphemus_pediculus_ID_6_20200702-151653.h264	0.45136763682732217	0.00772533070723686
Taxa_Cladocera_Type_Polyphemus_pediculus_ID_6_20200702-151653.h264	0.47332806257101206	0.008101191840157706
Taxa_Cladocera_Type_Polyphemus_pediculus_ID_6_20200702-151653.h264	0.4528198825396024	0.00775018645115858
Taxa_Cladocera_Type_Polyphemus_pediculus_ID_6_20200702-151653.h264	0.42312187231504	0.00724189358385357
Taxa_Cladocera_Type_Polyphemus_pediculus_ID_6_20200702-151653.h264	0.4468187185434195	0.00764747422122391
Taxa_Cladocera_Type_Polyphemus_pediculus_ID_6_20200702-151653.h264	0.4872086862417368	0.008338764052983573
Taxa_Cladocera_Type_Polyphemus_pediculus_ID_6_20200702-151653.h264	0.5028494633161105	0.008606461968294968
Taxa_Cladocera_Type_Polyphemus_pediculus_ID_6_20200702-151653.h264	0.5188372567983774	0.008880099202895307
Taxa_Cladocera_Type_Polyphemus_pediculus_ID_6_20200702-151653.h264	0.5083644778911884	0.00870085356390688
Taxa_Cladocera_Type_Polyphemus_pediculus_ID_6_20200702-151653.h264	0.5512721589895395	0.009435235028859427
Taxa_Cladocera_Type_Polyphemus_pediculus_ID_6_20200702-151653.h264	0.5591544914245605	0.009570144180151133
Taxa_Cladocera_Type_Polyphemus_pediculus_ID_6_20200702-151653.h264	0.5355685076346764	0.00916646099605504
Taxa_Cladocera_Type_Polyphemus_pediculus_ID_6_20200702-151653.h264	0.528134913444519	0.009039232172415807
Taxa_Cladocera_Type_Polyphemus_pediculus_ID_6_20200702-151653.h264	0.5125574350357056	0.008772617638111116
Taxa_Cladocera_Type_Polyphemus_pediculus_ID_6_20200702-151653.h264	0.48877731139843283	0.008365611675857794
Taxa_Cladocera_Type_Polyphemus_pediculus_ID_6_20200702-151653.h264	0.5132797710712139	0.008784980697180393
Taxa_Cladocera_Type_Polyphemus_pediculus_ID_6_20200702-151653.h264	0.5147210807066698	0.00880964926594108
Taxa_Cladocera_Type_Polyphemus_pediculus_ID_6_20200702-151653.h264	0.3880155313931979	0.006641035056537426
Taxa_Cladocera_Type_Polyphemus_pediculus_ID_6_20200702-151653.h264	0.3536529416304368	0.006052906116367092
Taxa_Cladocera_Type_Polyphemus_pediculus_ID_6_20200702-151653.h264	0.3232096132865319	0.00553185684278872
Taxa_Cladocera_Type_Polyphemus_pediculus_ID_6_20200702-151653.h264	0.5176876302865835	0.00886042290298191
Taxa_Cladocera_Type_Polyphemus_pediculus_ID_6_20200702-151653.h264	0.3933284407395583	0.006731967543427056
Taxa_Cladocera_Type_Polyphemus_pediculus_ID_6_20200702-151653.h264	0.5048289258663471	0.008640341231174018
Taxa_Cladocera_Type_Polyphemus_pediculus_ID_6_20200702-151653.h264	0.5089421312625592	0.008710740323532263
Taxa_Cladocera_Type_Polyphemus_pediculus_ID_6_20200702-151653.h264	0.5026970111406767	0.008603852690676966
Taxa_Cladocera_Type_Polyphemus_pediculus_ID_6_20200702-151653.h264	0.5227105214045598	0.008946391616347273
Taxa_Cladocera_Type_Polyphemus_pediculus_ID_6_20200702-151653.h264	0.5439687857261071	0.009310234986466064
Taxa_Cladocera_Type_Polyphemus_pediculus_ID_6_20200702-151653.h264	0.5239254379272461	0.008967185379908635
Taxa_Cladocera_Type_Polyphemus_pediculus_ID_6_20200702-151653.h264	0.5434834197851328	0.00930192776170708
Taxa_Cladocera_Type_Polyphemus_pediculus_ID_6_20200702-151653.h264	0.5724842306283804	0.00979828779344728
Taxa_Cladocera_Type_Polyphemus_pediculus_ID_6_20200702-151653.h264	0.5819801403925969	0.009960813941334832
Taxa_Cladocera_Type_Polyphemus_pediculus_ID_6_20200702-151653.h264	0.5759543947073129	0.009857680986336702
Taxa_Cladocera_Type_Polyphemus_pediculus_ID_6_20200702-151653.h264	0.5938481015425462	0.010163938661016655
Taxa_Cladocera_Type_Polyphemus_pediculus_ID_6_20200702-151653.h264	0.6003857209132268	0.010275832531014844
Taxa_Cladocera_Type_Polyphemus_pediculus_ID_6_20200702-151653.h264	0.5790474436833308	0.00991061970919547
Taxa_Cladocera_Type_Polyphemus_pediculus_ID_6_20200702-151653.h264	0.5516891662891095	0.009442372269178989
Taxa_Cladocera_Type_Polyphemus_pediculus_ID_6_20200702-151653.h264	0.5549204995081976	0.00949767778004415
Taxa_Cladocera_Type_Polyphemus_pediculus_ID_6_20200702-151653.h264	0.5429864975122305	0.009293422745882407
Taxa_Cladocera_Type_Polyphemus_pediculus_ID_6_20200702-151653.h264	0.5763824360187237	0.009865007078012772
Taxa_Cladocera_Type_Polyphemus_pediculus_ID_6_20200702-151653.h264	0.5532161037738507	0.009468506391513982
Taxa_Cladocera_Type_Polyphemus_pediculus_ID_6_20200702-151653.h264	0.5484244045844445	0.00938649461692607
Taxa_Cladocera_Type_Polyphemus_pediculus_ID_6_20200702-151653.h264	0.5523784329341008	0.009454169332910572
Taxa_Cladocera_Type_Polyphemus_pediculus_ID_6_20200702-151653.h264	0.5565160567943866	0.009524986356673155
Taxa_Cladocera_Type_Polyphemus_pediculus_ID_6_20200702-151653.h264	0.5520640615316538	0.009448788745445613
Taxa_Cladocera_Type_Polyphemus_pediculus_ID_6_20200702-151653.h264	0.551229394032405	0.009434503090170009
Taxa_Cladocera_Type_Polyphemus_pediculus_ID_6_20200702-151653.h264	0.5495780137869029	0.009406239082121992
Taxa_Cladocera_Type_Polyphemus_pediculus_ID_6_20200702-151653.h264	0.5585640738560603	0.009560038956382572
Taxa_Cladocera_Type_Polyphemus_pediculus_ID_6_20200702-151653.h264	0.5724624890547533	0.009797915678052507
Taxa_Cladocera_Type_Polyphemus_pediculus_ID_6_20200702-151653.h264	0.5756310785733737	0.009852147306351974
Taxa_Cladocera_Type_Polyphemus_pediculus_ID_6_20200702-151653.h264	0.6009319371443529	0.010285181231893733
Taxa_Cladocera_Type_Polyphemus_pediculus_ID_6_20200702-151653.h264	0.6126028530414288	0.010484933446285993
Taxa_Cladocera_Type_Polyphemus_pediculus_ID_6_20200702-151653.h264	0.6191828456291786	0.010597552550191711
Taxa_Cladocera_Type_Polyphemus_pediculus_ID_6_20200702-151653.h264	0.618067039343027	0.010578455096447961
Taxa_Cladocera_Type_Polyphemus_pediculus_ID_6_20200702-151653.h264	0.616334764774029	0.010548806550940112
Taxa_Cladocera_Type_Polyphemus_pediculus_ID_6_20200702-151653.h264	0.6199304162538969	0.010610347508960928
Taxa_Cladocera_Type_Polyphemus_pediculus_ID_6_20200702-151653.h264	0.6186590238717886	0.010588587139344074
Taxa_Cladocera_Type_Polyphemus_pediculus_ID_6_20200702-151653.h264	0.6317304105025071	0.010812308948985218
Taxa_Cladocera_Type_Polyphemus_pediculus_ID_6_20200702-151653.h264	0.6064941237523006	0.010380380194991299
Taxa_Cladocera_Type_Polyphemus_pediculus_ID_6_20200702-151653.h264	0.6017074518937331	0.010298454465104278
Taxa_Cladocera_Type_Polyphemus_pediculus_ID_6_20200702-151653.h264	0.5963713645935058	0.01020712527861962
Taxa_Cladocera_Type_Polyphemus_pediculus_ID_6_20200702-151653.h264	0.6133388673342192	0.01049753061398952
Taxa_Cladocera_Type_Polyphemus_pediculus_ID_6_20200702-151653.h264	0.5990632064525898	0.010253197187361634
Taxa_Cladocera_Type_Polyphemus_pediculus_ID_6_20200702-151653.h264	0.601915074128371	0.01030200799950481
Taxa_Cladocera_Type_Polyphemus_pediculus_ID_6_20200702-151653.h264	0.6054730532719539	0.01036290418100075
Taxa_Cladocera_Type_Polyphemus_pediculus_ID_6_20200702-151653.h264	0.6051133706019475	0.010356748073764101
Taxa_Cladocera_Type_Polyphemus_pediculus_ID_6_20200702-151653.h264	0.6058427253136268	0.010369231260175535
Taxa_Cladocera_Type_Polyphemus_pediculus_ID_6_20200702-151653.h264	0.5904709104391245	0.010106136736361938
Taxa_Cladocera_Type_Polyphemus_pediculus_ID_6_20200702-151653.h264	0.6081084845616267	0.010408010601150918
Taxa_Cladocera_Type_Polyphemus_pediculus_ID_6_20200702-151653.h264	0.6041039217435397	0.010339470968302891
Taxa_Cladocera_Type_Polyphemus_pediculus_ID_6_20200702-151653.h264	0.5681449912144587	0.009724020041939774
Taxa_Cladocera_Type_Polyphemus_pediculus_ID_6_20200702-151653.h264	0.603044003706712	0.0103213300634418
Taxa_Cladocera_Type_Polyphemus_pediculus_ID_6_20200702-151653.h264	0.6041802457662729	0.010340777283307364
Taxa_Cladocera_Type_Polyphemus_pediculus_ID_6_20200702-151653.h264	0.5597041680262639	0.009579552106603363
Taxa_Cladocera_Type_Polyphemus_pediculus_ID_6_20200702-151653.h264	0.5753443901355451	0.009847240523473752
Taxa_Cladocera_Type_Polyphemus_pediculus_ID_6_20200702-151653.h264	0.5687929945725662	0.009735110868645844
Taxa_Cladocera_Type_Polyphemus_pediculus_ID_6_20200702-151653.h264	0.5827687131441557	0.009974310667274973
Taxa_Cladocera_Type_Polyphemus_pediculus_ID_6_20200702-151653.h264	0.5226368089822623	0.00894512999988872
Taxa_Cladocera_Type_Polyphemus_pediculus_ID_6_20200702-151653.h264	0.5796502010638898	0.009920936133593497
Taxa_Cladocera_Type_Polyphemus_pediculus_ID_6_20200702-151653.h264	0.5593510796473576	0.009573508863195159
Taxa_Cladocera_Type_Polyphemus_pediculus_ID_6_20200702-151653.h264	0.500729398727417	0.008570176247450021
Taxa_Cladocera_Type_Polyphemus_pediculus_ID_6_20200702-151653.h264	0.4931055494455191	0.008439691134740615
Taxa_Cladocera_Type_Polyphemus_pediculus_ID_6_20200702-151653.h264	0.49510375022888187	0.008473891109686632
Taxa_Cladocera_Type_Polyphemus_pediculus_ID_6_20200702-151653.h264	0.4936693939795861	0.008449341550804455
Taxa_Cladocera_Type_Polyphemus_pediculus_ID_6_20200702-151653.h264	0.48545124237353987	0.008308684725239433
Taxa_Cladocera_Type_Polyphemus_pediculus_ID_6_20200702-151653.h264	0.4794062034900372	0.00820522155973333
Taxa_Cladocera_Type_Polyphemus_pediculus_ID_6_20200702-151653.h264	0.5060107403535109	0.00866056844066586
Taxa_Cladocera_Type_Polyphemus_pediculus_ID_6_20200702-151653.h264	0.5491139976794903	0.009398297267975891
Taxa_Cladocera_Type_Polyphemus_pediculus_ID_6_20200702-151653.h264	0.562727879010714	0.009631304083067989
Taxa_Cladocera_Type_Polyphemus_pediculus_ID_6_20200702-151653.h264	0.5469174784880418	0.009360702997199178
Taxa_Cladocera_Type_Polyphemus_pediculus_ID_6_20200702-151653.h264	0.5479212797605074	0.009377883442054839
Taxa_Cladocera_Type_Polyphemus_pediculus_ID_6_20200702-151653.h264	0.5705770441202017	0.00976564556282653
Taxa_Cladocera_Type_Polyphemus_pediculus_ID_6_20200702-151653.h264	0.5341750229321993	0.009142610969416489
Taxa_Cladocera_Type_Polyphemus_pediculus_ID_6_20200702-151653.h264	0.5324926299315232	0.009113816166135687
Taxa_Cladocera_Type_Polyphemus_pediculus_ID_6_20200702-151653.h264	0.5206744197698739	0.008911542953753612
Taxa_Cladocera_Type_Polyphemus_pediculus_ID_6_20200702-151653.h264	0.5183573425733127	0.008871885286350929
Taxa_Cladocera_Type_Polyphemus_pediculus_ID_6_20200702-151653.h264	0.5168384031149057	0.008845888053312809
Taxa_Cladocera_Type_Polyphemus_pediculus_ID_6_20200702-151653.h264	0.5058740557157076	0.008658229030518843
Taxa_Cladocera_Type_Polyphemus_pediculus_ID_6_20200702-151653.h264	0.5099071829135602	0.008727257553712857
Taxa_Cladocera_Type_Polyphemus_pediculus_ID_6_20200702-151653.h264	0.4963426281855657	0.008495094982406798
Taxa_Cladocera_Type_Polyphemus_pediculus_ID_6_20200702-151653.h264	0.5248242202171912	0.008982568384486541
Taxa_Cladocera_Type_Polyphemus_pediculus_ID_6_20200702-151653.h264	0.5056604920900785	0.008654573806926342
Taxa_Cladocera_Type_Polyphemus_pediculus_ID_6_20200702-151653.h264	0.5134338881419255	0.008787618470121416
Taxa_Cladocera_Type_Polyphemus_pediculus_ID_6_20200702-151653.h264	0.4858380203980666	0.008315304579889986
Taxa_Cladocera_Type_Polyphemus_pediculus_ID_6_20200702-151653.h264	0.4919995366610014	0.008420761300544062
Taxa_Cladocera_Type_Polyphemus_pediculus_ID_6_20200702-151653.h264	0.484916745699369	0.008299536609085355
Taxa_Cladocera_Type_Polyphemus_pediculus_ID_6_20200702-151653.h264	0.4499800608708308	0.00770158181105845
Taxa_Cladocera_Type_Polyphemus_pediculus_ID_6_20200702-151653.h264	0.46520278600546033	0.007962124606631918
Taxa_Cladocera_Type_Polyphemus_pediculus_ID_6_20200702-151653.h264	0.46724140130556546	0.007997016291576025
Taxa_Cladocera_Type_Polyphemus_pediculus_ID_6_20200702-151653.h264	0.42196130972642165	0.00722203010877914
Taxa_Cladocera_Type_Polyphemus_pediculus_ID_6_20200702-151653.h264	0.428291208927448	0.007330368768181322
Taxa_Cladocera_Type_Polyphemus_pediculus_ID_6_20200702-151653.h264	0.4307878010089581	0.007373098901884091
Taxa_Cladocera_Type_Polyphemus_pediculus_ID_6_20200702-151653.h264	0.447290928547199	0.007655556277057829
Taxa_Cladocera_Type_Polyphemus_pediculus_ID_6_20200702-151653.h264	0.4475404669688298	0.0076598272231203565
Taxa_Cladocera_Type_Polyphemus_pediculus_ID_6_20200702-151653.h264	0.44010517523838927	0.007532569345426278
Taxa_Cladocera_Type_Polyphemus_pediculus_ID_6_20200702-151653.h264	0.45625717309805064	0.007809017001101252
Taxa_Cladocera_Type_Polyphemus_pediculus_ID_6_20200702-151653.h264	0.4949550195840689	0.008471345527496564
Taxa_Cladocera_Type_Polyphemus_pediculus_ID_6_20200702-151653.h264	0.47802930245032677	0.008181655368861363
Taxa_Cladocera_Type_Polyphemus_pediculus_ID_6_20200702-151653.h264	0.4614831487949078	0.007898461585143615
Taxa_Cladocera_Type_Polyphemus_pediculus_ID_6_20200702-151653.h264	0.5075312141271738	0.008686591934099706
Taxa_Cladocera_Type_Polyphemus_pediculus_ID_6_20200702-151653.h264	0.49098120836111214	0.008403332220026727
Taxa_Cladocera_Type_Polyphemus_pediculus_ID_6_20200702-151653.h264	0.46976482758155236	0.008040205702838107
Taxa_Cladocera_Type_Polyphemus_pediculus_ID_6_20200702-151653.h264	0.4817141400850736	0.008244722782225298
Taxa_Cladocera_Type_Polyphemus_pediculus_ID_6_20200702-151653.h264	0.4945768924859854	0.008464873736779366
Taxa_Cladocera_Type_Polyphemus_pediculus_ID_6_20200702-151653.h264	0.49630094051361084	0.00849438148186757
Taxa_Cladocera_Type_Polyphemus_pediculus_ID_6_20200702-151653.h264	0.523947310080895	0.008967559730230704
Taxa_Cladocera_Type_Polyphemus_pediculus_ID_6_20200702-151653.h264	0.5062723247821515	0.008665045558771439
Taxa_Cladocera_Type_Polyphemus_pediculus_ID_6_20200702-151653.h264	0.4787258162865272	0.008193576471057869
Taxa_Cladocera_Type_Polyphemus_pediculus_ID_6_20200702-151653.h264	0.5103356159650363	0.008734590350170813
Taxa_Cladocera_Type_Polyphemus_pediculus_ID_6_20200702-151653.h264	0.5132130773250874	0.008783839208063995
Taxa_Cladocera_Type_Polyphemus_pediculus_ID_6_20200702-151653.h264	0.5091328760293814	0.008714004993579797
Taxa_Cladocera_Type_Polyphemus_pediculus_ID_6_20200702-151653.h264	0.49943195563096265	0.008547970009837631
Taxa_Cladocera_Type_Polyphemus_pediculus_ID_6_20200702-151653.h264	0.4949056603358342	0.008470500724978701
Taxa_Cladocera_Type_Polyphemus_pediculus_ID_6_20200702-151653.h264	0.5045331621170044	0.00863527912084873
Taxa_Cladocera_Type_Polyphemus_pediculus_ID_6_20200702-151653.h264	0.5104606136908898	0.008736729734324844
Taxa_Cladocera_Type_Polyphemus_pediculus_ID_6_20200702-151653.h264	0.529963392844567	0.009070527300608934
Taxa_Cladocera_Type_Polyphemus_pediculus_ID_6_20200702-151653.h264	0.523253016105065	0.008955676621798228
Taxa_Cladocera_Type_Polyphemus_pediculus_ID_6_20200702-151653.h264	0.5345992447779729	0.009149871689469152
Taxa_Cladocera_Type_Polyphemus_pediculus_ID_6_20200702-151653.h264	0.571768913269043	0.00978604486172016
Taxa_Cladocera_Type_Polyphemus_pediculus_ID_6_20200702-151653.h264	0.5605697177006648	0.009594366322184454
Taxa_Cladocera_Type_Polyphemus_pediculus_ID_6_20200702-151653.h264	0.5248421423251812	0.008982875128257909
Taxa_Cladocera_Type_Polyphemus_pediculus_ID_6_20200702-151653.h264	0.5870931970156156	0.010048325871998037
Taxa_Cladocera_Type_Polyphemus_pediculus_ID_6_20200702-151653.h264	0.4759031006006094	0.008145264606433507
Taxa_Cladocera_Type_Polyphemus_pediculus_ID_6_20200702-151653.h264	0.48645344404073865	0.008325837792235719
Taxa_Cladocera_Type_Polyphemus_pediculus_ID_6_20200702-151653.h264	0.5113337043615488	0.008751673016957277
Taxa_Cladocera_Type_Polyphemus_pediculus_ID_6_20200702-151653.h264	0.5184333075009859	0.008873185455305336
Taxa_Cladocera_Type_Polyphemus_pediculus_ID_6_20200702-151653.h264	0.5009936600465041	0.008574699181565167
Taxa_Cladocera_Type_Polyphemus_pediculus_ID_6_20200702-151653.h264	0.4945557058774508	0.0084645111198256
Taxa_Cladocera_Type_Polyphemus_pediculus_ID_6_20200702-151653.h264	0.4742935059620784	0.008117715775120188
Taxa_Cladocera_Type_Polyphemus_pediculus_ID_6_20200702-151653.h264	0.476094824717595	0.008148546038435761
Taxa_Cladocera_Type_Polyphemus_pediculus_ID_6_20200702-151653.h264	0.4984168918316181	0.008530596802502694
Taxa_Cladocera_Type_Polyphemus_pediculus_ID_6_20200702-151653.h264	0.4555009515468891	0.007796073978398679
Taxa_Cladocera_Type_Polyphemus_pediculus_ID_6_20200702-151653.h264	0.47579746136298545	0.008143456550251097
Taxa_Cladocera_Type_Polyphemus_pediculus_ID_6_20200702-151653.h264	0.5081661594831026	0.00869745926807618
Taxa_Cladocera_Type_Polyphemus_pediculus_ID_6_20200702-151653.h264	0.33203228510343114	0.005682860264270264
Taxa_Cladocera_Type_Polyphemus_pediculus_ID_6_20200702-151653.h264	0.40176342047177827	0.006876335465766974
Taxa_Cladocera_Type_Polyphemus_pediculus_ID_6_20200702-151653.h264	0.49354645288907567	0.008447237366755334
Taxa_Cladocera_Type_Polyphemus_pediculus_ID_6_20200702-151653.h264	0.32828780504373406	0.00561877204786391
Taxa_Cladocera_Type_Polyphemus_pediculus_ID_6_20200702-151653.h264	0.3450341378725492	0.005905391975126323
Taxa_Cladocera_Type_Polyphemus_pediculus_ID_6_20200702-151653.h264	0.3510758796105018	0.006008798708718204
Taxa_Cladocera_Type_Polyphemus_pediculus_ID_6_20200702-151653.h264	0.3526376493160541	0.006035528997909388
Taxa_Cladocera_Type_Polyphemus_pediculus_ID_6_20200702-151653.h264	0.5086037004910983	0.008704947950713028
Taxa_Cladocera_Type_Polyphemus_pediculus_ID_6_20200702-151653.h264	0.531478904577402	0.009096465866805533
Taxa_Cladocera_Type_Polyphemus_pediculus_ID_6_20200702-151653.h264	0.5322018282230084	0.009108838983047644
Taxa_Cladocera_Type_Polyphemus_pediculus_ID_6_20200702-151653.h264	0.5366552925109863	0.009185061737207265
Taxa_Cladocera_Type_Polyphemus_pediculus_ID_6_20200702-151653.h264	0.44404725551605223	0.007600039565563202
Taxa_Cladocera_Type_Polyphemus_pediculus_ID_6_20200702-151653.h264	0.44975951121403623	0.00769780701885562
Taxa_Cladocera_Type_Polyphemus_pediculus_ID_6_20200702-151653.h264	0.4320076142824613	0.00739397647521905
Taxa_Cladocera_Type_Polyphemus_pediculus_ID_6_20200702-151653.h264	0.45552396627572866	0.007796467884334587
Taxa_Cladocera_Type_Polyphemus_pediculus_ID_6_20200702-151653.h264	0.4610909843444824	0.007891749539742103
Taxa_Cladocera_Type_Polyphemus_pediculus_ID_6_20200702-151653.h264	0.45885692339677076	0.007853512727367807
Taxa_Cladocera_Type_Polyphemus_pediculus_ID_6_20200702-151653.h264	0.4174512716440054	0.007144839072368555
Taxa_Cladocera_Type_Polyphemus_pediculus_ID_6_20200702-151653.h264	0.40071420999673696	0.006858377824944152
Taxa_Cladocera_Type_Polyphemus_pediculus_ID_6_20200702-151653.h264	0.43797019188220687	0.0074960282841377715
Taxa_Cladocera_Type_Polyphemus_pediculus_ID_6_20200702-151653.h264	0.39821056659405046	0.006815527005167402
Taxa_Cladocera_Type_Polyphemus_pediculus_ID_6_20200702-151653.h264	0.32496588193453274	0.005561916056187195
Taxa_Cladocera_Type_Polyphemus_pediculus_ID_6_20200702-151653.h264	0.35215094492985655	0.006027198865145622
Taxa_Cladocera_Type_Polyphemus_pediculus_ID_6_20200702-151653.h264	0.4350285504414485	0.007445680959478638
Taxa_Cladocera_Type_Polyphemus_pediculus_ID_6_20200702-151653.h264	0.47283244609832764	0.008092709173605992
Taxa_Cladocera_Type_Polyphemus_pediculus_ID_6_20200702-151653.h264	0.46502728645618147	0.007959120864346183
Taxa_Cladocera_Type_Polyphemus_pediculus_ID_6_20200702-151653.h264	0.5233276099425096	0.00895695332401603
Taxa_Cladocera_Type_Polyphemus_pediculus_ID_6_20200702-151653.h264	0.5246423875368559	0.008979456248226957
Taxa_Cladocera_Type_Polyphemus_pediculus_ID_6_20200702-151653.h264	0.4491673961052528	0.007687672741032212
Taxa_Cladocera_Type_Polyphemus_pediculus_ID_6_20200702-151653.h264	0.4679573715650118	0.008009270397939626
Taxa_Cladocera_Type_Polyphemus_pediculus_ID_6_20200702-151653.h264	0.4189546394348145	0.007170569790326632
Taxa_Cladocera_Type_Polyphemus_pediculus_ID_6_20200702-151653.h264	0.39890215103442855	0.006827363738858489
Taxa_Cladocera_Type_Polyphemus_pediculus_ID_6_20200702-151653.h264	0.4329362014623789	0.007409869601952254
Taxa_Cladocera_Type_Polyphemus_pediculus_ID_6_20200702-151653.h264	0.4410509989811824	0.007548757482562545
Taxa_Cladocera_Type_Polyphemus_pediculus_ID_6_20200702-151653.h264	0.477662568459144	0.008175378575550734
Taxa_Cladocera_Type_Polyphemus_pediculus_ID_6_20200702-151653.h264	0.4645013427734375	0.007950119135929988
Taxa_Cladocera_Type_Polyphemus_pediculus_ID_6_20200702-151653.h264	0.5477948782994198	0.009375720032432377
Taxa_Cladocera_Type_Polyphemus_pediculus_ID_6_20200702-151653.h264	0.5072036867875319	0.00868098617770968
Taxa_Cladocera_Type_Polyphemus_pediculus_ID_6_20200702-151653.h264	0.5173435519291805	0.008854533869557127
Taxa_Cladocera_Type_Polyphemus_pediculus_ID_6_20200702-151653.h264	0.5286813581906832	0.009048584784417462
Taxa_Cladocera_Type_Polyphemus_pediculus_ID_6_20200702-151653.h264	0.5701904619657077	0.00975902906056692
Taxa_Cladocera_Type_Polyphemus_pediculus_ID_6_20200702-151653.h264	0.5537084557459905	0.0094769331848833
Taxa_Cladocera_Type_Polyphemus_pediculus_ID_6_20200702-151653.h264	0.5861508662884052	0.010032197519166935
Taxa_Cladocera_Type_Polyphemus_pediculus_ID_6_20200702-151653.h264	0.5658022550436167	0.00968392321132344
Taxa_Cladocera_Type_Polyphemus_pediculus_ID_6_20200702-151653.h264	0.5773711879436787	0.009881929947497578
Taxa_Cladocera_Type_Polyphemus_pediculus_ID_6_20200702-151653.h264	0.5622481933006873	0.00962309407764638
Taxa_Cladocera_Type_Polyphemus_pediculus_ID_6_20200702-151653.h264	0.5977608666053185	0.010230907139975643
Taxa_Cladocera_Type_Polyphemus_pediculus_ID_6_20200702-151653.h264	0.5826556961353009	0.009972376337700341
Taxa_Cladocera_Type_Polyphemus_pediculus_ID_6_20200702-151653.h264	0.5677990847367507	0.009718099719532847
Taxa_Cladocera_Type_Polyphemus_pediculus_ID_6_20200702-151653.h264	0.5475293111801147	0.00937117474904427
Taxa_Cladocera_Type_Polyphemus_pediculus_ID_6_20200702-151653.h264	0.527606619321383	0.009030190215308286
Taxa_Cladocera_Type_Polyphemus_pediculus_ID_6_20200702-151653.h264	0.5303162527084351	0.00907656663289437
Taxa_Cladocera_Type_Polyphemus_pediculus_ID_6_20200702-151653.h264	0.5313400000792283	0.009094088462894485
Taxa_Cladocera_Type_Polyphemus_pediculus_ID_6_20200702-151653.h264	0.5170214763054481	0.00884902142138171
Taxa_Cladocera_Type_Polyphemus_pediculus_ID_6_20200702-151653.h264	0.5161225634354811	0.008833636181876504
Taxa_Cladocera_Type_Polyphemus_pediculus_ID_6_20200702-151653.h264	0.5105705620692327	0.00873861154310802
Taxa_Cladocera_Type_Polyphemus_pediculus_ID_6_20200702-151653.h264	0.5075479283699622	0.008686878004793584
Taxa_Cladocera_Type_Polyphemus_pediculus_ID_6_20200702-151653.h264	0.5037621850233812	0.008622083551361718
Taxa_Cladocera_Type_Polyphemus_pediculus_ID_6_20200702-151653.h264	0.49975066881913405	0.00855342490863518
Taxa_Cladocera_Type_Polyphemus_pediculus_ID_6_20200702-151653.h264	0.5010672418887798	0.008575958563096424
Taxa_Cladocera_Type_Polyphemus_pediculus_ID_6_20200702-151653.h264	0.4984223435475276	0.0085306901107173
Taxa_Cladocera_Type_Polyphemus_pediculus_ID_6_20200702-151653.h264	0.4785020674191989	0.008189746923136289
Taxa_Cladocera_Type_Polyphemus_pediculus_ID_6_20200702-151653.h264	0.49420287865858814	0.00845847234627199
Taxa_Cladocera_Type_Polyphemus_pediculus_ID_6_20200702-151653.h264	0.47921490375812237	0.008201947391244788
Taxa_Cladocera_Type_Polyphemus_pediculus_ID_6_20200702-151653.h264	0.4785682714902438	0.008190880031275327
Taxa_Cladocera_Type_Polyphemus_pediculus_ID_6_20200702-151653.h264	0.46955149247096134	0.008036554390368376
Taxa_Cladocera_Type_Polyphemus_pediculus_ID_6_20200702-151653.h264	0.45117323581988994	0.00772200345922504
Taxa_Cladocera_Type_Polyphemus_pediculus_ID_6_20200702-151653.h264	0.4620868202356192	0.007908793654032714
Taxa_Cladocera_Type_Polyphemus_pediculus_ID_6_20200702-151653.h264	0.45132963804098275	0.007724680343393743
Taxa_Cladocera_Type_Polyphemus_pediculus_ID_6_20200702-151653.h264	0.45168197558476375	0.007730710735969995
Taxa_Cladocera_Type_Polyphemus_pediculus_ID_6_20200702-151653.h264	0.4492993472172664	0.007689931135064752
Taxa_Cladocera_Type_Polyphemus_pediculus_ID_6_20200702-151653.h264	0.44945679407853345	0.007692625898651823
Taxa_Cladocera_Type_Polyphemus_pediculus_ID_6_20200702-151653.h264	0.46099859897906964	0.00789016832868023
Taxa_Cladocera_Type_Polyphemus_pediculus_ID_6_20200702-151653.h264	0.45318984838632437	0.007756518558919782
Taxa_Cladocera_Type_Polyphemus_pediculus_ID_6_20200702-151653.h264	0.452176188322214	0.007739169377053278
Taxa_Cladocera_Type_Polyphemus_pediculus_ID_6_20200702-151653.h264	0.4766301048718966	0.008157707564153615
Taxa_Cladocera_Type_Polyphemus_pediculus_ID_6_20200702-151653.h264	0.46010921845069297	0.00787494623886763
Taxa_Cladocera_Type_Polyphemus_pediculus_ID_6_20200702-151653.h264	0.47773895777188813	0.008176686008018855
Taxa_Cladocera_Type_Polyphemus_pediculus_ID_6_20200702-151653.h264	0.47549941246326155	0.008138355328698131
Taxa_Cladocera_Type_Polyphemus_pediculus_ID_6_20200702-151653.h264	0.47140435769007755	0.00806826689123402
Taxa_Cladocera_Type_Polyphemus_pediculus_ID_6_20200702-151653.h264	0.4545198385532086	0.007779281852160686
Taxa_Cladocera_Type_Polyphemus_pediculus_ID_6_20200702-151653.h264	0.4541042676338783	0.007772169196041378
Taxa_Cladocera_Type_Polyphemus_pediculus_ID_6_20200702-151653.h264	0.45245941638946535	0.007744016934358157
Taxa_Cladocera_Type_Polyphemus_pediculus_ID_6_20200702-151653.h264	0.45354130451495833	0.007762533865736787
Taxa_Cladocera_Type_Polyphemus_pediculus_ID_6_20200702-151653.h264	0.4578823067591741	0.007836831788762787
Taxa_Cladocera_Type_Polyphemus_pediculus_ID_6_20200702-151653.h264	0.4432529698885404	0.007586445061553865
Taxa_Cladocera_Type_Polyphemus_pediculus_ID_6_20200702-151653.h264	0.44584260023557226	0.0076307675809549865
Taxa_Cladocera_Type_Polyphemus_pediculus_ID_6_20200702-151653.h264	0.4546990922781137	0.0077823498486061776
Taxa_Cladocera_Type_Polyphemus_pediculus_ID_6_20200702-151653.h264	0.44999922348902777	0.0077019097866391295
Taxa_Cladocera_Type_Polyphemus_pediculus_ID_6_20200702-151653.h264	0.4523551482420701	0.007742232344912354
Taxa_Cladocera_Type_Polyphemus_pediculus_ID_6_20200702-151653.h264	0.44366452547220087	0.0075934889936588226
Taxa_Cladocera_Type_Polyphemus_pediculus_ID_6_20200702-151653.h264	0.43360878650958723	0.007421381153721781
Taxa_Cladocera_Type_Polyphemus_pediculus_ID_6_20200702-151653.h264	0.45014762768378624	0.007704449781510957
Taxa_Cladocera_Type_Polyphemus_pediculus_ID_6_20200702-151653.h264	0.44245773755587064	0.0075728343543216324
Taxa_Cladocera_Type_Polyphemus_pediculus_ID_6_20200702-151653.h264	0.46276870910937973	0.007920464444372076
Taxa_Cladocera_Type_Polyphemus_pediculus_ID_6_20200702-151653.h264	0.48465653236095724	0.008295082957716384
Taxa_Cladocera_Type_Polyphemus_pediculus_ID_6_20200702-151653.h264	0.46750354069929856	0.00800150290812261
Taxa_Cladocera_Type_Polyphemus_pediculus_ID_6_20200702-151653.h264	0.49166273813981276	0.008414996864316026
Taxa_Cladocera_Type_Polyphemus_pediculus_ID_6_20200702-151653.h264	0.4643744516372681	0.007947947345330166
Taxa_Cladocera_Type_Polyphemus_pediculus_ID_6_20200702-151653.h264	0.4642660375741812	0.007946091796942717
Taxa_Cladocera_Type_Polyphemus_pediculus_ID_6_20200702-151653.h264	0.46465128128345196	0.007952685391197542
Taxa_Cladocera_Type_Polyphemus_pediculus_ID_6_20200702-151653.h264	0.46186486684359035	0.00790499483636145
Taxa_Cladocera_Type_Polyphemus_pediculus_ID_6_20200702-151653.h264	0.45786830205183765	0.007836592092810298
Taxa_Cladocera_Type_Polyphemus_pediculus_ID_6_20200702-151653.h264	0.47689381122589114	0.008162220999827753
Taxa_Cladocera_Type_Polyphemus_pediculus_ID_6_20200702-151653.h264	0.4675975256699782	0.008003111497043858
Taxa_Cladocera_Type_Polyphemus_pediculus_ID_6_20200702-151653.h264	0.47444004939152645	0.008120223922278048
Taxa_Cladocera_Type_Polyphemus_pediculus_ID_6_20200702-151653.h264	0.4850766409360446	0.008302273277559225
Taxa_Cladocera_Type_Polyphemus_pediculus_ID_6_20200702-151653.h264	0.48264109501471886	0.008260587972367303
Taxa_Cladocera_Type_Polyphemus_pediculus_ID_6_20200702-151653.h264	0.46124075962946964	0.007894313001350538
Taxa_Cladocera_Type_Polyphemus_pediculus_ID_6_20200702-151653.h264	0.47024578644679144	0.008048437498800853
Taxa_Cladocera_Type_Polyphemus_pediculus_ID_6_20200702-151653.h264	0.47896487566140983	0.008197668064204898
Taxa_Cladocera_Type_Polyphemus_pediculus_ID_6_20200702-151653.h264	0.48682148383213925	0.008332136934819306
Taxa_Cladocera_Type_Polyphemus_pediculus_ID_6_20200702-151653.h264	0.48106349248152513	0.008233586698241488
Taxa_Cladocera_Type_Polyphemus_pediculus_ID_6_20200702-151653.h264	0.485509121968196	0.008309675356763356
Taxa_Cladocera_Type_Polyphemus_pediculus_ID_6_20200702-151653.h264	0.5024782896041871	0.008600109187456278
Taxa_Cladocera_Type_Polyphemus_pediculus_ID_6_20200702-151653.h264	0.4905158864534818	0.00839536805660767
Taxa_Cladocera_Type_Polyphemus_pediculus_ID_6_20200702-151653.h264	0.548166770201463	0.009382085105371193
Taxa_Cladocera_Type_Polyphemus_pediculus_ID_6_20200702-151653.h264	0.5317039918899537	0.0091003183227319
Taxa_Cladocera_Type_Polyphemus_pediculus_ID_6_20200702-151653.h264	0.49747661773975077	0.008514503649776503
Taxa_Cladocera_Type_Polyphemus_pediculus_ID_6_20200702-151653.h264	0.48247160214644214	0.008257687036737182
Taxa_Cladocera_Type_Polyphemus_pediculus_ID_6_20200702-151653.h264	0.4783753068630512	0.00818757736746376
Taxa_Cladocera_Type_Polyphemus_pediculus_ID_6_20200702-151653.h264	0.4903953610933744	0.008393305218713523
Taxa_Cladocera_Type_Polyphemus_pediculus_ID_6_20200702-151653.h264	0.4998858844316923	0.008555739175850119
Taxa_Cladocera_Type_Polyphemus_pediculus_ID_6_20200702-151653.h264	0.4919926485648522	0.0084206434081292
Taxa_Cladocera_Type_Polyphemus_pediculus_ID_6_20200702-151653.h264	0.5007004426075862	0.008569680652322147
Taxa_Cladocera_Type_Polyphemus_pediculus_ID_6_20200702-151653.h264	0.5253286508413462	0.008991201908630732
Taxa_Cladocera_Type_Polyphemus_pediculus_ID_6_20200702-151653.h264	0.5411744059049166	0.009262408101064918
Taxa_Cladocera_Type_Polyphemus_pediculus_ID_6_20200702-151653.h264	0.5340317113582904	0.009140158136709202
Taxa_Cladocera_Type_Polyphemus_pediculus_ID_6_20200702-151653.h264	0.5194008728174063	0.008889745707836377
Taxa_Cladocera_Type_Polyphemus_pediculus_ID_6_20200702-151653.h264	0.5160534539589515	0.008832453346605132
Taxa_Cladocera_Type_Polyphemus_pediculus_ID_6_20200702-151653.h264	0.5266033403690045	0.009013018710161807
Taxa_Cladocera_Type_Polyphemus_pediculus_ID_6_20200702-151653.h264	0.5364434264256404	0.009181435567669614
Taxa_Cladocera_Type_Polyphemus_pediculus_ID_6_20200702-151653.h264	0.5393557200065026	0.009231280592418987
Taxa_Cladocera_Type_Polyphemus_pediculus_ID_6_20200702-151653.h264	0.5198706018007718	0.008897785300051671
Taxa_Cladocera_Type_Polyphemus_pediculus_ID_6_20200702-151653.h264	0.5069240170258742	0.008676199522173616
Taxa_Cladocera_Type_Polyphemus_pediculus_ID_6_20200702-151653.h264	0.5078576641816359	0.008692179252339538
Taxa_Cladocera_Type_Polyphemus_pediculus_ID_6_20200702-151653.h264	0.49391041205479547	0.008453466667860923
Taxa_Cladocera_Type_Polyphemus_pediculus_ID_6_20200702-151653.h264	0.5001371203936064	0.008560039175967494
Taxa_Cladocera_Type_Polyphemus_pediculus_ID_6_20200702-151653.h264	0.4837715915533213	0.008279936855431845
Taxa_Cladocera_Type_Polyphemus_pediculus_ID_6_20200702-151653.h264	0.47447184562683103	0.008120768127074608
Taxa_Cladocera_Type_Polyphemus_pediculus_ID_6_20200702-151653.h264	0.4980757515247052	0.00852475805494207
Taxa_Cladocera_Type_Polyphemus_pediculus_ID_6_20200702-151653.h264	0.4940485983628493	0.008455831779671845
Taxa_Cladocera_Type_Polyphemus_pediculus_ID_6_20200702-151653.h264	0.47252362434680645	0.00808742357055111
Taxa_Cladocera_Type_Polyphemus_pediculus_ID_6_20200702-151653.h264	0.45476098720843977	0.00778340920414445
Taxa_Cladocera_Type_Polyphemus_pediculus_ID_6_20200702-151653.h264	0.46597702759962817	0.007975376049301328
Taxa_Cladocera_Type_Polyphemus_pediculus_ID_6_20200702-151653.h264	0.4795308747658363	0.008207355356569121
Taxa_Cladocera_Type_Polyphemus_pediculus_ID_6_20200702-151653.h264	0.4617240689351009	0.007902585026004612
Taxa_Cladocera_Type_Polyphemus_pediculus_ID_6_20200702-151653.h264	0.4396714863410363	0.00752514659314466
Taxa_Cladocera_Type_Polyphemus_pediculus_ID_6_20200702-151653.h264	0.45012493940500115	0.007704061462893289
Taxa_Cladocera_Type_Polyphemus_pediculus_ID_6_20200702-151653.h264	0.46073965879587025	0.007885736467852395
Taxa_Cladocera_Type_Polyphemus_pediculus_ID_6_20200702-151653.h264	0.46271526923546424	0.007919549800376215
Taxa_Cladocera_Type_Polyphemus_pediculus_ID_6_20200702-151653.h264	0.4524661739055927	0.007744132591845721
Taxa_Cladocera_Type_Polyphemus_pediculus_ID_6_20200702-151653.h264	0.46557232746711147	0.007968449450879407
Taxa_Cladocera_Type_Polyphemus_pediculus_ID_6_20200702-151653.h264	0.4624185914259691	0.007914472045559855
Taxa_Cladocera_Type_Polyphemus_pediculus_ID_6_20200702-151653.h264	0.4677781831301176	0.008006203518957783
Taxa_Cladocera_Type_Polyphemus_pediculus_ID_6_20200702-151653.h264	0.46864549563481256	0.00802104790605737
Taxa_Cladocera_Type_Polyphemus_pediculus_ID_6_20200702-151653.h264	0.4731694078445435	0.008098476403493149
Taxa_Cladocera_Type_Polyphemus_pediculus_ID_6_20200702-151653.h264	0.4427860483756432	0.007578453520275432
Taxa_Cladocera_Type_Polyphemus_pediculus_ID_6_20200702-151653.h264	0.4551200822683481	0.007789555254208266
Taxa_Cladocera_Type_Polyphemus_pediculus_ID_6_20200702-151653.h264	0.4486824545493493	0.00767937277978694
Taxa_Cladocera_Type_Polyphemus_pediculus_ID_6_20200702-151653.h264	0.45053936774914083	0.007711154563398757
Taxa_Cladocera_Type_Polyphemus_pediculus_ID_6_20200702-151653.h264	0.450954710153433	0.007718263308395296
Taxa_Cladocera_Type_Polyphemus_pediculus_ID_6_20200702-151653.h264	0.4381011309990516	0.007498269357483768
Taxa_Cladocera_Type_Polyphemus_pediculus_ID_6_20200702-151653.h264	0.4598694082406851	0.00787084179488865
Taxa_Cladocera_Type_Polyphemus_pediculus_ID_6_20200702-151653.h264	0.4570361808630136	0.007822350018616964
Taxa_Cladocera_Type_Polyphemus_pediculus_ID_6_20200702-151653.h264	0.4419950598936815	0.007564915448180318
Taxa_Cladocera_Type_Polyphemus_pediculus_ID_6_20200702-151653.h264	0.4741869853093074	0.008115892633178532
Taxa_Cladocera_Type_Polyphemus_pediculus_ID_6_20200702-151653.h264	0.46503672086275544	0.007959282337843314
Taxa_Cladocera_Type_Polyphemus_pediculus_ID_6_20200702-151653.h264	0.47004694571861855	0.008045034263260972
Taxa_Cladocera_Type_Polyphemus_pediculus_ID_6_20200702-151653.h264	0.4701739347898043	0.008047207730056266
Taxa_Cladocera_Type_Polyphemus_pediculus_ID_6_20200702-151653.h264	0.47448265112363375	0.008120953067308347
Taxa_Cladocera_Type_Polyphemus_pediculus_ID_6_20200702-151653.h264	0.48797290581923264	0.00835184396498302
Taxa_Cladocera_Type_Polyphemus_pediculus_ID_6_20200702-151653.h264	0.5076144588910616	0.008688016700250862
Taxa_Cladocera_Type_Polyphemus_pediculus_ID_6_20200702-151653.h264	0.5175549283394447	0.00885815165811742
Taxa_Cladocera_Type_Polyphemus_pediculus_ID_6_20200702-151653.h264	0.49400981609637923	0.008455168006264953
Taxa_Cladocera_Type_Polyphemus_pediculus_ID_6_20200702-151653.h264	0.4965862252162053	0.008499264239277361
Taxa_Cladocera_Type_Polyphemus_pediculus_ID_6_20200702-151653.h264	0.4114503361628606	0.007042130753556653
Taxa_Cladocera_Type_Polyphemus_pediculus_ID_6_20200702-151653.h264	0.36820004573235143	0.0063018853981114
Taxa_Cladocera_Type_Polyphemus_pediculus_ID_6_20200702-151653.h264	0.4573489526601938	0.007827703228222549
Taxa_Cladocera_Type_Polyphemus_pediculus_ID_6_20200702-151653.h264	0.4958288937348586	0.008486302219692772
Taxa_Cladocera_Type_Polyphemus_pediculus_ID_6_20200702-151653.h264	0.47011928705068734	0.008046272412982919
Taxa_Cladocera_Type_Polyphemus_pediculus_ID_6_20200702-151653.h264	0.4005468716988197	0.0068555137656144145
Taxa_Cladocera_Type_Polyphemus_pediculus_ID_6_20200702-151653.h264	0.45926638970008266	0.00786052090063603
Taxa_Cladocera_Type_Polyphemus_pediculus_ID_6_20200702-151653.h264	0.4083007133924044	0.006988223748446922
Taxa_Cladocera_Type_Polyphemus_pediculus_ID_6_20200702-151653.h264	0.4529190907111535	0.007751884437171666
Taxa_Cladocera_Type_Polyphemus_pediculus_ID_6_20200702-151653.h264	0.4924911704430213	0.00842917580181325
Taxa_Cladocera_Type_Polyphemus_pediculus_ID_6_20200702-151653.h264	0.4050919705170852	0.006933304880003958
Taxa_Cladocera_Type_Polyphemus_pediculus_ID_6_20200702-151653.h264	0.376112411572383	0.006437308582681171
Taxa_Cladocera_Type_Polyphemus_pediculus_ID_6_20200702-151653.h264	0.44807649795825666	0.007669001599670162
Taxa_Cladocera_Type_Polyphemus_pediculus_ID_6_20200702-151653.h264	0.46036766895881065	0.007879369718718105
Taxa_Cladocera_Type_Polyphemus_pediculus_ID_6_20200702-151653.h264	0.46040455781496487	0.007880001085679206
Taxa_Cladocera_Type_Polyphemus_pediculus_ID_6_20200702-151653.h264	0.4889181745969332	0.00836802260367828
Taxa_Cladocera_Type_Polyphemus_pediculus_ID_6_20200702-151653.h264	0.48530061831841104	0.008306106736603574
Taxa_Cladocera_Type_Polyphemus_pediculus_ID_6_20200702-151653.h264	0.5183253504679753	0.008871337729163424
Taxa_Cladocera_Type_Polyphemus_pediculus_ID_6_20200702-151653.h264	0.5407696078373836	0.009255479826447527
Taxa_Cladocera_Type_Polyphemus_pediculus_ID_6_20200702-151653.h264	0.5507553232633151	0.009426389186622124
Taxa_Cladocera_Type_Polyphemus_pediculus_ID_6_20200702-151653.h264	0.5799084883469802	0.009925356819784853
Taxa_Cladocera_Type_Polyphemus_pediculus_ID_6_20200702-151653.h264	0.5715778094071609	0.00978277404562256
Taxa_Cladocera_Type_Polyphemus_pediculus_ID_6_20200702-151653.h264	0.5811017938760611	0.009945780702878737
Taxa_Cladocera_Type_Polyphemus_pediculus_ID_6_20200702-151653.h264	0.5422007322311402	0.00927997407087913
Taxa_Cladocera_Type_Polyphemus_pediculus_ID_6_20200702-151653.h264	0.5517394395974966	0.009443232716187923
Taxa_Cladocera_Type_Polyphemus_pediculus_ID_6_20200702-151653.h264	0.5280566960114699	0.009037893450965543
Taxa_Cladocera_Type_Polyphemus_pediculus_ID_6_20200702-151653.h264	0.5146258552257832	0.00880801944521052
Taxa_Cladocera_Type_Polyphemus_pediculus_ID_6_20200702-151653.h264	0.49715898183675916	0.008509067189129147
Taxa_Cladocera_Type_Polyphemus_pediculus_ID_6_20200702-151653.h264	0.4792596927055946	0.008202713971307292
Taxa_Cladocera_Type_Polyphemus_pediculus_ID_6_20200702-151653.h264	0.4724420444781964	0.008086027299722976
Taxa_Cladocera_Type_Polyphemus_pediculus_ID_6_20200702-151653.h264	0.47327491650214565	0.008100282224748262
Taxa_Cladocera_Type_Polyphemus_pediculus_ID_6_20200702-151653.h264	0.4486561753199651	0.007678923000668633
Taxa_Cladocera_Type_Polyphemus_pediculus_ID_6_20200702-151653.h264	0.438907527923584	0.007512071150999803
Taxa_Cladocera_Type_Polyphemus_pediculus_ID_6_20200702-151653.h264	0.47023680907029375	0.008048283847549258
Taxa_Cladocera_Type_Polyphemus_pediculus_ID_6_20200702-151653.h264	0.42650663705972525	0.0072998251342914515
Taxa_Cladocera_Type_Polyphemus_pediculus_ID_6_20200702-151653.h264	0.4352915386053232	0.007450182103052648
Taxa_Cladocera_Type_Polyphemus_pediculus_ID_6_20200702-151653.h264	0.4355435254023625	0.007454494954001974
Taxa_Cladocera_Type_Polyphemus_pediculus_ID_6_20200702-151653.h264	0.4174781058384822	0.007145298349927868
Taxa_Cladocera_Type_Polyphemus_pediculus_ID_6_20200702-151653.h264	0.420627630673922	0.007199203678842127
Taxa_Cladocera_Type_Polyphemus_pediculus_ID_6_20200702-151653.h264	0.42024111380943885	0.007192588294046165
Taxa_Cladocera_Type_Polyphemus_pediculus_ID_6_20200702-151653.h264	0.426518911581773	0.007300035217457269
Taxa_Cladocera_Type_Polyphemus_pediculus_ID_6_20200702-151653.h264	0.4476847578929021	0.0076622968177823625
Taxa_Cladocera_Type_Polyphemus_pediculus_ID_6_20200702-151653.h264	0.45549119069026067	0.007795906917583308
Taxa_Cladocera_Type_Polyphemus_pediculus_ID_6_20200702-151653.h264	0.4400746848033025	0.0075320474899026775
Taxa_Cladocera_Type_Polyphemus_pediculus_ID_6_20200702-151653.h264	0.43971800547379714	0.007525942785993836
Taxa_Cladocera_Type_Polyphemus_pediculus_ID_6_20200702-151653.h264	0.4432333502402672	0.0075861092637276506
Taxa_Cladocera_Type_Polyphemus_pediculus_ID_6_20200702-151653.h264	0.449271958057697	0.0076894623590644294
Taxa_Cladocera_Type_Polyphemus_pediculus_ID_6_20200702-151653.h264	0.45549390022571273	0.007795953292324699
Taxa_Cladocera_Type_Polyphemus_pediculus_ID_6_20200702-151653.h264	0.4579967601482685	0.007838790702537672
Taxa_Cladocera_Type_Polyphemus_pediculus_ID_6_20200702-151653.h264	0.44077152508955736	0.007543974179417424
Taxa_Cladocera_Type_Polyphemus_pediculus_ID_6_20200702-151653.h264	0.4525411921281081	0.007745416557577235
Taxa_Cladocera_Type_Polyphemus_pediculus_ID_6_20200702-151653.h264	0.4374867193515484	0.007487753465824579
Taxa_Cladocera_Type_Polyphemus_pediculus_ID_6_20200702-151653.h264	0.4367652647311871	0.007475405492514548
Taxa_Cladocera_Type_Polyphemus_pediculus_ID_6_20200702-151653.h264	0.4445752558341393	0.0076090764940843075
Taxa_Cladocera_Type_Polyphemus_pediculus_ID_6_20200702-151653.h264	0.4312161687704233	0.007380430580878399
Taxa_Cladocera_Type_Polyphemus_pediculus_ID_6_20200702-151653.h264	0.4416086083192092	0.007558301180848003
Taxa_Cladocera_Type_Polyphemus_pediculus_ID_6_20200702-151653.h264	0.4470545460627629	0.007651510499920365
Taxa_Cladocera_Type_Polyphemus_pediculus_ID_6_20200702-151653.h264	0.42976108294266924	0.0073555262272879925
Taxa_Cladocera_Type_Polyphemus_pediculus_ID_6_20200702-151653.h264	0.44138453300182634	0.007554466045608181
Taxa_Cladocera_Type_Polyphemus_pediculus_ID_6_20200702-151653.h264	0.4317877828157865	0.007390213975116346
Taxa_Cladocera_Type_Polyphemus_pediculus_ID_6_20200702-151653.h264	0.43026277138636665	0.007364112817958968
Taxa_Cladocera_Type_Polyphemus_pediculus_ID_6_20200702-151653.h264	0.4230090838212233	0.0072399631654017065
Taxa_Cladocera_Type_Polyphemus_pediculus_ID_6_20200702-151653.h264	0.4182470589417678	0.007158459278041795
Taxa_Cladocera_Type_Polyphemus_pediculus_ID_6_20200702-151653.h264	0.4210790458092323	0.007206929822504168
Taxa_Cladocera_Type_Polyphemus_pediculus_ID_6_20200702-151653.h264	0.41963695269364576	0.007182247844179706
Taxa_Cladocera_Type_Polyphemus_pediculus_ID_6_20200702-151653.h264	0.445889184658344	0.007631564891267811
Taxa_Cladocera_Type_Polyphemus_pediculus_ID_6_20200702-151653.h264	0.44290281956012434	0.00758045210400982
Taxa_Cladocera_Type_Polyphemus_pediculus_ID_6_20200702-151653.h264	0.4259139669858492	0.007289681358027034
Taxa_Cladocera_Type_Polyphemus_pediculus_ID_6_20200702-151653.h264	0.42301394792703484	0.007240046416443481
Taxa_Cladocera_Type_Polyphemus_pediculus_ID_6_20200702-151653.h264	0.4518867903489333	0.007734216219433666
Taxa_Cladocera_Type_Polyphemus_pediculus_ID_6_20200702-151653.h264	0.4901963897851797	0.008389899748246344
Taxa_Cladocera_Type_Polyphemus_pediculus_ID_6_20200702-151653.h264	0.45453381061553955	0.00777952098938135
Taxa_Cladocera_Type_Polyphemus_pediculus_ID_6_20200702-151653.h264	0.45147951126098634	0.007727245481197651
Taxa_Cladocera_Type_Polyphemus_pediculus_ID_6_20200702-151653.h264	0.4401222485762376	0.007532861562170221
Taxa_Cladocera_Type_Polyphemus_pediculus_ID_6_20200702-151653.h264	0.43345910915961633	0.0074188193683088184
Taxa_Cladocera_Type_Polyphemus_pediculus_ID_6_20200702-151653.h264	0.4687437244562002	0.008022729130115735
Taxa_Cladocera_Type_Polyphemus_pediculus_ID_6_20200702-151653.h264	0.42077639396374045	0.007201749819764019
Taxa_Cladocera_Type_Polyphemus_pediculus_ID_6_20200702-151653.h264	0.44648557626284086	0.007641772362960161
Taxa_Cladocera_Type_Polyphemus_pediculus_ID_6_20200702-151653.h264	0.4306995942042424	0.007371589208495687
Taxa_Cladocera_Type_Polyphemus_pediculus_ID_6_20200702-151653.h264	0.4315829354066115	0.007386707932920851
Taxa_Cladocera_Type_Polyphemus_pediculus_ID_6_20200702-151653.h264	0.4422379387342013	0.007569072412950753
Taxa_Cladocera_Type_Polyphemus_pediculus_ID_6_20200702-151653.h264	0.4316183552375207	0.007387314156949873
Taxa_Cladocera_Type_Polyphemus_pediculus_ID_6_20200702-151653.h264	0.4429584792944101	0.0075814047417697115
Taxa_Cladocera_Type_Polyphemus_pediculus_ID_6_20200702-151653.h264	0.47372538493229793	0.008107992165187407
Taxa_Cladocera_Type_Polyphemus_pediculus_ID_6_20200702-151653.h264	0.48316168491656963	0.008269498068764366
Taxa_Cladocera_Type_Polyphemus_pediculus_ID_6_20200702-151653.h264	0.47503738770118126	0.008130447597193296
Taxa_Cladocera_Type_Polyphemus_pediculus_ID_6_20200702-151653.h264	0.4762998027067918	0.008152054315558552
Taxa_Cladocera_Type_Polyphemus_pediculus_ID_6_20200702-151653.h264	0.4713770664655245	0.00806779979142917
Taxa_Cladocera_Type_Polyphemus_pediculus_ID_6_20200702-151653.h264	0.4861918269670927	0.008321360115398318
Taxa_Cladocera_Type_Polyphemus_pediculus_ID_6_20200702-151653.h264	0.4861094309733464	0.008319949876274583
Taxa_Cladocera_Type_Polyphemus_pediculus_ID_6_20200702-151653.h264	0.4884461604631864	0.008359943900235306
Taxa_Cladocera_Type_Polyphemus_pediculus_ID_6_20200702-151653.h264	0.4965178992198064	0.008498094813569763
Taxa_Cladocera_Type_Polyphemus_pediculus_ID_6_20200702-151653.h264	0.5356951702558077	0.009168628875532093
Taxa_Cladocera_Type_Polyphemus_pediculus_ID_6_20200702-151653.h264	0.5218398791093093	0.00893149023860164
Taxa_Cladocera_Type_Polyphemus_pediculus_ID_6_20200702-151653.h264	0.5365898066300613	0.009183940921168357
Taxa_Cladocera_Type_Polyphemus_pediculus_ID_6_20200702-151653.h264	0.5024348391019381	0.008599365515398557
Taxa_Cladocera_Type_Polyphemus_pediculus_ID_6_20200702-151653.h264	0.4425497311812181	0.007574408860601617
Taxa_Cladocera_Type_Polyphemus_pediculus_ID_6_20200702-151653.h264	0.43390461554894083	0.007426444381510718
Taxa_Cladocera_Type_Polyphemus_pediculus_ID_13_20200702-154250.h264	0.5059459400177002	0.008659459357995255
Taxa_Cladocera_Type_Polyphemus_pediculus_ID_13_20200702-154250.h264	0.34124950445615326	0.00584061651857647
Taxa_Cladocera_Type_Polyphemus_pediculus_ID_13_20200702-154250.h264	0.3204241129068228	0.005484181932443698
Taxa_Cladocera_Type_Polyphemus_pediculus_ID_13_20200702-154250.h264	0.31045700513399566	0.005313591049408772
Taxa_Cladocera_Type_Polyphemus_pediculus_ID_13_20200702-154250.h264	0.34879347140972433	0.00596973441451259
Taxa_Cladocera_Type_Polyphemus_pediculus_ID_13_20200702-154250.h264	0.3330443129172692	0.005700181509545569
Taxa_Cladocera_Type_Polyphemus_pediculus_ID_13_20200702-154250.h264	0.3794791889190674	0.006494932271884038
Taxa_Cladocera_Type_Polyphemus_pediculus_ID_13_20200702-154250.h264	0.4012110343346229	0.006866881164573354
Taxa_Cladocera_Type_Polyphemus_pediculus_ID_13_20200702-154250.h264	0.37743593802818887	0.006459961247020925
Taxa_Cladocera_Type_Polyphemus_pediculus_ID_13_20200702-154250.h264	0.38503814367147593	0.006590075920531031
Taxa_Cladocera_Type_Polyphemus_pediculus_ID_13_20200702-154250.h264	0.38082494662358213	0.006517965432595925
Taxa_Cladocera_Type_Polyphemus_pediculus_ID_13_20200702-154250.h264	0.36323715613438534	0.006216943633838518
Taxa_Cladocera_Type_Polyphemus_pediculus_ID_13_20200702-154250.h264	0.3586532097596389	0.006138487628578435
Taxa_Cladocera_Type_Polyphemus_pediculus_ID_13_20200702-154250.h264	0.35499008105351376	0.006075791771877447
Taxa_Cladocera_Type_Polyphemus_pediculus_ID_13_20200702-154250.h264	0.3546665037595309	0.006070253622038125
Taxa_Cladocera_Type_Polyphemus_pediculus_ID_13_20200702-154250.h264	0.3603439272367037	0.0061674249084743525
Taxa_Cladocera_Type_Polyphemus_pediculus_ID_13_20200702-154250.h264	0.3393281826606164	0.005807732357075934
Taxa_Cladocera_Type_Polyphemus_pediculus_ID_13_20200702-154250.h264	0.3366064379765437	0.005761148649983152
Taxa_Cladocera_Type_Polyphemus_pediculus_ID_13_20200702-154250.h264	0.32417521990262543	0.00554838357141032
Taxa_Cladocera_Type_Polyphemus_pediculus_ID_13_20200702-154250.h264	0.3378400600873507	0.005782262566879656
Taxa_Cladocera_Type_Polyphemus_pediculus_ID_13_20200702-154250.h264	0.3309518660031832	0.005664368475823712
Taxa_Cladocera_Type_Polyphemus_pediculus_ID_13_20200702-154250.h264	0.3295805472594041	0.005640897828093647
Taxa_Cladocera_Type_Polyphemus_pediculus_ID_13_20200702-154250.h264	0.3311109451147226	0.005667091176001983
Taxa_Cladocera_Type_Polyphemus_pediculus_ID_13_20200702-154250.h264	0.342137350669274	0.0058558123479933435
Taxa_Cladocera_Type_Polyphemus_pediculus_ID_13_20200702-154250.h264	0.34220358738532436	0.005856946014864205
Taxa_Cladocera_Type_Polyphemus_pediculus_ID_13_20200702-154250.h264	0.3658158177595872	0.006261078419346781
Taxa_Cladocera_Type_Polyphemus_pediculus_ID_13_20200702-154250.h264	0.31554548006791333	0.0054006822550085164
Taxa_Cladocera_Type_Polyphemus_pediculus_ID_13_20200702-154250.h264	0.3588699073057908	0.006142196490426036
Taxa_Cladocera_Type_Polyphemus_pediculus_ID_13_20200702-154250.h264	0.381058978667626	0.00652197098104206
Taxa_Cladocera_Type_Polyphemus_pediculus_ID_13_20200702-154250.h264	0.3949386556331928	0.0067595269906450305
Taxa_Cladocera_Type_Polyphemus_pediculus_ID_13_20200702-154250.h264	0.41182670043065	0.007048572372755356
Taxa_Cladocera_Type_Polyphemus_pediculus_ID_13_20200702-154250.h264	0.3537267193427453	0.006054168850289294
Taxa_Cladocera_Type_Polyphemus_pediculus_ID_13_20200702-154250.h264	0.33400391285236064	0.005716605431511557
Taxa_Cladocera_Type_Polyphemus_pediculus_ID_13_20200702-154250.h264	0.3873813695173997	0.006630181132124726
Taxa_Cladocera_Type_Polyphemus_pediculus_ID_13_20200702-154250.h264	0.3886704554924598	0.006652244334390178
Taxa_Cladocera_Type_Polyphemus_pediculus_ID_13_20200702-154250.h264	0.372280508188101	0.00637172408245019
Taxa_Cladocera_Type_Polyphemus_pediculus_ID_13_20200702-154250.h264	0.387085311963008	0.0066251139932130216
Taxa_Cladocera_Type_Polyphemus_pediculus_ID_13_20200702-154250.h264	0.3525799329464252	0.006034541160044585
Taxa_Cladocera_Type_Polyphemus_pediculus_ID_13_20200702-154250.h264	0.3466234926077036	0.005932594392708773
Taxa_Cladocera_Type_Polyphemus_pediculus_ID_13_20200702-154250.h264	0.31711831643031196	0.005427601954288032
Taxa_Cladocera_Type_Polyphemus_pediculus_ID_13_20200702-154250.h264	0.36058305190159723	0.006171517619085029
Taxa_Cladocera_Type_Polyphemus_pediculus_ID_13_20200702-154250.h264	0.366123660160945	0.006266347260446943
Taxa_Cladocera_Type_Polyphemus_pediculus_ID_13_20200702-154250.h264	0.411965996668889	0.007050956481448292
Taxa_Cladocera_Type_Polyphemus_pediculus_ID_13_20200702-154250.h264	0.3929592257279616	0.0067256482864978045
Taxa_Cladocera_Type_Polyphemus_pediculus_ID_13_20200702-154250.h264	0.4828087597626906	0.008263457619015282
Taxa_Cladocera_Type_Polyphemus_pediculus_ID_13_20200702-154250.h264	0.48592577017270605	0.008316806451032853
Taxa_Cladocera_Type_Polyphemus_pediculus_ID_13_20200702-154250.h264	0.3746201757284311	0.006411768392275071
Taxa_Cladocera_Type_Polyphemus_pediculus_ID_13_20200702-154250.h264	0.33164491946880637	0.005676230352446878
Taxa_Cladocera_Type_Polyphemus_pediculus_ID_13_20200702-154250.h264	0.33096975546616775	0.005664674660863255
Taxa_Cladocera_Type_Polyphemus_pediculus_ID_13_20200702-154250.h264	0.33475422565753643	0.005729447323753989
Taxa_Cladocera_Type_Polyphemus_pediculus_ID_13_20200702-154250.h264	0.3350495650218083	0.005734502170565566
Taxa_Cladocera_Type_Polyphemus_pediculus_ID_13_20200702-154250.h264	0.34676912197699916	0.005935086895375563
Taxa_Cladocera_Type_Polyphemus_pediculus_ID_13_20200702-154250.h264	0.3361513666006235	0.005753359928356825
Taxa_Cladocera_Type_Polyphemus_pediculus_ID_13_20200702-154250.h264	0.3212028921567477	0.005497511038836643
Taxa_Cladocera_Type_Polyphemus_pediculus_ID_13_20200702-154250.h264	0.3320876510326679	0.005683807873443739
Taxa_Cladocera_Type_Polyphemus_pediculus_ID_13_20200702-154250.h264	0.3181742844214806	0.005445675252598418
Taxa_Cladocera_Type_Polyphemus_pediculus_ID_13_20200702-154250.h264	0.31992346910329966	0.0054756132211910905
Taxa_Cladocera_Type_Polyphemus_pediculus_ID_13_20200702-154250.h264	0.3426742957188533	0.005865002369034219
Taxa_Cladocera_Type_Polyphemus_pediculus_ID_13_20200702-154250.h264	0.3341656362093412	0.005719373388967571
Taxa_Cladocera_Type_Polyphemus_pediculus_ID_13_20200702-154250.h264	0.33760077219742995	0.005778167062609859
Taxa_Cladocera_Type_Polyphemus_pediculus_ID_13_20200702-154250.h264	0.3184799396074735	0.005450906658666373
Taxa_Cladocera_Type_Polyphemus_pediculus_ID_13_20200702-154250.h264	0.32490623950958253	0.005560895253144778
Taxa_Cladocera_Type_Polyphemus_pediculus_ID_13_20200702-154250.h264	0.32359175572028526	0.005538397357520267
Taxa_Cladocera_Type_Polyphemus_pediculus_ID_13_20200702-154250.h264	0.3371466801716731	0.005770395102938251
Taxa_Cladocera_Type_Polyphemus_pediculus_ID_13_20200702-154250.h264	0.32092292859004096	0.005492719354714163
Taxa_Cladocera_Type_Polyphemus_pediculus_ID_13_20200702-154250.h264	0.3240056617443378	0.005545481518316551
Taxa_Cladocera_Type_Polyphemus_pediculus_ID_13_20200702-154250.h264	0.3389800889675434	0.0058017745996368
Taxa_Cladocera_Type_Polyphemus_pediculus_ID_13_20200702-154250.h264	0.3488572597503662	0.005970826176496652
Taxa_Cladocera_Type_Polyphemus_pediculus_ID_13_20200702-154250.h264	0.3000479166324322	0.005135435496208936
Taxa_Cladocera_Type_Polyphemus_pediculus_ID_13_20200702-154250.h264	0.3294333835748526	0.0056383790650311304
Taxa_Cladocera_Type_Polyphemus_pediculus_ID_13_20200702-154250.h264	0.412582954626817	0.007061515954189752
Taxa_Cladocera_Type_Polyphemus_pediculus_ID_13_20200702-154250.h264	0.369564737540025	0.0063252426232811975
Taxa_Cladocera_Type_Polyphemus_pediculus_ID_13_20200702-154250.h264	0.3564610976439256	0.006100968786597957
Taxa_Cladocera_Type_Polyphemus_pediculus_ID_13_20200702-154250.h264	0.37565874393169696	0.006429543886523275
Taxa_Cladocera_Type_Polyphemus_pediculus_ID_13_20200702-154250.h264	0.4304774122971755	0.007367786479701658
Taxa_Cladocera_Type_Polyphemus_pediculus_ID_13_20200702-154250.h264	0.37714843346522403	0.006455040495847103
Taxa_Cladocera_Type_Polyphemus_pediculus_ID_13_20200702-154250.h264	0.369364133981558	0.0063218092162228194
Taxa_Cladocera_Type_Polyphemus_pediculus_ID_13_20200702-154250.h264	0.4610117875612699	0.00789039405633712
Taxa_Cladocera_Type_Polyphemus_pediculus_ID_13_20200702-154250.h264	0.40535956162672776	0.006937884804765149
Taxa_Cladocera_Type_Polyphemus_pediculus_ID_13_20200702-154250.h264	0.39360246291527384	0.006736657538357571
Taxa_Cladocera_Type_Polyphemus_pediculus_ID_13_20200702-154250.h264	0.40523662053621734	0.006935780620716028
Taxa_Cladocera_Type_Polyphemus_pediculus_ID_13_20200702-154250.h264	0.3539053854575524	0.006057226789561955
Taxa_Cladocera_Type_Polyphemus_pediculus_ID_13_20200702-154250.h264	0.4099828778780424	0.0070170146406049565
Taxa_Cladocera_Type_Polyphemus_pediculus_ID_13_20200702-154250.h264	0.4083420419692993	0.0069889311029360844
Taxa_Cladocera_Type_Polyphemus_pediculus_ID_13_20200702-154250.h264	0.4127463428790753	0.007064312406968789
Taxa_Cladocera_Type_Polyphemus_pediculus_ID_13_20200702-154250.h264	0.3838848935640775	0.006570337601385173
Taxa_Cladocera_Type_Polyphemus_pediculus_ID_13_20200702-154250.h264	0.38177165178152234	0.00653416865549144
Taxa_Cladocera_Type_Polyphemus_pediculus_ID_13_20200702-154250.h264	0.37708617943983813	0.0064539749942587685
Taxa_Cladocera_Type_Polyphemus_pediculus_ID_13_20200702-154250.h264	0.4241315823334914	0.007259175159169373
Taxa_Cladocera_Type_Polyphemus_pediculus_ID_13_20200702-154250.h264	0.39281180088336654	0.006723125053580696
Taxa_Cladocera_Type_Polyphemus_pediculus_ID_13_20200702-154250.h264	0.3718784523010254	0.006364842741306012
Taxa_Cladocera_Type_Polyphemus_pediculus_ID_13_20200702-154250.h264	0.38938492408165565	0.0066644727390898755
Taxa_Cladocera_Type_Polyphemus_pediculus_ID_13_20200702-154250.h264	0.36654680472153883	0.006273589542349415
Taxa_Cladocera_Type_Polyphemus_pediculus_ID_13_20200702-154250.h264	0.3449469430630024	0.005903899602424464
Taxa_Cladocera_Type_Polyphemus_pediculus_ID_13_20200702-154250.h264	0.3526241669288048	0.006035298241666083
Taxa_Cladocera_Type_Polyphemus_pediculus_ID_13_20200702-154250.h264	0.33726567121652457	0.00577243168043667
Taxa_Cladocera_Type_Polyphemus_pediculus_ID_13_20200702-154250.h264	0.3313741944386409	0.005671596789430585
Taxa_Cladocera_Type_Polyphemus_pediculus_ID_13_20200702-154250.h264	0.31880064414097714	0.005456395640105186
Taxa_Cladocera_Type_Polyphemus_pediculus_ID_13_20200702-154250.h264	0.3197448029884925	0.005472555281918429
Taxa_Cladocera_Type_Polyphemus_pediculus_ID_13_20200702-154250.h264	0.3169462772516104	0.005424657437575639
Taxa_Cladocera_Type_Polyphemus_pediculus_ID_13_20200702-154250.h264	0.3244940310258132	0.005553840146403342
Taxa_Cladocera_Type_Polyphemus_pediculus_ID_13_20200702-154250.h264	0.32085241537827713	0.005491512493974358
Taxa_Cladocera_Type_Polyphemus_pediculus_ID_13_20200702-154250.h264	0.32626929906698376	0.005584224541723376
Taxa_Cladocera_Type_Polyphemus_pediculus_ID_13_20200702-154250.h264	0.32191837274111235	0.005509756764222885
Taxa_Cladocera_Type_Polyphemus_pediculus_ID_13_20200702-154250.h264	0.31187197025005636	0.005337808721587504
Taxa_Cladocera_Type_Polyphemus_pediculus_ID_13_20200702-154250.h264	0.30635640070988585	0.0052434076275345845
Taxa_Cladocera_Type_Polyphemus_pediculus_ID_13_20200702-154250.h264	0.3184808210226206	0.005450921744425622
Taxa_Cladocera_Type_Polyphemus_pediculus_ID_13_20200702-154250.h264	0.33284873668964093	0.005696834147188085
Taxa_Cladocera_Type_Polyphemus_pediculus_ID_13_20200702-154250.h264	0.3187720797612117	0.0054559067497592
Taxa_Cladocera_Type_Polyphemus_pediculus_ID_13_20200702-154250.h264	0.32579983124366174	0.005576189419362672
Taxa_Cladocera_Type_Polyphemus_pediculus_ID_13_20200702-154250.h264	0.3107046501453106	0.0053178295890255085
Taxa_Cladocera_Type_Polyphemus_pediculus_ID_13_20200702-154250.h264	0.34814243206611045	0.00595859162574689
Taxa_Cladocera_Type_Polyphemus_pediculus_ID_13_20200702-154250.h264	0.30122640132904055	0.005155605715054732
Taxa_Cladocera_Type_Polyphemus_pediculus_ID_13_20200702-154250.h264	0.3031466784844032	0.005188471997136901
Taxa_Cladocera_Type_Polyphemus_pediculus_ID_13_20200702-154250.h264	0.2998466928188617	0.005131991473245902
Taxa_Cladocera_Type_Polyphemus_pediculus_ID_13_20200702-154250.h264	0.2956329734508808	0.005059872045601614
Taxa_Cladocera_Type_Polyphemus_pediculus_ID_13_20200702-154250.h264	0.350837832230788	0.006004724436257718
Taxa_Cladocera_Type_Polyphemus_pediculus_ID_13_20200702-154250.h264	0.2769617605209351	0.004740307055069851
Taxa_Cladocera_Type_Polyphemus_pediculus_ID_13_20200702-154250.h264	0.29801507949829104	0.005100642706797673
Taxa_Cladocera_Type_Polyphemus_pediculus_ID_13_20200702-154250.h264	0.30650376026447	0.005245929742988044
Taxa_Cladocera_Type_Polyphemus_pediculus_ID_13_20200702-154250.h264	0.3180288509222177	0.005443186102322572
Taxa_Cladocera_Type_Polyphemus_pediculus_ID_13_20200702-154250.h264	0.3013670033674974	0.005158012173020628
Taxa_Cladocera_Type_Polyphemus_pediculus_ID_13_20200702-154250.h264	0.30673808611356296	0.005249940320020597
Taxa_Cladocera_Type_Polyphemus_pediculus_ID_13_20200702-154250.h264	0.3013476448792678	0.005157680845049007
Taxa_Cladocera_Type_Polyphemus_pediculus_ID_13_20200702-154250.h264	0.31487511488107534	0.00538920869700302
Taxa_Cladocera_Type_Polyphemus_pediculus_ID_13_20200702-154250.h264	0.3061791383303129	0.005240373713730356
Taxa_Cladocera_Type_Polyphemus_pediculus_ID_13_20200702-154250.h264	0.31401658388284537	0.005374514608764085
Taxa_Cladocera_Type_Polyphemus_pediculus_ID_13_20200702-154250.h264	0.3208944947902973	0.005492232699295473
Taxa_Cladocera_Type_Polyphemus_pediculus_ID_13_20200702-154250.h264	0.32151987515963043	0.005502936324847521
Taxa_Cladocera_Type_Polyphemus_pediculus_ID_13_20200702-154250.h264	0.32967149624457726	0.005642454454955264
Taxa_Cladocera_Type_Polyphemus_pediculus_ID_13_20200702-154250.h264	0.313981294631958	0.005373910619662359
Taxa_Cladocera_Type_Polyphemus_pediculus_ID_13_20200702-154250.h264	0.30953129071455737	0.005297747091076078
Taxa_Cladocera_Type_Polyphemus_pediculus_ID_13_20200702-154250.h264	0.35780186066260705	0.006123916461340775
Taxa_Cladocera_Type_Polyphemus_pediculus_ID_13_20200702-154250.h264	0.29739407355968767	0.0050900139513100386
Taxa_Cladocera_Type_Polyphemus_pediculus_ID_13_20200702-154250.h264	0.299985858477079	0.005134373347011544
Taxa_Cladocera_Type_Polyphemus_pediculus_ID_13_20200702-154250.h264	0.3002091829593365	0.005138195631419413
Taxa_Cladocera_Type_Polyphemus_pediculus_ID_13_20200702-154250.h264	0.3127791749514066	0.005353335878975998
Taxa_Cladocera_Type_Polyphemus_pediculus_ID_13_20200702-154250.h264	0.3155456432929406	0.005400685048667637
Taxa_Cladocera_Type_Polyphemus_pediculus_ID_13_20200702-154250.h264	0.2962904112155621	0.0050711243458048125
Taxa_Cladocera_Type_Polyphemus_pediculus_ID_13_20200702-154250.h264	0.3300164560171274	0.005648358574139296
Taxa_Cladocera_Type_Polyphemus_pediculus_ID_13_20200702-154250.h264	0.4233789190879235	0.007246293038235614
Taxa_Cladocera_Type_Polyphemus_pediculus_ID_13_20200702-154250.h264	0.3351422768372756	0.005736088968945678
Taxa_Cladocera_Type_Polyphemus_pediculus_ID_13_20200702-154250.h264	0.3579227777627798	0.0061259860040168085
Taxa_Cladocera_Type_Polyphemus_pediculus_ID_13_20200702-154250.h264	0.3378215830142681	0.005781946324667281
Taxa_Cladocera_Type_Polyphemus_pediculus_ID_13_20200702-154250.h264	0.3557781641299908	0.0060892801168402275
Taxa_Cladocera_Type_Polyphemus_pediculus_ID_13_20200702-154250.h264	0.3484203063524686	0.005963347551032636
Taxa_Cladocera_Type_Polyphemus_pediculus_ID_13_20200702-154250.h264	0.3232623349703275	0.005532759194684452
Taxa_Cladocera_Type_Polyphemus_pediculus_ID_13_20200702-154250.h264	0.31683828757359433	0.005422809152701903
Taxa_Cladocera_Type_Polyphemus_pediculus_ID_13_20200702-154250.h264	0.3096846243051382	0.005300371454453327
Taxa_Cladocera_Type_Polyphemus_pediculus_ID_13_20200702-154250.h264	0.2966713131391085	0.005077643628727049
Taxa_Cladocera_Type_Polyphemus_pediculus_ID_13_20200702-154250.h264	0.32012929586263805	0.005479136025341305
Taxa_Cladocera_Type_Polyphemus_pediculus_ID_13_20200702-154250.h264	0.3595671066871056	0.006154129325990847
Taxa_Cladocera_Type_Polyphemus_pediculus_ID_13_20200702-154250.h264	0.3278198388906626	0.005610762627167109
Taxa_Cladocera_Type_Polyphemus_pediculus_ID_13_20200702-154250.h264	0.3392593996341412	0.005806555109122802
Taxa_Cladocera_Type_Polyphemus_pediculus_ID_13_20200702-154250.h264	0.35366756659287674	0.006053156428224237
Taxa_Cladocera_Type_Polyphemus_pediculus_ID_13_20200702-154250.h264	0.33467244991889367	0.005728047700534911
Taxa_Cladocera_Type_Polyphemus_pediculus_ID_13_20200702-154250.h264	0.3580156528032743	0.006127575596056041
Taxa_Cladocera_Type_Polyphemus_pediculus_ID_13_20200702-154250.h264	0.35324628279759335	0.006045945994035733
Taxa_Cladocera_Type_Polyphemus_pediculus_ID_13_20200702-154250.h264	0.3282868583385761	0.005618755844641015
Taxa_Cladocera_Type_Polyphemus_pediculus_ID_13_20200702-154250.h264	0.34383995092832126	0.005884953006273191
Taxa_Cladocera_Type_Polyphemus_pediculus_ID_13_20200702-154250.h264	0.30958678722381594	0.0052986969351768495
Taxa_Cladocera_Type_Polyphemus_pediculus_ID_13_20200702-154250.h264	0.32015182091639593	0.005479521550299854
Taxa_Cladocera_Type_Polyphemus_pediculus_ID_13_20200702-154250.h264	0.34145601676060605	0.005844151056094989
Taxa_Cladocera_Type_Polyphemus_pediculus_ID_13_20200702-154250.h264	0.3491543619449322	0.005975911194826725
Taxa_Cladocera_Type_Polyphemus_pediculus_ID_13_20200702-154250.h264	0.35219961863297683	0.006028031934295181
Taxa_Cladocera_Type_Polyphemus_pediculus_ID_13_20200702-154250.h264	0.34318192555354193	0.00587369064889716
Taxa_Cladocera_Type_Polyphemus_pediculus_ID_13_20200702-154250.h264	0.3605254987569956	0.0061705325748793475
Taxa_Cladocera_Type_Polyphemus_pediculus_ID_13_20200702-154250.h264	0.32415700398958647	0.005548071799052538
Taxa_Cladocera_Type_Polyphemus_pediculus_ID_13_20200702-154250.h264	0.3354475402832031	0.005741313670231746
Taxa_Cladocera_Type_Polyphemus_pediculus_ID_13_20200702-154250.h264	0.3292487760690542	0.0056352194365665055
Taxa_Cladocera_Type_Polyphemus_pediculus_ID_13_20200702-154250.h264	0.3860234352258536	0.0066069395644424945
Taxa_Cladocera_Type_Polyphemus_pediculus_ID_13_20200702-154250.h264	0.3297990729258611	0.005644637978923392
Taxa_Cladocera_Type_Polyphemus_pediculus_ID_13_20200702-154250.h264	0.31846949320573076	0.0054507278644827
Taxa_Cladocera_Type_Polyphemus_pediculus_ID_13_20200702-154250.h264	0.3684769080235408	0.006306624002710602
Taxa_Cladocera_Type_Polyphemus_pediculus_ID_13_20200702-154250.h264	0.4260137954125038	0.007291389959944776
Taxa_Cladocera_Type_Polyphemus_pediculus_ID_13_20200702-154250.h264	0.35612900000352127	0.006095284807752576
Taxa_Cladocera_Type_Polyphemus_pediculus_ID_13_20200702-154250.h264	0.384955258002648	0.006588657300429937
Taxa_Cladocera_Type_Polyphemus_pediculus_ID_13_20200702-154250.h264	0.361039918752817	0.006179337070961676
Taxa_Cladocera_Type_Polyphemus_pediculus_ID_13_20200702-154250.h264	0.36667686242323655	0.006275815529936164
Taxa_Cladocera_Type_Polyphemus_pediculus_ID_13_20200702-154250.h264	0.44023924827575683	0.007534864057027376
Taxa_Cladocera_Type_Polyphemus_pediculus_ID_13_20200702-154250.h264	0.3796376477755033	0.006497644356157652
Taxa_Cladocera_Type_Polyphemus_pediculus_ID_13_20200702-154250.h264	0.42124713494227484	0.007209806732665858
Taxa_Cladocera_Type_Polyphemus_pediculus_ID_13_20200702-154250.h264	0.39582395553588867	0.006774679238979633
Taxa_Cladocera_Type_Polyphemus_pediculus_ID_13_20200702-154250.h264	0.40177765369415286	0.006876579072842232
Taxa_Cladocera_Type_Polyphemus_pediculus_ID_13_20200702-154250.h264	0.3776063776016235	0.006462878385873941
Taxa_Cladocera_Type_Polyphemus_pediculus_ID_13_20200702-154250.h264	0.3634490548647367	0.006220570362107994
Taxa_Cladocera_Type_Polyphemus_pediculus_ID_13_20200702-154250.h264	0.40245451523707465	0.006888163818480701
Taxa_Cladocera_Type_Polyphemus_pediculus_ID_13_20200702-154250.h264	0.36976370884821963	0.006328648093748375
Taxa_Cladocera_Type_Polyphemus_pediculus_ID_13_20200702-154250.h264	0.3870062457598173	0.006623760744735334
Taxa_Cladocera_Type_Polyphemus_pediculus_ID_13_20200702-154250.h264	0.3921849514887883	0.0067123962850965686
Taxa_Cladocera_Type_Polyphemus_pediculus_ID_13_20200702-154250.h264	0.37541609360621525	0.0064253908328756075
Taxa_Cladocera_Type_Polyphemus_pediculus_ID_13_20200702-154250.h264	0.3819835505118737	0.006537795383760915
Taxa_Cladocera_Type_Polyphemus_pediculus_ID_13_20200702-154250.h264	0.365446341587947	0.006254754692562939
Taxa_Cladocera_Type_Polyphemus_pediculus_ID_13_20200702-154250.h264	0.3751585898032555	0.006420983556248027
Taxa_Cladocera_Type_Polyphemus_pediculus_ID_13_20200702-154250.h264	0.37044566301199106	0.006340320001551386
Taxa_Cladocera_Type_Polyphemus_pediculus_ID_13_20200702-154250.h264	0.37120354945843037	0.006353291519576982
Taxa_Cladocera_Type_Polyphemus_pediculus_ID_13_20200702-154250.h264	0.4005140634683462	0.006854952240131311
Taxa_Cladocera_Type_Polyphemus_pediculus_ID_13_20200702-154250.h264	0.3691917030627911	0.00631885799472854
Taxa_Cladocera_Type_Polyphemus_pediculus_ID_13_20200702-154250.h264	0.37626019551203804	0.006439837961648344
Taxa_Cladocera_Type_Polyphemus_pediculus_ID_13_20200702-154250.h264	0.37358980142153225	0.006394133139714687
Taxa_Cladocera_Type_Polyphemus_pediculus_ID_13_20200702-154250.h264	0.3625943759771494	0.0062059422042242875
Taxa_Cladocera_Type_Polyphemus_pediculus_ID_13_20200702-154250.h264	0.3858504493419941	0.006603978844507206
Taxa_Cladocera_Type_Polyphemus_pediculus_ID_13_20200702-154250.h264	0.38873127313760614	0.006653285251778259
Taxa_Cladocera_Type_Polyphemus_pediculus_ID_13_20200702-154250.h264	0.37234824657440185	0.006372883450984955
Taxa_Cladocera_Type_Polyphemus_pediculus_ID_13_20200702-154250.h264	0.3623493425662701	0.006201748363153469
Taxa_Cladocera_Type_Polyphemus_pediculus_ID_13_20200702-154250.h264	0.36170003340794493	0.0061906351871744425
Taxa_Cladocera_Type_Polyphemus_pediculus_ID_13_20200702-154250.h264	0.39999047022599443	0.006845990740406443
Taxa_Cladocera_Type_Polyphemus_pediculus_ID_13_20200702-154250.h264	0.3586128278879019	0.006137796477312167
Taxa_Cladocera_Type_Polyphemus_pediculus_ID_13_20200702-154250.h264	0.3669574788900522	0.006280618388695125
Taxa_Cladocera_Type_Polyphemus_pediculus_ID_13_20200702-154250.h264	0.3899602923026452	0.006674320387487581
Taxa_Cladocera_Type_Polyphemus_pediculus_ID_13_20200702-154250.h264	0.35534059047698974	0.006081790875471556
Taxa_Cladocera_Type_Polyphemus_pediculus_ID_13_20200702-154250.h264	0.38850602260002726	0.006649430002192774
Taxa_Cladocera_Type_Polyphemus_pediculus_ID_13_20200702-154250.h264	0.3948885129048274	0.006758668778563392
Taxa_Cladocera_Type_Polyphemus_pediculus_ID_13_20200702-154250.h264	0.39388108803675725	0.006741426314475269
Taxa_Cladocera_Type_Polyphemus_pediculus_ID_13_20200702-154250.h264	0.39810407858628494	0.006813704421957569
Taxa_Cladocera_Type_Polyphemus_pediculus_ID_13_20200702-154250.h264	0.39547024690187893	0.006768625379666774
Taxa_Cladocera_Type_Polyphemus_pediculus_ID_13_20200702-154250.h264	0.3870584451235258	0.006624654156921883
Taxa_Cladocera_Type_Polyphemus_pediculus_ID_13_20200702-154250.h264	0.37963386095487156	0.006497579543266071
Taxa_Cladocera_Type_Polyphemus_pediculus_ID_13_20200702-154250.h264	0.37677761884836053	0.006448693861058478
Taxa_Cladocera_Type_Polyphemus_pediculus_ID_13_20200702-154250.h264	0.3990365505218506	0.006829664037777828
Taxa_Cladocera_Type_Polyphemus_pediculus_ID_13_20200702-154250.h264	0.3855015068787795	0.006598006560040649
Taxa_Cladocera_Type_Polyphemus_pediculus_ID_13_20200702-154250.h264	0.39754630602323093	0.006804157930012991
Taxa_Cladocera_Type_Polyphemus_pediculus_ID_13_20200702-154250.h264	0.38423236700204705	0.006576284742919651
Taxa_Cladocera_Type_Polyphemus_pediculus_ID_13_20200702-154250.h264	0.38318560490241416	0.006558369006983627
Taxa_Cladocera_Type_Polyphemus_pediculus_ID_13_20200702-154250.h264	0.4049351112659161	0.0069306201735897174
Taxa_Cladocera_Type_Polyphemus_pediculus_ID_13_20200702-154250.h264	0.37959034516261175	0.006496834753744701
Taxa_Cladocera_Type_Polyphemus_pediculus_ID_4_20200702-151037.h264	0.41449676807110125	0.007094271607370772
Taxa_Cladocera_Type_Polyphemus_pediculus_ID_4_20200702-151037.h264	0.3743521275887123	0.006407180645268345
Taxa_Cladocera_Type_Polyphemus_pediculus_ID_4_20200702-151037.h264	0.3714834150901208	0.006358081527503991
Taxa_Cladocera_Type_Polyphemus_pediculus_ID_4_20200702-151037.h264	0.3887787063305195	0.006654097089118506
Taxa_Cladocera_Type_Polyphemus_pediculus_ID_4_20200702-151037.h264	0.36900765052208534	0.0063157078647049225
Taxa_Cladocera_Type_Polyphemus_pediculus_ID_4_20200702-151037.h264	0.37289710705096907	0.006382277409141586
Taxa_Cladocera_Type_Polyphemus_pediculus_ID_4_20200702-151037.h264	0.41461429009070766	0.007096283041937112
Taxa_Cladocera_Type_Polyphemus_pediculus_ID_4_20200702-151037.h264	0.3978999493672298	0.006810210671862202
Taxa_Cladocera_Type_Polyphemus_pediculus_ID_4_20200702-151037.h264	0.40590630017794094	0.00694724244535322
Taxa_Cladocera_Type_Polyphemus_pediculus_ID_4_20200702-151037.h264	0.40783947211045485	0.006980329426505862
Taxa_Cladocera_Type_Polyphemus_pediculus_ID_4_20200702-151037.h264	0.40776053648728594	0.006978978412955471
Taxa_Cladocera_Type_Polyphemus_pediculus_ID_4_20200702-151037.h264	0.4085687615321233	0.006992811495453648
Taxa_Cladocera_Type_Polyphemus_pediculus_ID_4_20200702-151037.h264	0.3766694006553063	0.006446841665061973
Taxa_Cladocera_Type_Polyphemus_pediculus_ID_4_20200702-151037.h264	0.37038647761711707	0.006339307020754504
Taxa_Cladocera_Type_Polyphemus_pediculus_ID_4_20200702-151037.h264	0.36775522488814133	0.006294272118277803
Taxa_Cladocera_Type_Polyphemus_pediculus_ID_4_20200702-151037.h264	0.3614263050372784	0.006185950220830342
Taxa_Cladocera_Type_Polyphemus_pediculus_ID_4_20200702-151037.h264	0.37674092586223895	0.006448065846488321
Taxa_Cladocera_Type_Polyphemus_pediculus_ID_4_20200702-151037.h264	0.35558477511772746	0.006085970189514951
Taxa_Cladocera_Type_Polyphemus_pediculus_ID_4_20200702-151037.h264	0.35599551457625167	0.006093000153324308
Taxa_Cladocera_Type_Polyphemus_pediculus_ID_4_20200702-151037.h264	0.3555825552573571	0.0060859321957509194
Taxa_Cladocera_Type_Polyphemus_pediculus_ID_4_20200702-151037.h264	0.36026234736809365	0.006166028637646218
Taxa_Cladocera_Type_Polyphemus_pediculus_ID_4_20200702-151037.h264	0.36262042669149547	0.006206388072219827
Taxa_Cladocera_Type_Polyphemus_pediculus_ID_4_20200702-151037.h264	0.375438390144935	0.006425772446711388
Taxa_Cladocera_Type_Polyphemus_pediculus_ID_4_20200702-151037.h264	0.36892512394831734	0.006314295390653893
Taxa_Cladocera_Type_Polyphemus_pediculus_ID_4_20200702-151037.h264	0.373569006553063	0.00639377722754281
Taxa_Cladocera_Type_Polyphemus_pediculus_ID_4_20200702-151037.h264	0.38394316489879904	0.006571334937690984
Taxa_Cladocera_Type_Polyphemus_pediculus_ID_4_20200702-151037.h264	0.38537761908311113	0.006595886172768633
Taxa_Cladocera_Type_Polyphemus_pediculus_ID_4_20200702-151037.h264	0.38432217341202957	0.006577821814167429
Taxa_Cladocera_Type_Polyphemus_pediculus_ID_4_20200702-151037.h264	0.3706225662965041	0.006343347769305551
Taxa_Cladocera_Type_Polyphemus_pediculus_ID_4_20200702-151037.h264	0.3454654110394991	0.0059127733812529655
Taxa_Cladocera_Type_Polyphemus_pediculus_ID_4_20200702-151037.h264	0.3747603533818172	0.0064141675867272555
Taxa_Cladocera_Type_Polyphemus_pediculus_ID_4_20200702-151037.h264	0.3674830961227417	0.00628961452979308
Taxa_Cladocera_Type_Polyphemus_pediculus_ID_4_20200702-151037.h264	0.3678315489108746	0.006295578433282277
Taxa_Cladocera_Type_Polyphemus_pediculus_ID_4_20200702-151037.h264	0.386062903037438	0.006607615071217689
Taxa_Cladocera_Type_Polyphemus_pediculus_ID_4_20200702-151037.h264	0.37626280711247373	0.006439882660194262
Taxa_Cladocera_Type_Polyphemus_pediculus_ID_4_20200702-151037.h264	0.35911758496211127	0.006146435588774597
Taxa_Cladocera_Type_Polyphemus_pediculus_ID_4_20200702-151037.h264	0.37123319112337555	0.0063537988480731585
Taxa_Cladocera_Type_Polyphemus_pediculus_ID_4_20200702-151037.h264	0.39673716691824107	0.0067903092030237415
Taxa_Cladocera_Type_Polyphemus_pediculus_ID_4_20200702-151037.h264	0.3436983368946956	0.005882529227620751
Taxa_Cladocera_Type_Polyphemus_pediculus_ID_4_20200702-151037.h264	0.36584020357865554	0.006261495792019297
Taxa_Cladocera_Type_Polyphemus_pediculus_ID_4_20200702-151037.h264	0.33495717965639554	0.005732920959503693
Taxa_Cladocera_Type_Polyphemus_pediculus_ID_4_20200702-151037.h264	0.36840394643636853	0.006305375237084
Taxa_Cladocera_Type_Polyphemus_pediculus_ID_4_20200702-151037.h264	0.34606203115903417	0.005922984764068085
Taxa_Cladocera_Type_Polyphemus_pediculus_ID_4_20200702-151037.h264	0.34225849628448485	0.005857885801792145
Taxa_Cladocera_Type_Polyphemus_pediculus_ID_4_20200702-151037.h264	0.34745757249685433	0.005946869990811545
Taxa_Cladocera_Type_Polyphemus_pediculus_ID_4_20200702-151037.h264	0.34558290041410006	0.005914784257087482
Taxa_Cladocera_Type_Polyphemus_pediculus_ID_4_20200702-151037.h264	0.3309526168383085	0.005664381326655665
Taxa_Cladocera_Type_Polyphemus_pediculus_ID_4_20200702-151037.h264	0.3296014400628897	0.005641255416460997
Taxa_Cladocera_Type_Polyphemus_pediculus_ID_4_20200702-151037.h264	0.3346676511030931	0.005727965566956786
Taxa_Cladocera_Type_Polyphemus_pediculus_ID_4_20200702-151037.h264	0.34453114362863396	0.005896783035182389
Taxa_Cladocera_Type_Polyphemus_pediculus_ID_4_20200702-151037.h264	0.3381960865167471	0.0057883560961520175
Taxa_Cladocera_Type_Polyphemus_pediculus_ID_4_20200702-151037.h264	0.34621716022491456	0.005925639857695653
Taxa_Cladocera_Type_Polyphemus_pediculus_ID_4_20200702-151037.h264	0.34222777733436	0.005857360035145777
Taxa_Cladocera_Type_Polyphemus_pediculus_ID_4_20200702-151037.h264	0.3504099541444045	0.00599740113824077
Taxa_Cladocera_Type_Polyphemus_pediculus_ID_4_20200702-151037.h264	0.35376351026388314	0.006054798541054923
Taxa_Cladocera_Type_Polyphemus_pediculus_ID_4_20200702-151037.h264	0.33880938823406515	0.005798852990929192
Taxa_Cladocera_Type_Polyphemus_pediculus_ID_4_20200702-151037.h264	0.3438049228374775	0.005884353487026057
Taxa_Cladocera_Type_Polyphemus_pediculus_ID_4_20200702-151037.h264	0.3434596039698674	0.005878443221791961
Taxa_Cladocera_Type_Polyphemus_pediculus_ID_4_20200702-151037.h264	0.334165472984314	0.005719370595308451
Taxa_Cladocera_Type_Polyphemus_pediculus_ID_4_20200702-151037.h264	0.3287376858637883	0.005626471931130223
Taxa_Cladocera_Type_Polyphemus_pediculus_ID_4_20200702-151037.h264	0.32532288771409257	0.005568026347414276
Taxa_Cladocera_Type_Polyphemus_pediculus_ID_4_20200702-151037.h264	0.33095415115356447	0.005664407587051392
Taxa_Cladocera_Type_Polyphemus_pediculus_ID_4_20200702-151037.h264	0.33341238535367523	0.00570648121086098
Taxa_Cladocera_Type_Polyphemus_pediculus_ID_4_20200702-151037.h264	0.3395470347771278	0.005811478095223917
Taxa_Cladocera_Type_Polyphemus_pediculus_ID_4_20200702-151037.h264	0.3206396352327787	0.005487870679945636
Taxa_Cladocera_Type_Polyphemus_pediculus_ID_4_20200702-151037.h264	0.35111129944141095	0.006009404932747226
Taxa_Cladocera_Type_Polyphemus_pediculus_ID_4_20200702-151037.h264	0.3430042387888982	0.005870649471579219
Taxa_Cladocera_Type_Polyphemus_pediculus_ID_4_20200702-151037.h264	0.348798498740563	0.005969820459213482
Taxa_Cladocera_Type_Polyphemus_pediculus_ID_4_20200702-151037.h264	0.3599829387664795	0.006161246451964746
Taxa_Cladocera_Type_Polyphemus_pediculus_ID_4_20200702-151037.h264	0.34633526985461893	0.005927661349434824
Taxa_Cladocera_Type_Polyphemus_pediculus_ID_4_20200702-151037.h264	0.34747608221494236	0.0059471867917557444
Taxa_Cladocera_Type_Polyphemus_pediculus_ID_4_20200702-151037.h264	0.35582990646362306	0.006090165706781241
Taxa_Cladocera_Type_Polyphemus_pediculus_ID_4_20200702-151037.h264	0.3438511155201839	0.0058851440925569935
Taxa_Cladocera_Type_Polyphemus_pediculus_ID_4_20200702-151037.h264	0.3748435655006996	0.006415591794146589
Taxa_Cladocera_Type_Polyphemus_pediculus_ID_4_20200702-151037.h264	0.37406560237591086	0.006402276656049244
Taxa_Cladocera_Type_Polyphemus_pediculus_ID_4_20200702-151037.h264	0.3541513329285842	0.006061436275123845
Taxa_Cladocera_Type_Polyphemus_pediculus_ID_4_20200702-151037.h264	0.3568628923709576	0.006107845657887544
Taxa_Cladocera_Type_Polyphemus_pediculus_ID_4_20200702-151037.h264	0.3790069462702825	0.006486849657318296
Taxa_Cladocera_Type_Polyphemus_pediculus_ID_4_20200702-151037.h264	0.3619204524847177	0.006194407744449976
Taxa_Cladocera_Type_Polyphemus_pediculus_ID_4_20200702-151037.h264	0.3723633938569289	0.006373142702551284
Taxa_Cladocera_Type_Polyphemus_pediculus_ID_4_20200702-151037.h264	0.3590052208533654	0.006144512433836446
Taxa_Cladocera_Type_Polyphemus_pediculus_ID_4_20200702-151037.h264	0.3915385803809533	0.0067013333949817
Taxa_Cladocera_Type_Polyphemus_pediculus_ID_4_20200702-151037.h264	0.40179717540740967	0.0068769131944729734
Taxa_Cladocera_Type_Polyphemus_pediculus_ID_4_20200702-151037.h264	0.37489710330963133	0.006416508114337921
Taxa_Cladocera_Type_Polyphemus_pediculus_ID_4_20200702-151037.h264	0.40180070106799787	0.006876973537509963
Taxa_Cladocera_Type_Polyphemus_pediculus_ID_4_20200702-151037.h264	0.39177470170534573	0.006705374702264571
Taxa_Cladocera_Type_Polyphemus_pediculus_ID_4_20200702-151037.h264	0.4062280819966243	0.006952749864942224
Taxa_Cladocera_Type_Polyphemus_pediculus_ID_4_20200702-151037.h264	0.4207521387246939	0.0072013346820188
Taxa_Cladocera_Type_Polyphemus_pediculus_ID_4_20200702-151037.h264	0.42026207190293535	0.007192946999877163
Taxa_Cladocera_Type_Polyphemus_pediculus_ID_4_20200702-151037.h264	0.44851149265582746	0.00767644670122474
Taxa_Cladocera_Type_Polyphemus_pediculus_ID_4_20200702-151037.h264	0.4513292463009174	0.007724673638611856
Taxa_Cladocera_Type_Polyphemus_pediculus_ID_4_20200702-151037.h264	0.4561063205278837	0.007806435101342625
Taxa_Cladocera_Type_Polyphemus_pediculus_ID_4_20200702-151037.h264	0.4267512787305392	0.007304012270580382
Taxa_Cladocera_Type_Polyphemus_pediculus_ID_4_20200702-151037.h264	0.40347039516155536	0.006905550994111236
Taxa_Cladocera_Type_Polyphemus_pediculus_ID_4_20200702-151037.h264	0.4431941109437209	0.007585437668075223
Taxa_Cladocera_Type_Polyphemus_pediculus_ID_4_20200702-151037.h264	0.4136773131443904	0.007080246321125143
Taxa_Cladocera_Type_Polyphemus_pediculus_ID_4_20200702-151037.h264	0.45103782433729905	0.007719685839619157
Taxa_Cladocera_Type_Polyphemus_pediculus_ID_4_20200702-151037.h264	0.4444452634224525	0.007606851623961206
Taxa_Cladocera_Type_Polyphemus_pediculus_ID_4_20200702-151037.h264	0.3975583193852351	0.006804363543324216
Taxa_Cladocera_Type_Polyphemus_pediculus_ID_4_20200702-151037.h264	0.4091666221618652	0.007003044110078078
Taxa_Cladocera_Type_Polyphemus_pediculus_ID_4_20200702-151037.h264	0.3996397649324857	0.00683998828442139
Taxa_Cladocera_Type_Polyphemus_pediculus_ID_4_20200702-151037.h264	0.4030166948758639	0.0068977857392215165
Taxa_Cladocera_Type_Polyphemus_pediculus_ID_4_20200702-151037.h264	0.4086272613818829	0.0069938127428822265
Taxa_Cladocera_Type_Polyphemus_pediculus_ID_4_20200702-151037.h264	0.4051413624103253	0.006934150241253645
Taxa_Cladocera_Type_Polyphemus_pediculus_ID_4_20200702-151037.h264	0.4057230964073768	0.006944106842357026
Taxa_Cladocera_Type_Polyphemus_pediculus_ID_4_20200702-151037.h264	0.44032621457026555	0.007536352518606468
Taxa_Cladocera_Type_Polyphemus_pediculus_ID_4_20200702-151037.h264	0.4255688766332773	0.007283775003915708
Taxa_Cladocera_Type_Polyphemus_pediculus_ID_4_20200702-151037.h264	0.43010584684518666	0.0073614269940810795
Taxa_Cladocera_Type_Polyphemus_pediculus_ID_4_20200702-151037.h264	0.4206120263613187	0.007198936605030263
Taxa_Cladocera_Type_Polyphemus_pediculus_ID_4_20200702-151037.h264	0.4514417083446796	0.007726598469745478
Taxa_Cladocera_Type_Polyphemus_pediculus_ID_4_20200702-151037.h264	0.4177091345420251	0.0071492524950461985
Taxa_Cladocera_Type_Polyphemus_pediculus_ID_4_20200702-151037.h264	0.4412199042393611	0.007551648361019834
Taxa_Cladocera_Type_Polyphemus_pediculus_ID_4_20200702-151037.h264	0.46460104062007024	0.007951825502920434
Taxa_Cladocera_Type_Polyphemus_pediculus_ID_4_20200702-151037.h264	0.4714675910656269	0.008069349154777077
Taxa_Cladocera_Type_Polyphemus_pediculus_ID_4_20200702-151037.h264	0.4170533616726215	0.007138028690166023
Taxa_Cladocera_Type_Polyphemus_pediculus_ID_4_20200702-151037.h264	0.5003414454826942	0.008563536278453805
Taxa_Cladocera_Type_Polyphemus_pediculus_ID_4_20200702-151037.h264	0.41904405410473167	0.007172100156792523
Taxa_Cladocera_Type_Polyphemus_pediculus_ID_4_20200702-151037.h264	0.44679769515991213	0.007647114397929265
Taxa_Cladocera_Type_Polyphemus_pediculus_ID_4_20200702-151037.h264	0.4212612375846276	0.007210048104813818
Taxa_Cladocera_Type_Polyphemus_pediculus_ID_4_20200702-151037.h264	0.47605953546670765	0.008147942049334035
Taxa_Cladocera_Type_Polyphemus_pediculus_ID_4_20200702-151037.h264	0.4237069687476525	0.007251907734334822
Taxa_Cladocera_Type_Polyphemus_pediculus_ID_4_20200702-151037.h264	0.43607998077686017	0.007463676594065491
Taxa_Cladocera_Type_Polyphemus_pediculus_ID_4_20200702-151037.h264	0.4644799929398757	0.007949753725317104
Taxa_Cladocera_Type_Polyphemus_pediculus_ID_4_20200702-151037.h264	0.4270765209197998	0.007309578915742728
Taxa_Cladocera_Type_Polyphemus_pediculus_ID_4_20200702-151037.h264	0.5157283097047072	0.008826888377638257
Taxa_Cladocera_Type_Polyphemus_pediculus_ID_4_20200702-151037.h264	0.4468814622438871	0.007648548103789606
Taxa_Cladocera_Type_Polyphemus_pediculus_ID_4_20200702-151037.h264	0.466324598972614	0.007981324867031278
Taxa_Cladocera_Type_Polyphemus_pediculus_ID_4_20200702-151037.h264	0.4444181354229267	0.007606387317815476
Taxa_Cladocera_Type_Polyphemus_pediculus_ID_4_20200702-151037.h264	0.4467226116473858	0.007645829314734103
Taxa_Cladocera_Type_Polyphemus_pediculus_ID_4_20200702-151037.h264	0.46899541744819057	0.008027036952478646
Taxa_Cladocera_Type_Polyphemus_pediculus_ID_4_20200702-151037.h264	0.4813282434756939	0.008238118013333993
Taxa_Cladocera_Type_Polyphemus_pediculus_ID_4_20200702-151037.h264	0.47422077288994424	0.008116470920616353
Taxa_Cladocera_Type_Polyphemus_pediculus_ID_4_20200702-151037.h264	0.4791958717199472	0.008201621650591405
Taxa_Cladocera_Type_Polyphemus_pediculus_ID_4_20200702-151037.h264	0.47269647965064415	0.008090382055559103
Taxa_Cladocera_Type_Polyphemus_pediculus_ID_4_20200702-151037.h264	0.46299095630645754	0.007924268290629755
Taxa_Cladocera_Type_Polyphemus_pediculus_ID_4_20200702-151037.h264	0.4598717586810772	0.007870882023579976
Taxa_Cladocera_Type_Polyphemus_pediculus_ID_4_20200702-151037.h264	0.4383113321891198	0.007501867031698396
Taxa_Cladocera_Type_Polyphemus_pediculus_ID_4_20200702-151037.h264	0.4468693183018611	0.007648340255551085
Taxa_Cladocera_Type_Polyphemus_pediculus_ID_4_20200702-151037.h264	0.48798730226663445	0.008352090365717397
Taxa_Cladocera_Type_Polyphemus_pediculus_ID_4_20200702-151037.h264	0.45457794666290285	0.007780276394807376
Taxa_Cladocera_Type_Polyphemus_pediculus_ID_4_20200702-151037.h264	0.4607925763496986	0.007886642172139073
Taxa_Cladocera_Type_Polyphemus_pediculus_ID_4_20200702-151037.h264	0.44441395686222956	0.007606315800142006
Taxa_Cladocera_Type_Polyphemus_pediculus_ID_4_20200702-151037.h264	0.4419830138866718	0.007564709276137268
Taxa_Cladocera_Type_Polyphemus_pediculus_ID_4_20200702-151037.h264	0.4424198367045476	0.007572185666673988
Taxa_Cladocera_Type_Polyphemus_pediculus_ID_4_20200702-151037.h264	0.4337498455781203	0.007423795433933213
Taxa_Cladocera_Type_Polyphemus_pediculus_ID_4_20200702-151037.h264	0.41263717798086313	0.007062444007749388
Taxa_Cladocera_Type_Polyphemus_pediculus_ID_4_20200702-151037.h264	0.38995679928706245	0.006674260603182415
Taxa_Cladocera_Type_Polyphemus_pediculus_ID_4_20200702-151037.h264	0.3913362792822031	0.006697870933868476
Taxa_Cladocera_Type_Polyphemus_pediculus_ID_4_20200702-151037.h264	0.3547118476720957	0.006071029700541638
Taxa_Cladocera_Type_Polyphemus_pediculus_ID_4_20200702-151037.h264	0.3449005218652579	0.00590310508577076
Taxa_Cladocera_Type_Polyphemus_pediculus_ID_4_20200702-151037.h264	0.33854349466470574	0.0057943021202228485
Taxa_Cladocera_Type_Polyphemus_pediculus_ID_4_20200702-151037.h264	0.3833146832539485	0.006560578232615658
Taxa_Cladocera_Type_Polyphemus_pediculus_ID_4_20200702-151037.h264	0.360715231528649	0.006173779924240339
Taxa_Cladocera_Type_Polyphemus_pediculus_ID_4_20200702-151037.h264	0.3526536453687228	0.00603580277650314
Taxa_Cladocera_Type_Polyphemus_pediculus_ID_4_20200702-151037.h264	0.34854507556328407	0.005965483024063901
Taxa_Cladocera_Type_Polyphemus_pediculus_ID_4_20200702-151037.h264	0.34619822612175577	0.005925315793237743
Taxa_Cladocera_Type_Polyphemus_pediculus_ID_4_20200702-151037.h264	0.294404411315918	0.005038844732137828
Taxa_Cladocera_Type_Polyphemus_pediculus_ID_4_20200702-151037.h264	0.40651496630448564	0.006957660000211389
Taxa_Cladocera_Type_Polyphemus_pediculus_ID_4_20200702-151037.h264	0.3674135949061467	0.006288424989739819
Taxa_Cladocera_Type_Polyphemus_pediculus_ID_4_20200702-151037.h264	0.33881950818575346	0.005799026197794627
Taxa_Cladocera_Type_Polyphemus_pediculus_ID_4_20200702-151037.h264	0.36169304737677943	0.006190515618564109
Taxa_Cladocera_Type_Polyphemus_pediculus_ID_4_20200702-151037.h264	0.3735552630057702	0.006393542001444913
Taxa_Cladocera_Type_Polyphemus_pediculus_ID_4_20200702-151037.h264	0.3535145268073449	0.006050537093433403
Taxa_Cladocera_Type_Polyphemus_pediculus_ID_4_20200702-151037.h264	0.38182727887080264	0.006535120734519507
Taxa_Cladocera_Type_Polyphemus_pediculus_ID_4_20200702-151037.h264	0.4299548963400034	0.007358843418126981
Taxa_Cladocera_Type_Polyphemus_pediculus_ID_4_20200702-151037.h264	0.41743893183194675	0.007144627871739089
Taxa_Cladocera_Type_Polyphemus_pediculus_ID_4_20200702-151037.h264	0.4191242302381075	0.007173472402152225
Taxa_Cladocera_Type_Polyphemus_pediculus_ID_4_20200702-151037.h264	0.4122456011405358	0.007055742019520709
Taxa_Cladocera_Type_Polyphemus_pediculus_ID_4_20200702-151037.h264	0.42459706746614895	0.00726714211624755
Taxa_Cladocera_Type_Polyphemus_pediculus_ID_4_20200702-151037.h264	0.42158618596883923	0.007215609721389749
Taxa_Cladocera_Type_Polyphemus_pediculus_ID_4_20200702-151037.h264	0.42911040269411527	0.007344389584572357
Taxa_Cladocera_Type_Polyphemus_pediculus_ID_4_20200702-151037.h264	0.43665156217721796	0.007473459429571615
Taxa_Cladocera_Type_Polyphemus_pediculus_ID_4_20200702-151037.h264	0.44944781670203576	0.007692472247400228
Taxa_Cladocera_Type_Polyphemus_pediculus_ID_4_20200702-151037.h264	0.42789209109086257	0.007323537712901302
Taxa_Cladocera_Type_Polyphemus_pediculus_ID_4_20200702-151037.h264	0.45222270745497484	0.007739965569902454
Taxa_Cladocera_Type_Polyphemus_pediculus_ID_4_20200702-151037.h264	0.4505578121772179	0.007711470246879307
Taxa_Cladocera_Type_Polyphemus_pediculus_ID_4_20200702-151037.h264	0.4478277430167565	0.007664744063171409
Taxa_Cladocera_Type_Polyphemus_pediculus_ID_4_20200702-151037.h264	0.44966017246246337	0.0076961067979152385
Taxa_Cladocera_Type_Polyphemus_pediculus_ID_4_20200702-151037.h264	0.4343526029586792	0.0074341118583312405
Taxa_Cladocera_Type_Polyphemus_pediculus_ID_4_20200702-151037.h264	0.43634753924149733	0.007468255960094858
Taxa_Cladocera_Type_Polyphemus_pediculus_ID_4_20200702-151037.h264	0.43878958151890685	0.007510052452919752
Taxa_Cladocera_Type_Polyphemus_pediculus_ID_4_20200702-151037.h264	0.4278266704999484	0.007322418014326039
Taxa_Cladocera_Type_Polyphemus_pediculus_ID_4_20200702-151037.h264	0.42457147378187915	0.007266704070497547
Taxa_Cladocera_Type_Polyphemus_pediculus_ID_4_20200702-151037.h264	0.4546622034219595	0.007781718481645076
Taxa_Cladocera_Type_Polyphemus_pediculus_ID_4_20200702-151037.h264	0.4182730117210975	0.007158903469841861
Taxa_Cladocera_Type_Polyphemus_pediculus_ID_4_20200702-151037.h264	0.4063363001896785	0.006954602060938728
Taxa_Cladocera_Type_Polyphemus_pediculus_ID_4_20200702-151037.h264	0.41467079859513506	0.007097250206724427
Taxa_Cladocera_Type_Polyphemus_pediculus_ID_4_20200702-151037.h264	0.40527984252342814	0.0069365203816509815
Taxa_Cladocera_Type_Polyphemus_pediculus_ID_4_20200702-151037.h264	0.4318512773513794	0.007391300708513994
Taxa_Cladocera_Type_Polyphemus_pediculus_ID_4_20200702-151037.h264	0.4207910515711858	0.0072020006903529875
Taxa_Cladocera_Type_Polyphemus_pediculus_ID_4_20200702-151037.h264	0.41650727602151727	0.00712868222421443
Taxa_Cladocera_Type_Polyphemus_pediculus_ID_4_20200702-151037.h264	0.41863452251140887	0.007165090866060652
Taxa_Cladocera_Type_Polyphemus_pediculus_ID_4_20200702-151037.h264	0.42601490534268893	0.0072914089568267915
Taxa_Cladocera_Type_Polyphemus_pediculus_ID_4_20200702-151037.h264	0.4204457653485812	0.007196090983850717
Taxa_Cladocera_Type_Polyphemus_pediculus_ID_4_20200702-151037.h264	0.4725524498866155	0.008087916930751688
Taxa_Cladocera_Type_Polyphemus_pediculus_ID_4_20200702-151037.h264	0.42164922347435585	0.00721668863254186
Taxa_Cladocera_Type_Polyphemus_pediculus_ID_4_20200702-151037.h264	0.40974303502302906	0.007012909637894151
Taxa_Cladocera_Type_Polyphemus_pediculus_ID_4_20200702-151037.h264	0.4327172514108511	0.007406122187608798
Taxa_Cladocera_Type_Polyphemus_pediculus_ID_4_20200702-151037.h264	0.4517431849699754	0.007731758358139964
Taxa_Cladocera_Type_Polyphemus_pediculus_ID_4_20200702-151037.h264	0.4351920039837177	0.007448478529721323
Taxa_Cladocera_Type_Polyphemus_pediculus_ID_4_20200702-151037.h264	0.44416663830096903	0.0076020828478435085
Taxa_Cladocera_Type_Polyphemus_pediculus_ID_4_20200702-151037.h264	0.4261925921073327	0.007294450134144733
Taxa_Cladocera_Type_Polyphemus_pediculus_ID_4_20200702-151037.h264	0.4347623630670401	0.007441125060185879
Taxa_Cladocera_Type_Polyphemus_pediculus_ID_4_20200702-151037.h264	0.4290854619099544	0.007343962713458835
Taxa_Cladocera_Type_Polyphemus_pediculus_ID_4_20200702-151037.h264	0.4735382964060857	0.008104790073104159
Taxa_Cladocera_Type_Polyphemus_pediculus_ID_4_20200702-151037.h264	0.43944982675405647	0.007521352804059813
Taxa_Cladocera_Type_Polyphemus_pediculus_ID_4_20200702-151037.h264	0.4252314252119798	0.007277999393051193
Taxa_Cladocera_Type_Polyphemus_pediculus_ID_4_20200702-151037.h264	0.40956303046299863	0.007009828790616708
Taxa_Cladocera_Type_Polyphemus_pediculus_ID_4_20200702-151037.h264	0.48332974140460677	0.00827237442019423
Taxa_Cladocera_Type_Polyphemus_pediculus_ID_4_20200702-151037.h264	0.4699490107022799	0.008043358067789021
Taxa_Cladocera_Type_Polyphemus_pediculus_ID_4_20200702-151037.h264	0.40661417447603665	0.006959357986224474
Taxa_Cladocera_Type_Polyphemus_pediculus_ID_4_20200702-151037.h264	0.39351941402141866	0.006735236124597358
Taxa_Cladocera_Type_Polyphemus_pediculus_ID_4_20200702-151037.h264	0.3872099832388071	0.006627247790048814
Taxa_Cladocera_Type_Polyphemus_pediculus_ID_4_20200702-151037.h264	0.3820949352704562	0.006539701776744346
Taxa_Cladocera_Type_Polyphemus_pediculus_ID_4_20200702-151037.h264	0.34683539133805497	0.0059362211209782485
Taxa_Cladocera_Type_Polyphemus_pediculus_ID_4_20200702-151037.h264	0.4217736988801223	0.007218819076986708
Taxa_Cladocera_Type_Polyphemus_pediculus_ID_4_20200702-151037.h264	0.39839047321906457	0.006818606176249374
Taxa_Cladocera_Type_Polyphemus_pediculus_ID_4_20200702-151037.h264	0.3596033426431509	0.006154749518315468
Taxa_Cladocera_Type_Polyphemus_pediculus_ID_4_20200702-151037.h264	0.3752322369355422	0.006422244055242934
Taxa_Cladocera_Type_Polyphemus_pediculus_ID_4_20200702-151037.h264	0.39742786994347207	0.006802130850955579
Taxa_Cladocera_Type_Polyphemus_pediculus_ID_4_20200702-151037.h264	0.37482201979710505	0.00641522303114276
Taxa_Cladocera_Type_Polyphemus_pediculus_ID_4_20200702-151037.h264	0.42580062352694	0.007287741441134165
Taxa_Cladocera_Type_Polyphemus_pediculus_ID_4_20200702-151037.h264	0.38012725756718563	0.006506024216053754
Taxa_Cladocera_Type_Polyphemus_pediculus_ID_4_20200702-151037.h264	0.45961827021378737	0.007866543470966745
Taxa_Cladocera_Type_Polyphemus_pediculus_ID_4_20200702-151037.h264	0.44193375257345346	0.0075638661498148765
Taxa_Cladocera_Type_Polyphemus_pediculus_ID_4_20200702-151037.h264	0.48082913398742677	0.008229575562477113
Taxa_Cladocera_Type_Polyphemus_pediculus_ID_4_20200702-151037.h264	0.44618259796729454	0.007636586772901772
Taxa_Cladocera_Type_Polyphemus_pediculus_ID_4_20200702-151037.h264	0.46431608236753025	0.007946948332828883
Taxa_Cladocera_Type_Polyphemus_pediculus_ID_4_20200702-151037.h264	0.41459946925823504	0.007096029377689023
Taxa_Cladocera_Type_Polyphemus_pediculus_ID_4_20200702-151037.h264	0.42397762848780707	0.0072565401798874675
Taxa_Cladocera_Type_Polyphemus_pediculus_ID_4_20200702-151037.h264	0.4244904815233671	0.007265317856842245
Taxa_Cladocera_Type_Polyphemus_pediculus_ID_4_20200702-151037.h264	0.3960984673866859	0.0067793776148875095
Taxa_Cladocera_Type_Polyphemus_pediculus_ID_4_20200702-151037.h264	0.3942081257013174	0.006747023689887933
Taxa_Cladocera_Type_Polyphemus_pediculus_ID_4_20200702-151037.h264	0.38442389524899995	0.006579562822530961
Taxa_Cladocera_Type_Polyphemus_pediculus_ID_4_20200702-151037.h264	0.3904192157892081	0.006682175039469138
Taxa_Cladocera_Type_Polyphemus_pediculus_ID_4_20200702-151037.h264	0.35298995421482965	0.006041558831753815
Taxa_Cladocera_Type_Polyphemus_pediculus_ID_4_20200702-151037.h264	0.3728853548490084	0.006382076265684952
Taxa_Cladocera_Type_Polyphemus_pediculus_ID_4_20200702-151037.h264	0.4030842373921321	0.0068989417553653384
Taxa_Cladocera_Type_Polyphemus_pediculus_ID_4_20200702-151037.h264	0.36176672715407154	0.00619177667629084
Taxa_Cladocera_Type_Polyphemus_pediculus_ID_4_20200702-151037.h264	0.3844833091589121	0.006580579714450611
Taxa_Cladocera_Type_Polyphemus_pediculus_ID_4_20200702-151037.h264	0.36589736498319186	0.006262474131443091
Taxa_Cladocera_Type_Polyphemus_pediculus_ID_4_20200702-151037.h264	0.46354683545919567	0.007933782376128542
Taxa_Cladocera_Type_Polyphemus_pediculus_ID_4_20200702-151037.h264	0.4546412126834576	0.007781359217082255
Taxa_Cladocera_Type_Polyphemus_pediculus_ID_4_20200702-151037.h264	0.46039541721343996	0.007879844640768493
Taxa_Cladocera_Type_Polyphemus_pediculus_ID_4_20200702-151037.h264	0.453596441929157	0.0077634775637874945
Taxa_Cladocera_Type_Polyphemus_pediculus_ID_4_20200702-151037.h264	0.43267964436457707	0.0074054785285475695
Taxa_Cladocera_Type_Polyphemus_pediculus_ID_4_20200702-151037.h264	0.4096379833955031	0.007011111638884572
Taxa_Cladocera_Type_Polyphemus_pediculus_ID_4_20200702-151037.h264	0.42157665362724894	0.007215446571697146
Taxa_Cladocera_Type_Polyphemus_pediculus_ID_4_20200702-151037.h264	0.4177129540076623	0.007149317866669605
Taxa_Cladocera_Type_Polyphemus_pediculus_ID_4_20200702-151037.h264	0.4028184091127836	0.006894392002122642
Taxa_Cladocera_Type_Polyphemus_pediculus_ID_4_20200702-151037.h264	0.4276487552202665	0.007319372925885331
Taxa_Cladocera_Type_Polyphemus_pediculus_ID_4_20200702-151037.h264	0.4158765092262855	0.007117886407911425
Taxa_Cladocera_Type_Polyphemus_pediculus_ID_4_20200702-151037.h264	0.3974896342937763	0.006803187971566556
Taxa_Cladocera_Type_Polyphemus_pediculus_ID_4_20200702-151037.h264	0.4185401131556584	0.0071634750136256925
Taxa_Cladocera_Type_Polyphemus_pediculus_ID_4_20200702-151037.h264	0.3921236441685603	0.006711346986731129
Taxa_Cladocera_Type_Polyphemus_pediculus_ID_4_20200702-151037.h264	0.38516085624694824	0.006592176193457384
Taxa_Cladocera_Type_Polyphemus_pediculus_ID_4_20200702-151037.h264	0.375233248930711	0.006422261375929477
Taxa_Cladocera_Type_Polyphemus_pediculus_ID_4_20200702-151037.h264	0.38789392874791073	0.006638953780493087
Taxa_Cladocera_Type_Polyphemus_pediculus_ID_4_20200702-151037.h264	0.44993654507857106	0.0077008370215370815
Taxa_Cladocera_Type_Polyphemus_pediculus_ID_4_20200702-151037.h264	0.3777561855316162	0.0064654424062142
Taxa_Cladocera_Type_Polyphemus_pediculus_ID_4_20200702-151037.h264	0.43744140808398907	0.00748697794605289
Taxa_Cladocera_Type_Polyphemus_pediculus_ID_4_20200702-151037.h264	0.3857244396209717	0.006601822139666631
Taxa_Cladocera_Type_Polyphemus_pediculus_ID_4_20200702-151037.h264	0.4202064121686495	0.00719199436211727
Taxa_Cladocera_Type_Polyphemus_pediculus_ID_4_20200702-151037.h264	0.4337437736071073	0.007423691509813952
Taxa_Cladocera_Type_Polyphemus_pediculus_ID_4_20200702-151037.h264	0.42645469885606035	0.007298936191959495
Taxa_Cladocera_Type_Polyphemus_pediculus_ID_4_20200702-151037.h264	0.407618465423584	0.006976546812057495
Taxa_Cladocera_Type_Polyphemus_pediculus_ID_4_20200702-151037.h264	0.4127783349844126	0.007064859964156292
Taxa_Cladocera_Type_Polyphemus_pediculus_ID_4_20200702-151037.h264	0.4125425074650691	0.007060823685459836
Taxa_Cladocera_Type_Polyphemus_pediculus_ID_4_20200702-151037.h264	0.3991398393190824	0.006831431865268911
Taxa_Cladocera_Type_Polyphemus_pediculus_ID_4_20200702-151037.h264	0.4082497218938974	0.00698735100933786
Taxa_Cladocera_Type_Polyphemus_pediculus_ID_4_20200702-151037.h264	0.4126524231984065	0.007062704935511188
Taxa_Cladocera_Type_Polyphemus_pediculus_ID_4_20200702-151037.h264	0.43279618703402006	0.0074074732011591895
Taxa_Cladocera_Type_Polyphemus_pediculus_ID_4_20200702-151037.h264	0.37340117858006405	0.006390904787235712
Taxa_Cladocera_Type_Polyphemus_pediculus_ID_4_20200702-151037.h264	0.3773151841530433	0.006457894498004011
Taxa_Cladocera_Type_Polyphemus_pediculus_ID_4_20200702-151037.h264	0.38190820583930385	0.006536505830711162
Taxa_Cladocera_Type_Polyphemus_pediculus_ID_4_20200702-151037.h264	0.3958748817443848	0.006775550860625048
Taxa_Cladocera_Type_Polyphemus_pediculus_ID_4_20200702-151037.h264	0.39946566911844106	0.006837008567604087
Taxa_Cladocera_Type_Polyphemus_pediculus_ID_4_20200702-151037.h264	0.407614809182974	0.006976484234093209
Taxa_Cladocera_Type_Polyphemus_pediculus_ID_4_20200702-151037.h264	0.3985332624728863	0.006821050069247477
Taxa_Cladocera_Type_Polyphemus_pediculus_ID_4_20200702-151037.h264	0.36702221393585205	0.0062817263539020835
Taxa_Cladocera_Type_Polyphemus_pediculus_ID_4_20200702-151037.h264	0.39610783650324893	0.006779537970920992
Taxa_Cladocera_Type_Polyphemus_pediculus_ID_4_20200702-151037.h264	0.42630769839653604	0.007296420222556097
Taxa_Cladocera_Type_Polyphemus_pediculus_ID_4_20200702-151037.h264	0.43954048193418066	0.0075229044023350155
Taxa_Cladocera_Type_Polyphemus_pediculus_ID_4_20200702-151037.h264	0.44709411180936376	0.007652187682891034
Taxa_Cladocera_Type_Polyphemus_pediculus_ID_4_20200702-151037.h264	0.4648625271136944	0.00795630094483054
Taxa_Cladocera_Type_Polyphemus_pediculus_ID_4_20200702-151037.h264	0.4355330463556143	0.007454315601086475
Taxa_Cladocera_Type_Polyphemus_pediculus_ID_4_20200702-151037.h264	0.4396006793242235	0.0075239347038184405
Taxa_Cladocera_Type_Polyphemus_pediculus_ID_4_20200702-151037.h264	0.44563465155087983	0.007627208459236212
Taxa_Cladocera_Type_Polyphemus_pediculus_ID_4_20200702-151037.h264	0.4571751832962036	0.007824729098723485
Taxa_Cladocera_Type_Polyphemus_pediculus_ID_4_20200702-151037.h264	0.43727080528552714	0.007484058013540753
Taxa_Cladocera_Type_Polyphemus_pediculus_ID_4_20200702-151037.h264	0.4497184437971849	0.007697104134221049
Taxa_Cladocera_Type_Polyphemus_pediculus_ID_4_20200702-151037.h264	0.42266572365394006	0.007234086424077051
Taxa_Cladocera_Type_Polyphemus_pediculus_ID_4_20200702-151037.h264	0.4266214495438796	0.007301790194116401
Taxa_Cladocera_Type_Polyphemus_pediculus_ID_4_20200702-151037.h264	0.3941419216302725	0.006745890581748895
Taxa_Cladocera_Type_Polyphemus_pediculus_ID_4_20200702-151037.h264	0.44687134229219877	0.0076483748969241715
Taxa_Cladocera_Type_Polyphemus_pediculus_ID_4_20200702-151037.h264	0.426548977631789	0.007300549809467158
Taxa_Cladocera_Type_Polyphemus_pediculus_ID_4_20200702-151037.h264	0.40097987505105825	0.006862924784527728
Taxa_Cladocera_Type_Polyphemus_pediculus_ID_4_20200702-151037.h264	0.4080566266866831	0.0069840461105989985
Taxa_Cladocera_Type_Polyphemus_pediculus_ID_4_20200702-151037.h264	0.40392203881190375	0.006913281048896045
Taxa_Cladocera_Type_Polyphemus_pediculus_ID_4_20200702-151037.h264	0.387782086959252	0.00663703956526412
Taxa_Cladocera_Type_Polyphemus_pediculus_ID_4_20200702-151037.h264	0.38803968869722805	0.0066414485180871724
Taxa_Cladocera_Type_Polyphemus_pediculus_ID_4_20200702-151037.h264	0.3755838562892034	0.006428262155719058
Taxa_Cladocera_Type_Polyphemus_pediculus_ID_4_20200702-151037.h264	0.36125511462871845	0.006183020231145374
Taxa_Cladocera_Type_Polyphemus_pediculus_ID_4_20200702-151037.h264	0.3900667476654053	0.0066761424119655905
Taxa_Cladocera_Type_Polyphemus_pediculus_ID_4_20200702-151037.h264	0.42624769687652586	0.007295393273463616
Taxa_Cladocera_Type_Polyphemus_pediculus_ID_4_20200702-151037.h264	0.32709782930520864	0.005598405155416071
Taxa_Cladocera_Type_Polyphemus_pediculus_ID_4_20200702-151037.h264	0.34595015672537	0.005921069990107294
Taxa_Cladocera_Type_Polyphemus_pediculus_ID_4_20200702-151037.h264	0.30490075991703913	0.00521849377550317
Taxa_Cladocera_Type_Polyphemus_pediculus_ID_4_20200702-151037.h264	0.32933708080878626	0.00563673080615038
Taxa_Cladocera_Type_Polyphemus_pediculus_ID_4_20200702-151037.h264	0.3596986987040593	0.006156381573973323
Taxa_Cladocera_Type_Polyphemus_pediculus_ID_4_20200702-151037.h264	0.3483868125768808	0.005962774292181229
Taxa_Cladocera_Type_Polyphemus_pediculus_ID_4_20200702-151037.h264	0.34604995250701903	0.00592277803329321
Taxa_Cladocera_Type_Polyphemus_pediculus_ID_4_20200702-151037.h264	0.32609340777763957	0.005581214094655754
Taxa_Cladocera_Type_Polyphemus_pediculus_ID_4_20200702-151037.h264	0.36173871773939864	0.006191297284385861
Taxa_Cladocera_Type_Polyphemus_pediculus_ID_4_20200702-151037.h264	0.3732835586254413	0.006388891676473899
Taxa_Cladocera_Type_Polyphemus_pediculus_ID_4_20200702-151037.h264	0.3528357392091018	0.006038919382617319
Taxa_Cladocera_Type_Polyphemus_pediculus_ID_4_20200702-151037.h264	0.3280538056446956	0.005614767058149598
Taxa_Cladocera_Type_Polyphemus_pediculus_ID_4_20200702-151037.h264	0.35991722437051626	0.006160121724803067
Taxa_Cladocera_Type_Polyphemus_pediculus_ID_4_20200702-151037.h264	0.36390765190124513	0.006228419426771311
Taxa_Cladocera_Type_Polyphemus_pediculus_ID_4_20200702-151037.h264	0.42860812664031983	0.007335792936728551
Taxa_Cladocera_Type_Polyphemus_pediculus_ID_4_20200702-151037.h264	0.417819605240455	0.007151143243538557
Taxa_Cladocera_Type_Polyphemus_pediculus_ID_4_20200702-151037.h264	0.3393254404801589	0.00580768542360272
Taxa_Cladocera_Type_Polyphemus_pediculus_ID_4_20200702-151037.h264	0.31515109575711764	0.005393932215842975
Taxa_Cladocera_Type_Polyphemus_pediculus_ID_4_20200702-151037.h264	0.35266895587627706	0.006036064821728588
Taxa_Cladocera_Type_Polyphemus_pediculus_ID_7_20200702-151853.h264	0.31999643069047196	0.005476861986817693
Taxa_Cladocera_Type_Polyphemus_pediculus_ID_7_20200702-151853.h264	0.3087023034462562	0.005283558655137847
Taxa_Cladocera_Type_Polyphemus_pediculus_ID_7_20200702-151853.h264	0.3159172413899348	0.005407045093020039
Taxa_Cladocera_Type_Polyphemus_pediculus_ID_7_20200702-151853.h264	0.31842852372389574	0.0054500266560436
Taxa_Cladocera_Type_Polyphemus_pediculus_ID_7_20200702-151853.h264	0.29078300292675313	0.00497686293470789
Taxa_Cladocera_Type_Polyphemus_pediculus_ID_7_20200702-151853.h264	0.32462092216198263	0.005556011937003164
Taxa_Cladocera_Type_Polyphemus_pediculus_ID_7_20200702-151853.h264	0.33139887406275825	0.005672019190689517
Taxa_Cladocera_Type_Polyphemus_pediculus_ID_7_20200702-151853.h264	0.3171256289115319	0.0054277271102166035
Taxa_Cladocera_Type_Polyphemus_pediculus_ID_7_20200702-151853.h264	0.30887597487523005	0.005286531108441438
Taxa_Cladocera_Type_Polyphemus_pediculus_ID_7_20200702-151853.h264	0.320010043657743	0.005477094977988294
Taxa_Cladocera_Type_Polyphemus_pediculus_ID_7_20200702-151853.h264	0.30979568261366625	0.005302272260118518
Taxa_Cladocera_Type_Polyphemus_pediculus_ID_7_20200702-151853.h264	0.30014124870300296	0.0051370329104937044
Taxa_Cladocera_Type_Polyphemus_pediculus_ID_7_20200702-151853.h264	0.3187752136817345	0.005455960388014302
Taxa_Cladocera_Type_Polyphemus_pediculus_ID_7_20200702-151853.h264	0.2924190073746901	0.0050048637800668115
Taxa_Cladocera_Type_Polyphemus_pediculus_ID_7_20200702-151853.h264	0.31413844768817606	0.005376600354663013
Taxa_Cladocera_Type_Polyphemus_pediculus_ID_7_20200702-151853.h264	0.3224171884243305	0.0055182941864933485
Taxa_Cladocera_Type_Polyphemus_pediculus_ID_7_20200702-151853.h264	0.3148114244754498	0.00538811861121443
Taxa_Cladocera_Type_Polyphemus_pediculus_ID_7_20200702-151853.h264	0.31888042853428766	0.005457761180683001
Taxa_Cladocera_Type_Polyphemus_pediculus_ID_7_20200702-151853.h264	0.32383042335510254	0.005542482245885409
Taxa_Cladocera_Type_Polyphemus_pediculus_ID_7_20200702-151853.h264	0.31769871198214017	0.00543753564738663
Taxa_Cladocera_Type_Polyphemus_pediculus_ID_7_20200702-151853.h264	0.33533573113954984	0.005739400013734603
Taxa_Cladocera_Type_Polyphemus_pediculus_ID_7_20200702-151853.h264	0.300416772548969	0.005141748607088123
Taxa_Cladocera_Type_Polyphemus_pediculus_ID_7_20200702-151853.h264	0.33087355063511775	0.005663028078177977
Taxa_Cladocera_Type_Polyphemus_pediculus_ID_7_20200702-151853.h264	0.33294614938589245	0.005698501402950851
Taxa_Cladocera_Type_Polyphemus_pediculus_ID_7_20200702-151853.h264	0.34222565540900596	0.0058573237175772175
Taxa_Cladocera_Type_Polyphemus_pediculus_ID_7_20200702-151853.h264	0.31844957975240856	0.00545038703807007
Taxa_Cladocera_Type_Polyphemus_pediculus_ID_7_20200702-151853.h264	0.3197690582275391	0.00547297041966365
Taxa_Cladocera_Type_Polyphemus_pediculus_ID_7_20200702-151853.h264	0.30499490811274604	0.0052201051580835385
Taxa_Cladocera_Type_Polyphemus_pediculus_ID_7_20200702-151853.h264	0.3183797520857591	0.005449191910698569
Taxa_Cladocera_Type_Polyphemus_pediculus_ID_7_20200702-151853.h264	0.3346338308774508	0.005727386720787138
Taxa_Cladocera_Type_Polyphemus_pediculus_ID_7_20200702-151853.h264	0.30075357107015754	0.005147513043316158
Taxa_Cladocera_Type_Polyphemus_pediculus_ID_7_20200702-151853.h264	0.34734654683333177	0.005944969743878178
Taxa_Cladocera_Type_Polyphemus_pediculus_ID_7_20200702-151853.h264	0.3349163407545823	0.00573222198599189
Taxa_Cladocera_Type_Polyphemus_pediculus_ID_7_20200702-151853.h264	0.32158030106471136	0.005503970537453714
Taxa_Cladocera_Type_Polyphemus_pediculus_ID_7_20200702-151853.h264	0.34054019377781797	0.005828476393504961
Taxa_Cladocera_Type_Polyphemus_pediculus_ID_7_20200702-151853.h264	0.3406329708832961	0.005830064309348721
Taxa_Cladocera_Type_Polyphemus_pediculus_ID_7_20200702-151853.h264	0.32386199107536906	0.005543022539559201
Taxa_Cladocera_Type_Polyphemus_pediculus_ID_7_20200702-151853.h264	0.34206380147200366	0.0058545535251939085
Taxa_Cladocera_Type_Polyphemus_pediculus_ID_7_20200702-151853.h264	0.3145127879656278	0.00538300733248863
Taxa_Cladocera_Type_Polyphemus_pediculus_ID_7_20200702-151853.h264	0.33075677945063664	0.005661029494443589
Taxa_Cladocera_Type_Polyphemus_pediculus_ID_7_20200702-151853.h264	0.3512826857200036	0.006012338274823139
Taxa_Cladocera_Type_Polyphemus_pediculus_ID_7_20200702-151853.h264	0.3089342135649461	0.0052875278860154236
Taxa_Cladocera_Type_Polyphemus_pediculus_ID_7_20200702-151853.h264	0.33474080856029803	0.005729217684974332
Taxa_Cladocera_Type_Polyphemus_pediculus_ID_7_20200702-151853.h264	0.354067696424631	0.0060600048041908
Taxa_Cladocera_Type_Polyphemus_pediculus_ID_7_20200702-151853.h264	0.3173272444651677	0.005431177837961524
Taxa_Cladocera_Type_Polyphemus_pediculus_ID_7_20200702-151853.h264	0.3383294740090003	0.005790639074384814
Taxa_Cladocera_Type_Polyphemus_pediculus_ID_7_20200702-151853.h264	0.3223415825917171	0.005517000163589004
Taxa_Cladocera_Type_Polyphemus_pediculus_ID_7_20200702-151853.h264	0.33263670737926776	0.005693205183991313
Taxa_Cladocera_Type_Polyphemus_pediculus_ID_7_20200702-151853.h264	0.35399003395667444	0.006058675581181543
Taxa_Cladocera_Type_Polyphemus_pediculus_ID_7_20200702-151853.h264	0.31255137810340294	0.005349437048308243
Taxa_Cladocera_Type_Polyphemus_pediculus_ID_7_20200702-151853.h264	0.34158140622652494	0.005846297145030908
Taxa_Cladocera_Type_Polyphemus_pediculus_ID_7_20200702-151853.h264	0.3609982310808622	0.006178623570422449
Taxa_Cladocera_Type_Polyphemus_pediculus_ID_7_20200702-151853.h264	0.3043616929421058	0.005209267436893734
Taxa_Cladocera_Type_Polyphemus_pediculus_ID_7_20200702-151853.h264	0.3363467469582191	0.005756703938323365
Taxa_Cladocera_Type_Polyphemus_pediculus_ID_7_20200702-151853.h264	0.33594051251044643	0.005749751079505718
Taxa_Cladocera_Type_Polyphemus_pediculus_ID_7_20200702-151853.h264	0.3354141117976262	0.005740741528843987
Taxa_Cladocera_Type_Polyphemus_pediculus_ID_7_20200702-151853.h264	0.32946331904484677	0.005638891422113723
Taxa_Cladocera_Type_Polyphemus_pediculus_ID_7_20200702-151853.h264	0.34283970796144925	0.005867833463186343
Taxa_Cladocera_Type_Polyphemus_pediculus_ID_7_20200702-151853.h264	0.3336124665920551	0.005709905678210174
Taxa_Cladocera_Type_Polyphemus_pediculus_ID_7_20200702-151853.h264	0.33861273472125714	0.0057954871904215164
Taxa_Cladocera_Type_Polyphemus_pediculus_ID_7_20200702-151853.h264	0.3129815739851732	0.005356800016284695
Taxa_Cladocera_Type_Polyphemus_pediculus_ID_7_20200702-151853.h264	0.34940086438105655	0.005980130178829622
Taxa_Cladocera_Type_Polyphemus_pediculus_ID_7_20200702-151853.h264	0.3273229819077712	0.005602258728806084
Taxa_Cladocera_Type_Polyphemus_pediculus_ID_7_20200702-151853.h264	0.348060166652386	0.005957183621550452
Taxa_Cladocera_Type_Polyphemus_pediculus_ID_7_20200702-151853.h264	0.3648734870323768	0.00624495006651568
Taxa_Cladocera_Type_Polyphemus_pediculus_ID_7_20200702-151853.h264	0.32430609372945934	0.00555062352729267
Taxa_Cladocera_Type_Polyphemus_pediculus_ID_7_20200702-151853.h264	0.33871044122255767	0.005797159474770699
Taxa_Cladocera_Type_Polyphemus_pediculus_ID_7_20200702-151853.h264	0.3562036264859713	0.006096562068702202
Taxa_Cladocera_Type_Polyphemus_pediculus_ID_7_20200702-151853.h264	0.3352080238782443	0.005737214254839181
Taxa_Cladocera_Type_Polyphemus_pediculus_ID_7_20200702-151853.h264	0.3403546069218562	0.005825300003085616
Taxa_Cladocera_Type_Polyphemus_pediculus_ID_7_20200702-151853.h264	0.3646427847788884	0.00624100150871559
Taxa_Cladocera_Type_Polyphemus_pediculus_ID_7_20200702-151853.h264	0.3778275148685162	0.006466663235249604
Taxa_Cladocera_Type_Polyphemus_pediculus_ID_7_20200702-151853.h264	0.3639273368395292	0.006228756342061173
Taxa_Cladocera_Type_Polyphemus_pediculus_ID_7_20200702-151853.h264	0.34373447491572456	0.005883147743749901
Taxa_Cladocera_Type_Polyphemus_pediculus_ID_7_20200702-151853.h264	0.33776233232938324	0.005780932226406752
Taxa_Cladocera_Type_Polyphemus_pediculus_ID_7_20200702-151853.h264	0.33000343065995436	0.005648135640141527
Taxa_Cladocera_Type_Polyphemus_pediculus_ID_7_20200702-151853.h264	0.32985414505004884	0.005645580559510452
Taxa_Cladocera_Type_Polyphemus_pediculus_ID_7_20200702-151853.h264	0.3380696197656485	0.005786191569065907
Taxa_Cladocera_Type_Polyphemus_pediculus_ID_7_20200702-151853.h264	0.30874634155860314	0.0052843123843684
Taxa_Cladocera_Type_Polyphemus_pediculus_ID_7_20200702-151853.h264	0.3543044053591215	0.006064056168646503
Taxa_Cladocera_Type_Polyphemus_pediculus_ID_7_20200702-151853.h264	0.30835156550774206	0.00527755564042097
Taxa_Cladocera_Type_Polyphemus_pediculus_ID_7_20200702-151853.h264	0.30557536895458515	0.005230039968645784
Taxa_Cladocera_Type_Polyphemus_pediculus_ID_7_20200702-151853.h264	0.3257812888805683	0.00557587205968665
Taxa_Cladocera_Type_Polyphemus_pediculus_ID_7_20200702-151853.h264	0.3056377209149874	0.005231107146429593
Taxa_Cladocera_Type_Polyphemus_pediculus_ID_7_20200702-151853.h264	0.30753057626577524	0.005263504093779615
Taxa_Cladocera_Type_Polyphemus_pediculus_ID_7_20200702-151853.h264	0.31084792907421405	0.0053202818630009715
Taxa_Cladocera_Type_Polyphemus_pediculus_ID_7_20200702-151853.h264	0.3226373789860652	0.0055220628326461164
Taxa_Cladocera_Type_Polyphemus_pediculus_ID_7_20200702-151853.h264	0.33116324241344747	0.005667986264384005
Taxa_Cladocera_Type_Polyphemus_pediculus_ID_7_20200702-151853.h264	0.3663404556421133	0.006270057798490016
Taxa_Cladocera_Type_Polyphemus_pediculus_ID_7_20200702-151853.h264	0.3316720801133376	0.005676695217324432
Taxa_Cladocera_Type_Polyphemus_pediculus_ID_7_20200702-151853.h264	0.3510335716834435	0.006008074592274322
Taxa_Cladocera_Type_Polyphemus_pediculus_ID_7_20200702-151853.h264	0.3366418904524583	0.005761755432743998
Taxa_Cladocera_Type_Polyphemus_pediculus_ID_7_20200702-151853.h264	0.36832109341254604	0.006303957175714731
Taxa_Cladocera_Type_Polyphemus_pediculus_ID_7_20200702-151853.h264	0.3484994378456703	0.005964701916973972
Taxa_Cladocera_Type_Polyphemus_pediculus_ID_7_20200702-151853.h264	0.35542696916140043	0.006083269279877815
Taxa_Cladocera_Type_Polyphemus_pediculus_ID_7_20200702-151853.h264	0.35179834622603195	0.006021164002714778
Taxa_Cladocera_Type_Polyphemus_pediculus_ID_7_20200702-151853.h264	0.34867696138528675	0.005967740300632793
Taxa_Cladocera_Type_Polyphemus_pediculus_ID_7_20200702-151853.h264	0.3699791985291701	0.006332336282518489
Taxa_Cladocera_Type_Polyphemus_pediculus_ID_7_20200702-151853.h264	0.34085714413569523	0.005833901120784015
Taxa_Cladocera_Type_Polyphemus_pediculus_ID_7_20200702-151853.h264	0.36498408831082857	0.006246843049935336
Taxa_Cladocera_Type_Polyphemus_pediculus_ID_7_20200702-151853.h264	0.35526883675501897	0.00608056278292244
Taxa_Cladocera_Type_Polyphemus_pediculus_ID_7_20200702-151853.h264	0.338359735929049	0.0057911570187856466
Taxa_Cladocera_Type_Polyphemus_pediculus_ID_7_20200702-151853.h264	0.3679829890911396	0.006298170390213735
Taxa_Cladocera_Type_Polyphemus_pediculus_ID_7_20200702-151853.h264	0.3697198992509108	0.006327898275640589
Taxa_Cladocera_Type_Polyphemus_pediculus_ID_7_20200702-151853.h264	0.36214439722207875	0.006198240644762502
Taxa_Cladocera_Type_Polyphemus_pediculus_ID_7_20200702-151853.h264	0.3532841836489164	0.006046594681683377
Taxa_Cladocera_Type_Polyphemus_pediculus_ID_7_20200702-151853.h264	0.363983290378864	0.00622971400840748
Taxa_Cladocera_Type_Polyphemus_pediculus_ID_7_20200702-151853.h264	0.3664617971273569	0.006272134604679762
Taxa_Cladocera_Type_Polyphemus_pediculus_ID_7_20200702-151853.h264	0.34166527124551627	0.005847732527086721
Taxa_Cladocera_Type_Polyphemus_pediculus_ID_7_20200702-151853.h264	0.36401511925917407	0.006230258771935864
Taxa_Cladocera_Type_Polyphemus_pediculus_ID_7_20200702-151853.h264	0.35458397718576284	0.006068841147987095
Taxa_Cladocera_Type_Polyphemus_pediculus_ID_7_20200702-151853.h264	0.36536326004908637	0.006253332720070902
Taxa_Cladocera_Type_Polyphemus_pediculus_ID_7_20200702-151853.h264	0.3370579184018649	0.005768875911108842
Taxa_Cladocera_Type_Polyphemus_pediculus_ID_7_20200702-151853.h264	0.3417605946614192	0.005849364024012752
Taxa_Cladocera_Type_Polyphemus_pediculus_ID_7_20200702-151853.h264	0.3540872834278987	0.006060340043285189
Taxa_Cladocera_Type_Polyphemus_pediculus_ID_7_20200702-151853.h264	0.3434361975009625	0.005878042611074166
Taxa_Cladocera_Type_Polyphemus_pediculus_ID_7_20200702-151853.h264	0.34227289273188666	0.005858132202526522
Taxa_Cladocera_Type_Polyphemus_pediculus_ID_7_20200702-151853.h264	0.3518763677890484	0.006022499371774098
Taxa_Cladocera_Type_Polyphemus_pediculus_ID_7_20200702-151853.h264	0.35248209586510293	0.006032866640768108
Taxa_Cladocera_Type_Polyphemus_pediculus_ID_7_20200702-151853.h264	0.34542698786808895	0.005912115753896138
Taxa_Cladocera_Type_Polyphemus_pediculus_ID_7_20200702-151853.h264	0.3428153874323918	0.005867417207977475
Taxa_Cladocera_Type_Polyphemus_pediculus_ID_7_20200702-151853.h264	0.36103903733766995	0.006179321985202428
Taxa_Cladocera_Type_Polyphemus_pediculus_ID_7_20200702-151853.h264	0.3439106926551232	0.005886163778135762
Taxa_Cladocera_Type_Polyphemus_pediculus_ID_7_20200702-151853.h264	0.36149959307450513	0.0061872045737751845
Taxa_Cladocera_Type_Polyphemus_pediculus_ID_7_20200702-151853.h264	0.3615726525966938	0.006188455015597259
Taxa_Cladocera_Type_Polyphemus_pediculus_ID_7_20200702-151853.h264	0.35284458600557767	0.006039070798941617
Taxa_Cladocera_Type_Polyphemus_pediculus_ID_7_20200702-151853.h264	0.34221955079298755	0.005857219234726133
Taxa_Cladocera_Type_Polyphemus_pediculus_ID_7_20200702-151853.h264	0.3436587058580839	0.005881850927186436
Taxa_Cladocera_Type_Polyphemus_pediculus_ID_7_20200702-151853.h264	0.3434724008120023	0.005878662244666963
Taxa_Cladocera_Type_Polyphemus_pediculus_ID_7_20200702-151853.h264	0.3626838885820829	0.006207474246885649
Taxa_Cladocera_Type_Polyphemus_pediculus_ID_7_20200702-151853.h264	0.3444497269850511	0.005895389558013375
Taxa_Cladocera_Type_Polyphemus_pediculus_ID_7_20200702-151853.h264	0.3471977182535025	0.0059424224854926384
Taxa_Cladocera_Type_Polyphemus_pediculus_ID_7_20200702-151853.h264	0.34867732048034666	0.005967746446682857
Taxa_Cladocera_Type_Polyphemus_pediculus_ID_7_20200702-151853.h264	0.3451073932647705	0.005906645769339342
Taxa_Cladocera_Type_Polyphemus_pediculus_ID_7_20200702-151853.h264	0.34452402701744667	0.005896661231644761
Taxa_Cladocera_Type_Polyphemus_pediculus_ID_7_20200702-151853.h264	0.347736360843365	0.005951641560588363
Taxa_Cladocera_Type_Polyphemus_pediculus_ID_7_20200702-151853.h264	0.3442984173848079	0.005892799836009212
Taxa_Cladocera_Type_Polyphemus_pediculus_ID_7_20200702-151853.h264	0.33974842181572545	0.00581492491184607
Taxa_Cladocera_Type_Polyphemus_pediculus_ID_7_20200702-151853.h264	0.34760516056647667	0.0059493960173877735
Taxa_Cladocera_Type_Polyphemus_pediculus_ID_7_20200702-151853.h264	0.3516373084141658	0.006018407778627068
Taxa_Cladocera_Type_Polyphemus_pediculus_ID_7_20200702-151853.h264	0.3570764233515813	0.0061115003227482185
Taxa_Cladocera_Type_Polyphemus_pediculus_ID_7_20200702-151853.h264	0.35225338495694675	0.006028952165609281
Taxa_Cladocera_Type_Polyphemus_pediculus_ID_7_20200702-151853.h264	0.35635976754702053	0.006099234483016313
Taxa_Cladocera_Type_Polyphemus_pediculus_ID_7_20200702-151853.h264	0.34768742598020114	0.0059508040215842115
Taxa_Cladocera_Type_Polyphemus_pediculus_ID_7_20200702-151853.h264	0.3586842551598182	0.006139018982543043
Taxa_Cladocera_Type_Polyphemus_pediculus_ID_7_20200702-151853.h264	0.34422888352320746	0.005891609737224128
Taxa_Cladocera_Type_Polyphemus_pediculus_ID_7_20200702-151853.h264	0.358789078272306	0.006140813070429853
Taxa_Cladocera_Type_Polyphemus_pediculus_ID_7_20200702-151853.h264	0.35236359449533317	0.006030838444247048
Taxa_Cladocera_Type_Polyphemus_pediculus_ID_7_20200702-151853.h264	0.3599108912394597	0.006160013330829214
Taxa_Cladocera_Type_Polyphemus_pediculus_ID_7_20200702-151853.h264	0.3748767001812275	0.006416158906947932
Taxa_Cladocera_Type_Polyphemus_pediculus_ID_7_20200702-151853.h264	0.35805319455953744	0.0061282181376536215
Taxa_Cladocera_Type_Polyphemus_pediculus_ID_7_20200702-151853.h264	0.3849590774682852	0.0065887226720533435
Taxa_Cladocera_Type_Polyphemus_pediculus_ID_7_20200702-151853.h264	0.3949259567260742	0.006759309643965501
Taxa_Cladocera_Type_Polyphemus_pediculus_ID_7_20200702-151853.h264	0.36160392651191126	0.006188990280684635
Taxa_Cladocera_Type_Polyphemus_pediculus_ID_7_20200702-151853.h264	0.3526032414803138	0.00603494009456691
Taxa_Cladocera_Type_Polyphemus_pediculus_ID_7_20200702-151853.h264	0.38293446687551647	0.006554070683061724
Taxa_Cladocera_Type_Polyphemus_pediculus_ID_7_20200702-151853.h264	0.35852132393763614	0.006136230352009542
Taxa_Cladocera_Type_Polyphemus_pediculus_ID_7_20200702-151853.h264	0.3449965961162861	0.005904749433528742
Taxa_Cladocera_Type_Polyphemus_pediculus_ID_7_20200702-151853.h264	0.3629500433114859	0.006212029587446585
Taxa_Cladocera_Type_Polyphemus_pediculus_ID_7_20200702-151853.h264	0.34430112692025994	0.005892846210750603
Taxa_Cladocera_Type_Polyphemus_pediculus_ID_7_20200702-151853.h264	0.3309627367899968	0.005664554533521099
Taxa_Cladocera_Type_Polyphemus_pediculus_ID_7_20200702-151853.h264	0.37038921979757455	0.006339353954227718
Taxa_Cladocera_Type_Polyphemus_pediculus_ID_7_20200702-151853.h264	0.37042042842278117	0.006339888101851447
Taxa_Cladocera_Type_Polyphemus_pediculus_ID_7_20200702-151853.h264	0.3903575820189256	0.006681120153785458
Taxa_Cladocera_Type_Polyphemus_pediculus_ID_7_20200702-151853.h264	0.34907882140232965	0.0059746182893860265
Taxa_Cladocera_Type_Polyphemus_pediculus_ID_7_20200702-151853.h264	0.3831321323834933	0.0065574538042559435
Taxa_Cladocera_Type_Polyphemus_pediculus_ID_7_20200702-151853.h264	0.35040695080390344	0.005997349734912963
Taxa_Cladocera_Type_Polyphemus_pediculus_ID_7_20200702-151853.h264	0.34970919645749604	0.005985407400907144
Taxa_Cladocera_Type_Polyphemus_pediculus_ID_7_20200702-151853.h264	0.3544036135306725	0.006065754154659588
Taxa_Cladocera_Type_Polyphemus_pediculus_ID_7_20200702-151853.h264	0.3398013393695538	0.005815830616132748
Taxa_Cladocera_Type_Polyphemus_pediculus_ID_7_20200702-151853.h264	0.38062904394589936	0.006514612482920201
Taxa_Cladocera_Type_Polyphemus_pediculus_ID_7_20200702-151853.h264	0.35246969076303336	0.0060326543226749945
Taxa_Cladocera_Type_Polyphemus_pediculus_ID_7_20200702-151853.h264	0.3895107052876399	0.006666625532807683
Taxa_Cladocera_Type_Polyphemus_pediculus_ID_7_20200702-151853.h264	0.39042407989501954	0.006682258290510911
Taxa_Cladocera_Type_Polyphemus_pediculus_ID_7_20200702-151853.h264	0.37113685571230376	0.006352150030460584
Taxa_Cladocera_Type_Polyphemus_pediculus_ID_7_20200702-151853.h264	0.38387572031754713	0.006570180597742633
Taxa_Cladocera_Type_Polyphemus_pediculus_ID_7_20200702-151853.h264	0.3672628076259907	0.0062858442074448405
Taxa_Cladocera_Type_Polyphemus_pediculus_ID_7_20200702-151853.h264	0.3480171405352079	0.0059564472130064425
Taxa_Cladocera_Type_Polyphemus_pediculus_ID_7_20200702-151853.h264	0.3605301017027635	0.006170611356066529
Taxa_Cladocera_Type_Polyphemus_pediculus_ID_7_20200702-151853.h264	0.36536224805391754	0.006253315399384358
Taxa_Cladocera_Type_Polyphemus_pediculus_ID_7_20200702-151853.h264	0.3570558569981502	0.006111148321699109
Taxa_Cladocera_Type_Polyphemus_pediculus_ID_7_20200702-151853.h264	0.3608557682770949	0.006176185264742586
Taxa_Cladocera_Type_Polyphemus_pediculus_ID_7_20200702-151853.h264	0.3477525854110718	0.005951919250304883
Taxa_Cladocera_Type_Polyphemus_pediculus_ID_7_20200702-151853.h264	0.3569442110795241	0.006109237458861086
Taxa_Cladocera_Type_Polyphemus_pediculus_ID_7_20200702-151853.h264	0.34793291642115665	0.005955005684900566
Taxa_Cladocera_Type_Polyphemus_pediculus_ID_7_20200702-151853.h264	0.34695412122286284	0.005938253228622075
Taxa_Cladocera_Type_Polyphemus_pediculus_ID_7_20200702-151853.h264	0.3466184979218703	0.005932508906739704
Taxa_Cladocera_Type_Polyphemus_pediculus_ID_7_20200702-151853.h264	0.3511791357627282	0.006010565977477463
Taxa_Cladocera_Type_Polyphemus_pediculus_ID_7_20200702-151853.h264	0.4019286368443416	0.006879163207528154
Taxa_Cladocera_Type_Polyphemus_pediculus_ID_7_20200702-151853.h264	0.3452986277066744	0.005909918820364235
Taxa_Cladocera_Type_Polyphemus_pediculus_ID_7_20200702-151853.h264	0.3655831241607666	0.006257095778905429
Taxa_Cladocera_Type_Polyphemus_pediculus_ID_7_20200702-151853.h264	0.36478988317342903	0.006243519154314458
Taxa_Cladocera_Type_Polyphemus_pediculus_ID_7_20200702-151853.h264	0.35194789299598106	0.0060237235532004454
Taxa_Cladocera_Type_Polyphemus_pediculus_ID_7_20200702-151853.h264	0.34343192100524905	0.005877969417205225
Taxa_Cladocera_Type_Polyphemus_pediculus_ID_7_20200702-151853.h264	0.3688760911501371	0.0063134561754542694
Taxa_Cladocera_Type_Polyphemus_pediculus_ID_7_20200702-151853.h264	0.3514116008465107	0.006014544706796048
Taxa_Cladocera_Type_Polyphemus_pediculus_ID_7_20200702-151853.h264	0.3568937092560988	0.0061083731007293834
Taxa_Cladocera_Type_Polyphemus_pediculus_ID_7_20200702-151853.h264	0.34428575112269477	0.005892583048061507
Taxa_Cladocera_Type_Polyphemus_pediculus_ID_7_20200702-151853.h264	0.3870852466729971	0.006625112875749374
Taxa_Cladocera_Type_Polyphemus_pediculus_ID_7_20200702-151853.h264	0.360509143609267	0.006170252650235531
Taxa_Cladocera_Type_Polyphemus_pediculus_ID_7_20200702-151853.h264	0.3489770669203538	0.005972876722290671
Taxa_Cladocera_Type_Polyphemus_pediculus_ID_7_20200702-151853.h264	0.3489345957682683	0.005972149812187669
Taxa_Cladocera_Type_Polyphemus_pediculus_ID_7_20200702-151853.h264	0.345872755417457	0.005919745236952629
Taxa_Cladocera_Type_Polyphemus_pediculus_ID_7_20200702-151853.h264	0.34983269251309906	0.005987521083397273
Taxa_Cladocera_Type_Polyphemus_pediculus_ID_7_20200702-151853.h264	0.36422711592454177	0.006233887176400811
Taxa_Cladocera_Type_Polyphemus_pediculus_ID_7_20200702-151853.h264	0.3688236959163959	0.006312559410876776
Taxa_Cladocera_Type_Polyphemus_pediculus_ID_7_20200702-151853.h264	0.34320252455197847	0.005874043208678093
Taxa_Cladocera_Type_Polyphemus_pediculus_ID_7_20200702-151853.h264	0.34645595843975363	0.005929726980988091
Taxa_Cladocera_Type_Polyphemus_pediculus_ID_7_20200702-151853.h264	0.35333987602820766	0.006047547878175093
Taxa_Cladocera_Type_Polyphemus_pediculus_ID_7_20200702-151853.h264	0.355488243836623	0.0060843180195114316
Taxa_Cladocera_Type_Polyphemus_pediculus_ID_7_20200702-151853.h264	0.38901397888477035	0.006658123869373954
Taxa_Cladocera_Type_Polyphemus_pediculus_ID_7_20200702-151853.h264	0.35320531331575833	0.006045244785596633
Taxa_Cladocera_Type_Polyphemus_pediculus_ID_7_20200702-151853.h264	0.36241407761206995	0.006202856328360428
Taxa_Cladocera_Type_Polyphemus_pediculus_ID_7_20200702-151853.h264	0.36390739074120154	0.006228414956916718
Taxa_Cladocera_Type_Polyphemus_pediculus_ID_7_20200702-151853.h264	0.35238562987400934	0.006031215588228237
Taxa_Cladocera_Type_Polyphemus_pediculus_ID_7_20200702-151853.h264	0.3609152474770179	0.0061772032741258835
Taxa_Cladocera_Type_Polyphemus_pediculus_ID_7_20200702-151853.h264	0.36599223136901854	0.006264097806123587
Taxa_Cladocera_Type_Polyphemus_pediculus_ID_7_20200702-151853.h264	0.3644640533740704	0.006237942451979282
Taxa_Cladocera_Type_Polyphemus_pediculus_ID_7_20200702-151853.h264	0.36742773019350494	0.006288666920619604
Taxa_Cladocera_Type_Polyphemus_pediculus_ID_7_20200702-151853.h264	0.3680354822598971	0.0062990688309867
Taxa_Cladocera_Type_Polyphemus_pediculus_ID_7_20200702-151853.h264	0.3772633112393893	0.006457006673135701
Taxa_Cladocera_Type_Polyphemus_pediculus_ID_7_20200702-151853.h264	0.4144558638792772	0.007093571516395321
Taxa_Cladocera_Type_Polyphemus_pediculus_ID_7_20200702-151853.h264	0.403250596339886	0.006901789052740357
Taxa_Cladocera_Type_Polyphemus_pediculus_ID_7_20200702-151853.h264	0.4045963213993953	0.00692482165472042
Taxa_Cladocera_Type_Polyphemus_pediculus_ID_7_20200702-151853.h264	0.40898540973663333	0.006999942589723147
Taxa_Cladocera_Type_Polyphemus_pediculus_ID_7_20200702-151853.h264	0.4169429889092079	0.007136139617869135
Taxa_Cladocera_Type_Polyphemus_pediculus_ID_7_20200702-151853.h264	0.43179581348712626	0.007390351423145046
Taxa_Cladocera_Type_Polyphemus_pediculus_ID_7_20200702-151853.h264	0.4607997908959022	0.007886765651872171
Taxa_Cladocera_Type_Polyphemus_pediculus_ID_7_20200702-151853.h264	0.435589358990009	0.0074552794134828465
Taxa_Cladocera_Type_Polyphemus_pediculus_ID_7_20200702-151853.h264	0.41968030526087835	0.007182989840041957
Taxa_Cladocera_Type_Polyphemus_pediculus_ID_7_20200702-151853.h264	0.43657866588005656	0.00747221178140866
Taxa_Cladocera_Type_Polyphemus_pediculus_ID_7_20200702-151853.h264	0.4332229551902184	0.007414777502294123
Taxa_Cladocera_Type_Polyphemus_pediculus_ID_7_20200702-151853.h264	0.4453942863757794	0.007623094516816224
Taxa_Cladocera_Type_Polyphemus_pediculus_ID_7_20200702-151853.h264	0.4072279658684364	0.006969863261979008
Taxa_Cladocera_Type_Polyphemus_pediculus_ID_7_20200702-151853.h264	0.4444347190856934	0.00760667115358206
Taxa_Cladocera_Type_Polyphemus_pediculus_ID_7_20200702-151853.h264	0.4523639297485352	0.007742382643773006
Taxa_Cladocera_Type_Polyphemus_pediculus_ID_7_20200702-151853.h264	0.4195298770757822	0.007180415203797042
Taxa_Cladocera_Type_Polyphemus_pediculus_ID_7_20200702-151853.h264	0.41763166794410117	0.007147926624427886
Taxa_Cladocera_Type_Polyphemus_pediculus_ID_7_20200702-151853.h264	0.4468891011751615	0.007648678847036418
Taxa_Cladocera_Type_Polyphemus_pediculus_ID_7_20200702-151853.h264	0.410158508007343	0.007020020617817986
Taxa_Cladocera_Type_Polyphemus_pediculus_ID_7_20200702-151853.h264	0.4633905311731192	0.007931107168155309
Taxa_Cladocera_Type_Polyphemus_pediculus_ID_7_20200702-151853.h264	0.42302152156829836	0.007240176042226645
Taxa_Cladocera_Type_Polyphemus_pediculus_ID_7_20200702-151853.h264	0.4543797261898334	0.007776883775172149
Taxa_Cladocera_Type_Polyphemus_pediculus_ID_7_20200702-151853.h264	0.4356200452951285	0.007455804621397392
Taxa_Cladocera_Type_Polyphemus_pediculus_ID_7_20200702-151853.h264	0.42227985968956583	0.007227482213917569
Taxa_Cladocera_Type_Polyphemus_pediculus_ID_7_20200702-151853.h264	0.4383595815071693	0.007502692837334244
Taxa_Cladocera_Type_Polyphemus_pediculus_ID_7_20200702-151853.h264	0.3904946910417997	0.006683466827446187
Taxa_Cladocera_Type_Polyphemus_pediculus_ID_7_20200702-151853.h264	0.4278261481798612	0.0073224090746168554
Taxa_Cladocera_Type_Polyphemus_pediculus_ID_7_20200702-151853.h264	0.4070413670173058	0.006966669550873119
Taxa_Cladocera_Type_Polyphemus_pediculus_ID_7_20200702-151853.h264	0.4059068224980281	0.0069472513850624045
Taxa_Cladocera_Type_Polyphemus_pediculus_ID_7_20200702-151853.h264	0.40005040645599366	0.006847016572035276
Taxa_Cladocera_Type_Polyphemus_pediculus_ID_7_20200702-151853.h264	0.37793021605564997	0.0064684210055678554
Taxa_Cladocera_Type_Polyphemus_pediculus_ID_7_20200702-151853.h264	0.3925204115647536	0.006718137813319821
Taxa_Cladocera_Type_Polyphemus_pediculus_ID_7_20200702-151853.h264	0.3616408480130709	0.00618962220637756
Taxa_Cladocera_Type_Polyphemus_pediculus_ID_7_20200702-151853.h264	0.37805988201728236	0.006470640288372717
Taxa_Cladocera_Type_Polyphemus_pediculus_ID_7_20200702-151853.h264	0.3762085184684167	0.006438953489170978
Taxa_Cladocera_Type_Polyphemus_pediculus_ID_7_20200702-151853.h264	0.3467170858383179	0.005934196276848133
Taxa_Cladocera_Type_Polyphemus_pediculus_ID_7_20200702-151853.h264	0.36067119341630205	0.006173026195009785
Taxa_Cladocera_Type_Polyphemus_pediculus_ID_7_20200702-151853.h264	0.3473213448891273	0.005944538402910064
Taxa_Cladocera_Type_Polyphemus_pediculus_ID_7_20200702-151853.h264	0.3543431549805861	0.00606471938332157
Taxa_Cladocera_Type_Polyphemus_pediculus_ID_7_20200702-151853.h264	0.326280659528879	0.005584418980398122
Taxa_Cladocera_Type_Polyphemus_pediculus_ID_7_20200702-151853.h264	0.35287416238051195	0.0060395770099741465
Taxa_Cladocera_Type_Polyphemus_pediculus_ID_7_20200702-151853.h264	0.31492986055520866	0.00539014569027184
Taxa_Cladocera_Type_Polyphemus_pediculus_ID_7_20200702-151853.h264	0.3185299844008226	0.005451763194552541
Taxa_Cladocera_Type_Polyphemus_pediculus_ID_7_20200702-151853.h264	0.31656583235814023	0.0054181459768989386
Taxa_Cladocera_Type_Polyphemus_pediculus_ID_7_20200702-151853.h264	0.3266484381602361	0.005590713653127118
Taxa_Cladocera_Type_Polyphemus_pediculus_ID_7_20200702-151853.h264	0.3130256120975201	0.005357553745515248
Taxa_Cladocera_Type_Polyphemus_pediculus_ID_7_20200702-151853.h264	0.2908919066649217	0.004978726864072698
Taxa_Cladocera_Type_Polyphemus_pediculus_ID_7_20200702-151853.h264	0.31367270139547493	0.0053686289277302445
Taxa_Cladocera_Type_Polyphemus_pediculus_ID_7_20200702-151853.h264	0.2879393944373498	0.004928193481716179
Taxa_Cladocera_Type_Polyphemus_pediculus_ID_7_20200702-151853.h264	0.324679552591764	0.005557015419359038
Taxa_Cladocera_Type_Polyphemus_pediculus_ID_7_20200702-151853.h264	0.32347243822537936	0.005536355192703608
Taxa_Cladocera_Type_Polyphemus_pediculus_ID_7_20200702-151853.h264	0.3337841466756967	0.0057128440488725014
Taxa_Cladocera_Type_Polyphemus_pediculus_ID_7_20200702-151853.h264	0.3439799653566801	0.005887349407066255
Taxa_Cladocera_Type_Polyphemus_pediculus_ID_7_20200702-151853.h264	0.317916127718412	0.005441256801334359
Taxa_Cladocera_Type_Polyphemus_pediculus_ID_7_20200702-151853.h264	0.3229624253052932	0.005527626125417518
Taxa_Cladocera_Type_Polyphemus_pediculus_ID_7_20200702-151853.h264	0.3143892266200139	0.005380892532534853
Taxa_Cladocera_Type_Polyphemus_pediculus_ID_7_20200702-151853.h264	0.317056356209975	0.005426541481286111
Taxa_Cladocera_Type_Polyphemus_pediculus_ID_7_20200702-151853.h264	0.32165877965780404	0.0055053137287585695
Taxa_Cladocera_Type_Polyphemus_pediculus_ID_7_20200702-151853.h264	0.3064716702241164	0.00524538050960507
Taxa_Cladocera_Type_Polyphemus_pediculus_ID_7_20200702-151853.h264	0.3030739127672636	0.005187226583901242
Taxa_Cladocera_Type_Polyphemus_pediculus_ID_7_20200702-151853.h264	0.30974397292503947	0.005301387228909329
Taxa_Cladocera_Type_Polyphemus_pediculus_ID_7_20200702-151853.h264	0.31735283814943754	0.0054316158837115274
Taxa_Cladocera_Type_Polyphemus_pediculus_ID_7_20200702-151853.h264	0.3309475895074698	0.005664295281954771
Taxa_Cladocera_Type_Polyphemus_pediculus_ID_7_20200702-151853.h264	0.3262818347490751	0.005584439094743785
Taxa_Cladocera_Type_Polyphemus_pediculus_ID_7_20200702-151853.h264	0.33520701188307545	0.005737196934152637
Taxa_Cladocera_Type_Polyphemus_pediculus_ID_7_20200702-151853.h264	0.2981757908601027	0.005103393343567143
Taxa_Cladocera_Type_Polyphemus_pediculus_ID_7_20200702-151853.h264	0.3341693903849675	0.005719437643127328
Taxa_Cladocera_Type_Polyphemus_pediculus_ID_7_20200702-151853.h264	0.33351198526529163	0.005708185901655953
Taxa_Cladocera_Type_Polyphemus_pediculus_ID_7_20200702-151853.h264	0.319962414594797	0.0054762797882571025
Taxa_Cladocera_Type_Polyphemus_pediculus_ID_7_20200702-151853.h264	0.3285046984599187	0.005622484262102455
Taxa_Cladocera_Type_Polyphemus_pediculus_ID_10_20200702-153402.h264	0.40108316384829007	0.006864692612018811
Taxa_Cladocera_Type_Polyphemus_pediculus_ID_10_20200702-153402.h264	0.4140787487763625	0.007087117046364666
Taxa_Cladocera_Type_Polyphemus_pediculus_ID_10_20200702-153402.h264	0.40377226352691653	0.00691071758728761
Taxa_Cladocera_Type_Polyphemus_pediculus_ID_10_20200702-153402.h264	0.4482702460655799	0.007672317673045503
Taxa_Cladocera_Type_Polyphemus_pediculus_ID_10_20200702-153402.h264	0.3941005277633667	0.006745182109796083
Taxa_Cladocera_Type_Polyphemus_pediculus_ID_10_20200702-153402.h264	0.3743593094899104	0.006407303566269621
Taxa_Cladocera_Type_Polyphemus_pediculus_ID_10_20200702-153402.h264	0.4352348668758686	0.007449212144606213
Taxa_Cladocera_Type_Polyphemus_pediculus_ID_10_20200702-153402.h264	0.365783172754141	0.006260519687522798
Taxa_Cladocera_Type_Polyphemus_pediculus_ID_10_20200702-153402.h264	0.3914594162427462	0.006699978470308541
Taxa_Cladocera_Type_Polyphemus_pediculus_ID_10_20200702-153402.h264	0.37644588030301607	0.006443016028263159
Taxa_Cladocera_Type_Polyphemus_pediculus_ID_10_20200702-153402.h264	0.34024279777820293	0.005823386346588473
Taxa_Cladocera_Type_Polyphemus_pediculus_ID_10_20200702-153402.h264	0.3655629821924063	0.006256751041370031
Taxa_Cladocera_Type_Polyphemus_pediculus_ID_10_20200702-153402.h264	0.36693981794210584	0.00628031611477835
Taxa_Cladocera_Type_Polyphemus_pediculus_ID_10_20200702-153402.h264	0.36191245445838344	0.006194270855153101
Taxa_Cladocera_Type_Polyphemus_pediculus_ID_10_20200702-153402.h264	0.34436429500579835	0.00589392735683001
Taxa_Cladocera_Type_Polyphemus_pediculus_ID_10_20200702-153402.h264	0.3498970358188336	0.005988622343822344
Taxa_Cladocera_Type_Polyphemus_pediculus_ID_10_20200702-153402.h264	0.35901654867025523	0.006144706313779369
Taxa_Cladocera_Type_Polyphemus_pediculus_ID_10_20200702-153402.h264	0.3542039893223689	0.00606233750955593
Taxa_Cladocera_Type_Polyphemus_pediculus_ID_10_20200702-153402.h264	0.3667816855357244	0.006277609617822975
Taxa_Cladocera_Type_Polyphemus_pediculus_ID_10_20200702-153402.h264	0.4119057666338407	0.007049925621233043
Taxa_Cladocera_Type_Polyphemus_pediculus_ID_10_20200702-153402.h264	0.37635280939248894	0.006441423083832984
Taxa_Cladocera_Type_Polyphemus_pediculus_ID_10_20200702-153402.h264	0.32858187125279353	0.005623805104134351
Taxa_Cladocera_Type_Polyphemus_pediculus_ID_10_20200702-153402.h264	0.3573085619853093	0.006115473464748563
Taxa_Cladocera_Type_Polyphemus_pediculus_ID_10_20200702-153402.h264	0.3476267062700712	0.0059497647803916035
Taxa_Cladocera_Type_Polyphemus_pediculus_ID_10_20200702-153402.h264	0.3521149048438439	0.006026582025211944
Taxa_Cladocera_Type_Polyphemus_pediculus_ID_10_20200702-153402.h264	0.3533209419250488	0.006047223813717181
Taxa_Cladocera_Type_Polyphemus_pediculus_ID_10_20200702-153402.h264	0.34003703630887544	0.005819864659901907
Taxa_Cladocera_Type_Polyphemus_pediculus_ID_10_20200702-153402.h264	0.33978491893181434	0.005815549574025284
Taxa_Cladocera_Type_Polyphemus_pediculus_ID_10_20200702-153402.h264	0.34397337106557996	0.005887236543237811
Taxa_Cladocera_Type_Polyphemus_pediculus_ID_10_20200702-153402.h264	0.3556979879966149	0.006087907871480524
Taxa_Cladocera_Type_Polyphemus_pediculus_ID_10_20200702-153402.h264	0.36373215235196626	0.0062254156844855765
Taxa_Cladocera_Type_Polyphemus_pediculus_ID_10_20200702-153402.h264	0.4115642998768733	0.007044081286354178
Taxa_Cladocera_Type_Polyphemus_pediculus_ID_10_20200702-153402.h264	0.40213247225834775	0.006882651929037106
Taxa_Cladocera_Type_Polyphemus_pediculus_ID_10_20200702-153402.h264	0.37170380152188814	0.006361853526047701
Taxa_Cladocera_Type_Polyphemus_pediculus_ID_10_20200702-153402.h264	0.35205695995917685	0.006025590276224373
Taxa_Cladocera_Type_Polyphemus_pediculus_ID_10_20200702-153402.h264	0.36380544038919305	0.006226670037430419
Taxa_Cladocera_Type_Polyphemus_pediculus_ID_10_20200702-153402.h264	0.3790573828036969	0.006487712897986351
Taxa_Cladocera_Type_Polyphemus_pediculus_ID_10_20200702-153402.h264	0.35349441748399	0.00605019291462983
Taxa_Cladocera_Type_Polyphemus_pediculus_ID_10_20200702-153402.h264	0.3678645203663753	0.0062961427524245005
Taxa_Cladocera_Type_Polyphemus_pediculus_ID_10_20200702-153402.h264	0.4011911208813007	0.006866540338160724
Taxa_Cladocera_Type_Polyphemus_pediculus_ID_10_20200702-153402.h264	0.39897194605607256	0.006828558307498165
Taxa_Cladocera_Type_Polyphemus_pediculus_ID_10_20200702-153402.h264	0.40409368625053993	0.006916218860826549
Taxa_Cladocera_Type_Polyphemus_pediculus_ID_10_20200702-153402.h264	0.37975252554966854	0.00649961053344625
Taxa_Cladocera_Type_Polyphemus_pediculus_ID_10_20200702-153402.h264	0.37362629853762114	0.0063947578018939
Taxa_Cladocera_Type_Polyphemus_pediculus_ID_10_20200702-153402.h264	0.3644256302026602	0.006237284824622454
Taxa_Cladocera_Type_Polyphemus_pediculus_ID_10_20200702-153402.h264	0.33025672325721156	0.005652470840363813
Taxa_Cladocera_Type_Polyphemus_pediculus_ID_10_20200702-153402.h264	0.3559501706636869	0.006092224074820795
Taxa_Cladocera_Type_Polyphemus_pediculus_ID_10_20200702-153402.h264	0.3439219878270076	0.0058863570993468615
Taxa_Cladocera_Type_Polyphemus_pediculus_ID_10_20200702-153402.h264	0.35309356946211595	0.006043332246563138
Taxa_Cladocera_Type_Polyphemus_pediculus_ID_10_20200702-153402.h264	0.3776057573465201	0.006462867769969286
Taxa_Cladocera_Type_Polyphemus_pediculus_ID_10_20200702-153402.h264	0.37897635790017936	0.0064863261255992235
Taxa_Cladocera_Type_Polyphemus_pediculus_ID_10_20200702-153402.h264	0.369318920649015	0.006321035372646603
Taxa_Cladocera_Type_Polyphemus_pediculus_ID_10_20200702-153402.h264	0.34550334453582765	0.0059134226276324345
Taxa_Cladocera_Type_Polyphemus_pediculus_ID_10_20200702-153402.h264	0.36137433418860804	0.006185060719766561
Taxa_Cladocera_Type_Polyphemus_pediculus_ID_10_20200702-153402.h264	0.36462522176595835	0.006240700910994287
Taxa_Cladocera_Type_Polyphemus_pediculus_ID_10_20200702-153402.h264	0.3413713029714731	0.005842701147011751
Taxa_Cladocera_Type_Polyphemus_pediculus_ID_10_20200702-153402.h264	0.3418255908672626	0.005850476459074302
Taxa_Cladocera_Type_Polyphemus_pediculus_ID_10_20200702-153402.h264	0.34433099710024323	0.005893357450369547
Taxa_Cladocera_Type_Polyphemus_pediculus_ID_10_20200702-153402.h264	0.34289034036489635	0.005868700056245342
Taxa_Cladocera_Type_Polyphemus_pediculus_ID_10_20200702-153402.h264	0.3818061901972844	0.006534759793761214
Taxa_Cladocera_Type_Polyphemus_pediculus_ID_10_20200702-153402.h264	0.3417551429455097	0.005849270715798147
Taxa_Cladocera_Type_Polyphemus_pediculus_ID_10_20200702-153402.h264	0.36545851817497843	0.006254963099533285
Taxa_Cladocera_Type_Polyphemus_pediculus_ID_10_20200702-153402.h264	0.3482945904364953	0.005961195874778477
Taxa_Cladocera_Type_Polyphemus_pediculus_ID_10_20200702-153402.h264	0.372798192684467	0.006380584451714916
Taxa_Cladocera_Type_Polyphemus_pediculus_ID_10_20200702-153402.h264	0.37211663026076097	0.006368919248693794
Taxa_Cladocera_Type_Polyphemus_pediculus_ID_10_20200702-153402.h264	0.38418150608356183	0.006575414238737885
Taxa_Cladocera_Type_Polyphemus_pediculus_ID_10_20200702-153402.h264	0.4106010110561664	0.0070275942276920795
Taxa_Cladocera_Type_Polyphemus_pediculus_ID_10_20200702-153402.h264	0.3940329199570876	0.006744024976188615
Taxa_Cladocera_Type_Polyphemus_pediculus_ID_10_20200702-153402.h264	0.37312196584848256	0.006386125953945183
Taxa_Cladocera_Type_Polyphemus_pediculus_ID_10_20200702-153402.h264	0.40254076334146355	0.006889639987959665
Taxa_Cladocera_Type_Polyphemus_pediculus_ID_10_20200702-153402.h264	0.3892288483106173	0.006661801442239412
Taxa_Cladocera_Type_Polyphemus_pediculus_ID_10_20200702-153402.h264	0.41605843984163726	0.007121000220366484
Taxa_Cladocera_Type_Polyphemus_pediculus_ID_10_20200702-153402.h264	0.3901464994137104	0.0066775073938115815
Taxa_Cladocera_Type_Polyphemus_pediculus_ID_10_20200702-153402.h264	0.4063303914436927	0.006954500930478587
Taxa_Cladocera_Type_Polyphemus_pediculus_ID_10_20200702-153402.h264	0.41578604991619406	0.0071163381620271676
Taxa_Cladocera_Type_Polyphemus_pediculus_ID_10_20200702-153402.h264	0.41923930388230546	0.0071754419318317665
Taxa_Cladocera_Type_Polyphemus_pediculus_ID_10_20200702-153402.h264	0.4075126956059383	0.00697473652094779
Taxa_Cladocera_Type_Polyphemus_pediculus_ID_10_20200702-153402.h264	0.391789718407851	0.006705631718903603
Taxa_Cladocera_Type_Polyphemus_pediculus_ID_10_20200702-153402.h264	0.4439742612838745	0.007598790241204775
Taxa_Cladocera_Type_Polyphemus_pediculus_ID_10_20200702-153402.h264	0.3951945271858802	0.006763906330681411
Taxa_Cladocera_Type_Polyphemus_pediculus_ID_10_20200702-153402.h264	0.40185707899240347	0.006877938467369982
Taxa_Cladocera_Type_Polyphemus_pediculus_ID_10_20200702-153402.h264	0.4273852120912992	0.007314862283870314
Taxa_Cladocera_Type_Polyphemus_pediculus_ID_10_20200702-153402.h264	0.4537654124773466	0.007766369559708432
Taxa_Cladocera_Type_Polyphemus_pediculus_ID_10_20200702-153402.h264	0.40749842973855827	0.006974492355140709
Taxa_Cladocera_Type_Polyphemus_pediculus_ID_10_20200702-153402.h264	0.46562038091512825	0.00796927190412431
Taxa_Cladocera_Type_Polyphemus_pediculus_ID_10_20200702-153402.h264	0.4607746215967032	0.00788633486963588
Taxa_Cladocera_Type_Polyphemus_pediculus_ID_10_20200702-153402.h264	0.42344505786895753	0.007247425028911004
Taxa_Cladocera_Type_Polyphemus_pediculus_ID_10_20200702-153402.h264	0.426741681098938	0.007303848003424132
Taxa_Cladocera_Type_Polyphemus_pediculus_ID_10_20200702-153402.h264	0.4118654826971201	0.007049236146162248
Taxa_Cladocera_Type_Polyphemus_pediculus_ID_10_20200702-153402.h264	0.39480983844170203	0.006757322234867593
Taxa_Cladocera_Type_Polyphemus_pediculus_ID_10_20200702-153402.h264	0.44162450643686146	0.007558573283246283
Taxa_Cladocera_Type_Polyphemus_pediculus_ID_10_20200702-153402.h264	0.4107341373883761	0.007029872736070283
Taxa_Cladocera_Type_Polyphemus_pediculus_ID_10_20200702-153402.h264	0.4013193831076989	0.006868735595497154
Taxa_Cladocera_Type_Polyphemus_pediculus_ID_10_20200702-153402.h264	0.38992608033693754	0.006673734836536047
Taxa_Cladocera_Type_Polyphemus_pediculus_ID_10_20200702-153402.h264	0.40757364383110634	0.006975779673263166
Taxa_Cladocera_Type_Polyphemus_pediculus_ID_10_20200702-153402.h264	0.4064062910813552	0.006955799981969348
Taxa_Cladocera_Type_Polyphemus_pediculus_ID_10_20200702-153402.h264	0.4277750587463379	0.007321534659312322
Taxa_Cladocera_Type_Polyphemus_pediculus_ID_10_20200702-153402.h264	0.39919461763822117	0.0068323694172695544
Taxa_Cladocera_Type_Polyphemus_pediculus_ID_10_20200702-153402.h264	0.42905761572030876	0.007343486115212977
Taxa_Cladocera_Type_Polyphemus_pediculus_ID_10_20200702-153402.h264	0.4055867708646334	0.006941773578260072
Taxa_Cladocera_Type_Polyphemus_pediculus_ID_10_20200702-153402.h264	0.4014527053099412	0.006871017456266302
Taxa_Cladocera_Type_Polyphemus_pediculus_ID_10_20200702-153402.h264	0.39632097574380726	0.006783185930999778
Taxa_Cladocera_Type_Polyphemus_pediculus_ID_10_20200702-153402.h264	0.4151261637761043	0.007105043956937169
Taxa_Cladocera_Type_Polyphemus_pediculus_ID_10_20200702-153402.h264	0.42239248495835524	0.007229409838710311
Taxa_Cladocera_Type_Polyphemus_pediculus_ID_10_20200702-153402.h264	0.4136254075857309	0.0070793579375250095
Taxa_Cladocera_Type_Polyphemus_pediculus_ID_10_20200702-153402.h264	0.4045406943101149	0.0069238695756923515
Taxa_Cladocera_Type_Polyphemus_pediculus_ID_10_20200702-153402.h264	0.3997565687619723	0.006841987426887603
Taxa_Cladocera_Type_Polyphemus_pediculus_ID_10_20200702-153402.h264	0.4072637447944054	0.006970475632058093
Taxa_Cladocera_Type_Polyphemus_pediculus_ID_10_20200702-153402.h264	0.4237817911001352	0.007253188347675391
Taxa_Cladocera_Type_Polyphemus_pediculus_ID_10_20200702-153402.h264	0.40228822157933164	0.00688531763856933
Taxa_Cladocera_Type_Polyphemus_pediculus_ID_10_20200702-153402.h264	0.43091338634490967	0.007375248343210954
Taxa_Cladocera_Type_Polyphemus_pediculus_ID_10_20200702-153402.h264	0.4219735189584585	0.007222239074481309
Taxa_Cladocera_Type_Polyphemus_pediculus_ID_10_20200702-153402.h264	0.4176004593188946	0.007147392476804158
Taxa_Cladocera_Type_Polyphemus_pediculus_ID_10_20200702-153402.h264	0.42658309166248026	0.00730113368422322
Taxa_Cladocera_Type_Polyphemus_pediculus_ID_10_20200702-153402.h264	0.4135287457246047	0.007077703532594196
Taxa_Cladocera_Type_Polyphemus_pediculus_ID_10_20200702-153402.h264	0.40536334844735955	0.006937949617656731
Taxa_Cladocera_Type_Polyphemus_pediculus_ID_10_20200702-153402.h264	0.4325517412332388	0.0074032894172612025
Taxa_Cladocera_Type_Polyphemus_pediculus_ID_10_20200702-153402.h264	0.4140944510239821	0.007087385796372002
Taxa_Cladocera_Type_Polyphemus_pediculus_ID_10_20200702-153402.h264	0.39259967363797704	0.006719494414188453
Taxa_Cladocera_Type_Polyphemus_pediculus_ID_10_20200702-153402.h264	0.3662237497476431	0.006268060332219276
Taxa_Cladocera_Type_Polyphemus_pediculus_ID_10_20200702-153402.h264	0.4146817346719595	0.007097437381885461
Taxa_Cladocera_Type_Polyphemus_pediculus_ID_10_20200702-153402.h264	0.3584315175276536	0.006134693280761764
Taxa_Cladocera_Type_Polyphemus_pediculus_ID_10_20200702-153402.h264	0.352338490486145	0.006030408779474405
Taxa_Cladocera_Type_Polyphemus_pediculus_ID_10_20200702-153402.h264	0.3401113689862765	0.005821136892265117
Taxa_Cladocera_Type_Polyphemus_pediculus_ID_10_20200702-153402.h264	0.34656930189866286	0.005931666897880961
Taxa_Cladocera_Type_Polyphemus_pediculus_ID_10_20200702-153402.h264	0.3313280670459454	0.005670807301363297
Taxa_Cladocera_Type_Polyphemus_pediculus_ID_10_20200702-153402.h264	0.30335782637962927	0.005192085874574424
Taxa_Cladocera_Type_Polyphemus_pediculus_ID_10_20200702-153402.h264	0.30621387261610766	0.005240968204391074
Taxa_Cladocera_Type_Polyphemus_pediculus_ID_10_20200702-153402.h264	0.325532599229079	0.005571615640651545
Taxa_Cladocera_Type_Polyphemus_pediculus_ID_10_20200702-153402.h264	0.31618052335885855	0.005411551265180463
Taxa_Cladocera_Type_Polyphemus_pediculus_ID_10_20200702-153402.h264	0.3099737611183753	0.005305320142218347
Taxa_Cladocera_Type_Polyphemus_pediculus_ID_10_20200702-153402.h264	0.30145808293269233	0.0051595710348095415
Taxa_Cladocera_Type_Polyphemus_pediculus_ID_10_20200702-153402.h264	0.29746079995081975	0.005091155999158261
Taxa_Cladocera_Type_Polyphemus_pediculus_ID_10_20200702-153402.h264	0.32207399148207444	0.005512420238827812
Taxa_Cladocera_Type_Polyphemus_pediculus_ID_10_20200702-153402.h264	0.3097338203283457	0.00530121346331207
Taxa_Cladocera_Type_Polyphemus_pediculus_ID_10_20200702-153402.h264	0.2969378269635714	0.005082205115338049
Taxa_Cladocera_Type_Polyphemus_pediculus_ID_10_20200702-153402.h264	0.32701781639686	0.005597035703715489
Taxa_Cladocera_Type_Polyphemus_pediculus_ID_10_20200702-153402.h264	0.3301783099541297	0.005651128766522605
Taxa_Cladocera_Type_Polyphemus_pediculus_ID_10_20200702-153402.h264	0.3493931275147658	0.005979997759387338
Taxa_Cladocera_Type_Polyphemus_pediculus_ID_10_20200702-153402.h264	0.3122479101327749	0.005344243077272494
Taxa_Cladocera_Type_Polyphemus_pediculus_ID_10_20200702-153402.h264	0.3045735263824463	0.005212893047699561
Taxa_Cladocera_Type_Polyphemus_pediculus_ID_10_20200702-153402.h264	0.34279978311978854	0.005867150134165612
Taxa_Cladocera_Type_Polyphemus_pediculus_ID_10_20200702-153402.h264	0.3393352992718036	0.005807854160613562
Taxa_Cladocera_Type_Polyphemus_pediculus_ID_10_20200702-153402.h264	0.30776095206920917	0.005267447064261465
Taxa_Cladocera_Type_Polyphemus_pediculus_ID_10_20200702-153402.h264	0.33886295868800237	0.005799769869852349
Taxa_Cladocera_Type_Polyphemus_pediculus_ID_10_20200702-153402.h264	0.33311861294966477	0.005701453183176955
Taxa_Cladocera_Type_Polyphemus_pediculus_ID_10_20200702-153402.h264	0.33798265347113976	0.005784703107486815
Taxa_Cladocera_Type_Polyphemus_pediculus_ID_10_20200702-153402.h264	0.36295817191784197	0.006212168711670757
Taxa_Cladocera_Type_Polyphemus_pediculus_ID_10_20200702-153402.h264	0.3461083217767569	0.005923777045794493
Taxa_Cladocera_Type_Polyphemus_pediculus_ID_10_20200702-153402.h264	0.3514222431182861	0.006014726853370666
Taxa_Cladocera_Type_Polyphemus_pediculus_ID_10_20200702-153402.h264	0.36593307861915003	0.00626308538405853
Taxa_Cladocera_Type_Polyphemus_pediculus_ID_10_20200702-153402.h264	0.3488806988642766	0.0059712273459462725
Taxa_Cladocera_Type_Polyphemus_pediculus_ID_10_20200702-153402.h264	0.3513476166358361	0.006013449592421041
Taxa_Cladocera_Type_Polyphemus_pediculus_ID_10_20200702-153402.h264	0.37568472935603214	0.006429988637055166
Taxa_Cladocera_Type_Polyphemus_pediculus_ID_10_20200702-153402.h264	0.3447579937714797	0.0059006656626272485
Taxa_Cladocera_Type_Polyphemus_pediculus_ID_10_20200702-153402.h264	0.3584661865234375	0.0061352866539588335
Taxa_Cladocera_Type_Polyphemus_pediculus_ID_10_20200702-153402.h264	0.37124190733982965	0.0063539480294701614
Taxa_Cladocera_Type_Polyphemus_pediculus_ID_10_20200702-153402.h264	0.3608184550358699	0.006175546634267773
Taxa_Cladocera_Type_Polyphemus_pediculus_ID_10_20200702-153402.h264	0.36401531512920676	0.006230262124326808
Taxa_Cladocera_Type_Polyphemus_pediculus_ID_10_20200702-153402.h264	0.36705208411583534	0.006282237593521028
Taxa_Cladocera_Type_Polyphemus_pediculus_ID_10_20200702-153402.h264	0.3499614770595844	0.005989725280442887
Taxa_Cladocera_Type_Polyphemus_pediculus_ID_10_20200702-153402.h264	0.3679452841098492	0.006297525054957035
Taxa_Cladocera_Type_Polyphemus_pediculus_ID_10_20200702-153402.h264	0.36740402991955096	0.006288261281315392
Taxa_Cladocera_Type_Polyphemus_pediculus_ID_10_20200702-153402.h264	0.3332687799747174	0.005704023349567279
Taxa_Cladocera_Type_Polyphemus_pediculus_ID_10_20200702-153402.h264	0.3584043568831224	0.00613422841588421
Taxa_Cladocera_Type_Polyphemus_pediculus_ID_10_20200702-153402.h264	0.3568406937672542	0.006107465720247235
Taxa_Cladocera_Type_Polyphemus_pediculus_ID_10_20200702-153402.h264	0.3233243604806753	0.00553382078515002
Taxa_Cladocera_Type_Polyphemus_pediculus_ID_10_20200702-153402.h264	0.3595358654168936	0.0061535946196352945
Taxa_Cladocera_Type_Polyphemus_pediculus_ID_10_20200702-153402.h264	0.38817327205951396	0.006643734848710912
Taxa_Cladocera_Type_Polyphemus_pediculus_ID_10_20200702-153402.h264	0.34026287445655234	0.005823729966660223
Taxa_Cladocera_Type_Polyphemus_pediculus_ID_10_20200702-153402.h264	0.34821807054372933	0.00595988620738306
Taxa_Cladocera_Type_Polyphemus_pediculus_ID_10_20200702-153402.h264	0.3640491679998545	0.006230841529228278
Taxa_Cladocera_Type_Polyphemus_pediculus_ID_10_20200702-153402.h264	0.4415655169120202	0.007557563654840346
Taxa_Cladocera_Type_Polyphemus_pediculus_ID_10_20200702-153402.h264	0.4091095913373507	0.00700206800558158
Taxa_Cladocera_Type_Polyphemus_pediculus_ID_10_20200702-153402.h264	0.32883568617013786	0.005628149244065821
Taxa_Cladocera_Type_Polyphemus_pediculus_ID_10_20200702-153402.h264	0.44116617056039664	0.007550728688437558
Taxa_Cladocera_Type_Polyphemus_pediculus_ID_10_20200702-153402.h264	0.4258046715076153	0.007287810723880339
Taxa_Cladocera_Type_Polyphemus_pediculus_ID_10_20200702-153402.h264	0.3669939760061411	0.006281243050874338
Taxa_Cladocera_Type_Polyphemus_pediculus_ID_10_20200702-153402.h264	0.37503463671757625	0.006418862051512363
Taxa_Cladocera_Type_Polyphemus_pediculus_ID_10_20200702-153402.h264	0.38006177168626054	0.0065049034000148435
Taxa_Cladocera_Type_Polyphemus_pediculus_ID_10_20200702-153402.h264	0.34174495770381047	0.005849096391469064
Taxa_Cladocera_Type_Polyphemus_pediculus_ID_10_20200702-153402.h264	0.36806257761441746	0.006299532578400607
Taxa_Cladocera_Type_Polyphemus_pediculus_ID_10_20200702-153402.h264	0.4001645333950336	0.006848969898491921
Taxa_Cladocera_Type_Polyphemus_pediculus_ID_10_20200702-153402.h264	0.4273651354129498	0.007314518663798564
Taxa_Cladocera_Type_Polyphemus_pediculus_ID_10_20200702-153402.h264	0.3928157509290255	0.006723192660131398
Taxa_Cladocera_Type_Polyphemus_pediculus_ID_10_20200702-153402.h264	0.45804673965160664	0.00783964612096019
Taxa_Cladocera_Type_Polyphemus_pediculus_ID_10_20200702-153402.h264	0.40862383365631105	0.006993754076040709
Taxa_Cladocera_Type_Polyphemus_pediculus_ID_10_20200702-153402.h264	0.44499425447904145	0.0076162478170451325
Taxa_Cladocera_Type_Polyphemus_pediculus_ID_10_20200702-153402.h264	0.37909609978015607	0.006488375553929594
Taxa_Cladocera_Type_Polyphemus_pediculus_ID_10_20200702-153402.h264	0.40770801067352297	0.0069780794134506816
Taxa_Cladocera_Type_Polyphemus_pediculus_ID_10_20200702-153402.h264	0.3741487165597769	0.006403699187273105
Taxa_Cladocera_Type_Polyphemus_pediculus_ID_10_20200702-153402.h264	0.3878659846232488	0.006638475506051758
Taxa_Cladocera_Type_Polyphemus_pediculus_ID_10_20200702-153402.h264	0.3830716411884014	0.0065564184741861015
Taxa_Cladocera_Type_Polyphemus_pediculus_ID_10_20200702-153402.h264	0.360005072080172	0.006161625272141406
Taxa_Cladocera_Type_Polyphemus_pediculus_ID_10_20200702-153402.h264	0.3596067377237173	0.006154807626425162
Taxa_Cladocera_Type_Polyphemus_pediculus_ID_10_20200702-153402.h264	0.3301523571748	0.005650684574722539
Taxa_Cladocera_Type_Polyphemus_pediculus_ID_10_20200702-153402.h264	0.3204434061050415	0.005484512142951673
Taxa_Cladocera_Type_Polyphemus_pediculus_ID_10_20200702-153402.h264	0.3114905786514282	0.005331281057687906
Taxa_Cladocera_Type_Polyphemus_pediculus_ID_10_20200702-153402.h264	0.30714601810161885	0.005256922232893092
Taxa_Cladocera_Type_Polyphemus_pediculus_ID_10_20200702-153402.h264	0.293355004970844	0.005020883738924061
Taxa_Cladocera_Type_Polyphemus_pediculus_ID_10_20200702-153402.h264	0.35076581734877366	0.0060034918738540105
Taxa_Cladocera_Type_Polyphemus_pediculus_ID_10_20200702-153402.h264	0.4244263340876653	0.007264219948808118
Taxa_Cladocera_Type_Polyphemus_pediculus_ID_10_20200702-153402.h264	0.39490463953751787	0.006758944792084441
Taxa_Cladocera_Type_Polyphemus_pediculus_ID_10_20200702-153402.h264	0.3963630878008329	0.006783906695052717
Taxa_Cladocera_Type_Polyphemus_pediculus_ID_10_20200702-153402.h264	0.4143271119777973	0.007091367878081531
Taxa_Cladocera_Type_Polyphemus_pediculus_ID_10_20200702-153402.h264	0.3932965139242319	0.0067314211037032
Taxa_Cladocera_Type_Polyphemus_pediculus_ID_10_20200702-153402.h264	0.3641312048985408	0.006232245622301948
Taxa_Cladocera_Type_Polyphemus_pediculus_ID_10_20200702-153402.h264	0.39551523171938385	0.006769395312120224
Taxa_Cladocera_Type_Polyphemus_pediculus_ID_10_20200702-153402.h264	0.3798336810332078	0.006500999540760672
Taxa_Cladocera_Type_Polyphemus_pediculus_ID_10_20200702-153402.h264	0.36151412010192874	0.0061874532094368575
Taxa_Cladocera_Type_Polyphemus_pediculus_ID_10_20200702-153402.h264	0.367382451570951	0.006287891959579739
Taxa_Cladocera_Type_Polyphemus_pediculus_ID_10_20200702-153402.h264	0.3659792060118455	0.006263874872125818
Taxa_Cladocera_Type_Polyphemus_pediculus_ID_10_20200702-153402.h264	0.3712980893942026	0.006354909606939237
Taxa_Cladocera_Type_Polyphemus_pediculus_ID_10_20200702-153402.h264	0.34909138972942644	0.00597483340113826
Taxa_Cladocera_Type_Polyphemus_pediculus_ID_10_20200702-153402.h264	0.35222648547245905	0.006028491770586318
Taxa_Cladocera_Type_Polyphemus_pediculus_ID_10_20200702-153402.h264	0.34007124827458307	0.005820450210853441
Taxa_Cladocera_Type_Polyphemus_pediculus_ID_10_20200702-153402.h264	0.33164139380821817	0.005676170009409888
Taxa_Cladocera_Type_Polyphemus_pediculus_ID_10_20200702-153402.h264	0.31601831032679634	0.005408774926747091
Taxa_Cladocera_Type_Polyphemus_pediculus_ID_10_20200702-153402.h264	0.31035688290229213	0.005311877418904615
Taxa_Cladocera_Type_Polyphemus_pediculus_ID_10_20200702-153402.h264	0.31721559854654163	0.005429266975123501
Taxa_Cladocera_Type_Polyphemus_pediculus_ID_10_20200702-153402.h264	0.2881752872467041	0.004932230877876282
Taxa_Cladocera_Type_Polyphemus_pediculus_ID_10_20200702-153402.h264	0.34364293832045334	0.005881581059715452
Taxa_Cladocera_Type_Polyphemus_pediculus_ID_10_20200702-153402.h264	0.34028066598452056	0.005824034475504294
Taxa_Cladocera_Type_Polyphemus_pediculus_ID_10_20200702-153402.h264	0.34926179665785567	0.005977749981259453
Taxa_Cladocera_Type_Polyphemus_pediculus_ID_10_20200702-153402.h264	0.33161753030923696	0.005675761576446556
Taxa_Cladocera_Type_Polyphemus_pediculus_ID_10_20200702-153402.h264	0.3425673506810115	0.005863171963578851
Taxa_Cladocera_Type_Polyphemus_pediculus_ID_10_20200702-153402.h264	0.32529745725484993	0.0055675910953233935
Taxa_Cladocera_Type_Polyphemus_pediculus_ID_10_20200702-153402.h264	0.329041643509498	0.005631674283143331
Taxa_Cladocera_Type_Polyphemus_pediculus_ID_10_20200702-153402.h264	0.354672510440533	0.0060703564286937375
Taxa_Cladocera_Type_Polyphemus_pediculus_ID_10_20200702-153402.h264	0.3948786541131827	0.00675850004155255
Taxa_Cladocera_Type_Polyphemus_pediculus_ID_10_20200702-153402.h264	0.3339792005832379	0.005716182471520803
Taxa_Cladocera_Type_Polyphemus_pediculus_ID_10_20200702-153402.h264	0.31860173812279335	0.005452991287101656
Taxa_Cladocera_Type_Polyphemus_pediculus_ID_10_20200702-153402.h264	0.3458824183390691	0.005919910621572528
Taxa_Cladocera_Type_Polyphemus_pediculus_ID_10_20200702-153402.h264	0.3246721095305223	0.00555688802850317
Taxa_Cladocera_Type_Polyphemus_pediculus_ID_10_20200702-153402.h264	0.3444132951589731	0.005894766013297809
Taxa_Cladocera_Type_Polyphemus_pediculus_ID_10_20200702-153402.h264	0.34728961394383356	0.005943995315577152
Taxa_Cladocera_Type_Polyphemus_pediculus_ID_10_20200702-153402.h264	0.32698846853696384	0.0055965334038057275
Taxa_Cladocera_Type_Polyphemus_pediculus_ID_10_20200702-153402.h264	0.31793525769160347	0.005441584218183213
Taxa_Cladocera_Type_Polyphemus_pediculus_ID_10_20200702-153402.h264	0.34257707889263445	0.005863338465662398
Taxa_Cladocera_Type_Polyphemus_pediculus_ID_10_20200702-153402.h264	0.35493066714360166	0.006074774879957797
Taxa_Cladocera_Type_Polyphemus_pediculus_ID_10_20200702-153402.h264	0.31325304985046387	0.005361446430132939
Taxa_Cladocera_Type_Polyphemus_pediculus_ID_10_20200702-153402.h264	0.3311968341240516	0.005668561199430883
Taxa_Cladocera_Type_Polyphemus_pediculus_ID_10_20200702-153402.h264	0.3090994952275203	0.005290356745240251
Taxa_Cladocera_Type_Polyphemus_pediculus_ID_10_20200702-153402.h264	0.30418429998251106	0.005206231288162209
Taxa_Cladocera_Type_Polyphemus_pediculus_ID_10_20200702-153402.h264	0.3068029190943791	0.005251049961423027
Taxa_Cladocera_Type_Polyphemus_pediculus_ID_10_20200702-153402.h264	0.31008488471691426	0.005307222065347186
Taxa_Cladocera_Type_Polyphemus_pediculus_ID_10_20200702-153402.h264	0.30084363864018365	0.005149054584418528
Taxa_Cladocera_Type_Polyphemus_pediculus_ID_10_20200702-153402.h264	0.314638634461623	0.005385161243670086
Taxa_Cladocera_Type_Polyphemus_pediculus_ID_10_20200702-153402.h264	0.32713491403139555	0.0055990398747681165
Taxa_Cladocera_Type_Polyphemus_pediculus_ID_10_20200702-153402.h264	0.3119641923904419	0.005339387138990255
Taxa_Cladocera_Type_Polyphemus_pediculus_ID_10_20200702-153402.h264	0.31703157865084136	0.005426117403831708
Taxa_Cladocera_Type_Polyphemus_pediculus_ID_10_20200702-153402.h264	0.31962812973902777	0.005470558374379514
Taxa_Cladocera_Type_Polyphemus_pediculus_ID_10_20200702-153402.h264	0.37997549093686617	0.006503426671804056
Taxa_Cladocera_Type_Polyphemus_pediculus_ID_10_20200702-153402.h264	0.3507144341102013	0.006002612429963061
Taxa_Cladocera_Type_Polyphemus_pediculus_ID_10_20200702-153402.h264	0.29561994809370773	0.005059649111603844
Taxa_Cladocera_Type_Polyphemus_pediculus_ID_10_20200702-153402.h264	0.2907442859502939	0.004976200278764645
Taxa_Cladocera_Type_Polyphemus_pediculus_ID_10_20200702-153402.h264	0.3033987305714534	0.005192785965549875
Taxa_Cladocera_Type_Polyphemus_pediculus_ID_10_20200702-153402.h264	0.3398262801537147	0.005816257487246271
Taxa_Cladocera_Type_Polyphemus_pediculus_ID_10_20200702-153402.h264	0.35656327651097225	0.006102717617207025
Taxa_Cladocera_Type_Polyphemus_pediculus_ID_10_20200702-153402.h264	0.34355166288522576	0.0058800188455355945
Taxa_Cladocera_Type_Polyphemus_pediculus_ID_10_20200702-153402.h264	0.3298646567418025	0.005645760471157773
Taxa_Cladocera_Type_Polyphemus_pediculus_ID_10_20200702-153402.h264	0.32519191595224234	0.005565784715336456
Taxa_Cladocera_Type_Polyphemus_pediculus_ID_10_20200702-153402.h264	0.32288518722240744	0.005526304165921973
Taxa_Cladocera_Type_Polyphemus_pediculus_ID_10_20200702-153402.h264	0.3097262793320876	0.005301084396260729
Taxa_Cladocera_Type_Polyphemus_pediculus_ID_10_20200702-153402.h264	0.33736899265876186	0.005774200066659578
Taxa_Cladocera_Type_Polyphemus_pediculus_ID_10_20200702-153402.h264	0.3192329293030959	0.005463794366918372
Taxa_Cladocera_Type_Polyphemus_pediculus_ID_10_20200702-153402.h264	0.3541465341127836	0.006061354141545719
Taxa_Cladocera_Type_Polyphemus_pediculus_ID_10_20200702-153402.h264	0.34324653001932	0.005874796379176823
Taxa_Cladocera_Type_Polyphemus_pediculus_ID_10_20200702-153402.h264	0.33496445949261006	0.005733045556700442
Taxa_Cladocera_Type_Polyphemus_pediculus_ID_10_20200702-153402.h264	0.3278247356414795	0.005610846436940707
Taxa_Cladocera_Type_Polyphemus_pediculus_ID_10_20200702-153402.h264	0.34159074269808254	0.005846456942332567
Taxa_Cladocera_Type_Polyphemus_pediculus_ID_10_20200702-153402.h264	0.3209794044494629	0.005493685960769653
Taxa_Cladocera_Type_Polyphemus_pediculus_ID_10_20200702-153402.h264	0.3627221811734713	0.006208129639315182
Taxa_Cladocera_Type_Polyphemus_pediculus_ID_10_20200702-153402.h264	0.3128188712780292	0.005354015296873961
Taxa_Cladocera_Type_Polyphemus_pediculus_ID_10_20200702-153402.h264	0.32943655014038087	0.005638433262018057
Taxa_Cladocera_Type_Polyphemus_pediculus_ID_10_20200702-153402.h264	0.3261336264243493	0.005581902452262901
Taxa_Cladocera_Type_Polyphemus_pediculus_ID_10_20200702-153402.h264	0.31990721189058746	0.005475334972742747
Taxa_Cladocera_Type_Polyphemus_pediculus_ID_10_20200702-153402.h264	0.31704081718738264	0.005426275524937896
Taxa_Cladocera_Type_Polyphemus_pediculus_ID_10_20200702-153402.h264	0.2923158818024855	0.005003098746234848
Taxa_Cladocera_Type_Polyphemus_pediculus_ID_10_20200702-153402.h264	0.29926714603717514	0.0051220723071747284
Taxa_Cladocera_Type_Polyphemus_pediculus_ID_10_20200702-153402.h264	0.3017366101191594	0.0051643381347317675
Taxa_Cladocera_Type_Polyphemus_pediculus_ID_10_20200702-153402.h264	0.31866764838878925	0.005454119366654278
Taxa_Cladocera_Type_Polyphemus_pediculus_ID_10_20200702-153402.h264	0.2932456115575937	0.0050190114285818925
Taxa_Cladocera_Type_Polyphemus_pediculus_ID_10_20200702-153402.h264	0.2949185375066904	0.00504764419963374
Taxa_Cladocera_Type_Polyphemus_pediculus_ID_10_20200702-153402.h264	0.31764860189878025	0.0054366779940368155
Taxa_Cladocera_Type_Polyphemus_pediculus_ID_10_20200702-153402.h264	0.3088810348510742	0.005286617711874155
Taxa_Cladocera_Type_Polyphemus_pediculus_ID_10_20200702-153402.h264	0.31047646155724157	0.005313924053575865
Taxa_Cladocera_Type_Polyphemus_pediculus_ID_10_20200702-153402.h264	0.31474724439474255	0.0053870201444484785
Taxa_Cladocera_Type_Polyphemus_pediculus_ID_10_20200702-153402.h264	0.32059667440561146	0.005487135388865273
Taxa_Cladocera_Type_Polyphemus_pediculus_ID_10_20200702-153402.h264	0.31909232726463904	0.005461387908952476
Taxa_Cladocera_Type_Polyphemus_pediculus_ID_10_20200702-153402.h264	0.3468384599685669	0.005936273641769702
Taxa_Cladocera_Type_Polyphemus_pediculus_ID_10_20200702-153402.h264	0.326674260359544	0.005591155609999888
Taxa_Cladocera_Type_Polyphemus_pediculus_ID_10_20200702-153402.h264	0.36824708718519944	0.0063026905306697596
Taxa_Cladocera_Type_Polyphemus_pediculus_ID_10_20200702-153402.h264	0.3223809524682852	0.005517673994168727
Taxa_Cladocera_Type_Polyphemus_pediculus_ID_10_20200702-153402.h264	0.33436297526726355	0.005722750922843549
Taxa_Cladocera_Type_Polyphemus_pediculus_ID_10_20200702-153402.h264	0.32855255603790284	0.0056233033629564146
Taxa_Cladocera_Type_Polyphemus_pediculus_ID_3_20200702-150729.h264	0.32769307833451494	0.005608593071494583
Taxa_Cladocera_Type_Polyphemus_pediculus_ID_3_20200702-150729.h264	0.3144187703499427	0.005381398184835558
Taxa_Cladocera_Type_Polyphemus_pediculus_ID_3_20200702-150729.h264	0.32511562457451454	0.005564478959063807
Taxa_Cladocera_Type_Polyphemus_pediculus_ID_3_20200702-150729.h264	0.31795393063471866	0.005441903812786531
Taxa_Cladocera_Type_Polyphemus_pediculus_ID_3_20200702-150729.h264	0.3436582814730131	0.005881843663672724
Taxa_Cladocera_Type_Polyphemus_pediculus_ID_3_20200702-150729.h264	0.3447862643461961	0.0059011495243868175
Taxa_Cladocera_Type_Polyphemus_pediculus_ID_3_20200702-150729.h264	0.3213254741521982	0.0054996090768357
Taxa_Cladocera_Type_Polyphemus_pediculus_ID_3_20200702-150729.h264	0.3380143844164335	0.005785246194819727
Taxa_Cladocera_Type_Polyphemus_pediculus_ID_3_20200702-150729.h264	0.3499614770595844	0.005989725280442887
Taxa_Cladocera_Type_Polyphemus_pediculus_ID_3_20200702-150729.h264	0.3419723628117488	0.005852988517354931
Taxa_Cladocera_Type_Polyphemus_pediculus_ID_3_20200702-150729.h264	0.3491362113219041	0.005975600539932589
Taxa_Cladocera_Type_Polyphemus_pediculus_ID_3_20200702-150729.h264	0.35133677849402795	0.0060132640934554785
Taxa_Cladocera_Type_Polyphemus_pediculus_ID_3_20200702-150729.h264	0.34992817915402924	0.0059891553739824235
Taxa_Cladocera_Type_Polyphemus_pediculus_ID_3_20200702-150729.h264	0.34593184287731465	0.00592075654155404
Taxa_Cladocera_Type_Polyphemus_pediculus_ID_3_20200702-150729.h264	0.3195702501443716	0.005469567742855591
Taxa_Cladocera_Type_Polyphemus_pediculus_ID_3_20200702-150729.h264	0.34142288208007815	0.005843583943293646
Taxa_Cladocera_Type_Polyphemus_pediculus_ID_3_20200702-150729.h264	0.3485121693977943	0.005964919822385326
Taxa_Cladocera_Type_Polyphemus_pediculus_ID_3_20200702-150729.h264	0.33692965617546666	0.00576668065377241
Taxa_Cladocera_Type_Polyphemus_pediculus_ID_3_20200702-150729.h264	0.3708647269469041	0.006347492441975858
Taxa_Cladocera_Type_Polyphemus_pediculus_ID_3_20200702-150729.h264	0.37673837955181416	0.00644802226540605
Taxa_Cladocera_Type_Polyphemus_pediculus_ID_3_20200702-150729.h264	0.3661239866109995	0.006266352847765184
Taxa_Cladocera_Type_Polyphemus_pediculus_ID_3_20200702-150729.h264	0.3433022876886221	0.005875750693132186
Taxa_Cladocera_Type_Polyphemus_pediculus_ID_3_20200702-150729.h264	0.3320771393409142	0.005683627961796416
Taxa_Cladocera_Type_Polyphemus_pediculus_ID_3_20200702-150729.h264	0.36578137727884147	0.006260488957272479
Taxa_Cladocera_Type_Polyphemus_pediculus_ID_3_20200702-150729.h264	0.3470450049180251	0.005939808738020045
Taxa_Cladocera_Type_Polyphemus_pediculus_ID_3_20200702-150729.h264	0.37937985016749454	0.006493232050943656
Taxa_Cladocera_Type_Polyphemus_pediculus_ID_3_20200702-150729.h264	0.34460270148057204	0.00589800777534056
Taxa_Cladocera_Type_Polyphemus_pediculus_ID_3_20200702-150729.h264	0.3970263037314782	0.006795257890788761
Taxa_Cladocera_Type_Polyphemus_pediculus_ID_3_20200702-150729.h264	0.3652847161659828	0.0062519884113023975
Taxa_Cladocera_Type_Polyphemus_pediculus_ID_3_20200702-150729.h264	0.36035874806917634	0.006167678572722441
Taxa_Cladocera_Type_Polyphemus_pediculus_ID_3_20200702-150729.h264	0.3782903231107272	0.0064745843763182155
Taxa_Cladocera_Type_Polyphemus_pediculus_ID_3_20200702-150729.h264	0.35236947059631346	0.006030939015975365
Taxa_Cladocera_Type_Polyphemus_pediculus_ID_3_20200702-150729.h264	0.3679608884224525	0.006297792128768898
Taxa_Cladocera_Type_Polyphemus_pediculus_ID_3_20200702-150729.h264	0.3565177693733802	0.006101938745044392
Taxa_Cladocera_Type_Polyphemus_pediculus_ID_3_20200702-150729.h264	0.3562464893781222	0.006097295683587091
Taxa_Cladocera_Type_Polyphemus_pediculus_ID_3_20200702-150729.h264	0.35407301756051873	0.006060095877478109
Taxa_Cladocera_Type_Polyphemus_pediculus_ID_3_20200702-150729.h264	0.3609575227590708	0.0061779268318379425
Taxa_Cladocera_Type_Polyphemus_pediculus_ID_3_20200702-150729.h264	0.35688920424534726	0.006108295995737674
Taxa_Cladocera_Type_Polyphemus_pediculus_ID_3_20200702-150729.h264	0.3762072779582097	0.0064389322573616655
Taxa_Cladocera_Type_Polyphemus_pediculus_ID_3_20200702-150729.h264	0.3638368775294377	0.006227208096176915
Taxa_Cladocera_Type_Polyphemus_pediculus_ID_3_20200702-150729.h264	0.36244453540215127	0.006203377625152205
Taxa_Cladocera_Type_Polyphemus_pediculus_ID_3_20200702-150729.h264	0.3610208867146419	0.006179011330308294
Taxa_Cladocera_Type_Polyphemus_pediculus_ID_3_20200702-150729.h264	0.3488749859883235	0.005971129567877076
Taxa_Cladocera_Type_Polyphemus_pediculus_ID_3_20200702-150729.h264	0.34532973839686465	0.005910451291792491
Taxa_Cladocera_Type_Polyphemus_pediculus_ID_3_20200702-150729.h264	0.35199816630436825	0.00602458400020938
Taxa_Cladocera_Type_Polyphemus_pediculus_ID_3_20200702-150729.h264	0.3524821611551138	0.006032867758231756
Taxa_Cladocera_Type_Polyphemus_pediculus_ID_3_20200702-150729.h264	0.3662946546994723	0.006269273897740968
Taxa_Cladocera_Type_Polyphemus_pediculus_ID_3_20200702-150729.h264	0.34958161977621227	0.005983223876939018
Taxa_Cladocera_Type_Polyphemus_pediculus_ID_3_20200702-150729.h264	0.35136018496293286	0.0060136647041732745
Taxa_Cladocera_Type_Polyphemus_pediculus_ID_3_20200702-150729.h264	0.3649090374433077	0.0062455585254719975
Taxa_Cladocera_Type_Polyphemus_pediculus_ID_3_20200702-150729.h264	0.3567064901498648	0.006105168773718839
Taxa_Cladocera_Type_Polyphemus_pediculus_ID_3_20200702-150729.h264	0.36283163987673245	0.0062100030671209975
Taxa_Cladocera_Type_Polyphemus_pediculus_ID_3_20200702-150729.h264	0.36584141144385707	0.006261516465096785
Taxa_Cladocera_Type_Polyphemus_pediculus_ID_3_20200702-150729.h264	0.3532431488770705	0.0060458923557806295
Taxa_Cladocera_Type_Polyphemus_pediculus_ID_3_20200702-150729.h264	0.37964966113750753	0.006497849969468879
Taxa_Cladocera_Type_Polyphemus_pediculus_ID_3_20200702-150729.h264	0.3708594384560218	0.006347401927420374
Taxa_Cladocera_Type_Polyphemus_pediculus_ID_3_20200702-150729.h264	0.36895505941831147	0.006314807747736485
Taxa_Cladocera_Type_Polyphemus_pediculus_ID_3_20200702-150729.h264	0.3696164472286518	0.006326127654490386
Taxa_Cladocera_Type_Polyphemus_pediculus_ID_3_20200702-150729.h264	0.38148626914391154	0.0065292842218861785
Taxa_Cladocera_Type_Polyphemus_pediculus_ID_3_20200702-150729.h264	0.3815266510156485	0.006529975373152445
Taxa_Cladocera_Type_Polyphemus_pediculus_ID_3_20200702-150729.h264	0.37795917217548075	0.006468916600695728
Taxa_Cladocera_Type_Polyphemus_pediculus_ID_3_20200702-150729.h264	0.37083204929645247	0.006346933151420052
Taxa_Cladocera_Type_Polyphemus_pediculus_ID_3_20200702-150729.h264	0.3761082330116859	0.006437237065007701
Taxa_Cladocera_Type_Polyphemus_pediculus_ID_3_20200702-150729.h264	0.366432612492488	0.006271635098429121
Taxa_Cladocera_Type_Polyphemus_pediculus_ID_3_20200702-150729.h264	0.38845483523148755	0.0066485539106927675
Taxa_Cladocera_Type_Polyphemus_pediculus_ID_3_20200702-150729.h264	0.3815202852395865	0.006529866420446769
Taxa_Cladocera_Type_Polyphemus_pediculus_ID_3_20200702-150729.h264	0.3855297774534959	0.006598490421800219
Taxa_Cladocera_Type_Polyphemus_pediculus_ID_3_20200702-150729.h264	0.40312559861403247	0.006899649668586325
Taxa_Cladocera_Type_Polyphemus_pediculus_ID_3_20200702-150729.h264	0.3835846574489887	0.006565198944799998
Taxa_Cladocera_Type_Polyphemus_pediculus_ID_3_20200702-150729.h264	0.38823970464559704	0.006644871867972719
Taxa_Cladocera_Type_Polyphemus_pediculus_ID_3_20200702-150729.h264	0.39752867772029	0.00680385621482804
Taxa_Cladocera_Type_Polyphemus_pediculus_ID_3_20200702-150729.h264	0.38855796080369215	0.006650318944524731
Taxa_Cladocera_Type_Polyphemus_pediculus_ID_3_20200702-150729.h264	0.3946522610004132	0.006754625236353225
Taxa_Cladocera_Type_Polyphemus_pediculus_ID_3_20200702-150729.h264	0.3966380566817064	0.006788612893206128
Taxa_Cladocera_Type_Polyphemus_pediculus_ID_3_20200702-150729.h264	0.3934538302054772	0.006734113632362975
Taxa_Cladocera_Type_Polyphemus_pediculus_ID_3_20200702-150729.h264	0.3808560899587778	0.006518498462756005
Taxa_Cladocera_Type_Polyphemus_pediculus_ID_3_20200702-150729.h264	0.40739889511695276	0.006972788781809384
Taxa_Cladocera_Type_Polyphemus_pediculus_ID_3_20200702-150729.h264	0.40135770834409273	0.00686939154665851
Taxa_Cladocera_Type_Polyphemus_pediculus_ID_3_20200702-150729.h264	0.4001792889374953	0.006849222445276362
Taxa_Cladocera_Type_Polyphemus_pediculus_ID_3_20200702-150729.h264	0.40205647468566896	0.006881351201350873
Taxa_Cladocera_Type_Polyphemus_pediculus_ID_3_20200702-150729.h264	0.3993440664731539	0.00683492729155975
Taxa_Cladocera_Type_Polyphemus_pediculus_ID_3_20200702-150729.h264	0.42103105765122634	0.007206108486722912
Taxa_Cladocera_Type_Polyphemus_pediculus_ID_3_20200702-150729.h264	0.41945920063899117	0.007179205549398118
Taxa_Cladocera_Type_Polyphemus_pediculus_ID_3_20200702-150729.h264	0.42072217060969425	0.0072008217662043825
Taxa_Cladocera_Type_Polyphemus_pediculus_ID_3_20200702-150729.h264	0.4218777711574848	0.007220600314041567
Taxa_Cladocera_Type_Polyphemus_pediculus_ID_3_20200702-150729.h264	0.4419880412175105	0.007564795320838161
Taxa_Cladocera_Type_Polyphemus_pediculus_ID_3_20200702-150729.h264	0.4421418644831731	0.007567428065192771
Taxa_Cladocera_Type_Polyphemus_pediculus_ID_3_20200702-150729.h264	0.4471342651660626	0.007652874923034533
Taxa_Cladocera_Type_Polyphemus_pediculus_ID_3_20200702-150729.h264	0.45085132342118484	0.00771649380470874
Taxa_Cladocera_Type_Polyphemus_pediculus_ID_3_20200702-150729.h264	0.46329008249136117	0.007929387950332913
Taxa_Cladocera_Type_Polyphemus_pediculus_ID_3_20200702-150729.h264	0.45037708942706767	0.007708377107501736
Taxa_Cladocera_Type_Polyphemus_pediculus_ID_3_20200702-150729.h264	0.4517172321906457	0.007731314166339897
Taxa_Cladocera_Type_Polyphemus_pediculus_ID_3_20200702-150729.h264	0.45905968152559723	0.007856983010726569
Taxa_Cladocera_Type_Polyphemus_pediculus_ID_3_20200702-150729.h264	0.4369049527094914	0.007477796305989373
Taxa_Cladocera_Type_Polyphemus_pediculus_ID_3_20200702-150729.h264	0.4313340498850896	0.007382448161494803
Taxa_Cladocera_Type_Polyphemus_pediculus_ID_3_20200702-150729.h264	0.4290822300544152	0.007343907399008261
Taxa_Cladocera_Type_Polyphemus_pediculus_ID_3_20200702-150729.h264	0.4228917903166551	0.007237955641958135
Taxa_Cladocera_Type_Polyphemus_pediculus_ID_3_20200702-150729.h264	0.4118265698506282	0.00704857013782806
Taxa_Cladocera_Type_Polyphemus_pediculus_ID_3_20200702-150729.h264	0.40171716249906103	0.006875543742772391
Taxa_Cladocera_Type_Polyphemus_pediculus_ID_3_20200702-150729.h264	0.42183640993558447	0.00721989240082058
Taxa_Cladocera_Type_Polyphemus_pediculus_ID_3_20200702-150729.h264	0.4032061338424683	0.006901028059996092
Taxa_Cladocera_Type_Polyphemus_pediculus_ID_3_20200702-150729.h264	0.42212760338416466	0.007224876288690511
Taxa_Cladocera_Type_Polyphemus_pediculus_ID_3_20200702-150729.h264	0.4123714149915255	0.007057895371970341
Taxa_Cladocera_Type_Polyphemus_pediculus_ID_3_20200702-150729.h264	0.4706033145464384	0.008054556729737119
Taxa_Cladocera_Type_Polyphemus_pediculus_ID_3_20200702-150729.h264	0.5095134188578679	0.00872051813045197
Taxa_Cladocera_Type_Polyphemus_pediculus_ID_3_20200702-150729.h264	0.504410808636592	0.008633184993972441
Taxa_Cladocera_Type_Polyphemus_pediculus_ID_3_20200702-150729.h264	0.5303350235865666	0.009076887903693159
Taxa_Cladocera_Type_Polyphemus_pediculus_ID_3_20200702-150729.h264	0.535471976353572	0.00916480882605152
Taxa_Cladocera_Type_Polyphemus_pediculus_ID_3_20200702-150729.h264	0.49248013643118055	0.008428986950456744
Taxa_Cladocera_Type_Polyphemus_pediculus_ID_3_20200702-150729.h264	0.4962796233250545	0.00849401662998651
Taxa_Cladocera_Type_Polyphemus_pediculus_ID_3_20200702-150729.h264	0.5218566586421086	0.008931777426759166
Taxa_Cladocera_Type_Polyphemus_pediculus_ID_3_20200702-150729.h264	0.527799616593581	0.009033493437851675
Taxa_Cladocera_Type_Polyphemus_pediculus_ID_3_20200702-150729.h264	0.5072141658342801	0.008681165530625179
Taxa_Cladocera_Type_Polyphemus_pediculus_ID_3_20200702-150729.h264	0.47876730808844936	0.008194286619206152
Taxa_Cladocera_Type_Polyphemus_pediculus_ID_3_20200702-150729.h264	0.49136779051560625	0.008409948722286337
Taxa_Cladocera_Type_Polyphemus_pediculus_ID_3_20200702-150729.h264	0.4740825212918795	0.008114104691341785
Taxa_Cladocera_Type_Polyphemus_pediculus_ID_3_20200702-150729.h264	0.4729736031018771	0.008095125130012896
Taxa_Cladocera_Type_Polyphemus_pediculus_ID_3_20200702-150729.h264	0.5199500923890334	0.008899145812043072
Taxa_Cladocera_Type_Polyphemus_pediculus_ID_3_20200702-150729.h264	0.5124264632738553	0.008770376006033294
Taxa_Cladocera_Type_Polyphemus_pediculus_ID_3_20200702-150729.h264	0.531760500394381	0.009101285487519215
Taxa_Cladocera_Type_Polyphemus_pediculus_ID_3_20200702-150729.h264	0.48681074362534743	0.008331953112049215
Taxa_Cladocera_Type_Polyphemus_pediculus_ID_3_20200702-150729.h264	0.4714143470617441	0.00806843786317216
Taxa_Cladocera_Type_Polyphemus_pediculus_ID_3_20200702-150729.h264	0.4715091808025654	0.00807006097912083
Taxa_Cladocera_Type_Polyphemus_pediculus_ID_3_20200702-150729.h264	0.5234883539493267	0.008959704519517322
Taxa_Cladocera_Type_Polyphemus_pediculus_ID_3_20200702-150729.h264	0.4577193102469811	0.007834042040765639
Taxa_Cladocera_Type_Polyphemus_pediculus_ID_3_20200702-150729.h264	0.4360984904949482	0.00746399339500969
Taxa_Cladocera_Type_Polyphemus_pediculus_ID_3_20200702-150729.h264	0.43662730693817137	0.0074730442918263945
Taxa_Cladocera_Type_Polyphemus_pediculus_ID_3_20200702-150729.h264	0.4141300993699294	0.007087995931523792
Taxa_Cladocera_Type_Polyphemus_pediculus_ID_3_20200702-150729.h264	0.44189134671137886	0.007563140357175523
Taxa_Cladocera_Type_Polyphemus_pediculus_ID_3_20200702-150729.h264	0.4911584054506742	0.008406365016367308
Taxa_Cladocera_Type_Polyphemus_pediculus_ID_3_20200702-150729.h264	0.4349426287871141	0.0074442103773179145
Taxa_Cladocera_Type_Polyphemus_pediculus_ID_3_20200702-150729.h264	0.46845093140235317	0.00801771786438643
Taxa_Cladocera_Type_Polyphemus_pediculus_ID_3_20200702-150729.h264	0.43867842527536244	0.007508149971059088
Taxa_Cladocera_Type_Polyphemus_pediculus_ID_3_20200702-150729.h264	0.4398386940589318	0.007528008417547102
Taxa_Cladocera_Type_Polyphemus_pediculus_ID_3_20200702-150729.h264	0.44029647497030405	0.007535843513914819
Taxa_Cladocera_Type_Polyphemus_pediculus_ID_3_20200702-150729.h264	0.4055631032356849	0.006941368497687684
Taxa_Cladocera_Type_Polyphemus_pediculus_ID_3_20200702-150729.h264	0.4456101025067843	0.007626788292904577
Taxa_Cladocera_Type_Polyphemus_pediculus_ID_3_20200702-150729.h264	0.4442097623531635	0.007602820932582991
Taxa_Cladocera_Type_Polyphemus_pediculus_ID_3_20200702-150729.h264	0.41378598836752084	0.007082106339367184
Taxa_Cladocera_Type_Polyphemus_pediculus_ID_3_20200702-150729.h264	0.424050492139963	0.007257787269318598
Taxa_Cladocera_Type_Polyphemus_pediculus_ID_3_20200702-150729.h264	0.41740906165196345	0.007144116632120144
Taxa_Cladocera_Type_Polyphemus_pediculus_ID_3_20200702-150729.h264	0.4086837698863103	0.0069947799076695415
Taxa_Cladocera_Type_Polyphemus_pediculus_ID_3_20200702-150729.h264	0.42971769773043117	0.007354783672693918
Taxa_Cladocera_Type_Polyphemus_pediculus_ID_3_20200702-150729.h264	0.4342843096072857	0.007432942991355467
Taxa_Cladocera_Type_Polyphemus_pediculus_ID_3_20200702-150729.h264	0.412761392226586	0.007064569982339645
Taxa_Cladocera_Type_Polyphemus_pediculus_ID_3_20200702-150729.h264	0.40855051297407885	0.006992499164364042
Taxa_Cladocera_Type_Polyphemus_pediculus_ID_3_20200702-150729.h264	0.3992731288763193	0.006833713167306235
Taxa_Cladocera_Type_Polyphemus_pediculus_ID_3_20200702-150729.h264	0.42608104412372294	0.007292540947502181
Taxa_Cladocera_Type_Polyphemus_pediculus_ID_3_20200702-150729.h264	0.42314067583817705	0.007242215413384184
Taxa_Cladocera_Type_Polyphemus_pediculus_ID_3_20200702-150729.h264	0.42833952353550836	0.007331195691280816
Taxa_Cladocera_Type_Polyphemus_pediculus_ID_3_20200702-150729.h264	0.40770311392270603	0.006977995603677084
Taxa_Cladocera_Type_Polyphemus_pediculus_ID_3_20200702-150729.h264	0.4328963745557345	0.007409187949126994
Taxa_Cladocera_Type_Polyphemus_pediculus_ID_3_20200702-150729.h264	0.4008921252764188	0.006861422913384861
Taxa_Cladocera_Type_Polyphemus_pediculus_ID_3_20200702-150729.h264	0.40129476877359244	0.00686831431170187
Taxa_Cladocera_Type_Polyphemus_pediculus_ID_3_20200702-150729.h264	0.4061947840910691	0.00695217995848176
Taxa_Cladocera_Type_Polyphemus_pediculus_ID_3_20200702-150729.h264	0.40050270300645097	0.006854757801456565
Taxa_Cladocera_Type_Polyphemus_pediculus_ID_3_20200702-150729.h264	0.4312532208516048	0.00738106474149862
Taxa_Cladocera_Type_Polyphemus_pediculus_ID_3_20200702-150729.h264	0.3983525397227361	0.006817956929869907
Taxa_Cladocera_Type_Polyphemus_pediculus_ID_3_20200702-150729.h264	0.4393156231366671	0.007519055857531418
Taxa_Cladocera_Type_Polyphemus_pediculus_ID_3_20200702-150729.h264	0.41085544622861425	0.007031948983528206
Taxa_Cladocera_Type_Polyphemus_pediculus_ID_3_20200702-150729.h264	0.4406487798690796	0.007541873347759247
Taxa_Cladocera_Type_Polyphemus_pediculus_ID_3_20200702-150729.h264	0.4324483218559852	0.007401519354842824
Taxa_Cladocera_Type_Polyphemus_pediculus_ID_3_20200702-150729.h264	0.40031940130087046	0.006851620522264898
Taxa_Cladocera_Type_Polyphemus_pediculus_ID_3_20200702-150729.h264	0.41534449357252856	0.0071087807553759695
Taxa_Cladocera_Type_Polyphemus_pediculus_ID_3_20200702-150729.h264	0.4362248919560359	0.007466156804632153
Taxa_Cladocera_Type_Polyphemus_pediculus_ID_3_20200702-150729.h264	0.40274322766524095	0.006893105242732009
Taxa_Cladocera_Type_Polyphemus_pediculus_ID_3_20200702-150729.h264	0.41950062715090236	0.007179914580082752
Taxa_Cladocera_Type_Polyphemus_pediculus_ID_3_20200702-150729.h264	0.4106011742811937	0.0070275970213511995
Taxa_Cladocera_Type_Polyphemus_pediculus_ID_3_20200702-150729.h264	0.4130173943592952	0.007068951557303322
Taxa_Cladocera_Type_Polyphemus_pediculus_ID_3_20200702-150729.h264	0.40941021919250487	0.007007213366948641
Taxa_Cladocera_Type_Polyphemus_pediculus_ID_3_20200702-150729.h264	0.4248347231057974	0.007271209683926148
Taxa_Cladocera_Type_Polyphemus_pediculus_ID_3_20200702-150729.h264	0.411361182652987	0.007040604856945355
Taxa_Cladocera_Type_Polyphemus_pediculus_ID_3_20200702-150729.h264	0.41930478976323055	0.007176562747870677
Taxa_Cladocera_Type_Polyphemus_pediculus_ID_3_20200702-150729.h264	0.41937451949486365	0.007177756199046705
Taxa_Cladocera_Type_Polyphemus_pediculus_ID_3_20200702-150729.h264	0.41672159048227164	0.00713235029863888
Taxa_Cladocera_Type_Polyphemus_pediculus_ID_3_20200702-150729.h264	0.4310310389445378	0.00737726201270459
Taxa_Cladocera_Type_Polyphemus_pediculus_ID_3_20200702-150729.h264	0.42251496901878943	0.007231506200513896
Taxa_Cladocera_Type_Polyphemus_pediculus_ID_3_20200702-150729.h264	0.4092580608221201	0.007004609117917055
Taxa_Cladocera_Type_Polyphemus_pediculus_ID_3_20200702-150729.h264	0.428621380512531	0.007336019781849089
Taxa_Cladocera_Type_Polyphemus_pediculus_ID_3_20200702-150729.h264	0.42433767025287333	0.007262702433174178
Taxa_Cladocera_Type_Polyphemus_pediculus_ID_3_20200702-150729.h264	0.41706073944385236	0.007138154963558243
Taxa_Cladocera_Type_Polyphemus_pediculus_ID_3_20200702-150729.h264	0.4046948766708374	0.006926508466097025
Taxa_Cladocera_Type_Polyphemus_pediculus_ID_3_20200702-150729.h264	0.38636284534747783	0.006612748699216448
Taxa_Cladocera_Type_Polyphemus_pediculus_ID_3_20200702-150729.h264	0.428236267383282	0.0073294284225215575
Taxa_Cladocera_Type_Polyphemus_pediculus_ID_3_20200702-150729.h264	0.4112981777924758	0.007039526504525067
Taxa_Cladocera_Type_Polyphemus_pediculus_ID_3_20200702-150729.h264	0.42893454404977654	0.00734137969623656
Taxa_Cladocera_Type_Polyphemus_pediculus_ID_3_20200702-150729.h264	0.3823707855664767	0.006544423060657005
Taxa_Cladocera_Type_Polyphemus_pediculus_ID_3_20200702-150729.h264	0.38795151453751786	0.006639939383430595
Taxa_Cladocera_Type_Polyphemus_pediculus_ID_3_20200702-150729.h264	0.4110351569835956	0.007035024802219233
Taxa_Cladocera_Type_Polyphemus_pediculus_ID_3_20200702-150729.h264	0.4078083287752592	0.0069797963963457825
Taxa_Cladocera_Type_Polyphemus_pediculus_ID_3_20200702-150729.h264	0.4144324574103722	0.0070931709056775245
Taxa_Cladocera_Type_Polyphemus_pediculus_ID_3_20200702-150729.h264	0.3789043103731596	0.006485093004463693
Taxa_Cladocera_Type_Polyphemus_pediculus_ID_3_20200702-150729.h264	0.404169487953186	0.006917516236121838
Taxa_Cladocera_Type_Polyphemus_pediculus_ID_3_20200702-150729.h264	0.37223255267510047	0.006370903305400758
Taxa_Cladocera_Type_Polyphemus_pediculus_ID_3_20200702-150729.h264	0.37452266509716325	0.006410099460316833
Taxa_Cladocera_Type_Polyphemus_pediculus_ID_3_20200702-150729.h264	0.3985409014041607	0.006821180812494289
Taxa_Cladocera_Type_Polyphemus_pediculus_ID_3_20200702-150729.h264	0.39843594771165114	0.006819384489680183
Taxa_Cladocera_Type_Polyphemus_pediculus_ID_3_20200702-150729.h264	0.3925250145105215	0.006718216594507003
Taxa_Cladocera_Type_Polyphemus_pediculus_ID_3_20200702-150729.h264	0.4348724746704102	0.007443009662628174
Taxa_Cladocera_Type_Polyphemus_pediculus_ID_3_20200702-150729.h264	0.387501666362469	0.006632240058896104
Taxa_Cladocera_Type_Polyphemus_pediculus_ID_3_20200702-150729.h264	0.43975260917957015	0.007526535041727259
Taxa_Cladocera_Type_Polyphemus_pediculus_ID_3_20200702-150729.h264	0.39544778713813195	0.006768240972171873
Taxa_Cladocera_Type_Polyphemus_pediculus_ID_3_20200702-150729.h264	0.4440847319823045	0.007600680989697135
Taxa_Cladocera_Type_Polyphemus_pediculus_ID_3_20200702-150729.h264	0.43895088049081654	0.007512813146862052
Taxa_Cladocera_Type_Polyphemus_pediculus_ID_3_20200702-150729.h264	0.40784384654118466	0.006980404296570276
Taxa_Cladocera_Type_Polyphemus_pediculus_ID_3_20200702-150729.h264	0.3938032949887789	0.006740094856538716
Taxa_Cladocera_Type_Polyphemus_pediculus_ID_3_20200702-150729.h264	0.4034429407119751	0.006905081100647266
Taxa_Cladocera_Type_Polyphemus_pediculus_ID_3_20200702-150729.h264	0.3857175515248225	0.00660170424725177
Taxa_Cladocera_Type_Polyphemus_pediculus_ID_3_20200702-150729.h264	0.44692337843088004	0.0076492655154516
Taxa_Cladocera_Type_Polyphemus_pediculus_ID_3_20200702-150729.h264	0.3965349311095018	0.006786847859374165
Taxa_Cladocera_Type_Polyphemus_pediculus_ID_3_20200702-150729.h264	0.3970275442416851	0.006795279122598073
Taxa_Cladocera_Type_Polyphemus_pediculus_ID_3_20200702-150729.h264	0.46117618780869707	0.0078932078298027
Taxa_Cladocera_Type_Polyphemus_pediculus_ID_3_20200702-150729.h264	0.3957417554121751	0.006773272352246843
Taxa_Cladocera_Type_Polyphemus_pediculus_ID_3_20200702-150729.h264	0.47141519583188574	0.008068452390199583
Taxa_Cladocera_Type_Polyphemus_pediculus_ID_3_20200702-150729.h264	0.4346729157521175	0.007439594134988165
Taxa_Cladocera_Type_Polyphemus_pediculus_ID_3_20200702-150729.h264	0.4444451001974253	0.007606848830302087
Taxa_Cladocera_Type_Polyphemus_pediculus_ID_3_20200702-150729.h264	0.43288080288813663	0.007408921434046954
Taxa_Cladocera_Type_Polyphemus_pediculus_ID_3_20200702-150729.h264	0.4176357159247765	0.00714799590717406
Taxa_Cladocera_Type_Polyphemus_pediculus_ID_3_20200702-150729.h264	0.4348039201589731	0.007441836325797809
Taxa_Cladocera_Type_Polyphemus_pediculus_ID_3_20200702-150729.h264	0.4194054996050321	0.007178286435547665
Taxa_Cladocera_Type_Polyphemus_pediculus_ID_3_20200702-150729.h264	0.4307495084175697	0.007372443509454559
Taxa_Cladocera_Type_Polyphemus_pediculus_ID_3_20200702-150729.h264	0.44251509483043966	0.007573816046136371
Taxa_Cladocera_Type_Polyphemus_pediculus_ID_3_20200702-150729.h264	0.4197616239694449	0.0071843816410154995
Taxa_Cladocera_Type_Polyphemus_pediculus_ID_3_20200702-150729.h264	0.43246683157407323	0.007401836155787022
Taxa_Cladocera_Type_Polyphemus_pediculus_ID_3_20200702-150729.h264	0.41117115607628457	0.007037352478997947
Taxa_Cladocera_Type_Polyphemus_pediculus_ID_3_20200702-150729.h264	0.4061978200765757	0.006952231920541392
Taxa_Cladocera_Type_Polyphemus_pediculus_ID_3_20200702-150729.h264	0.4103492854191707	0.007023285846597345
Taxa_Cladocera_Type_Polyphemus_pediculus_ID_3_20200702-150729.h264	0.398803269312932	0.006825671340163643
Taxa_Cladocera_Type_Polyphemus_pediculus_ID_3_20200702-150729.h264	0.39848618837503286	0.0068202443779572935
Taxa_Cladocera_Type_Polyphemus_pediculus_ID_3_20200702-150729.h264	0.4259974402647752	0.00729111003530096
Taxa_Cladocera_Type_Polyphemus_pediculus_ID_3_20200702-150729.h264	0.41457939257988563	0.007095685757617274
Taxa_Cladocera_Type_Polyphemus_pediculus_ID_3_20200702-150729.h264	0.4021108612647423	0.006882282048569628
Taxa_Cladocera_Type_Polyphemus_pediculus_ID_3_20200702-150729.h264	0.41197663894066444	0.007051138628022911
Taxa_Cladocera_Type_Polyphemus_pediculus_ID_3_20200702-150729.h264	0.4288195030505841	0.007339410725288843
Taxa_Cladocera_Type_Polyphemus_pediculus_ID_3_20200702-150729.h264	0.385713634124169	0.0066016371994328926
Taxa_Cladocera_Type_Polyphemus_pediculus_ID_3_20200702-150729.h264	0.3790238563831036	0.006487139080403119
Taxa_Cladocera_Type_Polyphemus_pediculus_ID_3_20200702-150729.h264	0.4063977054449228	0.0069556530354996406
Taxa_Cladocera_Type_Polyphemus_pediculus_ID_3_20200702-150729.h264	0.39635061740875244	0.0067836932594959555
Taxa_Cladocera_Type_Polyphemus_pediculus_ID_3_20200702-150729.h264	0.4007054611352774	0.006858228084815325
Taxa_Cladocera_Type_Polyphemus_pediculus_ID_3_20200702-150729.h264	0.4357757293261015	0.007458469213465968
Taxa_Cladocera_Type_Polyphemus_pediculus_ID_3_20200702-150729.h264	0.44321203305171086	0.00758574441184659
Taxa_Cladocera_Type_Polyphemus_pediculus_ID_3_20200702-150729.h264	0.4437080739094661	0.007594234341912016
Taxa_Cladocera_Type_Polyphemus_pediculus_ID_3_20200702-150729.h264	0.4162080845466027	0.007123561447047623
Taxa_Cladocera_Type_Polyphemus_pediculus_ID_3_20200702-150729.h264	0.4120284139193021	0.007052024776695748
Taxa_Cladocera_Type_Polyphemus_pediculus_ID_3_20200702-150729.h264	0.37775106026576116	0.006465354685317835
Taxa_Cladocera_Type_Polyphemus_pediculus_ID_3_20200702-150729.h264	0.37196940128619854	0.006366399368167629
Taxa_Cladocera_Type_Polyphemus_pediculus_ID_3_20200702-150729.h264	0.3796251447384174	0.006497430361869067
Taxa_Cladocera_Type_Polyphemus_pediculus_ID_3_20200702-150729.h264	0.3818832977001484	0.006536079518329463
Taxa_Cladocera_Type_Polyphemus_pediculus_ID_3_20200702-150729.h264	0.41095765774066634	0.007033698372869097
Taxa_Cladocera_Type_Polyphemus_pediculus_ID_3_20200702-150729.h264	0.416136265534621	0.00712233223703486
Taxa_Cladocera_Type_Polyphemus_pediculus_ID_3_20200702-150729.h264	0.40416491765242357	0.006917438013666481
Taxa_Cladocera_Type_Polyphemus_pediculus_ID_3_20200702-150729.h264	0.3933297138947707	0.0067319893339681915
Taxa_Cladocera_Type_Polyphemus_pediculus_ID_3_20200702-150729.h264	0.4019121837615967	0.0068788816066888666
Taxa_Cladocera_Type_Polyphemus_pediculus_ID_3_20200702-150729.h264	0.3740030545454759	0.006401206125874491
Taxa_Cladocera_Type_Polyphemus_pediculus_ID_3_20200702-150729.h264	0.4084519250576313	0.006990811794255612
Taxa_Cladocera_Type_Polyphemus_pediculus_ID_3_20200702-150729.h264	0.38113353986006515	0.006523247124528038
Taxa_Cladocera_Type_Polyphemus_pediculus_ID_3_20200702-150729.h264	0.43357574976407565	0.00742081571711591
Taxa_Cladocera_Type_Polyphemus_pediculus_ID_3_20200702-150729.h264	0.41592456267430233	0.007118708861156328
Taxa_Cladocera_Type_Polyphemus_pediculus_ID_3_20200702-150729.h264	0.4672266784081092	0.007996764303523408
Taxa_Cladocera_Type_Polyphemus_pediculus_ID_3_20200702-150729.h264	0.5617702051309439	0.009614913126279616
Taxa_Cladocera_Type_Polyphemus_pediculus_ID_3_20200702-150729.h264	0.5187992906570434	0.008879449397784013
Taxa_Cladocera_Type_Polyphemus_pediculus_ID_3_20200702-150729.h264	0.5235634701068584	0.008960990161444308
Taxa_Cladocera_Type_Polyphemus_pediculus_ID_3_20200702-150729.h264	0.5117114070745615	0.008758137544160764
Taxa_Cladocera_Type_Polyphemus_pediculus_ID_3_20200702-150729.h264	0.5338125980817354	0.009136407928706626
Taxa_Cladocera_Type_Polyphemus_pediculus_ID_3_20200702-150729.h264	0.4992710483991183	0.008545216020677216
Taxa_Cladocera_Type_Polyphemus_pediculus_ID_3_20200702-150729.h264	0.4951947645040659	0.008475448854011898
Taxa_Cladocera_Type_Polyphemus_pediculus_ID_3_20200702-150729.h264	0.5398496062938983	0.00923973364618403
Taxa_Cladocera_Type_Polyphemus_pediculus_ID_3_20200702-150729.h264	0.5522817384279691	0.009452514369247933
Taxa_Cladocera_Type_Polyphemus_pediculus_ID_3_20200702-150729.h264	0.5040061085040752	0.008626258395550519
Taxa_Cladocera_Type_Polyphemus_pediculus_ID_3_20200702-150729.h264	0.5086900465305035	0.008706425796387465
Taxa_Cladocera_Type_Polyphemus_pediculus_ID_3_20200702-150729.h264	0.5110191697340746	0.0087462896358332
Taxa_Cladocera_Type_Polyphemus_pediculus_ID_3_20200702-150729.h264	0.5078155847696157	0.008691459047018424
Taxa_Cladocera_Type_Polyphemus_pediculus_ID_3_20200702-150729.h264	0.5203091874489417	0.008905291862106887
Taxa_Cladocera_Type_Polyphemus_pediculus_ID_3_20200702-150729.h264	0.48700125987713155	0.008335213870973983
Taxa_Cladocera_Type_Polyphemus_pediculus_ID_3_20200702-150729.h264	0.4899755463233361	0.0083861199274571
Taxa_Cladocera_Type_Polyphemus_pediculus_ID_3_20200702-150729.h264	0.46425555852743294	0.007945912444027217
Taxa_Cladocera_Type_Polyphemus_pediculus_ID_3_20200702-150729.h264	0.47426373371711145	0.008117206211696716
Taxa_Cladocera_Type_Polyphemus_pediculus_ID_3_20200702-150729.h264	0.4856209964018602	0.008311590130724146
Taxa_Cladocera_Type_Polyphemus_pediculus_ID_3_20200702-150729.h264	0.48297916669111984	0.008266374199136475
Taxa_Cladocera_Type_Polyphemus_pediculus_ID_3_20200702-150729.h264	0.4920336833366981	0.008421345734031948
Taxa_Cladocera_Type_Polyphemus_pediculus_ID_3_20200702-150729.h264	0.47204325309166545	0.008079201831761198
Taxa_Cladocera_Type_Polyphemus_pediculus_ID_3_20200702-150729.h264	0.4917933508066031	0.008417232350343784
Taxa_Cladocera_Type_Polyphemus_pediculus_ID_3_20200702-150729.h264	0.4626976409325233	0.007919248085191264
Taxa_Cladocera_Type_Polyphemus_pediculus_ID_3_20200702-150729.h264	0.4622058112804706	0.007910830231531132
Taxa_Cladocera_Type_Polyphemus_pediculus_ID_3_20200702-150729.h264	0.44902447627140923	0.007685226613106812
Taxa_Cladocera_Type_Polyphemus_pediculus_ID_3_20200702-150729.h264	0.47156363267164964	0.008070992943803234
Taxa_Cladocera_Type_Polyphemus_pediculus_ID_3_20200702-150729.h264	0.45171573052039515	0.007731288464675994
Taxa_Cladocera_Type_Polyphemus_pediculus_ID_3_20200702-150729.h264	0.46911323327284593	0.008029053415631402
Taxa_Cladocera_Type_Polyphemus_pediculus_ID_3_20200702-150729.h264	0.4477679700117845	0.007663721025201696
Taxa_Cladocera_Type_Polyphemus_pediculus_ID_3_20200702-150729.h264	0.46620211491217983	0.007979228505227693
Taxa_Cladocera_Type_Polyphemus_pediculus_ID_3_20200702-150729.h264	0.45591531460101786	0.007803165961440498
Taxa_Cladocera_Type_Polyphemus_pediculus_ID_3_20200702-150729.h264	0.48113390775827264	0.00823479188278582
Taxa_Cladocera_Type_Polyphemus_pediculus_ID_3_20200702-150729.h264	0.45319866253779484	0.007756669416512258
Taxa_Cladocera_Type_Polyphemus_pediculus_ID_3_20200702-150729.h264	0.4838677310943604	0.008281582320653475
Taxa_Cladocera_Type_Polyphemus_pediculus_ID_3_20200702-150729.h264	0.4488888689187857	0.007682905641109987
Taxa_Cladocera_Type_Polyphemus_pediculus_ID_3_20200702-150729.h264	0.48228970417609585	0.008254573783013948
Taxa_Cladocera_Type_Polyphemus_pediculus_ID_3_20200702-150729.h264	0.45549726266127366	0.007796010841702569
Taxa_Cladocera_Type_Polyphemus_pediculus_ID_3_20200702-150729.h264	0.4743818107018104	0.008119227144704063
Taxa_Cladocera_Type_Polyphemus_pediculus_ID_3_20200702-150729.h264	0.4864800497201773	0.008326293158672265
Taxa_Cladocera_Type_Polyphemus_pediculus_ID_3_20200702-150729.h264	0.4498340071164645	0.00769908204487795
Taxa_Cladocera_Type_Polyphemus_pediculus_ID_3_20200702-150729.h264	0.4852036300072303	0.008304446744354519
Taxa_Cladocera_Type_Polyphemus_pediculus_ID_3_20200702-150729.h264	0.49389043331146243	0.008453124723984646
Taxa_Cladocera_Type_Polyphemus_pediculus_ID_3_20200702-150729.h264	0.4996321674493643	0.00855139671211412
Taxa_Cladocera_Type_Polyphemus_pediculus_ID_3_20200702-150729.h264	0.4797462012217595	0.008211040751680115
Taxa_Cladocera_Type_Polyphemus_pediculus_ID_3_20200702-150729.h264	0.44669460223271296	0.007645349922829126
Taxa_Cladocera_Type_Polyphemus_pediculus_ID_3_20200702-150729.h264	0.4318728230549739	0.007391669471517822
Taxa_Cladocera_Type_Polyphemus_pediculus_ID_3_20200702-150729.h264	0.42837308260110707	0.007331770067595871
Taxa_Cladocera_Type_Polyphemus_pediculus_ID_3_20200702-150729.h264	0.4194390260256254	0.007178860253130896
Taxa_Cladocera_Type_Polyphemus_pediculus_ID_3_20200702-150729.h264	0.44142266236818756	0.007555118644378595
Taxa_Cladocera_Type_Polyphemus_pediculus_ID_3_20200702-150729.h264	0.4304100982959454	0.007366634374680604
Taxa_Cladocera_Type_Polyphemus_pediculus_ID_3_20200702-150729.h264	0.4439442931688749	0.007598277325390359
Taxa_Cladocera_Type_Polyphemus_pediculus_ID_3_20200702-150729.h264	0.42133730044731726	0.007211349949963699
Taxa_Cladocera_Type_Polyphemus_pediculus_ID_3_20200702-150729.h264	0.4227211222281823	0.007235034591982352
Taxa_Cladocera_Type_Polyphemus_pediculus_ID_3_20200702-150729.h264	0.4138789286980262	0.007083697048870064
Taxa_Cladocera_Type_Polyphemus_pediculus_ID_3_20200702-150729.h264	0.42021525896512546	0.00719214577844157
Taxa_Cladocera_Type_Polyphemus_pediculus_ID_3_20200702-150729.h264	0.42489273328047533	0.007272202550377366
Taxa_Cladocera_Type_Polyphemus_pediculus_ID_3_20200702-150729.h264	0.42242966761955847	0.007230046234257828
Taxa_Cladocera_Type_Polyphemus_pediculus_ID_3_20200702-150729.h264	0.4264721965789795	0.007299235672217149
Taxa_Cladocera_Type_Polyphemus_pediculus_ID_3_20200702-150729.h264	0.4228520287000216	0.007237275106596524
Taxa_Cladocera_Type_Polyphemus_pediculus_ID_3_20200702-150729.h264	0.43321691586421085	0.007414674136906686
Taxa_Cladocera_Type_Polyphemus_pediculus_ID_3_20200702-150729.h264	0.4297859257918138	0.007355951422206044
Taxa_Cladocera_Type_Polyphemus_pediculus_ID_3_20200702-150729.h264	0.43801181426415076	0.00749674066721335
Taxa_Cladocera_Type_Polyphemus_pediculus_ID_3_20200702-150729.h264	0.4320738183535062	0.007395109583358087
Taxa_Cladocera_Type_Polyphemus_pediculus_ID_3_20200702-150729.h264	0.4424062890272874	0.007571953792967034
Taxa_Cladocera_Type_Polyphemus_pediculus_ID_3_20200702-150729.h264	0.42376853722792407	0.007252961502554854
Taxa_Cladocera_Type_Polyphemus_pediculus_ID_3_20200702-150729.h264	0.4360286628282987	0.00746279826763819
Taxa_Cladocera_Type_Polyphemus_pediculus_ID_3_20200702-150729.h264	0.43453489266909084	0.007437231816836362
Taxa_Cladocera_Type_Polyphemus_pediculus_ID_3_20200702-150729.h264	0.42852191118093635	0.007334317325981411
Taxa_Cladocera_Type_Polyphemus_pediculus_ID_3_20200702-150729.h264	0.4420541147085337	0.0075659261940499035
Taxa_Cladocera_Type_Polyphemus_pediculus_ID_3_20200702-150729.h264	0.4276434014393733	0.0073192812938661965
Taxa_Cladocera_Type_Polyphemus_pediculus_ID_3_20200702-150729.h264	0.44238839956430287	0.007571647607927491
Taxa_Cladocera_Type_Polyphemus_pediculus_ID_3_20200702-150729.h264	0.427856638614948	0.007322930930140456
Taxa_Cladocera_Type_Polyphemus_pediculus_ID_3_20200702-150729.h264	0.4560222596388597	0.007804996366895868
Taxa_Cladocera_Type_Polyphemus_pediculus_ID_3_20200702-150729.h264	0.44960921360896183	0.007695234617538
Taxa_Cladocera_Type_Polyphemus_pediculus_ID_3_20200702-150729.h264	0.46893544857318586	0.00802601056211799
Taxa_Cladocera_Type_Polyphemus_pediculus_ID_3_20200702-150729.h264	0.4397722941178542	0.007526871957017119
Taxa_Cladocera_Type_Polyphemus_pediculus_ID_3_20200702-150729.h264	0.45136920378758355	0.007725357526364411
Taxa_Cladocera_Type_Polyphemus_pediculus_ID_3_20200702-150729.h264	0.4429207416681143	0.007580758847781187
Taxa_Cladocera_Type_Polyphemus_pediculus_ID_3_20200702-150729.h264	0.440132009432866	0.007533028622985592
Taxa_Cladocera_Type_Polyphemus_pediculus_ID_3_20200702-150729.h264	0.46215073915628285	0.007909887650944072
Taxa_Cladocera_Type_Polyphemus_pediculus_ID_3_20200702-150729.h264	0.450069475540748	0.0077031121775243405
Taxa_Cladocera_Type_Polyphemus_pediculus_ID_3_20200702-150729.h264	0.43534889587989223	0.0074511637948673866
Taxa_Cladocera_Type_Polyphemus_pediculus_ID_3_20200702-150729.h264	0.43608641184293306	0.007463786664234816
Taxa_Cladocera_Type_Polyphemus_pediculus_ID_3_20200702-150729.h264	0.4290822953444261	0.007343908516471908
Taxa_Cladocera_Type_Polyphemus_pediculus_ID_3_20200702-150729.h264	0.4286667570701012	0.007336796419084425
Taxa_Cladocera_Type_Polyphemus_pediculus_ID_3_20200702-150729.h264	0.428886294731727	0.007340553890600713
Taxa_Cladocera_Type_Polyphemus_pediculus_ID_3_20200702-150729.h264	0.422871517768273	0.007237608669495441
Taxa_Cladocera_Type_Polyphemus_pediculus_ID_3_20200702-150729.h264	0.4246016704119169	0.007267220897434731
Taxa_Cladocera_Type_Polyphemus_pediculus_ID_3_20200702-150729.h264	0.4262568048330454	0.007295549159642508
Taxa_Cladocera_Type_Polyphemus_pediculus_ID_3_20200702-150729.h264	0.42788076327397273	0.00732334383295838
Taxa_Cladocera_Type_Polyphemus_pediculus_ID_3_20200702-150729.h264	0.4338434388087346	0.007425397318072573
Taxa_Cladocera_Type_Polyphemus_pediculus_ID_3_20200702-150729.h264	0.4119475848858173	0.007050641356699566
Taxa_Cladocera_Type_Polyphemus_pediculus_ID_3_20200702-150729.h264	0.4259638159091656	0.007290534541522257
Taxa_Cladocera_Type_Polyphemus_pediculus_ID_3_20200702-150729.h264	0.4324967017540565	0.007402347395405968
Taxa_Cladocera_Type_Polyphemus_pediculus_ID_3_20200702-150729.h264	0.432112796490009	0.007395776709155923
Taxa_Cladocera_Type_Polyphemus_pediculus_ID_3_20200702-150729.h264	0.44351393406207745	0.007590911563754787
Taxa_Cladocera_Type_Polyphemus_pediculus_ID_3_20200702-150729.h264	0.4236376634010902	0.007250721546672506
Taxa_Cladocera_Type_Polyphemus_pediculus_ID_3_20200702-150729.h264	0.43057489028343787	0.007369454852928071
Taxa_Cladocera_Type_Polyphemus_pediculus_ID_3_20200702-150729.h264	0.44301182123330923	0.0075823177095701005
Taxa_Cladocera_Type_Polyphemus_pediculus_ID_3_20200702-150729.h264	0.4424796749995305	0.007573209822107349
Taxa_Cladocera_Type_Polyphemus_pediculus_ID_3_20200702-150729.h264	0.4326940408119789	0.007405724929281946
Taxa_Cladocera_Type_Polyphemus_pediculus_ID_3_20200702-150729.h264	0.43508404695070707	0.00744663080357941
Taxa_Cladocera_Type_Polyphemus_pediculus_ID_3_20200702-150729.h264	0.4258534757907574	0.007288646027957194
Taxa_Cladocera_Type_Polyphemus_pediculus_ID_3_20200702-150729.h264	0.4551437825423021	0.007789960893512478
Taxa_Cladocera_Type_Polyphemus_pediculus_ID_3_20200702-150729.h264	0.437754016656142	0.007492328361999354
Taxa_Cladocera_Type_Polyphemus_pediculus_ID_3_20200702-150729.h264	0.4336715628550603	0.007422455595019302
Taxa_Cladocera_Type_Polyphemus_pediculus_ID_3_20200702-150729.h264	0.44161190546475926	0.007558357612762226
Taxa_Cladocera_Type_Polyphemus_pediculus_ID_3_20200702-150729.h264	0.4317714603130634	0.007389934609204354
Taxa_Cladocera_Type_Polyphemus_pediculus_ID_3_20200702-150729.h264	0.42839599939493034	0.007332162297336308
Taxa_Cladocera_Type_Polyphemus_pediculus_ID_3_20200702-150729.h264	0.424770020705003	0.007270102277451013
Taxa_Cladocera_Type_Polyphemus_pediculus_ID_3_20200702-150729.h264	0.4216345005768996	0.007216436644489244
Taxa_Cladocera_Type_Polyphemus_pediculus_ID_3_20200702-150729.h264	0.4391230502495399	0.00751575989850174
Taxa_Cladocera_Type_Polyphemus_pediculus_ID_3_20200702-150729.h264	0.43497184606698847	0.00744471044230038
Taxa_Cladocera_Type_Polyphemus_pediculus_ID_3_20200702-150729.h264	0.4303831988114577	0.007366173979657642
Taxa_Cladocera_Type_Polyphemus_pediculus_ID_3_20200702-150729.h264	0.4119407947246845	0.007050525140480177
Taxa_Cladocera_Type_Polyphemus_pediculus_ID_3_20200702-150729.h264	0.41447479798243597	0.007093895580853231
Taxa_Cladocera_Type_Polyphemus_pediculus_ID_3_20200702-150729.h264	0.4062132611641517	0.006952496200694135
Taxa_Cladocera_Type_Polyphemus_pediculus_ID_3_20200702-150729.h264	0.40733729399167573	0.006971734454857527
Taxa_Cladocera_Type_Polyphemus_pediculus_ID_3_20200702-150729.h264	0.3986774228169368	0.006823517428982188
Taxa_Cladocera_Type_Polyphemus_pediculus_ID_3_20200702-150729.h264	0.4053811073303223	0.006938253567768978
Taxa_Cladocera_Type_Polyphemus_pediculus_ID_3_20200702-150729.h264	0.42676306357750526	0.00730421397276884
Taxa_Cladocera_Type_Polyphemus_pediculus_ID_3_20200702-150729.h264	0.41790663682497464	0.007152632822581297
Taxa_Cladocera_Type_Polyphemus_pediculus_ID_3_20200702-150729.h264	0.42892063727745644	0.007341141676479543
Taxa_Cladocera_Type_Polyphemus_pediculus_ID_3_20200702-150729.h264	0.41262790679931644	0.0070622853279113775
Taxa_Cladocera_Type_Polyphemus_pediculus_ID_3_20200702-150729.h264	0.44386251743023214	0.007596877702171281
Taxa_Cladocera_Type_Polyphemus_pediculus_ID_3_20200702-150729.h264	0.41819858110868013	0.007157629561283179
Taxa_Cladocera_Type_Polyphemus_pediculus_ID_3_20200702-150729.h264	0.43529953663165755	0.007450318992349524
Taxa_Cladocera_Type_Polyphemus_pediculus_ID_3_20200702-150729.h264	0.4194112777709961	0.007178385331080511
Taxa_Cladocera_Type_Polyphemus_pediculus_ID_3_20200702-150729.h264	0.40972540672008806	0.0070126079227091995
Taxa_Cladocera_Type_Polyphemus_pediculus_ID_3_20200702-150729.h264	0.4120985027459952	0.007053224373921841
Taxa_Cladocera_Type_Polyphemus_pediculus_ID_3_20200702-150729.h264	0.4155156839810885	0.0071117107450609385
Taxa_Cladocera_Type_Polyphemus_pediculus_ID_3_20200702-150729.h264	0.3939906773200402	0.00674330197720838
Taxa_Cladocera_Type_Polyphemus_pediculus_ID_3_20200702-150729.h264	0.41426394389225885	0.0070902867320021224
Taxa_Cladocera_Type_Polyphemus_pediculus_ID_3_20200702-150729.h264	0.400821024454557	0.006860205995472225
Taxa_Cladocera_Type_Polyphemus_pediculus_ID_3_20200702-150729.h264	0.408525213094858	0.006992066147200455
Taxa_Cladocera_Type_Polyphemus_pediculus_ID_3_20200702-150729.h264	0.4413877322123601	0.007554520801326933
Taxa_Cladocera_Type_Polyphemus_pediculus_ID_3_20200702-150729.h264	0.4162860734646137	0.00712489625737512
Taxa_Cladocera_Type_Polyphemus_pediculus_ID_3_20200702-150729.h264	0.42221032582796536	0.007226292115132484
Taxa_Cladocera_Type_Polyphemus_pediculus_ID_3_20200702-150729.h264	0.43265336513519287	0.007405028749429263
Taxa_Cladocera_Type_Polyphemus_pediculus_ID_3_20200702-150729.h264	0.4268443496410663	0.007305605215010559
Taxa_Cladocera_Type_Polyphemus_pediculus_ID_3_20200702-150729.h264	0.4183781939286452	0.007160703703778736
Taxa_Cladocera_Type_Polyphemus_pediculus_ID_3_20200702-150729.h264	0.42209319554842434	0.007224287385348032
Taxa_Cladocera_Type_Polyphemus_pediculus_ID_3_20200702-150729.h264	0.4195677452820998	0.007181063332712862
Taxa_Cladocera_Type_Polyphemus_pediculus_ID_3_20200702-150729.h264	0.4322003830396212	0.007397275786639671
Taxa_Cladocera_Type_Polyphemus_pediculus_ID_3_20200702-150729.h264	0.42900724447690525	0.00734262399200857
Taxa_Cladocera_Type_Polyphemus_pediculus_ID_3_20200702-150729.h264	0.4332213229399461	0.007414749565702924
Taxa_Cladocera_Type_Polyphemus_pediculus_ID_3_20200702-150729.h264	0.43447998376993036	0.0074362920299084236
Taxa_Cladocera_Type_Polyphemus_pediculus_ID_3_20200702-150729.h264	0.444780299113347	0.007612585888670747
Taxa_Cladocera_Type_Polyphemus_pediculus_ID_3_20200702-150729.h264	0.45554720951960637	0.007796865701393263
Taxa_Cladocera_Type_Polyphemus_pediculus_ID_3_20200702-150729.h264	0.4509893465042114	0.007718856122860542
[truncated: 1,809 more rows]
