# Supplementary material for: Zoobooth: A portable, open-source and affordable approach for repeated size measurements of live individual zooplankton
Source: Heliyon. 2023 Apr 20;9(5):e15383. doi: 10.1016/j.heliyon.2023.e15383 (PMC10160350; doi:10.1016/j.heliyon.2023.e15383)
Supplement: Multimedia component 1 [file mmc1.zip › Cladocera_Polyphemus.csv]

Movie	Length	Width	count
Taxa_Cladocera_Type_Polyphemus_pediculus_ID_6_20200702-151653.h264	0.6080761973454402	0.010407457993027726	452
Taxa_Cladocera_Type_Polyphemus_pediculus_ID_13_20200702-154250.h264	0.4353583302864662	0.007451325268364517	226
Taxa_Cladocera_Type_Polyphemus_pediculus_ID_4_20200702-151037.h264	0.4777531570434571	0.008176929034013016	324
Taxa_Cladocera_Type_Polyphemus_pediculus_ID_7_20200702-151853.h264	0.44462663254371054	0.0076099558262288924	291
Taxa_Cladocera_Type_Polyphemus_pediculus_ID_10_20200702-153402.h264	0.4440762606033912	0.007600535998788811	296
Taxa_Cladocera_Type_Polyphemus_pediculus_ID_3_20200702-150729.h264	0.5231293809817387	0.008953560559110528	462
Taxa_Cladocera_Type_Polyphemus_pediculus_ID_2_20200702-150407.h264	0.47921686768165	0.008201981004551316	252
Taxa_Cladocera_Type_Polyphemus_pediculus_ID_1_20200702-145935.h264	0.5087447432371286	0.008707361951558548	186
Taxa_Cladocera_Type_Polyphemus_pediculus_ID_9_20200702-152739.h264	0.549494757270813	0.009404814114827376	334
Taxa_Cladocera_Type_Polyphemus_pediculus_ID_11_20200702-153910.h264	0.5800324166224553	0.00992747789988433	308
Taxa_Cladocera_Type_Polyphemus_pediculus_ID_8_20200702-152313.h264	0.4860732276623066	0.008319330242681786	251
Taxa_Cladocera_Type_Polyphemus_pediculus_ID_12_20200702-154111.h264	0.544081378349891	0.009312162052526982	226
Taxa_Cladocera_Type_Polyphemus_pediculus_ID_5_20200702-151448.h264	0.5653812611359816	0.009676717738673532	200
