# Supplementary material for: Zoobooth: A portable, open-source and affordable approach for repeated size measurements of live individual zooplankton
Source: Heliyon. 2023 Apr 20;9(5):e15383. doi: 10.1016/j.heliyon.2023.e15383 (PMC10160350; doi:10.1016/j.heliyon.2023.e15383)
Supplement: Multimedia component 1 [file mmc1.zip › Cladocera_Diaphanosoma_DetailedSizedata.csv]

Movie	Length	Width
Taxa_Cladocera_Type_Diaphanosoma_brachyurum_ID_74_20200702-205951.h264	0.6266135017688458	0.010724731087966784
Taxa_Cladocera_Type_Diaphanosoma_brachyurum_ID_74_20200702-205951.h264	0.5971058772160457	0.010219696744659244
Taxa_Cladocera_Type_Diaphanosoma_brachyurum_ID_74_20200702-205951.h264	0.6349422872983492	0.010867281455683286
Taxa_Cladocera_Type_Diaphanosoma_brachyurum_ID_74_20200702-205951.h264	0.5952874851226807	0.010188574264599728
Taxa_Cladocera_Type_Diaphanosoma_brachyurum_ID_74_20200702-205951.h264	0.6023109927544227	0.01030878429906608
Taxa_Cladocera_Type_Diaphanosoma_brachyurum_ID_74_20200702-205951.h264	0.6090069404015175	0.010423388018410588
Taxa_Cladocera_Type_Diaphanosoma_brachyurum_ID_74_20200702-205951.h264	0.6112973792736347	0.010462589760644903
Taxa_Cladocera_Type_Diaphanosoma_brachyurum_ID_74_20200702-205951.h264	0.5791645739628718	0.009912624438979922
Taxa_Cladocera_Type_Diaphanosoma_brachyurum_ID_74_20200702-205951.h264	0.5511923093062181	0.009433868370817963
Taxa_Cladocera_Type_Diaphanosoma_brachyurum_ID_74_20200702-205951.h264	0.5888483883784368	0.010078366647246323
Taxa_Cladocera_Type_Diaphanosoma_brachyurum_ID_74_20200702-205951.h264	0.6021253079634447	0.010305606232451265
Taxa_Cladocera_Type_Diaphanosoma_brachyurum_ID_74_20200702-205951.h264	0.6129119359529935	0.010490223519195466
Taxa_Cladocera_Type_Diaphanosoma_brachyurum_ID_74_20200702-205951.h264	0.6062114832951473	0.010375542694859251
Taxa_Cladocera_Type_Diaphanosoma_brachyurum_ID_74_20200702-205951.h264	0.6099110764723558	0.010438862655007628
Taxa_Cladocera_Type_Diaphanosoma_brachyurum_ID_74_20200702-205951.h264	0.6077207924769475	0.010401375102009294
Taxa_Cladocera_Type_Diaphanosoma_brachyurum_ID_74_20200702-205951.h264	0.6311435185945952	0.010802264068253648
Taxa_Cladocera_Type_Diaphanosoma_brachyurum_ID_74_20200702-205951.h264	0.6130878272423378	0.01049323396626309
Taxa_Cladocera_Type_Diaphanosoma_brachyurum_ID_73_20200702-205312.h264	0.4733722312633808	0.008101947804315557
Taxa_Cladocera_Type_Diaphanosoma_brachyurum_ID_73_20200702-205312.h264	0.475341345346891	0.008135649949206403
Taxa_Cladocera_Type_Diaphanosoma_brachyurum_ID_73_20200702-205312.h264	0.4686264962416429	0.008020722724135811
Taxa_Cladocera_Type_Diaphanosoma_brachyurum_ID_73_20200702-205312.h264	0.4432975956109854	0.00758720884795725
Taxa_Cladocera_Type_Diaphanosoma_brachyurum_ID_73_20200702-205312.h264	0.458955119573153	0.00785519339269435
Taxa_Cladocera_Type_Diaphanosoma_brachyurum_ID_73_20200702-205312.h264	0.43801210806919977	0.007496745695799765
Taxa_Cladocera_Type_Diaphanosoma_brachyurum_ID_73_20200702-205312.h264	0.4684374163700984	0.0080174865494113
Taxa_Cladocera_Type_Diaphanosoma_brachyurum_ID_73_20200702-205312.h264	0.4668769851097694	0.0079907791682249
Taxa_Cladocera_Type_Diaphanosoma_brachyurum_ID_73_20200702-205312.h264	0.48401584148406984	0.008284117286938888
Taxa_Cladocera_Type_Diaphanosoma_brachyurum_ID_73_20200702-205312.h264	0.49974825308873105	0.008553383562480204
Taxa_Cladocera_Type_Diaphanosoma_brachyurum_ID_73_20200702-205312.h264	0.4927464870306162	0.008433545643408624
Taxa_Cladocera_Type_Diaphanosoma_brachyurum_ID_73_20200702-205312.h264	0.4798944095464853	0.008213577394160999
Taxa_Cladocera_Type_Diaphanosoma_brachyurum_ID_73_20200702-205312.h264	0.5059408473968506	0.008659372195830713
Taxa_Cladocera_Type_Diaphanosoma_brachyurum_ID_73_20200702-205312.h264	0.5000343865614671	0.008558280846917418
Taxa_Cladocera_Type_Diaphanosoma_brachyurum_ID_73_20200702-205312.h264	0.5341425737967858	0.009142055589983449
Taxa_Cladocera_Type_Diaphanosoma_brachyurum_ID_73_20200702-205312.h264	0.5270496955284706	0.00902065825039113
Taxa_Cladocera_Type_Diaphanosoma_brachyurum_ID_73_20200702-205312.h264	0.513926795079158	0.008796054761931743
Taxa_Cladocera_Type_Diaphanosoma_brachyurum_ID_73_20200702-205312.h264	0.5187208447089562	0.008878106765210982
Taxa_Cladocera_Type_Diaphanosoma_brachyurum_ID_73_20200702-205312.h264	0.4988335726811336	0.008537728455504018
Taxa_Cladocera_Type_Diaphanosoma_brachyurum_ID_73_20200702-205312.h264	0.5165144993708684	0.008840344316155246
Taxa_Cladocera_Type_Diaphanosoma_brachyurum_ID_73_20200702-205312.h264	0.500368279677171	0.008563995556013119
Taxa_Cladocera_Type_Diaphanosoma_brachyurum_ID_73_20200702-205312.h264	0.5123446222452017	0.008768975265350568
Taxa_Cladocera_Type_Diaphanosoma_brachyurum_ID_73_20200702-205312.h264	0.5153957876792321	0.008821197135279166
Taxa_Cladocera_Type_Diaphanosoma_brachyurum_ID_73_20200702-205312.h264	0.5062282866698045	0.008664291829540885
Taxa_Cladocera_Type_Diaphanosoma_brachyurum_ID_73_20200702-205312.h264	0.5017085203757653	0.008586934291046752
Taxa_Cladocera_Type_Diaphanosoma_brachyurum_ID_73_20200702-205312.h264	0.489569866840656	0.00837917656708046
Taxa_Cladocera_Type_Diaphanosoma_brachyurum_ID_73_20200702-205312.h264	0.7110876112717849	0.012170537962151702
Taxa_Cladocera_Type_Diaphanosoma_brachyurum_ID_73_20200702-205312.h264	0.7312428987943209	0.01251550346013357
Taxa_Cladocera_Type_Diaphanosoma_brachyurum_ID_73_20200702-205312.h264	0.7265734225053053	0.01243558357749465
Taxa_Cladocera_Type_Diaphanosoma_brachyurum_ID_73_20200702-205312.h264	0.7177368765610915	0.012284342694987913
Taxa_Cladocera_Type_Diaphanosoma_brachyurum_ID_73_20200702-205312.h264	0.7016570568084717	0.012009130395375765
Taxa_Cladocera_Type_Diaphanosoma_brachyurum_ID_73_20200702-205312.h264	0.6990502878335806	0.011964514541767052
Taxa_Cladocera_Type_Diaphanosoma_brachyurum_ID_73_20200702-205312.h264	0.6918980935903696	0.011842101986450556
Taxa_Cladocera_Type_Diaphanosoma_brachyurum_ID_73_20200702-205312.h264	0.6983461350661058	0.011952462696323734
Taxa_Cladocera_Type_Diaphanosoma_brachyurum_ID_73_20200702-205312.h264	0.7676172043726994	0.013138063690225047
Taxa_Cladocera_Type_Diaphanosoma_brachyurum_ID_73_20200702-205312.h264	0.7623912613208478	0.01304861966491451
Taxa_Cladocera_Type_Diaphanosoma_brachyurum_ID_73_20200702-205312.h264	0.753818095280574	0.01290188663076367
Taxa_Cladocera_Type_Diaphanosoma_brachyurum_ID_73_20200702-205312.h264	0.7500603939936711	0.012837572127968601
Taxa_Cladocera_Type_Diaphanosoma_brachyurum_ID_73_20200702-205312.h264	0.7080678829779992	0.012118854150969601
Taxa_Cladocera_Type_Diaphanosoma_brachyurum_ID_73_20200702-205312.h264	0.7189220208388108	0.0123046268951258
Taxa_Cladocera_Type_Diaphanosoma_brachyurum_ID_73_20200702-205312.h264	0.6604319645808293	0.011303547086094963
Taxa_Cladocera_Type_Diaphanosoma_brachyurum_ID_73_20200702-205312.h264	0.7409154833280124	0.012681053464652519
Taxa_Cladocera_Type_Diaphanosoma_brachyurum_ID_73_20200702-205312.h264	0.698139622761653	0.011948928158805215
Taxa_Cladocera_Type_Diaphanosoma_brachyurum_ID_73_20200702-205312.h264	0.6918774619469276	0.011841748867937799
Taxa_Cladocera_Type_Diaphanosoma_brachyurum_ID_73_20200702-205312.h264	0.6745546509669378	0.011545262295395667
Taxa_Cladocera_Type_Diaphanosoma_brachyurum_ID_73_20200702-205312.h264	0.6956164902907152	0.011905743776129548
Taxa_Cladocera_Type_Diaphanosoma_brachyurum_ID_68_20200702-203944.h264	0.43846394758958085	0.007504479102975518
Taxa_Cladocera_Type_Diaphanosoma_brachyurum_ID_68_20200702-203944.h264	0.5060639190673828	0.008661478614807129
Taxa_Cladocera_Type_Diaphanosoma_brachyurum_ID_68_20200702-203944.h264	0.48414824962615965	0.008286383503216964
Taxa_Cladocera_Type_Diaphanosoma_brachyurum_ID_68_20200702-203944.h264	0.45569065167353706	0.007799320769027846
Taxa_Cladocera_Type_Diaphanosoma_brachyurum_ID_68_20200702-203944.h264	0.4845473021727342	0.008293213441033336
Taxa_Cladocera_Type_Diaphanosoma_brachyurum_ID_68_20200702-203944.h264	0.4334152995623075	0.0074180695502010325
Taxa_Cladocera_Type_Diaphanosoma_brachyurum_ID_68_20200702-203944.h264	0.4658677974114051	0.00797350653261828
Taxa_Cladocera_Type_Diaphanosoma_brachyurum_ID_68_20200702-203944.h264	0.3852763216312115	0.006594152427918812
Taxa_Cladocera_Type_Diaphanosoma_brachyurum_ID_68_20200702-203944.h264	0.39770972692049467	0.0068069549415238515
Taxa_Cladocera_Type_Diaphanosoma_brachyurum_ID_68_20200702-203944.h264	0.3945631074905396	0.0067530993397419276
Taxa_Cladocera_Type_Diaphanosoma_brachyurum_ID_68_20200702-203944.h264	0.3982499364706186	0.006816200835747127
Taxa_Cladocera_Type_Diaphanosoma_brachyurum_ID_68_20200702-203944.h264	0.39146692459399884	0.006700106978628057
Taxa_Cladocera_Type_Diaphanosoma_brachyurum_ID_68_20200702-203944.h264	0.40770308127770055	0.006977995044945259
Taxa_Cladocera_Type_Diaphanosoma_brachyurum_ID_68_20200702-203944.h264	0.39360820843623234	0.006736755875158592
Taxa_Cladocera_Type_Diaphanosoma_brachyurum_ID_68_20200702-203944.h264	0.39054382177499625	0.006684307718841282
Taxa_Cladocera_Type_Diaphanosoma_brachyurum_ID_68_20200702-203944.h264	0.36673330563765305	0.0062767815772598315
Taxa_Cladocera_Type_Diaphanosoma_brachyurum_ID_68_20200702-203944.h264	0.3995594908640935	0.006838614362866215
Taxa_Cladocera_Type_Diaphanosoma_brachyurum_ID_68_20200702-203944.h264	0.6452647686004639	0.011043954693354093
Taxa_Cladocera_Type_Diaphanosoma_brachyurum_ID_68_20200702-203944.h264	0.7005150692279523	0.011989584838709183
Taxa_Cladocera_Type_Diaphanosoma_brachyurum_ID_68_20200702-203944.h264	0.7032036465864915	0.012035600874268797
Taxa_Cladocera_Type_Diaphanosoma_brachyurum_ID_68_20200702-203944.h264	0.7010115344707782	0.01199808203228832
Taxa_Cladocera_Type_Diaphanosoma_brachyurum_ID_68_20200702-203944.h264	0.7234694700974684	0.012382458238206672
Taxa_Cladocera_Type_Diaphanosoma_brachyurum_ID_68_20200702-203944.h264	0.7116953306931716	0.012180939313786976
Taxa_Cladocera_Type_Diaphanosoma_brachyurum_ID_68_20200702-203944.h264	0.6637962935521052	0.011361128870411031
Taxa_Cladocera_Type_Diaphanosoma_brachyurum_ID_68_20200702-203944.h264	0.6835085883507361	0.011698512377541445
Taxa_Cladocera_Type_Diaphanosoma_brachyurum_ID_68_20200702-203944.h264	0.7299656956012432	0.012493643636252048
Taxa_Cladocera_Type_Diaphanosoma_brachyurum_ID_68_20200702-203944.h264	0.7331709128159744	0.012548502161658023
Taxa_Cladocera_Type_Diaphanosoma_brachyurum_ID_68_20200702-203944.h264	0.7323459735283485	0.012534383008465965
Taxa_Cladocera_Type_Diaphanosoma_brachyurum_ID_68_20200702-203944.h264	0.6968109710399921	0.011926187773569095
Taxa_Cladocera_Type_Diaphanosoma_brachyurum_ID_68_20200702-203944.h264	0.7010968032250038	0.011999541439812566
Taxa_Cladocera_Type_Diaphanosoma_brachyurum_ID_68_20200702-203944.h264	0.684901616023137	0.011722354581934461
Taxa_Cladocera_Type_Diaphanosoma_brachyurum_ID_68_20200702-203944.h264	0.7111801925072303	0.012172122525604519
Taxa_Cladocera_Type_Diaphanosoma_brachyurum_ID_68_20200702-203944.h264	0.7349230355482835	0.012578490416114852
Taxa_Cladocera_Type_Diaphanosoma_brachyurum_ID_68_20200702-203944.h264	0.7118806237440843	0.012184110675619905
Taxa_Cladocera_Type_Diaphanosoma_brachyurum_ID_68_20200702-203944.h264	0.698604552929218	0.011956885617442384
Taxa_Cladocera_Type_Diaphanosoma_brachyurum_ID_68_20200702-203944.h264	0.6927932196397047	0.011857422413064178
Taxa_Cladocera_Type_Diaphanosoma_brachyurum_ID_68_20200702-203944.h264	0.6585687182499812	0.011271656908509294
Taxa_Cladocera_Type_Diaphanosoma_brachyurum_ID_68_20200702-203944.h264	0.6618507165175218	0.011327829571165278
Taxa_Cladocera_Type_Diaphanosoma_brachyurum_ID_68_20200702-203944.h264	0.733012062219473	0.01254578337260252
Taxa_Cladocera_Type_Diaphanosoma_brachyurum_ID_68_20200702-203944.h264	0.7289181173764743	0.012475713932020426
Taxa_Cladocera_Type_Diaphanosoma_brachyurum_ID_68_20200702-203944.h264	0.7107879954117995	0.012165409921471184
Taxa_Cladocera_Type_Diaphanosoma_brachyurum_ID_68_20200702-203944.h264	0.7021740884047288	0.012017979590004012
Taxa_Cladocera_Type_Diaphanosoma_brachyurum_ID_68_20200702-203944.h264	0.7251568251389724	0.01241133796872472
Taxa_Cladocera_Type_Diaphanosoma_brachyurum_ID_68_20200702-203944.h264	0.7258042408869817	0.012422418738257956
Taxa_Cladocera_Type_Diaphanosoma_brachyurum_ID_68_20200702-203944.h264	0.7387718816903921	0.01264436489816248
Taxa_Cladocera_Type_Diaphanosoma_brachyurum_ID_68_20200702-203944.h264	0.7011326474409837	0.012000154927355297
Taxa_Cladocera_Type_Diaphanosoma_brachyurum_ID_68_20200702-203944.h264	0.7047928707416241	0.012062801056923951
Taxa_Cladocera_Type_Diaphanosoma_brachyurum_ID_68_20200702-203944.h264	0.7106768065232497	0.012163506880878697
Taxa_Cladocera_Type_Diaphanosoma_brachyurum_ID_68_20200702-203944.h264	0.714346170425415	0.012226309455358065
Taxa_Cladocera_Type_Diaphanosoma_brachyurum_ID_68_20200702-203944.h264	0.7566970583108755	0.012951161190320755
Taxa_Cladocera_Type_Diaphanosoma_brachyurum_ID_68_20200702-203944.h264	0.793249213878925	0.013576765391389294
Taxa_Cladocera_Type_Diaphanosoma_brachyurum_ID_68_20200702-203944.h264	0.7714033721043514	0.01320286540717063
Taxa_Cladocera_Type_Diaphanosoma_brachyurum_ID_68_20200702-203944.h264	0.7230997980557955	0.012376131159031885
Taxa_Cladocera_Type_Diaphanosoma_brachyurum_ID_68_20200702-203944.h264	0.7767513421865611	0.013294397972039218
Taxa_Cladocera_Type_Diaphanosoma_brachyurum_ID_68_20200702-203944.h264	0.7845895385742188	0.013428551717904897
Taxa_Cladocera_Type_Diaphanosoma_brachyurum_ID_68_20200702-203944.h264	0.7656468824239878	0.013104340872256716
Taxa_Cladocera_Type_Diaphanosoma_brachyurum_ID_68_20200702-203944.h264	0.7137533371265118	0.012216162885434529
Taxa_Cladocera_Type_Diaphanosoma_brachyurum_ID_68_20200702-203944.h264	0.6877425149770884	0.011770977660184782
Taxa_Cladocera_Type_Diaphanosoma_brachyurum_ID_68_20200702-203944.h264	0.7258206939697266	0.012422700339097243
Taxa_Cladocera_Type_Diaphanosoma_brachyurum_ID_68_20200702-203944.h264	0.6950332546234131	0.011895761473362264
Taxa_Cladocera_Type_Diaphanosoma_brachyurum_ID_68_20200702-203944.h264	0.7685044956207275	0.013153250021200914
Taxa_Cladocera_Type_Diaphanosoma_brachyurum_ID_68_20200702-203944.h264	0.7372444871755747	0.012618222953581951
Taxa_Cladocera_Type_Diaphanosoma_brachyurum_ID_68_20200702-203944.h264	0.39198852649101845	0.006709034395711662
Taxa_Cladocera_Type_Diaphanosoma_brachyurum_ID_68_20200702-203944.h264	0.47903264669271617	0.008198827991471489
Taxa_Cladocera_Type_Diaphanosoma_brachyurum_ID_68_20200702-203944.h264	0.3974190557920016	0.006801979993363104
Taxa_Cladocera_Type_Diaphanosoma_brachyurum_ID_68_20200702-203944.h264	0.4252733087539673	0.007278716245981363
Taxa_Cladocera_Type_Diaphanosoma_brachyurum_ID_68_20200702-203944.h264	0.4249884484364436	0.007273840752085285
Taxa_Cladocera_Type_Diaphanosoma_brachyurum_ID_68_20200702-203944.h264	0.4057649799493643	0.006944823695287196
Taxa_Cladocera_Type_Diaphanosoma_brachyurum_ID_68_20200702-203944.h264	0.41769522776970497	0.007149014475289182
Taxa_Cladocera_Type_Diaphanosoma_brachyurum_ID_68_20200702-203944.h264	0.42218104325808015	0.007225790932686372
Taxa_Cladocera_Type_Diaphanosoma_brachyurum_ID_68_20200702-203944.h264	0.41955462198991045	0.0071808387225196215
Taxa_Cladocera_Type_Diaphanosoma_brachyurum_ID_68_20200702-203944.h264	0.4103382514073299	0.007023096995240838
Taxa_Cladocera_Type_Diaphanosoma_brachyurum_ID_68_20200702-203944.h264	0.42128627630380483	0.007210476652122814
Taxa_Cladocera_Type_Diaphanosoma_brachyurum_ID_68_20200702-203944.h264	0.408086105126601	0.006984550645436055
Taxa_Cladocera_Type_Diaphanosoma_brachyurum_ID_68_20200702-203944.h264	0.42161932064936714	0.0072161768341910916
Taxa_Cladocera_Type_Diaphanosoma_brachyurum_ID_68_20200702-203944.h264	0.4350820882503803	0.0074465972796699705
Taxa_Cladocera_Type_Diaphanosoma_brachyurum_ID_68_20200702-203944.h264	0.40335205701681287	0.0069035255912492976
Taxa_Cladocera_Type_Diaphanosoma_brachyurum_ID_68_20200702-203944.h264	0.41229182646824764	0.00705653318378347
Taxa_Cladocera_Type_Diaphanosoma_brachyurum_ID_68_20200702-203944.h264	0.42307414531707765	0.007241076717926906
Taxa_Cladocera_Type_Diaphanosoma_brachyurum_ID_68_20200702-203944.h264	0.4188244185080895	0.007168341009080762
Taxa_Cladocera_Type_Diaphanosoma_brachyurum_ID_67_20200702-203020.h264	0.4790765542250413	0.008199579485774745
Taxa_Cladocera_Type_Diaphanosoma_brachyurum_ID_67_20200702-203020.h264	0.46473828022296615	0.007954174411508459
Taxa_Cladocera_Type_Diaphanosoma_brachyurum_ID_67_20200702-203020.h264	0.5804262381333571	0.009934218306513228
Taxa_Cladocera_Type_Diaphanosoma_brachyurum_ID_67_20200702-203020.h264	0.5669757124093863	0.009704007385468342
Taxa_Cladocera_Type_Diaphanosoma_brachyurum_ID_67_20200702-203020.h264	0.610990059192364	0.010457329859253923
Taxa_Cladocera_Type_Diaphanosoma_brachyurum_ID_67_20200702-203020.h264	0.5772079629164476	0.00987913628837766
Taxa_Cladocera_Type_Diaphanosoma_brachyurum_ID_67_20200702-203020.h264	0.54571715428279	0.009340158986763136
Taxa_Cladocera_Type_Diaphanosoma_brachyurum_ID_67_20200702-203020.h264	0.5419257633502667	0.009275267872725718
Taxa_Cladocera_Type_Diaphanosoma_brachyurum_ID_67_20200702-203020.h264	0.5287662678498488	0.009050038045891643
Taxa_Cladocera_Type_Diaphanosoma_brachyurum_ID_67_20200702-203020.h264	0.5441547969671396	0.009313418640399121
Taxa_Cladocera_Type_Diaphanosoma_brachyurum_ID_67_20200702-203020.h264	0.5268220292604887	0.009016761654650672
Taxa_Cladocera_Type_Diaphanosoma_brachyurum_ID_67_20200702-203020.h264	0.5287117833357591	0.009049105522477415
Taxa_Cladocera_Type_Diaphanosoma_brachyurum_ID_67_20200702-203020.h264	0.5541713619232178	0.009484856002147381
Taxa_Cladocera_Type_Diaphanosoma_brachyurum_ID_67_20200702-203020.h264	0.525254677259005	0.008989935822317585
Taxa_Cladocera_Type_Diaphanosoma_brachyurum_ID_67_20200702-203020.h264	0.5121092517559345	0.008764946808899648
Taxa_Cladocera_Type_Diaphanosoma_brachyurum_ID_67_20200702-203020.h264	0.5420812841562125	0.009277929671135176
Taxa_Cladocera_Type_Diaphanosoma_brachyurum_ID_67_20200702-203020.h264	0.558453799027663	0.009558151560281156
Taxa_Cladocera_Type_Diaphanosoma_brachyurum_ID_67_20200702-203020.h264	0.5322071167138906	0.009108929497603129
Taxa_Cladocera_Type_Diaphanosoma_brachyurum_ID_67_20200702-203020.h264	0.5288935507260836	0.009052216541273354
Taxa_Cladocera_Type_Diaphanosoma_brachyurum_ID_67_20200702-203020.h264	0.5181847810745239	0.008868931829929353
Taxa_Cladocera_Type_Diaphanosoma_brachyurum_ID_67_20200702-203020.h264	0.530160862482511	0.009073907069412208
Taxa_Cladocera_Type_Diaphanosoma_brachyurum_ID_67_20200702-203020.h264	0.5425981198824369	0.009286775513372477
Taxa_Cladocera_Type_Diaphanosoma_brachyurum_ID_67_20200702-203020.h264	0.5253524490503164	0.008991609224130415
Taxa_Cladocera_Type_Diaphanosoma_brachyurum_ID_67_20200702-203020.h264	0.523289447931143	0.008956300166513793
Taxa_Cladocera_Type_Diaphanosoma_brachyurum_ID_67_20200702-203020.h264	0.5308575068987333	0.009085830406536013
Taxa_Cladocera_Type_Diaphanosoma_brachyurum_ID_67_20200702-203020.h264	0.5414027250730075	0.009266315871441859
Taxa_Cladocera_Type_Diaphanosoma_brachyurum_ID_67_20200702-203020.h264	0.5342945689421433	0.009144657045355916
Taxa_Cladocera_Type_Diaphanosoma_brachyurum_ID_67_20200702-203020.h264	0.5210117079661443	0.008917315770959007
Taxa_Cladocera_Type_Diaphanosoma_brachyurum_ID_67_20200702-203020.h264	0.5172557368645301	0.00885303088095061
Taxa_Cladocera_Type_Diaphanosoma_brachyurum_ID_67_20200702-203020.h264	0.5238092869978684	0.008965197412078902
Taxa_Cladocera_Type_Diaphanosoma_brachyurum_ID_67_20200702-203020.h264	0.5285734990926889	0.009046738734471023
Taxa_Cladocera_Type_Diaphanosoma_brachyurum_ID_67_20200702-203020.h264	0.5347628615452693	0.009152672053370956
Taxa_Cladocera_Type_Diaphanosoma_brachyurum_ID_67_20200702-203020.h264	0.540506848188547	0.009250982593996286
Taxa_Cladocera_Type_Diaphanosoma_brachyurum_ID_67_20200702-203020.h264	0.5552521074735202	0.009503353377912173
Taxa_Cladocera_Type_Diaphanosoma_brachyurum_ID_67_20200702-203020.h264	0.5658420819502611	0.0096846048641487
Taxa_Cladocera_Type_Diaphanosoma_brachyurum_ID_67_20200702-203020.h264	0.5492119326958289	0.009399973463447842
Taxa_Cladocera_Type_Diaphanosoma_brachyurum_ID_67_20200702-203020.h264	0.5488382779634916	0.00939357821899053
Taxa_Cladocera_Type_Diaphanosoma_brachyurum_ID_67_20200702-203020.h264	0.5530603218078614	0.009465840123249934
Taxa_Cladocera_Type_Diaphanosoma_brachyurum_ID_67_20200702-203020.h264	0.5559420270186204	0.009515161616280233
Taxa_Cladocera_Type_Diaphanosoma_brachyurum_ID_67_20200702-203020.h264	0.5618418935629038	0.009616140101365085
Taxa_Cladocera_Type_Diaphanosoma_brachyurum_ID_67_20200702-203020.h264	0.5671801354334904	0.009707506164150125
Taxa_Cladocera_Type_Diaphanosoma_brachyurum_ID_67_20200702-203020.h264	0.5770428444789006	0.009876310222811954
Taxa_Cladocera_Type_Diaphanosoma_brachyurum_ID_67_20200702-203020.h264	0.5822992779658391	0.009966276103646093
Taxa_Cladocera_Type_Diaphanosoma_brachyurum_ID_67_20200702-203020.h264	0.628195674602802	0.010751810584547957
Taxa_Cladocera_Type_Diaphanosoma_brachyurum_ID_67_20200702-203020.h264	0.5898406006739689	0.010095348742304468
Taxa_Cladocera_Type_Diaphanosoma_brachyurum_ID_67_20200702-203020.h264	0.6379016223320594	0.010917931612991016
Taxa_Cladocera_Type_Diaphanosoma_brachyurum_ID_67_20200702-203020.h264	0.5841983685126672	0.009998779768774496
Taxa_Cladocera_Type_Diaphanosoma_brachyurum_ID_67_20200702-203020.h264	0.5929917577596812	0.010149282007809927
Taxa_Cladocera_Type_Diaphanosoma_brachyurum_ID_67_20200702-203020.h264	0.6372678521963266	0.010907084393360206
Taxa_Cladocera_Type_Diaphanosoma_brachyurum_ID_67_20200702-203020.h264	0.6425547761183519	0.010997572129717945
Taxa_Cladocera_Type_Diaphanosoma_brachyurum_ID_67_20200702-203020.h264	0.46479380937723014	0.007955124814341054
Taxa_Cladocera_Type_Diaphanosoma_brachyurum_ID_67_20200702-203020.h264	0.46068729620713456	0.007884840262006726
Taxa_Cladocera_Type_Diaphanosoma_brachyurum_ID_67_20200702-203020.h264	0.4429449642621554	0.007581173426794583
Taxa_Cladocera_Type_Diaphanosoma_brachyurum_ID_67_20200702-203020.h264	0.43560476743257964	0.007455543134903767
Taxa_Cladocera_Type_Diaphanosoma_brachyurum_ID_67_20200702-203020.h264	0.44304476004380444	0.0075828814699804995
Taxa_Cladocera_Type_Diaphanosoma_brachyurum_ID_67_20200702-203020.h264	0.4689282013819768	0.008025886523653065
Taxa_Cladocera_Type_Diaphanosoma_brachyurum_ID_67_20200702-203020.h264	0.4452283191680908	0.007620253924223093
Taxa_Cladocera_Type_Diaphanosoma_brachyurum_ID_67_20200702-203020.h264	0.46240337885343114	0.00791421167652988
Taxa_Cladocera_Type_Diaphanosoma_brachyurum_ID_67_20200702-203020.h264	0.4641013761667105	0.007943273553622544
Taxa_Cladocera_Type_Diaphanosoma_brachyurum_ID_67_20200702-203020.h264	0.4630530144618108	0.007925330439827146
Taxa_Cladocera_Type_Diaphanosoma_brachyurum_ID_67_20200702-203020.h264	0.4726782310925997	0.008090069724469495
Taxa_Cladocera_Type_Diaphanosoma_brachyurum_ID_67_20200702-203020.h264	0.5457111149567824	0.009340055621375699
Taxa_Cladocera_Type_Diaphanosoma_brachyurum_ID_67_20200702-203020.h264	0.5704467252584604	0.009763415105385188
Taxa_Cladocera_Type_Diaphanosoma_brachyurum_ID_67_20200702-203020.h264	0.6057353232457088	0.010367393032474631
Taxa_Cladocera_Type_Diaphanosoma_brachyurum_ID_67_20200702-203020.h264	0.598950189443735	0.010251262857787003
Taxa_Cladocera_Type_Diaphanosoma_brachyurum_ID_67_20200702-203020.h264	0.560739537018996	0.009597272845132817
Taxa_Cladocera_Type_Diaphanosoma_brachyurum_ID_67_20200702-203020.h264	0.5949347884838397	0.010182537725973412
Taxa_Cladocera_Type_Diaphanosoma_brachyurum_ID_67_20200702-203020.h264	0.5905810546875	0.010108021897536058
Taxa_Cladocera_Type_Diaphanosoma_brachyurum_ID_67_20200702-203020.h264	0.5611989828256461	0.009605136436823558
Taxa_Cladocera_Type_Diaphanosoma_brachyurum_ID_67_20200702-203020.h264	0.5208763617735642	0.008914999268816773
Taxa_Cladocera_Type_Diaphanosoma_brachyurum_ID_67_20200702-203020.h264	0.5426977850840642	0.009288481321631098
Taxa_Cladocera_Type_Diaphanosoma_brachyurum_ID_67_20200702-203020.h264	0.5514567338503324	0.009438394098592229
Taxa_Cladocera_Type_Diaphanosoma_brachyurum_ID_67_20200702-203020.h264	0.5642542288853573	0.009657428148230153
Taxa_Cladocera_Type_Diaphanosoma_brachyurum_ID_67_20200702-203020.h264	0.5543271438892071	0.00948752227041143
Taxa_Cladocera_Type_Diaphanosoma_brachyurum_ID_67_20200702-203020.h264	0.5604900638873761	0.009593003016533937
Taxa_Cladocera_Type_Diaphanosoma_brachyurum_ID_67_20200702-203020.h264	0.5822367954254151	0.009965206690934989
Taxa_Cladocera_Type_Diaphanosoma_brachyurum_ID_67_20200702-203020.h264	0.5545875204526461	0.00949197871543952
Taxa_Cladocera_Type_Diaphanosoma_brachyurum_ID_67_20200702-203020.h264	0.5680273386148306	0.009722006372446138
Taxa_Cladocera_Type_Diaphanosoma_brachyurum_ID_67_20200702-203020.h264	0.5576832463191106	0.009544963254307854
Taxa_Cladocera_Type_Diaphanosoma_brachyurum_ID_67_20200702-203020.h264	0.5962369977510893	0.010204825538432105
Taxa_Cladocera_Type_Diaphanosoma_brachyurum_ID_67_20200702-203020.h264	0.561609330544105	0.009612159695851028
Taxa_Cladocera_Type_Diaphanosoma_brachyurum_ID_67_20200702-203020.h264	0.6010645411564753	0.010287450800562752
Taxa_Cladocera_Type_Diaphanosoma_brachyurum_ID_67_20200702-203020.h264	0.5795981649252084	0.009920045515066067
Taxa_Cladocera_Type_Diaphanosoma_brachyurum_ID_67_20200702-203020.h264	0.575309198819674	0.009846638210567497
Taxa_Cladocera_Type_Diaphanosoma_brachyurum_ID_67_20200702-203020.h264	0.6068015091235821	0.010385641213845925
Taxa_Cladocera_Type_Diaphanosoma_brachyurum_ID_67_20200702-203020.h264	0.5929354777702919	0.01014831875414538
Taxa_Cladocera_Type_Diaphanosoma_brachyurum_ID_67_20200702-203020.h264	0.8438240315363957	0.01444237284744985
Taxa_Cladocera_Type_Diaphanosoma_brachyurum_ID_67_20200702-203020.h264	0.7792300121600811	0.01333682136197062
Taxa_Cladocera_Type_Diaphanosoma_brachyurum_ID_67_20200702-203020.h264	0.7843712087777945	0.013424814919466099
Taxa_Cladocera_Type_Diaphanosoma_brachyurum_ID_67_20200702-203020.h264	0.7569362809107854	0.012955255577126904
Taxa_Cladocera_Type_Diaphanosoma_brachyurum_ID_67_20200702-203020.h264	0.7745592953608587	0.013256880247522388
Taxa_Cladocera_Type_Diaphanosoma_brachyurum_ID_67_20200702-203020.h264	0.6432170126988338	0.01100890656349927
Taxa_Cladocera_Type_Diaphanosoma_brachyurum_ID_67_20200702-203020.h264	0.6847379992558406	0.011719554218032656
Taxa_Cladocera_Type_Diaphanosoma_brachyurum_ID_67_20200702-203020.h264	0.6356989332345816	0.01088023174189957
Taxa_Cladocera_Type_Diaphanosoma_brachyurum_ID_67_20200702-203020.h264	0.5332913226347703	0.00912748609894126
Taxa_Cladocera_Type_Diaphanosoma_brachyurum_ID_67_20200702-203020.h264	0.5296688696054312	0.009065486422092959
Taxa_Cladocera_Type_Diaphanosoma_brachyurum_ID_67_20200702-203020.h264	0.5535007682213416	0.009473378533019116
Taxa_Cladocera_Type_Diaphanosoma_brachyurum_ID_67_20200702-203020.h264	0.6590170647547795	0.01127933053137988
Taxa_Cladocera_Type_Diaphanosoma_brachyurum_ID_67_20200702-203020.h264	0.6855349291287935	0.011733193979319736
Taxa_Cladocera_Type_Diaphanosoma_brachyurum_ID_67_20200702-203020.h264	0.7117663662250225	0.012182155114235963
Taxa_Cladocera_Type_Diaphanosoma_brachyurum_ID_67_20200702-203020.h264	0.6641111219846285	0.011366517280121526
Taxa_Cladocera_Type_Diaphanosoma_brachyurum_ID_67_20200702-203020.h264	0.6856657050206111	0.011735432259006614
Taxa_Cladocera_Type_Diaphanosoma_brachyurum_ID_67_20200702-203020.h264	0.7065630135169396	0.01209309773134762
Taxa_Cladocera_Type_Diaphanosoma_brachyurum_ID_67_20200702-203020.h264	0.7151626220116248	0.012240283338275888
Taxa_Cladocera_Type_Diaphanosoma_brachyurum_ID_67_20200702-203020.h264	0.7373811391683726	0.012620561804997146
Taxa_Cladocera_Type_Diaphanosoma_brachyurum_ID_67_20200702-203020.h264	0.7173879667428824	0.01227837096925318
Taxa_Cladocera_Type_Diaphanosoma_brachyurum_ID_67_20200702-203020.h264	0.7139979135073148	0.012220348904259812
Taxa_Cladocera_Type_Diaphanosoma_brachyurum_ID_67_20200702-203020.h264	0.7164735801403339	0.012262720890863407
Taxa_Cladocera_Type_Diaphanosoma_brachyurum_ID_67_20200702-203020.h264	0.7181062221527099	0.012290664186844458
Taxa_Cladocera_Type_Diaphanosoma_brachyurum_ID_67_20200702-203020.h264	0.7548163795471191	0.012918972649941077
Taxa_Cladocera_Type_Diaphanosoma_brachyurum_ID_67_20200702-203020.h264	0.7158434009552002	0.012251935131733234
Taxa_Cladocera_Type_Diaphanosoma_brachyurum_ID_67_20200702-203020.h264	0.7663490764911358	0.013116359193790594
Taxa_Cladocera_Type_Diaphanosoma_brachyurum_ID_67_20200702-203020.h264	0.8680800540630634	0.014857524002233202
Taxa_Cladocera_Type_Diaphanosoma_brachyurum_ID_67_20200702-203020.h264	0.501411026441134	0.008581842567934794
Taxa_Cladocera_Type_Diaphanosoma_brachyurum_ID_67_20200702-203020.h264	0.49542755603790284	0.008479433170648722
Taxa_Cladocera_Type_Diaphanosoma_brachyurum_ID_67_20200702-203020.h264	0.4903899746674758	0.008393213027962566
Taxa_Cladocera_Type_Diaphanosoma_brachyurum_ID_67_20200702-203020.h264	0.45156980734605057	0.007728790933422789
Taxa_Cladocera_Type_Diaphanosoma_brachyurum_ID_67_20200702-203020.h264	0.7270753721090464	0.012444174638020217
Taxa_Cladocera_Type_Diaphanosoma_brachyurum_ID_67_20200702-203020.h264	0.5479462858346792	0.00937831143063201
Taxa_Cladocera_Type_Diaphanosoma_brachyurum_ID_67_20200702-203020.h264	0.580201771075909	0.009930376466491518
Taxa_Cladocera_Type_Diaphanosoma_brachyurum_ID_67_20200702-203020.h264	0.5509455130650447	0.009429644358228649
Taxa_Cladocera_Type_Diaphanosoma_brachyurum_ID_67_20200702-203020.h264	0.5525338884500357	0.00945683001385638
Taxa_Cladocera_Type_Diaphanosoma_brachyurum_ID_67_20200702-203020.h264	0.5506322515927828	0.009424282767645707
Taxa_Cladocera_Type_Diaphanosoma_brachyurum_ID_67_20200702-203020.h264	0.5646974827693059	0.009665014608936196
Taxa_Cladocera_Type_Diaphanosoma_brachyurum_ID_67_20200702-203020.h264	0.5676751642960769	0.009715978773529008
Taxa_Cladocera_Type_Diaphanosoma_brachyurum_ID_67_20200702-203020.h264	0.5736920305398795	0.009818959753471015
Taxa_Cladocera_Type_Diaphanosoma_brachyurum_ID_67_20200702-203020.h264	0.5794798594254714	0.009918020670935954
Taxa_Cladocera_Type_Diaphanosoma_brachyurum_ID_67_20200702-203020.h264	0.5614376178154579	0.009609220766456875
Taxa_Cladocera_Type_Diaphanosoma_brachyurum_ID_67_20200702-203020.h264	0.5921869930854211	0.010135508150885092
Taxa_Cladocera_Type_Diaphanosoma_brachyurum_ID_67_20200702-203020.h264	0.5900426079676702	0.010098806174831278
Taxa_Cladocera_Type_Diaphanosoma_brachyurum_ID_67_20200702-203020.h264	0.5841781286092905	0.009998433355043626
Taxa_Cladocera_Type_Diaphanosoma_brachyurum_ID_67_20200702-203020.h264	0.5816281619438758	0.009954789694808643
Taxa_Cladocera_Type_Diaphanosoma_brachyurum_ID_67_20200702-203020.h264	0.5940554626171406	0.010167487725562599
Taxa_Cladocera_Type_Diaphanosoma_brachyurum_ID_67_20200702-203020.h264	0.5920507981226995	0.010133177121715433
Taxa_Cladocera_Type_Diaphanosoma_brachyurum_ID_67_20200702-203020.h264	0.6295057839613695	0.010774233610108054
Taxa_Cladocera_Type_Diaphanosoma_brachyurum_ID_67_20200702-203020.h264	0.6314971292935885	0.010808316251371033
Taxa_Cladocera_Type_Diaphanosoma_brachyurum_ID_67_20200702-203020.h264	0.6383692946800819	0.010925936005101401
Taxa_Cladocera_Type_Diaphanosoma_brachyurum_ID_67_20200702-203020.h264	0.6331620245713454	0.010836811574394182
Taxa_Cladocera_Type_Diaphanosoma_brachyurum_ID_67_20200702-203020.h264	0.6090923397357647	0.010424849660862127
Taxa_Cladocera_Type_Diaphanosoma_brachyurum_ID_67_20200702-203020.h264	0.6039440265068641	0.01033673429982902
Taxa_Cladocera_Type_Diaphanosoma_brachyurum_ID_67_20200702-203020.h264	0.620786107136653	0.010624992987531178
Taxa_Cladocera_Type_Diaphanosoma_brachyurum_ID_67_20200702-203020.h264	0.6010681321070744	0.01028751226106339
Taxa_Cladocera_Type_Diaphanosoma_brachyurum_ID_67_20200702-203020.h264	0.6012361233051007	0.010290387495029607
Taxa_Cladocera_Type_Diaphanosoma_brachyurum_ID_67_20200702-203020.h264	0.5955473393660325	0.010193021769918634
Taxa_Cladocera_Type_Diaphanosoma_brachyurum_ID_67_20200702-203020.h264	0.614766433422382	0.010521963956652308
Taxa_Cladocera_Type_Diaphanosoma_brachyurum_ID_67_20200702-203020.h264	0.608153273509099	0.010408777181213425
Taxa_Cladocera_Type_Diaphanosoma_brachyurum_ID_67_20200702-203020.h264	0.6299805076305683	0.01078235868829242
Taxa_Cladocera_Type_Diaphanosoma_brachyurum_ID_67_20200702-203020.h264	0.6321339680598332	0.0108192159917933
Taxa_Cladocera_Type_Diaphanosoma_brachyurum_ID_67_20200702-203020.h264	0.6267903071183425	0.010727757179525477
Taxa_Cladocera_Type_Diaphanosoma_brachyurum_ID_67_20200702-203020.h264	0.6383452026660625	0.010925523661015301
Taxa_Cladocera_Type_Diaphanosoma_brachyurum_ID_67_20200702-203020.h264	0.8386900168198805	0.014354502210955649
Taxa_Cladocera_Type_Diaphanosoma_brachyurum_ID_67_20200702-203020.h264	0.8108105292687049	0.013877334058637449
Taxa_Cladocera_Type_Diaphanosoma_brachyurum_ID_67_20200702-203020.h264	0.5224285991375263	0.008941566408315354
Taxa_Cladocera_Type_Diaphanosoma_brachyurum_ID_67_20200702-203020.h264	0.4980960567180927	0.008525105586136587
Taxa_Cladocera_Type_Diaphanosoma_brachyurum_ID_67_20200702-203020.h264	0.48175073513617883	0.008245349120599984
Taxa_Cladocera_Type_Diaphanosoma_brachyurum_ID_67_20200702-203020.h264	0.7879024843069223	0.013485254058330017
Taxa_Cladocera_Type_Diaphanosoma_brachyurum_ID_70_20200702-204623.h264	0.452994337448707	0.007753172314025947
Taxa_Cladocera_Type_Diaphanosoma_brachyurum_ID_70_20200702-204623.h264	0.44505174233363226	0.007617231743787168
Taxa_Cladocera_Type_Diaphanosoma_brachyurum_ID_70_20200702-204623.h264	0.43002077396099386	0.007359970938947779
Taxa_Cladocera_Type_Diaphanosoma_brachyurum_ID_70_20200702-204623.h264	0.47684360320751484	0.008161361670282466
Taxa_Cladocera_Type_Diaphanosoma_brachyurum_ID_70_20200702-204623.h264	0.48476073521834157	0.008296866429698539
Taxa_Cladocera_Type_Diaphanosoma_brachyurum_ID_70_20200702-204623.h264	0.4766098649685199	0.008157361150422746
Taxa_Cladocera_Type_Diaphanosoma_brachyurum_ID_70_20200702-204623.h264	0.48380723989926855	0.008280546990583636
Taxa_Cladocera_Type_Diaphanosoma_brachyurum_ID_70_20200702-204623.h264	0.4606414626194881	0.007884055802525854
Taxa_Cladocera_Type_Diaphanosoma_brachyurum_ID_70_20200702-204623.h264	0.4548206949234009	0.007784431124650515
Taxa_Cladocera_Type_Diaphanosoma_brachyurum_ID_70_20200702-204623.h264	0.46890139983250545	0.008025427804825574
Taxa_Cladocera_Type_Diaphanosoma_brachyurum_ID_70_20200702-204623.h264	0.4915446285101084	0.008412975372576854
Taxa_Cladocera_Type_Diaphanosoma_brachyurum_ID_70_20200702-204623.h264	0.4998631635079017	0.008555350298500625
Taxa_Cladocera_Type_Diaphanosoma_brachyurum_ID_70_20200702-204623.h264	0.47942291773282564	0.008205507630427208
Taxa_Cladocera_Type_Diaphanosoma_brachyurum_ID_70_20200702-204623.h264	0.46667347614581767	0.007987296034034187
Taxa_Cladocera_Type_Diaphanosoma_brachyurum_ID_70_20200702-204623.h264	0.4670307757304265	0.007993411353847684
Taxa_Cladocera_Type_Diaphanosoma_brachyurum_ID_70_20200702-204623.h264	0.44226304274338946	0.007569502077723397
Taxa_Cladocera_Type_Diaphanosoma_brachyurum_ID_70_20200702-204623.h264	0.47393767540271464	0.00811162559823877
Taxa_Cladocera_Type_Diaphanosoma_brachyurum_ID_70_20200702-204623.h264	0.4989225303209745	0.008539250999724371
Taxa_Cladocera_Type_Diaphanosoma_brachyurum_ID_70_20200702-204623.h264	0.4739436494387113	0.00811172784616256
Taxa_Cladocera_Type_Diaphanosoma_brachyurum_ID_70_20200702-204623.h264	0.47653863356663634	0.008156141997582814
Taxa_Cladocera_Type_Diaphanosoma_brachyurum_ID_70_20200702-204623.h264	0.4464406240903414	0.007641002989238536
Taxa_Cladocera_Type_Diaphanosoma_brachyurum_ID_70_20200702-204623.h264	0.5265749718592717	0.009012533172206766
Taxa_Cladocera_Type_Diaphanosoma_brachyurum_ID_70_20200702-204623.h264	0.3684356447366568	0.006305917765685088
Taxa_Cladocera_Type_Diaphanosoma_brachyurum_ID_70_20200702-204623.h264	0.378024592766395	0.006470036299270991
Taxa_Cladocera_Type_Diaphanosoma_brachyurum_ID_70_20200702-204623.h264	0.5934769278306228	0.010157585880177967
Taxa_Cladocera_Type_Diaphanosoma_brachyurum_ID_70_20200702-204623.h264	0.5501517824026254	0.00941605935266032
Taxa_Cladocera_Type_Diaphanosoma_brachyurum_ID_70_20200702-204623.h264	0.3993911405710074	0.006835732982849934
Taxa_Cladocera_Type_Diaphanosoma_brachyurum_ID_77_20200702-210805.h264	0.70308135839609	0.012033507864856156
Taxa_Cladocera_Type_Diaphanosoma_brachyurum_ID_77_20200702-210805.h264	0.7308595158503606	0.01250894171359271
Taxa_Cladocera_Type_Diaphanosoma_brachyurum_ID_77_20200702-210805.h264	0.7681925399486835	0.01314791077989093
Taxa_Cladocera_Type_Diaphanosoma_brachyurum_ID_77_20200702-210805.h264	0.7771046264354999	0.013300444567838365
Taxa_Cladocera_Type_Diaphanosoma_brachyurum_ID_77_20200702-210805.h264	0.7560739304469182	0.012940496117264562
Taxa_Cladocera_Type_Diaphanosoma_brachyurum_ID_77_20200702-210805.h264	0.7504989469968356	0.012845078131291994
Taxa_Cladocera_Type_Diaphanosoma_brachyurum_ID_77_20200702-210805.h264	0.6642830305833083	0.011369459561906622
Taxa_Cladocera_Type_Diaphanosoma_brachyurum_ID_77_20200702-210805.h264	0.750489545235267	0.012844917216526686
Taxa_Cladocera_Type_Diaphanosoma_brachyurum_ID_77_20200702-210805.h264	0.6281924753922683	0.010751755828829208
Taxa_Cladocera_Type_Diaphanosoma_brachyurum_ID_77_20200702-210805.h264	0.6416366026951716	0.010981857238436591
Taxa_Cladocera_Type_Diaphanosoma_brachyurum_ID_77_20200702-210805.h264	0.6261870274176965	0.010717431815418267
Taxa_Cladocera_Type_Diaphanosoma_brachyurum_ID_77_20200702-210805.h264	0.6362624513185942	0.01088987657064517
Taxa_Cladocera_Type_Diaphanosoma_brachyurum_ID_77_20200702-210805.h264	0.5788635870126577	0.009907472931562796
Taxa_Cladocera_Type_Diaphanosoma_brachyurum_ID_77_20200702-210805.h264	0.7302762148930476	0.012498958293361777
Taxa_Cladocera_Type_Diaphanosoma_brachyurum_ID_77_20200702-210805.h264	0.6154818160717304	0.010534208005843078
Taxa_Cladocera_Type_Diaphanosoma_brachyurum_ID_77_20200702-210805.h264	0.6414449112231915	0.010978576365166162
Taxa_Cladocera_Type_Diaphanosoma_brachyurum_ID_77_20200702-210805.h264	0.5153531206571139	0.00882046687278522
Taxa_Cladocera_Type_Diaphanosoma_brachyurum_ID_77_20200702-210805.h264	0.5092408983524029	0.008715853837185358
Taxa_Cladocera_Type_Diaphanosoma_brachyurum_ID_77_20200702-210805.h264	0.553486534998967	0.00947313492594386
Taxa_Cladocera_Type_Diaphanosoma_brachyurum_ID_77_20200702-210805.h264	0.5423251423468957	0.00928210339786033
Taxa_Cladocera_Type_Diaphanosoma_brachyurum_ID_77_20200702-210805.h264	0.6006679043403038	0.010280662208901354
Taxa_Cladocera_Type_Diaphanosoma_brachyurum_ID_77_20200702-210805.h264	0.6313650476015531	0.010806055622411197
Taxa_Cladocera_Type_Diaphanosoma_brachyurum_ID_77_20200702-210805.h264	0.6278573417663574	0.010746019887924195
Taxa_Cladocera_Type_Diaphanosoma_brachyurum_ID_77_20200702-210805.h264	0.6005404582390419	0.010278480919860524
Taxa_Cladocera_Type_Diaphanosoma_brachyurum_ID_77_20200702-210805.h264	0.6066196764432467	0.010382529077586336
Taxa_Cladocera_Type_Diaphanosoma_brachyurum_ID_77_20200702-210805.h264	0.6261656775841347	0.010717066404805383
Taxa_Cladocera_Type_Diaphanosoma_brachyurum_ID_77_20200702-210805.h264	0.6324595693441538	0.010824788783005709
Taxa_Cladocera_Type_Diaphanosoma_brachyurum_ID_77_20200702-210805.h264	0.5979263767829308	0.010233739910323239
Taxa_Cladocera_Type_Diaphanosoma_brachyurum_ID_77_20200702-210805.h264	0.5956630985553448	0.01019500303296648
Taxa_Cladocera_Type_Diaphanosoma_brachyurum_ID_77_20200702-210805.h264	0.5724699974060059	0.009798044186372024
Taxa_Cladocera_Type_Diaphanosoma_brachyurum_ID_77_20200702-210805.h264	0.5905915010892427	0.010108200691719731
Taxa_Cladocera_Type_Diaphanosoma_brachyurum_ID_77_20200702-210805.h264	0.5790545602945181	0.009910741512733098
Taxa_Cladocera_Type_Diaphanosoma_brachyurum_ID_77_20200702-210805.h264	0.5867043950007512	0.010041671375974396
Taxa_Cladocera_Type_Diaphanosoma_brachyurum_ID_77_20200702-210805.h264	0.5865182531796969	0.010038485487114043
Taxa_Cladocera_Type_Diaphanosoma_brachyurum_ID_77_20200702-210805.h264	0.5862813157301683	0.010034430211535572
Taxa_Cladocera_Type_Diaphanosoma_brachyurum_ID_77_20200702-210805.h264	0.5727568164238563	0.00980295320417754
Taxa_Cladocera_Type_Diaphanosoma_brachyurum_ID_77_20200702-210805.h264	0.7258315321115347	0.012422885838062806
Taxa_Cladocera_Type_Diaphanosoma_brachyurum_ID_77_20200702-210805.h264	0.7078607830634484	0.01211530955627825
Taxa_Cladocera_Type_Diaphanosoma_brachyurum_ID_77_20200702-210805.h264	0.6764138493171105	0.01157708319023516
Taxa_Cladocera_Type_Diaphanosoma_brachyurum_ID_77_20200702-210805.h264	0.6863312713916485	0.011746823683433985
Taxa_Cladocera_Type_Diaphanosoma_brachyurum_ID_77_20200702-210805.h264	0.6591370677947999	0.011281384429564844
Taxa_Cladocera_Type_Diaphanosoma_brachyurum_ID_77_20200702-210805.h264	0.6669304099449744	0.01141477047790437
Taxa_Cladocera_Type_Diaphanosoma_brachyurum_ID_77_20200702-210805.h264	0.6571148402874286	0.011246773227996375
Taxa_Cladocera_Type_Diaphanosoma_brachyurum_ID_77_20200702-210805.h264	0.6311158356299768	0.01080179026366691
Taxa_Cladocera_Type_Diaphanosoma_brachyurum_ID_77_20200702-210805.h264	0.6089811508472149	0.01042294662026964
Taxa_Cladocera_Type_Diaphanosoma_brachyurum_ID_77_20200702-210805.h264	0.6043480410942664	0.010343649164882637
Taxa_Cladocera_Type_Diaphanosoma_brachyurum_ID_77_20200702-210805.h264	0.5901782806103046	0.010101128264291753
Taxa_Cladocera_Type_Diaphanosoma_brachyurum_ID_77_20200702-210805.h264	0.5785317178872915	0.009901792863840181
Taxa_Cladocera_Type_Diaphanosoma_brachyurum_ID_77_20200702-210805.h264	0.5815409344893235	0.00995329676337496
Taxa_Cladocera_Type_Diaphanosoma_brachyurum_ID_77_20200702-210805.h264	0.59093734227694	0.01011411989666301
Taxa_Cladocera_Type_Diaphanosoma_brachyurum_ID_77_20200702-210805.h264	0.596977060024555	0.010217491988881807
Taxa_Cladocera_Type_Diaphanosoma_brachyurum_ID_77_20200702-210805.h264	0.5659061314509465	0.009685701095987353
Taxa_Cladocera_Type_Diaphanosoma_brachyurum_ID_77_20200702-210805.h264	0.5896547853029691	0.010092168440762356
Taxa_Cladocera_Type_Diaphanosoma_brachyurum_ID_77_20200702-210805.h264	0.5694624130542462	0.009746568223428445
Taxa_Cladocera_Type_Diaphanosoma_brachyurum_ID_77_20200702-210805.h264	0.5344213947883019	0.00914682771849209
Taxa_Cladocera_Type_Diaphanosoma_brachyurum_ID_77_20200702-210805.h264	0.6968210909916804	0.011926360980434531
Taxa_Cladocera_Type_Diaphanosoma_brachyurum_ID_77_20200702-210805.h264	0.7641747885483962	0.01307914541938601
Taxa_Cladocera_Type_Diaphanosoma_brachyurum_ID_77_20200702-210805.h264	0.7563120431166429	0.012944571507188696
Taxa_Cladocera_Type_Diaphanosoma_brachyurum_ID_77_20200702-210805.h264	0.8007616784022404	0.01370534411111527
Taxa_Cladocera_Type_Diaphanosoma_brachyurum_ID_77_20200702-210805.h264	0.8003254758394681	0.013697878336483204
Taxa_Cladocera_Type_Diaphanosoma_brachyurum_ID_77_20200702-210805.h264	0.8257538458017203	0.014133094668529444
Taxa_Cladocera_Type_Diaphanosoma_brachyurum_ID_77_20200702-210805.h264	0.8056528795682467	0.013789058900302685
Taxa_Cladocera_Type_Diaphanosoma_brachyurum_ID_77_20200702-210805.h264	0.8093312534919151	0.01385201568476547
Taxa_Cladocera_Type_Diaphanosoma_brachyurum_ID_77_20200702-210805.h264	0.7861213728097769	0.01345476965001349
Taxa_Cladocera_Type_Diaphanosoma_brachyurum_ID_77_20200702-210805.h264	0.7818286198836106	0.013381297532623336
Taxa_Cladocera_Type_Diaphanosoma_brachyurum_ID_77_20200702-210805.h264	0.8059638558901273	0.013794381379657949
Taxa_Cladocera_Type_Diaphanosoma_brachyurum_ID_77_20200702-210805.h264	0.7743033585181603	0.01325249979002236
Taxa_Cladocera_Type_Diaphanosoma_brachyurum_ID_77_20200702-210805.h264	0.768884809934176	0.01315975924695032
Taxa_Cladocera_Type_Diaphanosoma_brachyurum_ID_77_20200702-210805.h264	0.7739726646129902	0.013246839836645409
Taxa_Cladocera_Type_Diaphanosoma_brachyurum_ID_77_20200702-210805.h264	0.7789268053494967	0.013331631860789462
Taxa_Cladocera_Type_Diaphanosoma_brachyurum_ID_77_20200702-210805.h264	0.7674782672295204	0.013135685727582176
Taxa_Cladocera_Type_Diaphanosoma_brachyurum_ID_77_20200702-210805.h264	0.7479105898050161	0.012800777402432007
Taxa_Cladocera_Type_Diaphanosoma_brachyurum_ID_77_20200702-210805.h264	0.7632822088094858	0.013063868573854661
Taxa_Cladocera_Type_Diaphanosoma_brachyurum_ID_77_20200702-210805.h264	0.7635848932999831	0.013069049135326635
Taxa_Cladocera_Type_Diaphanosoma_brachyurum_ID_77_20200702-210805.h264	0.7740094228891226	0.013247468968679213
Taxa_Cladocera_Type_Diaphanosoma_brachyurum_ID_77_20200702-210805.h264	0.7337432450514574	0.012558297847996098
Taxa_Cladocera_Type_Diaphanosoma_brachyurum_ID_77_20200702-210805.h264	0.7349659310854398	0.012579224589731567
Taxa_Cladocera_Type_Diaphanosoma_brachyurum_ID_77_20200702-210805.h264	0.763540691962609	0.013068292612436961
Taxa_Cladocera_Type_Diaphanosoma_brachyurum_ID_77_20200702-210805.h264	0.7724978285569412	0.013221597450301494
Taxa_Cladocera_Type_Diaphanosoma_brachyurum_ID_77_20200702-210805.h264	0.7583825852320745	0.01298000963185666
Taxa_Cladocera_Type_Diaphanosoma_brachyurum_ID_77_20200702-210805.h264	0.7576457874591535	0.012967399054589357
Taxa_Cladocera_Type_Diaphanosoma_brachyurum_ID_77_20200702-210805.h264	0.7516222616342398	0.01286430409335526
Taxa_Cladocera_Type_Diaphanosoma_brachyurum_ID_77_20200702-210805.h264	0.7661313343048096	0.013112632452524626
Taxa_Cladocera_Type_Diaphanosoma_brachyurum_ID_77_20200702-210805.h264	0.8030968409318191	0.013745311315948442
Taxa_Cladocera_Type_Diaphanosoma_brachyurum_ID_77_20200702-210805.h264	0.7508451799245981	0.01285100404101716
Taxa_Cladocera_Type_Diaphanosoma_brachyurum_ID_77_20200702-210805.h264	0.764574885735145	0.013085993236620751
Taxa_Cladocera_Type_Diaphanosoma_brachyurum_ID_77_20200702-210805.h264	0.7556409270946797	0.012933085098351248
Taxa_Cladocera_Type_Diaphanosoma_brachyurum_ID_77_20200702-210805.h264	0.7023387498121996	0.012020797833324185
Taxa_Cladocera_Type_Diaphanosoma_brachyurum_ID_77_20200702-210805.h264	0.7141602244743934	0.012223126918888657
Taxa_Cladocera_Type_Diaphanosoma_brachyurum_ID_77_20200702-210805.h264	0.7387895099933331	0.012644666613347432
Taxa_Cladocera_Type_Diaphanosoma_brachyurum_ID_77_20200702-210805.h264	0.7208240494361291	0.012337180846118364
Taxa_Cladocera_Type_Diaphanosoma_brachyurum_ID_77_20200702-210805.h264	0.7421535125145545	0.01270224281034526
Taxa_Cladocera_Type_Diaphanosoma_brachyurum_ID_77_20200702-210805.h264	0.7363106441497803	0.012602239871025087
Taxa_Cladocera_Type_Diaphanosoma_brachyurum_ID_77_20200702-210805.h264	0.7577174106011024	0.012968624912211176
Taxa_Cladocera_Type_Diaphanosoma_brachyurum_ID_77_20200702-210805.h264	0.743957018485436	0.01273311050869304
Taxa_Cladocera_Type_Diaphanosoma_brachyurum_ID_77_20200702-210805.h264	0.7354397406944861	0.01258733402342486
Taxa_Cladocera_Type_Diaphanosoma_brachyurum_ID_77_20200702-210805.h264	0.7347039875617394	0.012574741325575924
Taxa_Cladocera_Type_Diaphanosoma_brachyurum_ID_77_20200702-210805.h264	0.7538860621819129	0.012903049910421202
Taxa_Cladocera_Type_Diaphanosoma_brachyurum_ID_77_20200702-210805.h264	0.730681404700646	0.012505893272761057
Taxa_Cladocera_Type_Diaphanosoma_brachyurum_ID_77_20200702-210805.h264	0.63486844429603	0.010866017604297435
Taxa_Cladocera_Type_Diaphanosoma_brachyurum_ID_77_20200702-210805.h264	0.7506645224644588	0.012847912019103238
Taxa_Cladocera_Type_Diaphanosoma_brachyurum_ID_77_20200702-210805.h264	0.7665290810511662	0.013119440041068037
Taxa_Cladocera_Type_Diaphanosoma_brachyurum_ID_77_20200702-210805.h264	0.6494454185779278	0.011115508125660688
Taxa_Cladocera_Type_Diaphanosoma_brachyurum_ID_77_20200702-210805.h264	0.6734263742887057	0.011525951406095155
Taxa_Cladocera_Type_Diaphanosoma_brachyurum_ID_77_20200702-210805.h264	0.673565768461961	0.011528337190983564
Taxa_Cladocera_Type_Diaphanosoma_brachyurum_ID_77_20200702-210805.h264	0.6682952323326697	0.011438129938001463
Taxa_Cladocera_Type_Diaphanosoma_brachyurum_ID_77_20200702-210805.h264	0.6772169817410982	0.011590829110568798
Taxa_Cladocera_Type_Diaphanosoma_brachyurum_ID_77_20200702-210805.h264	0.6845978868924655	0.01171715614104412
Taxa_Cladocera_Type_Diaphanosoma_brachyurum_ID_77_20200702-210805.h264	0.6810370349884033	0.011656210791147672
Taxa_Cladocera_Type_Diaphanosoma_brachyurum_ID_77_20200702-210805.h264	0.6856181086026706	0.011734617628007246
Taxa_Cladocera_Type_Diaphanosoma_brachyurum_ID_77_20200702-210805.h264	0.6627852124434251	0.011343823828358622
Taxa_Cladocera_Type_Diaphanosoma_brachyurum_ID_77_20200702-210805.h264	0.6750556212205153	0.011553836593966513
Taxa_Cladocera_Type_Diaphanosoma_brachyurum_ID_77_20200702-210805.h264	0.6487417228405292	0.011103464102462905
Taxa_Cladocera_Type_Diaphanosoma_brachyurum_ID_77_20200702-210805.h264	0.6541141766768236	0.01119541571619948
Taxa_Cladocera_Type_Diaphanosoma_brachyurum_ID_77_20200702-210805.h264	0.6415185583554781	0.010979836864161067
Taxa_Cladocera_Type_Diaphanosoma_brachyurum_ID_77_20200702-210805.h264	0.6342852086287278	0.01085603530153015
Taxa_Cladocera_Type_Diaphanosoma_brachyurum_ID_77_20200702-210805.h264	0.6164450396024264	0.010550693947041528
Taxa_Cladocera_Type_Diaphanosoma_brachyurum_ID_77_20200702-210805.h264	0.6115554706866925	0.010467007094445313
Taxa_Cladocera_Type_Diaphanosoma_brachyurum_ID_77_20200702-210805.h264	0.6239823796198919	0.010679698420417381
Taxa_Cladocera_Type_Diaphanosoma_brachyurum_ID_77_20200702-210805.h264	0.6175575813880334	0.01056973552760288
Taxa_Cladocera_Type_Diaphanosoma_brachyurum_ID_77_20200702-210805.h264	0.614228117282574	0.010512750468874824
Taxa_Cladocera_Type_Diaphanosoma_brachyurum_ID_77_20200702-210805.h264	0.661267284980187	0.011317843916007047
Taxa_Cladocera_Type_Diaphanosoma_brachyurum_ID_77_20200702-210805.h264	0.6404161365215595	0.010960968490465153
Taxa_Cladocera_Type_Diaphanosoma_brachyurum_ID_77_20200702-210805.h264	0.5532624596815843	0.00946929979070404
Taxa_Cladocera_Type_Diaphanosoma_brachyurum_ID_77_20200702-210805.h264	0.4698021408227774	0.00804084433331292
Taxa_Cladocera_Type_Diaphanosoma_brachyurum_ID_77_20200702-210805.h264	0.4646598016298734	0.007952831220203602
Taxa_Cladocera_Type_Diaphanosoma_brachyurum_ID_77_20200702-210805.h264	0.8239665317535401	0.014102504101166358
Taxa_Cladocera_Type_Diaphanosoma_brachyurum_ID_77_20200702-210805.h264	0.7652954262953539	0.01309832556543971
Taxa_Cladocera_Type_Diaphanosoma_brachyurum_ID_77_20200702-210805.h264	0.7627572118318998	0.013054883048661363
Taxa_Cladocera_Type_Diaphanosoma_brachyurum_ID_77_20200702-210805.h264	0.7887805043734037	0.013500281709467873
Taxa_Cladocera_Type_Diaphanosoma_brachyurum_ID_77_20200702-210805.h264	0.7408505197671744	0.012679941588322793
Taxa_Cladocera_Type_Diaphanosoma_brachyurum_ID_77_20200702-210805.h264	0.6689684376349816	0.011449652105675646
Taxa_Cladocera_Type_Diaphanosoma_brachyurum_ID_77_20200702-210805.h264	0.5517129971430852	0.009442780143410497
Taxa_Cladocera_Type_Diaphanosoma_brachyurum_ID_77_20200702-210805.h264	0.5149161672592163	0.008812988247321202
Taxa_Cladocera_Type_Diaphanosoma_brachyurum_ID_77_20200702-210805.h264	0.5105766013952402	0.008738714908495458
Taxa_Cladocera_Type_Diaphanosoma_brachyurum_ID_77_20200702-210805.h264	0.4914813951345591	0.0084118931090338
Taxa_Cladocera_Type_Diaphanosoma_brachyurum_ID_66_20200702-202656.h264	0.5111182473256037	0.008747985386918988
Taxa_Cladocera_Type_Diaphanosoma_brachyurum_ID_66_20200702-202656.h264	0.5108043003082275	0.00874261206296774
Taxa_Cladocera_Type_Diaphanosoma_brachyurum_ID_66_20200702-202656.h264	0.6045946414654072	0.010347869825081008
Taxa_Cladocera_Type_Diaphanosoma_brachyurum_ID_66_20200702-202656.h264	0.5873052589709942	0.01005195539392663
Taxa_Cladocera_Type_Diaphanosoma_brachyurum_ID_66_20200702-202656.h264	0.5418008635594295	0.00927313016476716
Taxa_Cladocera_Type_Diaphanosoma_brachyurum_ID_66_20200702-202656.h264	0.6398106369605431	0.01095060513259391
Taxa_Cladocera_Type_Diaphanosoma_brachyurum_ID_66_20200702-202656.h264	0.645208292741042	0.011042988087298602
Taxa_Cladocera_Type_Diaphanosoma_brachyurum_ID_66_20200702-202656.h264	0.6495754762796255	0.011117734113247436
Taxa_Cladocera_Type_Diaphanosoma_brachyurum_ID_66_20200702-202656.h264	0.6838742777017447	0.011704771291433708
Taxa_Cladocera_Type_Diaphanosoma_brachyurum_ID_66_20200702-202656.h264	0.6933852694584773	0.011867555573423939
Taxa_Cladocera_Type_Diaphanosoma_brachyurum_ID_66_20200702-202656.h264	0.7033177082355206	0.012037553083261796
Taxa_Cladocera_Type_Diaphanosoma_brachyurum_ID_66_20200702-202656.h264	0.6394094298436092	0.010943738318477158
Taxa_Cladocera_Type_Diaphanosoma_brachyurum_ID_66_20200702-202656.h264	0.7312390466836782	0.012515437529778338
Taxa_Cladocera_Type_Diaphanosoma_brachyurum_ID_66_20200702-202656.h264	0.67271484375	0.011513773287259615
Taxa_Cladocera_Type_Diaphanosoma_brachyurum_ID_66_20200702-202656.h264	0.6646738565885104	0.011376148699303352
Taxa_Cladocera_Type_Diaphanosoma_brachyurum_ID_66_20200702-202656.h264	0.5841337314018836	0.00999767347976301
Taxa_Cladocera_Type_Diaphanosoma_brachyurum_ID_66_20200702-202656.h264	0.7325934879596417	0.012538619313155407
Taxa_Cladocera_Type_Diaphanosoma_brachyurum_ID_66_20200702-202656.h264	0.6677116049253023	0.01142814093045229
Taxa_Cladocera_Type_Diaphanosoma_brachyurum_ID_66_20200702-202656.h264	0.5970804794018085	0.010219262051300184
Taxa_Cladocera_Type_Diaphanosoma_brachyurum_ID_66_20200702-202656.h264	0.5637462073106032	0.009648733163585324
Taxa_Cladocera_Type_Diaphanosoma_brachyurum_ID_66_20200702-202656.h264	0.5101802257391123	0.008731930786688652
Taxa_Cladocera_Type_Diaphanosoma_brachyurum_ID_66_20200702-202656.h264	0.5110277880155123	0.00874643714103473
Taxa_Cladocera_Type_Diaphanosoma_brachyurum_ID_66_20200702-202656.h264	0.5210210444377019	0.008917475568260667
Taxa_Cladocera_Type_Diaphanosoma_brachyurum_ID_66_20200702-202656.h264	0.5374720705472507	0.009199041207443328
Taxa_Cladocera_Type_Diaphanosoma_brachyurum_ID_66_20200702-202656.h264	0.5423941865334144	0.009283285115668055
Taxa_Cladocera_Type_Diaphanosoma_brachyurum_ID_66_20200702-202656.h264	0.5343760835207426	0.009146052198720403
Taxa_Cladocera_Type_Diaphanosoma_brachyurum_ID_66_20200702-202656.h264	0.5534111250363863	0.009471844255430458
Taxa_Cladocera_Type_Diaphanosoma_brachyurum_ID_66_20200702-202656.h264	0.555821501658513	0.009513098778386088
Taxa_Cladocera_Type_Diaphanosoma_brachyurum_ID_66_20200702-202656.h264	0.5606900471907396	0.009596425807687659
Taxa_Cladocera_Type_Diaphanosoma_brachyurum_ID_66_20200702-202656.h264	0.5595227923760048	0.009576447792589312
Taxa_Cladocera_Type_Diaphanosoma_brachyurum_ID_66_20200702-202656.h264	0.5566790206615742	0.00952777554593848
Taxa_Cladocera_Type_Diaphanosoma_brachyurum_ID_66_20200702-202656.h264	0.5753466099959154	0.009847278517237783
Taxa_Cladocera_Type_Diaphanosoma_brachyurum_ID_66_20200702-202656.h264	0.5558128180870643	0.009512950155720908
Taxa_Cladocera_Type_Diaphanosoma_brachyurum_ID_66_20200702-202656.h264	0.5653168238126315	0.009675614869100808
Taxa_Cladocera_Type_Diaphanosoma_brachyurum_ID_66_20200702-202656.h264	0.562984011723445	0.009635687892958962
Taxa_Cladocera_Type_Diaphanosoma_brachyurum_ID_66_20200702-202656.h264	0.5560588961381179	0.009517161876210094
Taxa_Cladocera_Type_Diaphanosoma_brachyurum_ID_66_20200702-202656.h264	0.5851220262967624	0.010014588527002278
Taxa_Cladocera_Type_Diaphanosoma_brachyurum_ID_66_20200702-202656.h264	0.5743899807563195	0.009830905439867777
Taxa_Cladocera_Type_Diaphanosoma_brachyurum_ID_66_20200702-202656.h264	0.5877281423715445	0.010059193205974511
Taxa_Cladocera_Type_Diaphanosoma_brachyurum_ID_66_20200702-202656.h264	0.5859976959228516	0.010029575949448805
Taxa_Cladocera_Type_Diaphanosoma_brachyurum_ID_66_20200702-202656.h264	0.6033278193840614	0.010326187677919513
Taxa_Cladocera_Type_Diaphanosoma_brachyurum_ID_66_20200702-202656.h264	0.6151963028540978	0.01052932133731052
Taxa_Cladocera_Type_Diaphanosoma_brachyurum_ID_66_20200702-202656.h264	0.6133746462601882	0.010498142984068606
Taxa_Cladocera_Type_Diaphanosoma_brachyurum_ID_66_20200702-202656.h264	0.6239539784651537	0.010679212323730515
Taxa_Cladocera_Type_Diaphanosoma_brachyurum_ID_66_20200702-202656.h264	0.6323343431032621	0.010822645487728908
Taxa_Cladocera_Type_Diaphanosoma_brachyurum_ID_66_20200702-202656.h264	0.6479424425271841	0.011089784112484498
Taxa_Cladocera_Type_Diaphanosoma_brachyurum_ID_66_20200702-202656.h264	0.6360066450559176	0.010885498348072436
Taxa_Cladocera_Type_Diaphanosoma_brachyurum_ID_66_20200702-202656.h264	0.6413486084571252	0.010976928106285411
Taxa_Cladocera_Type_Diaphanosoma_brachyurum_ID_66_20200702-202656.h264	0.6743254830287053	0.011541339997991304
Taxa_Cladocera_Type_Diaphanosoma_brachyurum_ID_66_20200702-202656.h264	0.6353687616494986	0.010874580728231803
Taxa_Cladocera_Type_Diaphanosoma_brachyurum_ID_66_20200702-202656.h264	0.6774490877298208	0.011594801693837318
Taxa_Cladocera_Type_Diaphanosoma_brachyurum_ID_66_20200702-202656.h264	0.684579997429481	0.011716849956004577
Taxa_Cladocera_Type_Diaphanosoma_brachyurum_ID_66_20200702-202656.h264	0.6691774309598483	0.011453229106812788
Taxa_Cladocera_Type_Diaphanosoma_brachyurum_ID_66_20200702-202656.h264	0.6816761589050293	0.011667149642797617
Taxa_Cladocera_Type_Diaphanosoma_brachyurum_ID_66_20200702-202656.h264	0.6757112635098971	0.011565058163919393
Taxa_Cladocera_Type_Diaphanosoma_brachyurum_ID_66_20200702-202656.h264	0.7044213052896353	0.012056441571303374
Taxa_Cladocera_Type_Diaphanosoma_brachyurum_ID_66_20200702-202656.h264	0.6776065019460825	0.011597495898692566
Taxa_Cladocera_Type_Diaphanosoma_brachyurum_ID_66_20200702-202656.h264	0.6925105791825514	0.01185258491293213
Taxa_Cladocera_Type_Diaphanosoma_brachyurum_ID_66_20200702-202656.h264	0.6735761495736929	0.011528514867703591
Taxa_Cladocera_Type_Diaphanosoma_brachyurum_ID_66_20200702-202656.h264	0.6707413225907546	0.01147999571357253
Taxa_Cladocera_Type_Diaphanosoma_brachyurum_ID_66_20200702-202656.h264	0.6788396996718187	0.011618602552075358
Taxa_Cladocera_Type_Diaphanosoma_brachyurum_ID_66_20200702-202656.h264	0.6706956195831298	0.011479213489018954
Taxa_Cladocera_Type_Diaphanosoma_brachyurum_ID_66_20200702-202656.h264	0.654255921290471	0.011197841729779216
Taxa_Cladocera_Type_Diaphanosoma_brachyurum_ID_66_20200702-202656.h264	0.6953860165522648	0.011901799129452226
Taxa_Cladocera_Type_Diaphanosoma_brachyurum_ID_66_20200702-202656.h264	0.6953029023683989	0.011900376598228365
Taxa_Cladocera_Type_Diaphanosoma_brachyurum_ID_66_20200702-202656.h264	0.6906684215252216	0.011821055676104754
Taxa_Cladocera_Type_Diaphanosoma_brachyurum_ID_66_20200702-202656.h264	0.6920021005777213	0.011843882106041767
Taxa_Cladocera_Type_Diaphanosoma_brachyurum_ID_66_20200702-202656.h264	0.6537740810100849	0.011189594848057224
Taxa_Cladocera_Type_Diaphanosoma_brachyurum_ID_66_20200702-202656.h264	0.6836535321749174	0.011700993146839932
Taxa_Cladocera_Type_Diaphanosoma_brachyurum_ID_66_20200702-202656.h264	0.6897322280590351	0.011805032364856563
Taxa_Cladocera_Type_Diaphanosoma_brachyurum_ID_66_20200702-202656.h264	0.666445696904109	0.011406474427781867
Taxa_Cladocera_Type_Diaphanosoma_brachyurum_ID_66_20200702-202656.h264	0.709331048818735	0.01214047372016681
Taxa_Cladocera_Type_Diaphanosoma_brachyurum_ID_66_20200702-202656.h264	0.7167722819401667	0.012267833287052854
Taxa_Cladocera_Type_Diaphanosoma_brachyurum_ID_66_20200702-202656.h264	0.7014630148960994	0.01200580929341401
Taxa_Cladocera_Type_Diaphanosoma_brachyurum_ID_66_20200702-202656.h264	0.7089321921421932	0.012133647134741384
Taxa_Cladocera_Type_Diaphanosoma_brachyurum_ID_66_20200702-202656.h264	0.7302220894740178	0.012498031915997613
Taxa_Cladocera_Type_Diaphanosoma_brachyurum_ID_66_20200702-202656.h264	0.6970590730813834	0.01193043413543137
Taxa_Cladocera_Type_Diaphanosoma_brachyurum_ID_66_20200702-202656.h264	0.7218468827467699	0.012354687031627409
Taxa_Cladocera_Type_Diaphanosoma_brachyurum_ID_66_20200702-202656.h264	0.7236832295931303	0.012386116814190114
Taxa_Cladocera_Type_Diaphanosoma_brachyurum_ID_66_20200702-202656.h264	0.7328810904576228	0.012543541740524699
Taxa_Cladocera_Type_Diaphanosoma_brachyurum_ID_66_20200702-202656.h264	0.7249069602672871	0.012407061435343952
Taxa_Cladocera_Type_Diaphanosoma_brachyurum_ID_66_20200702-202656.h264	0.7339446647350605	0.012561745223350074
Taxa_Cladocera_Type_Diaphanosoma_brachyurum_ID_66_20200702-202656.h264	0.7274778850261981	0.01245106380140993
Taxa_Cladocera_Type_Diaphanosoma_brachyurum_ID_66_20200702-202656.h264	0.6999809316488412	0.011980442868605168
Taxa_Cladocera_Type_Diaphanosoma_brachyurum_ID_66_20200702-202656.h264	0.6935167635404147	0.011869806145210944
Taxa_Cladocera_Type_Diaphanosoma_brachyurum_ID_66_20200702-202656.h264	0.7052685084709754	0.012070941779599387
Taxa_Cladocera_Type_Diaphanosoma_brachyurum_ID_66_20200702-202656.h264	0.7012136070544903	0.012001540582278777
Taxa_Cladocera_Type_Diaphanosoma_brachyurum_ID_66_20200702-202656.h264	0.7150720647665171	0.012238733416196157
Taxa_Cladocera_Type_Diaphanosoma_brachyurum_ID_66_20200702-202656.h264	0.7322287126687856	0.012532376043754215
Taxa_Cladocera_Type_Diaphanosoma_brachyurum_ID_66_20200702-202656.h264	0.7181482689197247	0.01229138383343375
Taxa_Cladocera_Type_Diaphanosoma_brachyurum_ID_66_20200702-202656.h264	0.7077781911996694	0.012113895964763574
Taxa_Cladocera_Type_Diaphanosoma_brachyurum_ID_66_20200702-202656.h264	0.7270224872002234	0.012443269492465363
Taxa_Cladocera_Type_Diaphanosoma_brachyurum_ID_66_20200702-202656.h264	0.7149745214902438	0.012237063925506095
Taxa_Cladocera_Type_Diaphanosoma_brachyurum_ID_66_20200702-202656.h264	0.7196996248685397	0.012317935887173084
Taxa_Cladocera_Type_Diaphanosoma_brachyurum_ID_66_20200702-202656.h264	0.7087146458258996	0.012129923745866359
Taxa_Cladocera_Type_Diaphanosoma_brachyurum_ID_66_20200702-202656.h264	0.689541058907142	0.011801760431295315
Taxa_Cladocera_Type_Diaphanosoma_brachyurum_ID_66_20200702-202656.h264	0.6142931461334229	0.010513863462668199
Taxa_Cladocera_Type_Diaphanosoma_brachyurum_ID_66_20200702-202656.h264	0.6581131898439848	0.011263860364637432
Taxa_Cladocera_Type_Diaphanosoma_brachyurum_ID_66_20200702-202656.h264	0.6009905022841233	0.010286183596785957
Taxa_Cladocera_Type_Diaphanosoma_brachyurum_ID_66_20200702-202656.h264	0.56532256933359	0.00967571320590183
Taxa_Cladocera_Type_Diaphanosoma_brachyurum_ID_66_20200702-202656.h264	0.5650431933769813	0.00967093157895218
Taxa_Cladocera_Type_Diaphanosoma_brachyurum_ID_66_20200702-202656.h264	0.48910248829768255	0.00837117720355649
Taxa_Cladocera_Type_Diaphanosoma_brachyurum_ID_66_20200702-202656.h264	0.5782122538639949	0.009896325114210682
Taxa_Cladocera_Type_Diaphanosoma_brachyurum_ID_66_20200702-202656.h264	0.580494923224816	0.009935393878270889
Taxa_Cladocera_Type_Diaphanosoma_brachyurum_ID_66_20200702-202656.h264	0.5967972513345572	0.010214414493995306
Taxa_Cladocera_Type_Diaphanosoma_brachyurum_ID_66_20200702-202656.h264	0.5408108711242676	0.009256186063473042
Taxa_Cladocera_Type_Diaphanosoma_brachyurum_ID_66_20200702-202656.h264	0.47516068788675164	0.008132557927292481
Taxa_Cladocera_Type_Diaphanosoma_brachyurum_ID_76_20200702-210601.h264	0.4050555386910072	0.006932681335288392
Taxa_Cladocera_Type_Diaphanosoma_brachyurum_ID_76_20200702-210601.h264	0.5165385260948768	0.0088407555427777
Taxa_Cladocera_Type_Diaphanosoma_brachyurum_ID_76_20200702-210601.h264	0.5234976251308735	0.008959863199355335
Taxa_Cladocera_Type_Diaphanosoma_brachyurum_ID_76_20200702-210601.h264	0.5297143114530123	0.009066264176791941
Taxa_Cladocera_Type_Diaphanosoma_brachyurum_ID_76_20200702-210601.h264	0.5503960976233849	0.009420240901631011
Taxa_Cladocera_Type_Diaphanosoma_brachyurum_ID_76_20200702-210601.h264	0.5683740285726694	0.009727940104416842
Taxa_Cladocera_Type_Diaphanosoma_brachyurum_ID_76_20200702-210601.h264	0.5223794357593243	0.008940724958188435
Taxa_Cladocera_Type_Diaphanosoma_brachyurum_ID_76_20200702-210601.h264	0.5987372787182148	0.010247618808830985
Taxa_Cladocera_Type_Diaphanosoma_brachyurum_ID_76_20200702-210601.h264	0.548700254880465	0.009391215900838728
Taxa_Cladocera_Type_Diaphanosoma_brachyurum_ID_76_20200702-210601.h264	0.5639764198890099	0.009652673340408055
Taxa_Cladocera_Type_Diaphanosoma_brachyurum_ID_76_20200702-210601.h264	0.5755067011026236	0.009850018538102596
Taxa_Cladocera_Type_Diaphanosoma_brachyurum_ID_76_20200702-210601.h264	0.5947961125007043	0.010180164233185131
Taxa_Cladocera_Type_Diaphanosoma_brachyurum_ID_76_20200702-210601.h264	0.5944282685793363	0.010173868442992487
Taxa_Cladocera_Type_Diaphanosoma_brachyurum_ID_76_20200702-210601.h264	0.5683637127509484	0.009727763545160464
Taxa_Cladocera_Type_Diaphanosoma_brachyurum_ID_76_20200702-210601.h264	0.5717514808361347	0.009785746498926152
Taxa_Cladocera_Type_Diaphanosoma_brachyurum_ID_76_20200702-210601.h264	0.5664204861567571	0.009694504474606035
Taxa_Cladocera_Type_Diaphanosoma_brachyurum_ID_76_20200702-210601.h264	0.5741779840909518	0.009827277035402829
Taxa_Cladocera_Type_Diaphanosoma_brachyurum_ID_76_20200702-210601.h264	0.5507363238701454	0.009426064004700566
Taxa_Cladocera_Type_Diaphanosoma_brachyurum_ID_76_20200702-210601.h264	0.548871379999014	0.009394144773060048
Taxa_Cladocera_Type_Diaphanosoma_brachyurum_ID_76_20200702-210601.h264	0.5629985061058631	0.009635935969888812
Taxa_Cladocera_Type_Diaphanosoma_brachyurum_ID_76_20200702-210601.h264	0.6262252873640795	0.010718086649115976
Taxa_Cladocera_Type_Diaphanosoma_brachyurum_ID_76_20200702-210601.h264	0.5899713112757756	0.010097585904527698
Taxa_Cladocera_Type_Diaphanosoma_brachyurum_ID_76_20200702-210601.h264	0.5456801022016086	0.009339524826142916
Taxa_Cladocera_Type_Diaphanosoma_brachyurum_ID_76_20200702-210601.h264	0.5591902703505296	0.009570756550230219
Taxa_Cladocera_Type_Diaphanosoma_brachyurum_ID_76_20200702-210601.h264	0.5920021570645846	0.010132344611297698
Taxa_Cladocera_Type_Diaphanosoma_brachyurum_ID_76_20200702-210601.h264	0.5894854230147142	0.01008926974005953
Taxa_Cladocera_Type_Diaphanosoma_brachyurum_ID_76_20200702-210601.h264	0.6086860399979811	0.010417895684580831
Taxa_Cladocera_Type_Diaphanosoma_brachyurum_ID_76_20200702-210601.h264	0.5862864736410288	0.010034518491163763
Taxa_Cladocera_Type_Diaphanosoma_brachyurum_ID_76_20200702-210601.h264	0.6671762268359844	0.011418977728538964
Taxa_Cladocera_Type_Diaphanosoma_brachyurum_ID_76_20200702-210601.h264	0.6850158082521879	0.011724309025854755
Taxa_Cladocera_Type_Diaphanosoma_brachyurum_ID_76_20200702-210601.h264	0.7130215013944186	0.012203637235404472
Taxa_Cladocera_Type_Diaphanosoma_brachyurum_ID_76_20200702-210601.h264	0.7129867018186129	0.012203041627280106
Taxa_Cladocera_Type_Diaphanosoma_brachyurum_ID_76_20200702-210601.h264	0.6933215464078463	0.011866464928903522
Taxa_Cladocera_Type_Diaphanosoma_brachyurum_ID_76_20200702-210601.h264	0.6898090091118446	0.011806346502106572
Taxa_Cladocera_Type_Diaphanosoma_brachyurum_ID_76_20200702-210601.h264	0.558591626240657	0.009560510526042013
Taxa_Cladocera_Type_Diaphanosoma_brachyurum_ID_76_20200702-210601.h264	0.5594114076174223	0.00957454139960588
Taxa_Cladocera_Type_Diaphanosoma_brachyurum_ID_76_20200702-210601.h264	0.6730284316723163	0.011519140465160798
Taxa_Cladocera_Type_Diaphanosoma_brachyurum_ID_76_20200702-210601.h264	0.673836526137132	0.011532971312731682
Taxa_Cladocera_Type_Diaphanosoma_brachyurum_ID_76_20200702-210601.h264	0.6893987919734075	0.011799325478006398
Taxa_Cladocera_Type_Diaphanosoma_brachyurum_ID_76_20200702-210601.h264	0.6815016387059138	0.011664162662466603
Taxa_Cladocera_Type_Diaphanosoma_brachyurum_ID_76_20200702-210601.h264	0.7141213116279015	0.012222460910554468
Taxa_Cladocera_Type_Diaphanosoma_brachyurum_ID_76_20200702-210601.h264	0.7076508756784292	0.012111716910650038
Taxa_Cladocera_Type_Diaphanosoma_brachyurum_ID_76_20200702-210601.h264	0.7089530196556678	0.012134003605645084
Taxa_Cladocera_Type_Diaphanosoma_brachyurum_ID_76_20200702-210601.h264	0.7320060084416317	0.012528564375251003
Taxa_Cladocera_Type_Diaphanosoma_brachyurum_ID_76_20200702-210601.h264	0.48100786539224477	0.008232634619213421
Taxa_Cladocera_Type_Diaphanosoma_brachyurum_ID_76_20200702-210601.h264	0.7382909554701585	0.01263613366093156
Taxa_Cladocera_Type_Diaphanosoma_brachyurum_ID_76_20200702-210601.h264	0.7145176219940186	0.012229243914897625
Taxa_Cladocera_Type_Diaphanosoma_brachyurum_ID_76_20200702-210601.h264	0.7513250615046575	0.012859217398829715
Taxa_Cladocera_Type_Diaphanosoma_brachyurum_ID_76_20200702-210601.h264	0.7663958241389348	0.013117159297762538
Taxa_Cladocera_Type_Diaphanosoma_brachyurum_ID_76_20200702-210601.h264	0.7676019265101506	0.013137802203731423
Taxa_Cladocera_Type_Diaphanosoma_brachyurum_ID_76_20200702-210601.h264	0.782619281915518	0.013394830017400211
Taxa_Cladocera_Type_Diaphanosoma_brachyurum_ID_69_20200702-204221.h264	0.5748934973203219	0.009839523319520895
Taxa_Cladocera_Type_Diaphanosoma_brachyurum_ID_69_20200702-204221.h264	0.579558990918673	0.009919375036877289
Taxa_Cladocera_Type_Diaphanosoma_brachyurum_ID_69_20200702-204221.h264	0.6241999259361855	0.010683421809292404
Taxa_Cladocera_Type_Diaphanosoma_brachyurum_ID_69_20200702-204221.h264	0.5968421055720403	0.01021518219152146
Taxa_Cladocera_Type_Diaphanosoma_brachyurum_ID_69_20200702-204221.h264	0.588627969301664	0.010074594089970787
Taxa_Cladocera_Type_Diaphanosoma_brachyurum_ID_69_20200702-204221.h264	0.5583953644679143	0.009557151430316225
Taxa_Cladocera_Type_Diaphanosoma_brachyurum_ID_69_20200702-204221.h264	0.580406259390024	0.00993387636263695
Taxa_Cladocera_Type_Diaphanosoma_brachyurum_ID_69_20200702-204221.h264	0.5642268723707933	0.009656959930961655
Taxa_Cladocera_Type_Diaphanosoma_brachyurum_ID_69_20200702-204221.h264	0.5567426131321834	0.0095288639555316
Taxa_Cladocera_Type_Diaphanosoma_brachyurum_ID_69_20200702-204221.h264	0.5668908353952261	0.009702554682725986
Taxa_Cladocera_Type_Diaphanosoma_brachyurum_ID_69_20200702-204221.h264	0.5790950401012714	0.009911434340194838
Taxa_Cladocera_Type_Diaphanosoma_brachyurum_ID_69_20200702-204221.h264	0.5906633853912353	0.010109431019196143
Taxa_Cladocera_Type_Diaphanosoma_brachyurum_ID_69_20200702-204221.h264	0.483508342229403	0.008275431242003244
Taxa_Cladocera_Type_Diaphanosoma_brachyurum_ID_69_20200702-204221.h264	0.47835415289952204	0.008187215309241819
Taxa_Cladocera_Type_Diaphanosoma_brachyurum_ID_69_20200702-204221.h264	0.4915041160583496	0.008412281986383292
Taxa_Cladocera_Type_Diaphanosoma_brachyurum_ID_69_20200702-204221.h264	0.5588219041090745	0.00956445182032839
Taxa_Cladocera_Type_Diaphanosoma_brachyurum_ID_69_20200702-204221.h264	0.5483503657120925	0.009385227413149276
Taxa_Cladocera_Type_Diaphanosoma_brachyurum_ID_69_20200702-204221.h264	0.5626822412931002	0.009630522975978061
Taxa_Cladocera_Type_Diaphanosoma_brachyurum_ID_69_20200702-204221.h264	0.531802710386423	0.009102007927767625
Taxa_Cladocera_Type_Diaphanosoma_brachyurum_ID_69_20200702-204221.h264	0.5412179216971764	0.009263152890586289
Taxa_Cladocera_Type_Diaphanosoma_brachyurum_ID_69_20200702-204221.h264	0.5293182948919443	0.0090594862010352
Taxa_Cladocera_Type_Diaphanosoma_brachyurum_ID_69_20200702-204221.h264	0.5245874786376953	0.008978516461299015
Taxa_Cladocera_Type_Diaphanosoma_brachyurum_ID_69_20200702-204221.h264	0.5156381441996648	0.008825345160340416
Taxa_Cladocera_Type_Diaphanosoma_brachyurum_ID_69_20200702-204221.h264	0.5216439437866212	0.008928136730194092
Taxa_Cladocera_Type_Diaphanosoma_brachyurum_ID_69_20200702-204221.h264	0.5252761250275833	0.008990302909125945
Taxa_Cladocera_Type_Diaphanosoma_brachyurum_ID_69_20200702-204221.h264	0.533937889612638	0.009138552341447073
Taxa_Cladocera_Type_Diaphanosoma_brachyurum_ID_69_20200702-204221.h264	0.5216005259293777	0.008927393616868194
Taxa_Cladocera_Type_Diaphanosoma_brachyurum_ID_69_20200702-204221.h264	0.5376993450751671	0.009202931098401899
Taxa_Cladocera_Type_Diaphanosoma_brachyurum_ID_69_20200702-204221.h264	0.5529025811415452	0.009463140331076448
Taxa_Cladocera_Type_Diaphanosoma_brachyurum_ID_69_20200702-204221.h264	0.5359412809518668	0.009172841154753104
Taxa_Cladocera_Type_Diaphanosoma_brachyurum_ID_69_20200702-204221.h264	0.549912951542781	0.009411971670636059
Taxa_Cladocera_Type_Diaphanosoma_brachyurum_ID_69_20200702-204221.h264	0.549224664247953	0.009400191368859195
Taxa_Cladocera_Type_Diaphanosoma_brachyurum_ID_69_20200702-204221.h264	0.5421721352063693	0.009279484621801322
Taxa_Cladocera_Type_Diaphanosoma_brachyurum_ID_69_20200702-204221.h264	0.5577719101539025	0.009546480769941792
Taxa_Cladocera_Type_Diaphanosoma_brachyurum_ID_69_20200702-204221.h264	0.567857192846445	0.00971909426217954
Taxa_Cladocera_Type_Diaphanosoma_brachyurum_ID_69_20200702-204221.h264	0.5564778621380145	0.009524332640439096
Taxa_Cladocera_Type_Diaphanosoma_brachyurum_ID_69_20200702-204221.h264	0.5759114338801458	0.009856945695256341
Taxa_Cladocera_Type_Diaphanosoma_brachyurum_ID_69_20200702-204221.h264	0.5519402063809908	0.00944666891690542
Taxa_Cladocera_Type_Diaphanosoma_brachyurum_ID_69_20200702-204221.h264	0.5594084042769212	0.009574489996278074
Taxa_Cladocera_Type_Diaphanosoma_brachyurum_ID_69_20200702-204221.h264	0.5577401139185979	0.009545936565145234
Taxa_Cladocera_Type_Diaphanosoma_brachyurum_ID_69_20200702-204221.h264	0.5672300170018123	0.009708359906377173
Taxa_Cladocera_Type_Diaphanosoma_brachyurum_ID_69_20200702-204221.h264	0.5686216735839844	0.00973217864403358
Taxa_Cladocera_Type_Diaphanosoma_brachyurum_ID_69_20200702-204221.h264	0.5751472795926608	0.00984386690072054
Taxa_Cladocera_Type_Diaphanosoma_brachyurum_ID_69_20200702-204221.h264	0.549665894141564	0.009407743188192152
Taxa_Cladocera_Type_Diaphanosoma_brachyurum_ID_69_20200702-204221.h264	0.5558400440216065	0.00951341613806211
Taxa_Cladocera_Type_Diaphanosoma_brachyurum_ID_69_20200702-204221.h264	0.5799410027724046	0.00992591331668154
Taxa_Cladocera_Type_Diaphanosoma_brachyurum_ID_69_20200702-204221.h264	0.5727015157846305	0.009802006712467714
Taxa_Cladocera_Type_Diaphanosoma_brachyurum_ID_69_20200702-204221.h264	0.5630276254507212	0.009636434358675805
Taxa_Cladocera_Type_Diaphanosoma_brachyurum_ID_69_20200702-204221.h264	0.5725041440817026	0.00979862861985991
Taxa_Cladocera_Type_Diaphanosoma_brachyurum_ID_69_20200702-204221.h264	0.5693904634622428	0.009745336778488385
Taxa_Cladocera_Type_Diaphanosoma_brachyurum_ID_69_20200702-204221.h264	0.5725151780935435	0.009798817471216418
Taxa_Cladocera_Type_Diaphanosoma_brachyurum_ID_69_20200702-204221.h264	0.5660393230731671	0.009687980721829206
Taxa_Cladocera_Type_Diaphanosoma_brachyurum_ID_69_20200702-204221.h264	0.5753293081430289	0.00984698238937107
Taxa_Cladocera_Type_Diaphanosoma_brachyurum_ID_69_20200702-204221.h264	0.5786404910454384	0.009903654558277694
Taxa_Cladocera_Type_Diaphanosoma_brachyurum_ID_69_20200702-204221.h264	0.5748561514340914	0.009838884130314257
Taxa_Cladocera_Type_Diaphanosoma_brachyurum_ID_69_20200702-204221.h264	0.5792567634582519	0.00991420229765085
Taxa_Cladocera_Type_Diaphanosoma_brachyurum_ID_69_20200702-204221.h264	0.5642540983053355	0.009657425913302858
Taxa_Cladocera_Type_Diaphanosoma_brachyurum_ID_69_20200702-204221.h264	0.5266457788760845	0.009013745061532985
Taxa_Cladocera_Type_Diaphanosoma_brachyurum_ID_69_20200702-204221.h264	0.56077054977417	0.009597803640365601
Taxa_Cladocera_Type_Diaphanosoma_brachyurum_ID_69_20200702-204221.h264	0.5277782341150137	0.009033127468506964
Taxa_Cladocera_Type_Diaphanosoma_brachyurum_ID_69_20200702-204221.h264	0.5721655500852145	0.009792833453381557
Taxa_Cladocera_Type_Diaphanosoma_brachyurum_ID_69_20200702-204221.h264	0.5610614820627066	0.009602783058380939
Taxa_Cladocera_Type_Diaphanosoma_brachyurum_ID_69_20200702-204221.h264	0.5145861588991606	0.008807340027312557
Taxa_Cladocera_Type_Diaphanosoma_brachyurum_ID_69_20200702-204221.h264	0.5602569785484901	0.009589013671310697
Taxa_Cladocera_Type_Diaphanosoma_brachyurum_ID_69_20200702-204221.h264	0.5482222014207107	0.009383033832008317
Taxa_Cladocera_Type_Diaphanosoma_brachyurum_ID_69_20200702-204221.h264	0.5124505879328801	0.008770788908851218
Taxa_Cladocera_Type_Diaphanosoma_brachyurum_ID_69_20200702-204221.h264	0.569022488960853	0.009739038753368444
Taxa_Cladocera_Type_Diaphanosoma_brachyurum_ID_69_20200702-204221.h264	0.5464796110299918	0.00935320872724409
Taxa_Cladocera_Type_Diaphanosoma_brachyurum_ID_69_20200702-204221.h264	0.5031734323501587	0.008612006822916176
Taxa_Cladocera_Type_Diaphanosoma_brachyurum_ID_69_20200702-204221.h264	0.5644218283433181	0.009660296677414483
Taxa_Cladocera_Type_Diaphanosoma_brachyurum_ID_69_20200702-204221.h264	0.55508529149569	0.009500498258291617
Taxa_Cladocera_Type_Diaphanosoma_brachyurum_ID_69_20200702-204221.h264	0.49514155314518854	0.008474538121138804
Taxa_Cladocera_Type_Diaphanosoma_brachyurum_ID_69_20200702-204221.h264	0.5513840007781983	0.009437149244088394
Taxa_Cladocera_Type_Diaphanosoma_brachyurum_ID_69_20200702-204221.h264	0.5361972830845759	0.00917722272971678
Taxa_Cladocera_Type_Diaphanosoma_brachyurum_ID_69_20200702-204221.h264	0.5221613997679491	0.00893699318833605
Taxa_Cladocera_Type_Diaphanosoma_brachyurum_ID_69_20200702-204221.h264	0.5432376681841337	0.009297721628536135
Taxa_Cladocera_Type_Diaphanosoma_brachyurum_ID_69_20200702-204221.h264	0.5248104113798875	0.008982332040924997
Taxa_Cladocera_Type_Diaphanosoma_brachyurum_ID_69_20200702-204221.h264	0.5304280944970938	0.009078480848123337
Taxa_Cladocera_Type_Diaphanosoma_brachyurum_ID_69_20200702-204221.h264	0.5187572112450233	0.008878729192462898
Taxa_Cladocera_Type_Diaphanosoma_brachyurum_ID_69_20200702-204221.h264	0.5138174016659076	0.008794182451589572
Taxa_Cladocera_Type_Diaphanosoma_brachyurum_ID_69_20200702-204221.h264	0.48843581199645997	0.008359766782247103
Taxa_Cladocera_Type_Diaphanosoma_brachyurum_ID_69_20200702-204221.h264	0.49053439617156985	0.008395684857551869
Taxa_Cladocera_Type_Diaphanosoma_brachyurum_ID_69_20200702-204221.h264	0.5558279000795805	0.00951320828982359
Taxa_Cladocera_Type_Diaphanosoma_brachyurum_ID_69_20200702-204221.h264	0.5579592924851637	0.009549687890611457
Taxa_Cladocera_Type_Diaphanosoma_brachyurum_ID_69_20200702-204221.h264	0.5440257839056162	0.009311210532230739
Taxa_Cladocera_Type_Diaphanosoma_brachyurum_ID_69_20200702-204221.h264	0.558680224785438	0.009562026924212305
Taxa_Cladocera_Type_Diaphanosoma_brachyurum_ID_69_20200702-204221.h264	0.5442284767444318	0.009314679698125852
Taxa_Cladocera_Type_Diaphanosoma_brachyurum_ID_69_20200702-204221.h264	0.5008119579461905	0.008571589280232876
Taxa_Cladocera_Type_Diaphanosoma_brachyurum_ID_69_20200702-204221.h264	0.5188645806679358	0.008880566861431979
Taxa_Cladocera_Type_Diaphanosoma_brachyurum_ID_69_20200702-204221.h264	0.5517991799574632	0.009444255195425813
Taxa_Cladocera_Type_Diaphanosoma_brachyurum_ID_69_20200702-204221.h264	0.5719744462233324	0.009789562637283958
Taxa_Cladocera_Type_Diaphanosoma_brachyurum_ID_69_20200702-204221.h264	0.5778442793626052	0.009890027089090743
Taxa_Cladocera_Type_Diaphanosoma_brachyurum_ID_69_20200702-204221.h264	0.4565424578006451	0.007813899758511041
Taxa_Cladocera_Type_Diaphanosoma_brachyurum_ID_69_20200702-204221.h264	0.4604338730298556	0.007880502826857145
Taxa_Cladocera_Type_Diaphanosoma_brachyurum_ID_69_20200702-204221.h264	0.4838879057077261	0.008281927616920697
Taxa_Cladocera_Type_Diaphanosoma_brachyurum_ID_69_20200702-204221.h264	0.5248639818338248	0.008983248919848155
Taxa_Cladocera_Type_Diaphanosoma_brachyurum_ID_69_20200702-204221.h264	0.5759715659801776	0.009857974879276117
Taxa_Cladocera_Type_Diaphanosoma_brachyurum_ID_69_20200702-204221.h264	0.5850374104426458	0.010013140294114514
Taxa_Cladocera_Type_Diaphanosoma_brachyurum_ID_69_20200702-204221.h264	0.6172421653454121	0.010564337060719553
Taxa_Cladocera_Type_Diaphanosoma_brachyurum_ID_69_20200702-204221.h264	0.5625975601489728	0.00962907362562665
Taxa_Cladocera_Type_Diaphanosoma_brachyurum_ID_69_20200702-204221.h264	0.637997206908006	0.01091956757977164
Taxa_Cladocera_Type_Diaphanosoma_brachyurum_ID_69_20200702-204221.h264	0.7931512135725755	0.013575088078453696
Taxa_Cladocera_Type_Diaphanosoma_brachyurum_ID_69_20200702-204221.h264	0.7978439331054688	0.013655405778151292
Taxa_Cladocera_Type_Diaphanosoma_brachyurum_ID_69_20200702-204221.h264	0.7974665568425106	0.013648946838266045
Taxa_Cladocera_Type_Diaphanosoma_brachyurum_ID_69_20200702-204221.h264	0.9681330783550556	0.016569969994923068
Taxa_Cladocera_Type_Diaphanosoma_brachyurum_ID_69_20200702-204221.h264	0.952218834070059	0.016297591583122165
Taxa_Cladocera_Type_Diaphanosoma_brachyurum_ID_69_20200702-204221.h264	0.9961803612342248	0.01705001002881654
Taxa_Cladocera_Type_Diaphanosoma_brachyurum_ID_69_20200702-204221.h264	0.9563447710183951	0.016368208580891764
Taxa_Cladocera_Type_Diaphanosoma_brachyurum_ID_69_20200702-204221.h264	0.9534514441856972	0.016318688179332123
Taxa_Cladocera_Type_Diaphanosoma_brachyurum_ID_69_20200702-204221.h264	0.9536932130960318	0.016322826147220543
Taxa_Cladocera_Type_Diaphanosoma_brachyurum_ID_69_20200702-204221.h264	0.9981609990046575	0.017083909406041254
Taxa_Cladocera_Type_Diaphanosoma_brachyurum_ID_69_20200702-204221.h264	0.9836882275801438	0.016836202356660154
Taxa_Cladocera_Type_Diaphanosoma_brachyurum_ID_69_20200702-204221.h264	0.9995579440777118	0.017107818658253143
Taxa_Cladocera_Type_Diaphanosoma_brachyurum_ID_69_20200702-204221.h264	1.0049956879248987	0.017200887735637688
Taxa_Cladocera_Type_Diaphanosoma_brachyurum_ID_69_20200702-204221.h264	0.9126382013467642	0.015620153830742695
Taxa_Cladocera_Type_Diaphanosoma_brachyurum_ID_69_20200702-204221.h264	0.963444798542903	0.01648972828275353
Taxa_Cladocera_Type_Diaphanosoma_brachyurum_ID_69_20200702-204221.h264	0.9640076637268067	0.016499361936862654
Taxa_Cladocera_Type_Diaphanosoma_brachyurum_ID_69_20200702-204221.h264	0.5374964237213135	0.009199458021384018
Taxa_Cladocera_Type_Diaphanosoma_brachyurum_ID_69_20200702-204221.h264	0.5586270787165715	0.009561117308802857
Taxa_Cladocera_Type_Diaphanosoma_brachyurum_ID_69_20200702-204221.h264	0.5559457485492413	0.009515225311708168
Taxa_Cladocera_Type_Diaphanosoma_brachyurum_ID_69_20200702-204221.h264	0.5526198753943811	0.009458301713480752
Taxa_Cladocera_Type_Diaphanosoma_brachyurum_ID_69_20200702-204221.h264	0.5196736871279203	0.008894415029689405
Taxa_Cladocera_Type_Diaphanosoma_brachyurum_ID_69_20200702-204221.h264	0.548499945127047	0.009387787522366766
Taxa_Cladocera_Type_Diaphanosoma_brachyurum_ID_69_20200702-204221.h264	0.5358463819210346	0.009171216921340784
Taxa_Cladocera_Type_Diaphanosoma_brachyurum_ID_69_20200702-204221.h264	0.5386753654479981	0.009219636062475353
Taxa_Cladocera_Type_Diaphanosoma_brachyurum_ID_69_20200702-204221.h264	0.5523114453829252	0.009453022815207759
Taxa_Cladocera_Type_Diaphanosoma_brachyurum_ID_69_20200702-204221.h264	0.5528968356205867	0.009463041994275426
Taxa_Cladocera_Type_Diaphanosoma_brachyurum_ID_69_20200702-204221.h264	0.5683653450012207	0.009727791481751662
Taxa_Cladocera_Type_Diaphanosoma_brachyurum_ID_69_20200702-204221.h264	0.5633841742002047	0.009642536827657349
Taxa_Cladocera_Type_Diaphanosoma_brachyurum_ID_69_20200702-204221.h264	0.5450923615235549	0.00932946541838392
Taxa_Cladocera_Type_Diaphanosoma_brachyurum_ID_69_20200702-204221.h264	0.5452563373859112	0.009332271928335788
Taxa_Cladocera_Type_Diaphanosoma_brachyurum_ID_69_20200702-204221.h264	0.5423985609641442	0.009283359985732468
Taxa_Cladocera_Type_Diaphanosoma_brachyurum_ID_69_20200702-204221.h264	0.5573155329777645	0.009538669699042508
Taxa_Cladocera_Type_Diaphanosoma_brachyurum_ID_69_20200702-204221.h264	0.5154822642986591	0.008822677215880896
Taxa_Cladocera_Type_Diaphanosoma_brachyurum_ID_69_20200702-204221.h264	0.5499477511185866	0.009412567278760425
Taxa_Cladocera_Type_Diaphanosoma_brachyurum_ID_69_20200702-204221.h264	0.5511744198432336	0.00943356218577842
Taxa_Cladocera_Type_Diaphanosoma_brachyurum_ID_69_20200702-204221.h264	0.549874038696289	0.00941130566230187
Taxa_Cladocera_Type_Diaphanosoma_brachyurum_ID_69_20200702-204221.h264	0.5452082839378944	0.009331449475090885
Taxa_Cladocera_Type_Diaphanosoma_brachyurum_ID_69_20200702-204221.h264	0.55811631496136	0.009552375390684816
Taxa_Cladocera_Type_Diaphanosoma_brachyurum_ID_69_20200702-204221.h264	0.5532975857074445	0.009469900986146645
Taxa_Cladocera_Type_Diaphanosoma_brachyurum_ID_69_20200702-204221.h264	0.5628021137530987	0.009632574639235728
Taxa_Cladocera_Type_Diaphanosoma_brachyurum_ID_69_20200702-204221.h264	0.5777256474128136	0.009887996657642388
Taxa_Cladocera_Type_Diaphanosoma_brachyurum_ID_69_20200702-204221.h264	0.5770369683779203	0.009876209651083635
Taxa_Cladocera_Type_Diaphanosoma_brachyurum_ID_69_20200702-204221.h264	0.5808724953578068	0.009941856170547079
Taxa_Cladocera_Type_Diaphanosoma_brachyurum_ID_69_20200702-204221.h264	0.5643203023763803	0.009658559021441894
Taxa_Cladocera_Type_Diaphanosoma_brachyurum_ID_69_20200702-204221.h264	0.5913285600222075	0.010120815738841629
Taxa_Cladocera_Type_Diaphanosoma_brachyurum_ID_69_20200702-204221.h264	0.5752286309462328	0.009845259260425907
Taxa_Cladocera_Type_Diaphanosoma_brachyurum_ID_69_20200702-204221.h264	0.5867089000115028	0.010041748480966105
Taxa_Cladocera_Type_Diaphanosoma_brachyurum_ID_69_20200702-204221.h264	0.5891193419236403	0.010083004121385382
Taxa_Cladocera_Type_Diaphanosoma_brachyurum_ID_69_20200702-204221.h264	0.6521025914412278	0.011160986661205631
Taxa_Cladocera_Type_Diaphanosoma_brachyurum_ID_69_20200702-204221.h264	0.6237566720522367	0.01067583534858636
Taxa_Cladocera_Type_Diaphanosoma_brachyurum_ID_69_20200702-204221.h264	0.6395010317288913	0.010945306119975256
Taxa_Cladocera_Type_Diaphanosoma_brachyurum_ID_69_20200702-204221.h264	0.7087853549076961	0.012131133958997106
Taxa_Cladocera_Type_Diaphanosoma_brachyurum_ID_69_20200702-204221.h264	0.8383896827697754	0.014349361878175003
Taxa_Cladocera_Type_Diaphanosoma_brachyurum_ID_69_20200702-204221.h264	0.8699621692070595	0.014889737126813133
Taxa_Cladocera_Type_Diaphanosoma_brachyurum_ID_69_20200702-204221.h264	0.8282039187504695	0.014175028609383036
Taxa_Cladocera_Type_Diaphanosoma_brachyurum_ID_69_20200702-204221.h264	0.8562929219465989	0.014655782702547557
Taxa_Cladocera_Type_Diaphanosoma_brachyurum_ID_69_20200702-204221.h264	0.8510831708174486	0.014566615808221715
Taxa_Cladocera_Type_Diaphanosoma_brachyurum_ID_69_20200702-204221.h264	0.8402912543370173	0.014381908006922028
Taxa_Cladocera_Type_Diaphanosoma_brachyurum_ID_69_20200702-204221.h264	0.8425921396108774	0.014421288543340018
Taxa_Cladocera_Type_Diaphanosoma_brachyurum_ID_69_20200702-204221.h264	0.8746023302811843	0.014969155268274116
Taxa_Cladocera_Type_Diaphanosoma_brachyurum_ID_69_20200702-204221.h264	0.8670214418264536	0.014839405446645072
Taxa_Cladocera_Type_Diaphanosoma_brachyurum_ID_69_20200702-204221.h264	0.8445270090836745	0.014454404578547506
Taxa_Cladocera_Type_Diaphanosoma_brachyurum_ID_69_20200702-204221.h264	0.8487751689324012	0.014527113468266099
Taxa_Cladocera_Type_Diaphanosoma_brachyurum_ID_69_20200702-204221.h264	0.867436359845675	0.0148465069281279
Taxa_Cladocera_Type_Diaphanosoma_brachyurum_ID_69_20200702-204221.h264	0.8440757245283861	0.014446680669812762
Taxa_Cladocera_Type_Diaphanosoma_brachyurum_ID_69_20200702-204221.h264	0.8146363933269795	0.013942815193480994
Taxa_Cladocera_Type_Diaphanosoma_brachyurum_ID_69_20200702-204221.h264	0.8687694512880766	0.01486932330089208
Taxa_Cladocera_Type_Diaphanosoma_brachyurum_ID_69_20200702-204221.h264	0.841024004129263	0.014394449301443155
Taxa_Cladocera_Type_Diaphanosoma_brachyurum_ID_69_20200702-204221.h264	0.8264454628871037	0.014144931960952352
Taxa_Cladocera_Type_Diaphanosoma_brachyurum_ID_69_20200702-204221.h264	0.8442975146953876	0.014450476693824904
Taxa_Cladocera_Type_Diaphanosoma_brachyurum_ID_69_20200702-204221.h264	0.8272006724430965	0.014157857662968383
Taxa_Cladocera_Type_Diaphanosoma_brachyurum_ID_69_20200702-204221.h264	0.711733917089609	0.012181599734802923
Taxa_Cladocera_Type_Diaphanosoma_brachyurum_ID_69_20200702-204221.h264	0.7323896525456355	0.012535130591646454
Taxa_Cladocera_Type_Diaphanosoma_brachyurum_ID_75_20200702-210350.h264	0.4271080886400663	0.007310119209416519
Taxa_Cladocera_Type_Diaphanosoma_brachyurum_ID_75_20200702-210350.h264	0.42602221782390887	0.007291534112755364
Taxa_Cladocera_Type_Diaphanosoma_brachyurum_ID_75_20200702-210350.h264	0.39384733310112585	0.00674084858576927
Taxa_Cladocera_Type_Diaphanosoma_brachyurum_ID_75_20200702-210350.h264	0.4084585846387423	0.0069909257755477044
Taxa_Cladocera_Type_Diaphanosoma_brachyurum_ID_75_20200702-210350.h264	0.4203394079208374	0.007194270635568179
Taxa_Cladocera_Type_Diaphanosoma_brachyurum_ID_75_20200702-210350.h264	0.37892938173734225	0.006485522110504511
Taxa_Cladocera_Type_Diaphanosoma_brachyurum_ID_75_20200702-210350.h264	0.4179089219753559	0.007152671933808976
Taxa_Cladocera_Type_Diaphanosoma_brachyurum_ID_75_20200702-210350.h264	0.41759203690748947	0.00714724832399357
Taxa_Cladocera_Type_Diaphanosoma_brachyurum_ID_75_20200702-210350.h264	0.41307925664461576	0.00707001035410977
Taxa_Cladocera_Type_Diaphanosoma_brachyurum_ID_75_20200702-210350.h264	0.43770648552821234	0.007491514848463635
Taxa_Cladocera_Type_Diaphanosoma_brachyurum_ID_75_20200702-210350.h264	0.41151578939878025	0.007043251010863739
Taxa_Cladocera_Type_Diaphanosoma_brachyurum_ID_75_20200702-210350.h264	0.43069022508767935	0.007371428852462204
Taxa_Cladocera_Type_Diaphanosoma_brachyurum_ID_75_20200702-210350.h264	0.40602297342740573	0.006949239352892137
Taxa_Cladocera_Type_Diaphanosoma_brachyurum_ID_75_20200702-210350.h264	0.4224080239809476	0.0072296757950585265
Taxa_Cladocera_Type_Diaphanosoma_brachyurum_ID_75_20200702-210350.h264	0.4310413221212534	0.007377438013229145
Taxa_Cladocera_Type_Diaphanosoma_brachyurum_ID_75_20200702-210350.h264	0.4222790762094351	0.0072274688043537936
Taxa_Cladocera_Type_Diaphanosoma_brachyurum_ID_75_20200702-210350.h264	0.4173185370518611	0.007142567268772239
Taxa_Cladocera_Type_Diaphanosoma_brachyurum_ID_75_20200702-210350.h264	0.4629407809330867	0.007923409519816292
Taxa_Cladocera_Type_Diaphanosoma_brachyurum_ID_75_20200702-210350.h264	0.4439303863965548	0.0075980393056333416
Taxa_Cladocera_Type_Diaphanosoma_brachyurum_ID_75_20200702-210350.h264	0.4021090657894428	0.006882251318319309
Taxa_Cladocera_Type_Diaphanosoma_brachyurum_ID_75_20200702-210350.h264	0.4558358566577618	0.007801806008180923
Taxa_Cladocera_Type_Diaphanosoma_brachyurum_ID_75_20200702-210350.h264	0.4432335787553054	0.007586113174850419
Taxa_Cladocera_Type_Diaphanosoma_brachyurum_ID_75_20200702-210350.h264	0.41208684847905086	0.007053024906660679
Taxa_Cladocera_Type_Diaphanosoma_brachyurum_ID_75_20200702-210350.h264	0.423595290184021	0.007249996312764974
Taxa_Cladocera_Type_Diaphanosoma_brachyurum_ID_75_20200702-210350.h264	0.4636887759428758	0.007936211742099221
Taxa_Cladocera_Type_Diaphanosoma_brachyurum_ID_75_20200702-210350.h264	0.418394418496352	0.007160981393495256
Taxa_Cladocera_Type_Diaphanosoma_brachyurum_ID_75_20200702-210350.h264	0.4119135361451369	0.007050058599407151
Taxa_Cladocera_Type_Diaphanosoma_brachyurum_ID_75_20200702-210350.h264	0.43084013095268836	0.007373994548997936
Taxa_Cladocera_Type_Diaphanosoma_brachyurum_ID_75_20200702-210350.h264	0.4465493972484882	0.007642864683676048
Taxa_Cladocera_Type_Diaphanosoma_brachyurum_ID_75_20200702-210350.h264	0.451823850778433	0.0077331389844770265
Taxa_Cladocera_Type_Diaphanosoma_brachyurum_ID_75_20200702-210350.h264	0.42910671380849985	0.007344326447876247
Taxa_Cladocera_Type_Diaphanosoma_brachyurum_ID_75_20200702-210350.h264	0.4113844911868756	0.007041003791467678
Taxa_Cladocera_Type_Diaphanosoma_brachyurum_ID_75_20200702-210350.h264	0.4073697431270893	0.006972289834290567
Taxa_Cladocera_Type_Diaphanosoma_brachyurum_ID_75_20200702-210350.h264	0.45853266055767355	0.007847962844160183
Taxa_Cladocera_Type_Diaphanosoma_brachyurum_ID_75_20200702-210350.h264	0.41600072347200834	0.007120012382501682
Taxa_Cladocera_Type_Diaphanosoma_brachyurum_ID_75_20200702-210350.h264	0.4173981582201444	0.0071439300156909335
Taxa_Cladocera_Type_Diaphanosoma_brachyurum_ID_75_20200702-210350.h264	0.46155359671666074	0.00789966732841977
Taxa_Cladocera_Type_Diaphanosoma_brachyurum_ID_75_20200702-210350.h264	0.38454406151404746	0.006581619514375043
Taxa_Cladocera_Type_Diaphanosoma_brachyurum_ID_75_20200702-210350.h264	0.41807893716371974	0.007155581809148281
Taxa_Cladocera_Type_Diaphanosoma_brachyurum_ID_75_20200702-210350.h264	0.4045835245572604	0.006924602631845418
Taxa_Cladocera_Type_Diaphanosoma_brachyurum_ID_75_20200702-210350.h264	0.5034358981939463	0.008616499026781004
Taxa_Cladocera_Type_Diaphanosoma_brachyurum_ID_75_20200702-210350.h264	0.44971547310168924	0.007697053289625066
Taxa_Cladocera_Type_Diaphanosoma_brachyurum_ID_75_20200702-210350.h264	0.40765319970937874	0.006977141302718213
Taxa_Cladocera_Type_Diaphanosoma_brachyurum_ID_75_20200702-210350.h264	0.42165007224449746	0.007216703159569284
Taxa_Cladocera_Type_Diaphanosoma_brachyurum_ID_75_20200702-210350.h264	0.4246036617572491	0.007267254980075994
Taxa_Cladocera_Type_Diaphanosoma_brachyurum_ID_75_20200702-210350.h264	0.45464992889991174	0.007781508398479259
Taxa_Cladocera_Type_Diaphanosoma_brachyurum_ID_75_20200702-210350.h264	0.517165669294504	0.008851489339848242
Taxa_Cladocera_Type_Diaphanosoma_brachyurum_ID_75_20200702-210350.h264	0.41482651527111347	0.007099915357524827
Taxa_Cladocera_Type_Diaphanosoma_brachyurum_ID_75_20200702-210350.h264	0.39256317652188816	0.006718869752009239
Taxa_Cladocera_Type_Diaphanosoma_brachyurum_ID_75_20200702-210350.h264	0.4032094636330238	0.006901085050642138
Taxa_Cladocera_Type_Diaphanosoma_brachyurum_ID_75_20200702-210350.h264	0.4209439281316904	0.007204617231484701
Taxa_Cladocera_Type_Diaphanosoma_brachyurum_ID_75_20200702-210350.h264	0.369717352940486	0.006327854694558319
Taxa_Cladocera_Type_Diaphanosoma_brachyurum_ID_75_20200702-210350.h264	0.41064772605896	0.0070283937729322
Taxa_Cladocera_Type_Diaphanosoma_brachyurum_ID_75_20200702-210350.h264	0.5224914734180157	0.008942642525808345
Taxa_Cladocera_Type_Diaphanosoma_brachyurum_ID_75_20200702-210350.h264	0.37888635562016415	0.006484785701960502
Taxa_Cladocera_Type_Diaphanosoma_brachyurum_ID_75_20200702-210350.h264	0.5160748037925134	0.008832818757218017
Taxa_Cladocera_Type_Diaphanosoma_brachyurum_ID_75_20200702-210350.h264	0.4658145860525278	0.007972595799745187
Taxa_Cladocera_Type_Diaphanosoma_brachyurum_ID_75_20200702-210350.h264	0.42421975649320165	0.007260684293825951
Taxa_Cladocera_Type_Diaphanosoma_brachyurum_ID_75_20200702-210350.h264	0.45892959117889404	0.007854756464407994
Taxa_Cladocera_Type_Diaphanosoma_brachyurum_ID_75_20200702-210350.h264	0.4674265637764564	0.008000185418481657
Taxa_Cladocera_Type_Diaphanosoma_brachyurum_ID_75_20200702-210350.h264	0.4393792808972872	0.007520145384588186
Taxa_Cladocera_Type_Diaphanosoma_brachyurum_ID_75_20200702-210350.h264	0.39635087856879603	0.006783697729350548
Taxa_Cladocera_Type_Diaphanosoma_brachyurum_ID_75_20200702-210350.h264	0.5641285456143893	0.009655277030707817
Taxa_Cladocera_Type_Diaphanosoma_brachyurum_ID_75_20200702-210350.h264	0.42852204176095815	0.007334319560908707
Taxa_Cladocera_Type_Diaphanosoma_brachyurum_ID_75_20200702-210350.h264	0.5465564573728121	0.009354523981957746
Taxa_Cladocera_Type_Diaphanosoma_brachyurum_ID_75_20200702-210350.h264	0.5902103380056528	0.010101676938942905
Taxa_Cladocera_Type_Diaphanosoma_brachyurum_ID_75_20200702-210350.h264	0.3678713431725135	0.006296259527375712
Taxa_Cladocera_Type_Diaphanosoma_brachyurum_ID_75_20200702-210350.h264	0.4587483787536621	0.007851654944053063
Taxa_Cladocera_Type_Diaphanosoma_brachyurum_ID_75_20200702-210350.h264	0.39449507529918965	0.006751934942620746
Taxa_Cladocera_Type_Diaphanosoma_brachyurum_ID_75_20200702-210350.h264	0.4850704383850098	0.008302167118512668
Taxa_Cladocera_Type_Diaphanosoma_brachyurum_ID_75_20200702-210350.h264	0.40495825657477746	0.006931016314452922
Taxa_Cladocera_Type_Diaphanosoma_brachyurum_ID_75_20200702-210350.h264	0.5131105393629808	0.008782084231404863
Taxa_Cladocera_Type_Diaphanosoma_brachyurum_ID_75_20200702-210350.h264	0.3943241786956787	0.006749009981522194
Taxa_Cladocera_Type_Diaphanosoma_brachyurum_ID_75_20200702-210350.h264	0.486730012526879	0.008330571368248506
Taxa_Cladocera_Type_Diaphanosoma_brachyurum_ID_75_20200702-210350.h264	0.5498597401839036	0.009411060937762965
Taxa_Cladocera_Type_Diaphanosoma_brachyurum_ID_75_20200702-210350.h264	0.44140895146590015	0.007554883977012522
Taxa_Cladocera_Type_Diaphanosoma_brachyurum_ID_75_20200702-210350.h264	0.4234211617249709	0.007247016037215849
Taxa_Cladocera_Type_Diaphanosoma_brachyurum_ID_75_20200702-210350.h264	0.461472996198214	0.007898287819546355
Taxa_Cladocera_Type_Diaphanosoma_brachyurum_ID_75_20200702-210350.h264	0.4449838407223041	0.007616069581593282
Taxa_Cladocera_Type_Diaphanosoma_brachyurum_ID_75_20200702-210350.h264	0.44940723896026613	0.007691777743743016
Taxa_Cladocera_Type_Diaphanosoma_brachyurum_ID_75_20200702-210350.h264	0.45673640177800107	0.007817219184277326
Taxa_Cladocera_Type_Diaphanosoma_brachyurum_ID_75_20200702-210350.h264	0.4546687650680542	0.007781830786741697
Taxa_Cladocera_Type_Diaphanosoma_brachyurum_ID_75_20200702-210350.h264	0.47794272789588343	0.008180173612064159
Taxa_Cladocera_Type_Diaphanosoma_brachyurum_ID_75_20200702-210350.h264	0.468726585828341	0.008022435795908145
Taxa_Cladocera_Type_Diaphanosoma_brachyurum_ID_75_20200702-210350.h264	0.46970172478602484	0.00803912567422235
Taxa_Cladocera_Type_Diaphanosoma_brachyurum_ID_75_20200702-210350.h264	0.4930322287632869	0.008438436223063948
Taxa_Cladocera_Type_Diaphanosoma_brachyurum_ID_75_20200702-210350.h264	0.47007753408872166	0.008045557794980044
Taxa_Cladocera_Type_Diaphanosoma_brachyurum_ID_75_20200702-210350.h264	0.4786649986413809	0.008192535553669788
Taxa_Cladocera_Type_Diaphanosoma_brachyurum_ID_75_20200702-210350.h264	0.4675116366606492	0.008001641473614958
Taxa_Cladocera_Type_Diaphanosoma_brachyurum_ID_75_20200702-210350.h264	0.4794747253564688	0.00820639433783187
Taxa_Cladocera_Type_Diaphanosoma_brachyurum_ID_75_20200702-210350.h264	0.4913584540440486	0.008409788924984679
Taxa_Cladocera_Type_Diaphanosoma_brachyurum_ID_75_20200702-210350.h264	0.4962105138485248	0.008492833794715137
Taxa_Cladocera_Type_Diaphanosoma_brachyurum_ID_75_20200702-210350.h264	0.5064466491112343	0.00866802918671151
Taxa_Cladocera_Type_Diaphanosoma_brachyurum_ID_75_20200702-210350.h264	0.5838224286299486	0.009992345413089505
Taxa_Cladocera_Type_Diaphanosoma_brachyurum_ID_75_20200702-210350.h264	0.5391001749038696	0.009226906839700845
Taxa_Cladocera_Type_Diaphanosoma_brachyurum_ID_75_20200702-210350.h264	0.5479275476015532	0.009377990718565045
Taxa_Cladocera_Type_Diaphanosoma_brachyurum_ID_75_20200702-210350.h264	0.501959364597614	0.00859122758638224
Taxa_Cladocera_Type_Diaphanosoma_brachyurum_ID_75_20200702-210350.h264	0.5244503696148213	0.008976169787638287
Taxa_Cladocera_Type_Diaphanosoma_brachyurum_ID_75_20200702-210350.h264	0.5132370061140794	0.008784248758490975
Taxa_Cladocera_Type_Diaphanosoma_brachyurum_ID_75_20200702-210350.h264	0.5188312174723698	0.008879995837507869
Taxa_Cladocera_Type_Diaphanosoma_brachyurum_ID_75_20200702-210350.h264	0.6444176959991456	0.011029456719985377
Taxa_Cladocera_Type_Diaphanosoma_brachyurum_ID_75_20200702-210350.h264	0.6344859101222112	0.010859470384784
Taxa_Cladocera_Type_Diaphanosoma_brachyurum_ID_75_20200702-210350.h264	0.37946968922248253	0.006494769680923259
Taxa_Cladocera_Type_Diaphanosoma_brachyurum_ID_75_20200702-210350.h264	0.3733500238565298	0.00639002925446753
Taxa_Cladocera_Type_Diaphanosoma_brachyurum_ID_75_20200702-210350.h264	0.3728481068977943	0.006381438752673787
Taxa_Cladocera_Type_Diaphanosoma_brachyurum_ID_75_20200702-210350.h264	0.36856384167304407	0.00630811190555787
Taxa_Cladocera_Type_Diaphanosoma_brachyurum_ID_75_20200702-210350.h264	0.37621971570528473	0.006439145134186604
Taxa_Cladocera_Type_Diaphanosoma_brachyurum_ID_75_20200702-210350.h264	0.39242991960965673	0.00671658900870374
Taxa_Cladocera_Type_Diaphanosoma_brachyurum_ID_75_20200702-210350.h264	0.3780979787386381	0.006471292328411306
Taxa_Cladocera_Type_Diaphanosoma_brachyurum_ID_75_20200702-210350.h264	0.3857505229803232	0.006602268566393993
Taxa_Cladocera_Type_Diaphanosoma_brachyurum_ID_75_20200702-210350.h264	0.37379683604607217	0.006397676616942389
Taxa_Cladocera_Type_Diaphanosoma_brachyurum_ID_75_20200702-210350.h264	0.3800196596292349	0.006504182635961905
Taxa_Cladocera_Type_Diaphanosoma_brachyurum_ID_75_20200702-210350.h264	0.3841779477779682	0.0065753533369690715
Taxa_Cladocera_Type_Diaphanosoma_brachyurum_ID_75_20200702-210350.h264	0.381560634466318	0.006530557012981212
Taxa_Cladocera_Type_Diaphanosoma_brachyurum_ID_75_20200702-210350.h264	0.392400898199815	0.006716092296112218
Taxa_Cladocera_Type_Diaphanosoma_brachyurum_ID_75_20200702-210350.h264	0.40370286024533786	0.0069095297234298214
Taxa_Cladocera_Type_Diaphanosoma_brachyurum_ID_75_20200702-210350.h264	0.38696106507227973	0.006622987459890942
Taxa_Cladocera_Type_Diaphanosoma_brachyurum_ID_75_20200702-210350.h264	0.39011300563812257	0.006676934134960175
Taxa_Cladocera_Type_Diaphanosoma_brachyurum_ID_75_20200702-210350.h264	0.39593991059523365	0.006776663854418422
Taxa_Cladocera_Type_Diaphanosoma_brachyurum_ID_75_20200702-210350.h264	0.45261173798487736	0.007746623977048863
Taxa_Cladocera_Type_Diaphanosoma_brachyurum_ID_75_20200702-210350.h264	0.47109961656423716	0.008063051129657136
Taxa_Cladocera_Type_Diaphanosoma_brachyurum_ID_75_20200702-210350.h264	0.4878817936090323	0.008350284544462284
Taxa_Cladocera_Type_Diaphanosoma_brachyurum_ID_75_20200702-210350.h264	0.48179111700791577	0.008246040271866251
Taxa_Cladocera_Type_Diaphanosoma_brachyurum_ID_75_20200702-210350.h264	0.4992522122309758	0.008544893632414778
Taxa_Cladocera_Type_Diaphanosoma_brachyurum_ID_75_20200702-210350.h264	0.3809944721368643	0.00652086692695787
Taxa_Cladocera_Type_Diaphanosoma_brachyurum_ID_75_20200702-210350.h264	0.4428781072910015	0.007580029144019064
Taxa_Cladocera_Type_Diaphanosoma_brachyurum_ID_75_20200702-210350.h264	0.4263688424917368	0.0072974667272624185
Taxa_Cladocera_Type_Diaphanosoma_brachyurum_ID_75_20200702-210350.h264	0.4119579007075383	0.007050817915955944
Taxa_Cladocera_Type_Diaphanosoma_brachyurum_ID_75_20200702-210350.h264	0.4191704882108248	0.007174264125146809
Taxa_Cladocera_Type_Diaphanosoma_brachyurum_ID_75_20200702-210350.h264	0.40419031546666073	0.00691787270702554
Taxa_Cladocera_Type_Diaphanosoma_brachyurum_ID_75_20200702-210350.h264	0.42982780933380127	0.007356668275136214
Taxa_Cladocera_Type_Diaphanosoma_brachyurum_ID_75_20200702-210350.h264	0.4352771748029269	0.007449936261050095
Taxa_Cladocera_Type_Diaphanosoma_brachyurum_ID_75_20200702-210350.h264	0.43639154470883884	0.007469009130593588
Taxa_Cladocera_Type_Diaphanosoma_brachyurum_ID_75_20200702-210350.h264	0.45511916820819565	0.007789539609717195
Taxa_Cladocera_Type_Diaphanosoma_brachyurum_ID_75_20200702-210350.h264	0.43856044622567986	0.007506130714247213
Taxa_Cladocera_Type_Diaphanosoma_brachyurum_ID_75_20200702-210350.h264	0.46142115592956545	0.00789740055340987
Taxa_Cladocera_Type_Diaphanosoma_brachyurum_ID_75_20200702-210350.h264	0.43643698655642	0.007469786885292573
Taxa_Cladocera_Type_Diaphanosoma_brachyurum_ID_75_20200702-210350.h264	0.47125676962045526	0.008065740864657792
Taxa_Cladocera_Type_Diaphanosoma_brachyurum_ID_75_20200702-210350.h264	0.46079345776484565	0.007886657257898319
Taxa_Cladocera_Type_Diaphanosoma_brachyurum_ID_75_20200702-210350.h264	0.4590347733864418	0.007856556698344869
Taxa_Cladocera_Type_Diaphanosoma_brachyurum_ID_75_20200702-210350.h264	0.47251131717975325	0.00808721292865347
Taxa_Cladocera_Type_Diaphanosoma_brachyurum_ID_75_20200702-210350.h264	0.4579131889343262	0.007837360349068276
Taxa_Cladocera_Type_Diaphanosoma_brachyurum_ID_75_20200702-210350.h264	0.461940048291133	0.007906281595752084
Taxa_Cladocera_Type_Diaphanosoma_brachyurum_ID_75_20200702-210350.h264	0.448548185641949	0.007677074715794896
Taxa_Cladocera_Type_Diaphanosoma_brachyurum_ID_75_20200702-210350.h264	0.48321678968576287	0.008270441208083248
Taxa_Cladocera_Type_Diaphanosoma_brachyurum_ID_75_20200702-210350.h264	0.46140081809117245	0.00789705246348353
Taxa_Cladocera_Type_Diaphanosoma_brachyurum_ID_75_20200702-210350.h264	0.4819564313154954	0.008248869689822903
Taxa_Cladocera_Type_Diaphanosoma_brachyurum_ID_75_20200702-210350.h264	0.5261237852389996	0.009004810939667493
Taxa_Cladocera_Type_Diaphanosoma_brachyurum_ID_75_20200702-210350.h264	0.4993715297258817	0.008546935797231437
Taxa_Cladocera_Type_Diaphanosoma_brachyurum_ID_75_20200702-210350.h264	0.48111742203052227	0.008234509723214708
Taxa_Cladocera_Type_Diaphanosoma_brachyurum_ID_75_20200702-210350.h264	0.5246026585652278	0.00897877627159717
Taxa_Cladocera_Type_Diaphanosoma_brachyurum_ID_75_20200702-210350.h264	0.5812394252190223	0.00994813631624865
Taxa_Cladocera_Type_Diaphanosoma_brachyurum_ID_75_20200702-210350.h264	0.5272850007277269	0.009024685589378403
Taxa_Cladocera_Type_Diaphanosoma_brachyurum_ID_75_20200702-210350.h264	0.514682983985314	0.00880899722590249
Taxa_Cladocera_Type_Diaphanosoma_brachyurum_ID_75_20200702-210350.h264	0.5431939565218412	0.009296973486623821
Taxa_Cladocera_Type_Diaphanosoma_brachyurum_ID_75_20200702-210350.h264	0.5587212922022893	0.009562729808846874
Taxa_Cladocera_Type_Diaphanosoma_brachyurum_ID_75_20200702-210350.h264	0.5940591841477614	0.010167551420990531
Taxa_Cladocera_Type_Diaphanosoma_brachyurum_ID_75_20200702-210350.h264	0.5545659747490517	0.009491609952435693
Taxa_Cladocera_Type_Diaphanosoma_brachyurum_ID_75_20200702-210350.h264	0.5565833707956167	0.009526138461694209
Taxa_Cladocera_Type_Diaphanosoma_brachyurum_ID_75_20200702-210350.h264	0.5240447227771465	0.00896922698599347
Taxa_Cladocera_Type_Diaphanosoma_brachyurum_ID_75_20200702-210350.h264	0.5797504865206206	0.009922652557756775
Taxa_Cladocera_Type_Diaphanosoma_brachyurum_ID_75_20200702-210350.h264	0.6627599452092098	0.01134339136992686
Taxa_Cladocera_Type_Diaphanosoma_brachyurum_ID_75_20200702-210350.h264	0.6829987386556772	0.011689786103914475
Taxa_Cladocera_Type_Diaphanosoma_brachyurum_ID_71_20200702-204753.h264	0.8545990379040058	0.014626791225664714
Taxa_Cladocera_Type_Diaphanosoma_brachyurum_ID_71_20200702-204753.h264	0.8479720365084135	0.01451336754793246
Taxa_Cladocera_Type_Diaphanosoma_brachyurum_ID_71_20200702-204753.h264	0.40009575036855843	0.006847792650538789
Taxa_Cladocera_Type_Diaphanosoma_brachyurum_ID_71_20200702-204753.h264	0.8367010219280536	0.014320459798383995
Taxa_Cladocera_Type_Diaphanosoma_brachyurum_ID_71_20200702-204753.h264	0.5986037606459398	0.010245333595670893
Taxa_Cladocera_Type_Diaphanosoma_brachyurum_ID_71_20200702-204753.h264	0.6683790647066556	0.011439564761325453
Taxa_Cladocera_Type_Diaphanosoma_brachyurum_ID_71_20200702-204753.h264	0.6257164823091947	0.010709378254907372
Taxa_Cladocera_Type_Diaphanosoma_brachyurum_ID_71_20200702-204753.h264	0.6061409700833834	0.010374335834119447
Taxa_Cladocera_Type_Diaphanosoma_brachyurum_ID_71_20200702-204753.h264	0.594758048424354	0.010179512751878367
Taxa_Cladocera_Type_Diaphanosoma_brachyurum_ID_71_20200702-204753.h264	0.6364119654435378	0.010892435562399013
Taxa_Cladocera_Type_Diaphanosoma_brachyurum_ID_71_20200702-204753.h264	0.6770127545870267	0.011587333684277957
Taxa_Cladocera_Type_Diaphanosoma_brachyurum_ID_71_20200702-204753.h264	0.6261190605163575	0.010716268535760734
Taxa_Cladocera_Type_Diaphanosoma_brachyurum_ID_71_20200702-204753.h264	0.6905626517075759	0.011819245384995049
Taxa_Cladocera_Type_Diaphanosoma_brachyurum_ID_71_20200702-204753.h264	0.638673872580895	0.010931148973019165
Taxa_Cladocera_Type_Diaphanosoma_brachyurum_ID_71_20200702-204753.h264	0.65513596534729	0.011212904022290157
Taxa_Cladocera_Type_Diaphanosoma_brachyurum_ID_71_20200702-204753.h264	0.6327294782491831	0.010829408377726404
Taxa_Cladocera_Type_Diaphanosoma_brachyurum_ID_71_20200702-204753.h264	0.6763205498915452	0.011575486334682217
Taxa_Cladocera_Type_Diaphanosoma_brachyurum_ID_71_20200702-204753.h264	0.6369432302621695	0.010901528364102516
Taxa_Cladocera_Type_Diaphanosoma_brachyurum_ID_71_20200702-204753.h264	0.6434392598959116	0.011012710409756947
Taxa_Cladocera_Type_Diaphanosoma_brachyurum_ID_71_20200702-204753.h264	0.6559897628197303	0.011227517094414614
Taxa_Cladocera_Type_Diaphanosoma_brachyurum_ID_71_20200702-204753.h264	0.6476075700613169	0.011084052641434076
Taxa_Cladocera_Type_Diaphanosoma_brachyurum_ID_71_20200702-204753.h264	0.6436159999553974	0.011015735383851994
Taxa_Cladocera_Type_Diaphanosoma_brachyurum_ID_71_20200702-204753.h264	0.6650760430556077	0.011383032275374825
Taxa_Cladocera_Type_Diaphanosoma_brachyurum_ID_71_20200702-204753.h264	0.6398313991840069	0.010950960486033964
Taxa_Cladocera_Type_Diaphanosoma_brachyurum_ID_71_20200702-204753.h264	0.6343427291283241	0.01085701978700401
Taxa_Cladocera_Type_Diaphanosoma_brachyurum_ID_71_20200702-204753.h264	0.6491759014129639	0.011110895235721882
Taxa_Cladocera_Type_Diaphanosoma_brachyurum_ID_71_20200702-204753.h264	0.6432230193798358	0.011009009370154883
Taxa_Cladocera_Type_Diaphanosoma_brachyurum_ID_71_20200702-204753.h264	0.6251047801971436	0.010698908737989572
Taxa_Cladocera_Type_Diaphanosoma_brachyurum_ID_71_20200702-204753.h264	0.5940702834496131	0.010167741389810686
Taxa_Cladocera_Type_Diaphanosoma_brachyurum_ID_71_20200702-204753.h264	0.6359756323007437	0.010884967552839653
Taxa_Cladocera_Type_Diaphanosoma_brachyurum_ID_71_20200702-204753.h264	0.6121157242701604	0.010476596050008514
Taxa_Cladocera_Type_Diaphanosoma_brachyurum_ID_71_20200702-204753.h264	0.6480640778174768	0.01109186594726066
Taxa_Cladocera_Type_Diaphanosoma_brachyurum_ID_71_20200702-204753.h264	0.6109018523876484	0.01045582016586552
Taxa_Cladocera_Type_Diaphanosoma_brachyurum_ID_71_20200702-204753.h264	0.6455986617161678	0.011049669402449794
Taxa_Cladocera_Type_Diaphanosoma_brachyurum_ID_71_20200702-204753.h264	0.6561851105323204	0.01123086054564933
Taxa_Cladocera_Type_Diaphanosoma_brachyurum_ID_71_20200702-204753.h264	0.6038399542295015	0.010334953062774162
Taxa_Cladocera_Type_Diaphanosoma_brachyurum_ID_71_20200702-204753.h264	0.6271545600891113	0.010733991509217482
Taxa_Cladocera_Type_Diaphanosoma_brachyurum_ID_71_20200702-204753.h264	0.645594874895536	0.011049604589558212
Taxa_Cladocera_Type_Diaphanosoma_brachyurum_ID_71_20200702-204753.h264	0.6329930540231558	0.010833919578473242
Taxa_Cladocera_Type_Diaphanosoma_brachyurum_ID_71_20200702-204753.h264	0.6306827669877273	0.010794378127289948
Taxa_Cladocera_Type_Diaphanosoma_brachyurum_ID_71_20200702-204753.h264	0.6296950597029466	0.01077747313722351
Taxa_Cladocera_Type_Diaphanosoma_brachyurum_ID_71_20200702-204753.h264	0.6112296735323393	0.01046143095084196
Taxa_Cladocera_Type_Diaphanosoma_brachyurum_ID_71_20200702-204753.h264	0.6318511317326473	0.01081437513927031
Taxa_Cladocera_Type_Diaphanosoma_brachyurum_ID_71_20200702-204753.h264	0.6426889470907358	0.010999868517514517
Taxa_Cladocera_Type_Diaphanosoma_brachyurum_ID_71_20200702-204753.h264	0.6071805176368127	0.010392128090322372
Taxa_Cladocera_Type_Diaphanosoma_brachyurum_ID_71_20200702-204753.h264	0.6336961621504563	0.010845953544498195
Taxa_Cladocera_Type_Diaphanosoma_brachyurum_ID_71_20200702-204753.h264	0.6133608700678899	0.010497907199238885
Taxa_Cladocera_Type_Diaphanosoma_brachyurum_ID_71_20200702-204753.h264	0.6263294249314528	0.010719869003634482
Taxa_Cladocera_Type_Diaphanosoma_brachyurum_ID_71_20200702-204753.h264	0.6231192456758939	0.010664925550991262
Taxa_Cladocera_Type_Diaphanosoma_brachyurum_ID_71_20200702-204753.h264	0.5978815878354586	0.010232973330260735
Taxa_Cladocera_Type_Diaphanosoma_brachyurum_ID_71_20200702-204753.h264	0.6042196809328519	0.010341452231350735
Taxa_Cladocera_Type_Diaphanosoma_brachyurum_ID_71_20200702-204753.h264	0.6062565334026631	0.010376313744776348
Taxa_Cladocera_Type_Diaphanosoma_brachyurum_ID_71_20200702-204753.h264	0.6089876145582933	0.01042305724917079
Taxa_Cladocera_Type_Diaphanosoma_brachyurum_ID_71_20200702-204753.h264	0.6098160795065073	0.010437236745399836
Taxa_Cladocera_Type_Diaphanosoma_brachyurum_ID_71_20200702-204753.h264	0.5983636239858774	0.010241223564373672
Taxa_Cladocera_Type_Diaphanosoma_brachyurum_ID_71_20200702-204753.h264	0.6206369847517748	0.010622440700559222
Taxa_Cladocera_Type_Diaphanosoma_brachyurum_ID_71_20200702-204753.h264	0.617338076371413	0.010565978614818415
Taxa_Cladocera_Type_Diaphanosoma_brachyurum_ID_71_20200702-204753.h264	0.5980020479055551	0.010235035050691232
Taxa_Cladocera_Type_Diaphanosoma_brachyurum_ID_71_20200702-204753.h264	0.5990840339660645	0.010253553658265335
Taxa_Cladocera_Type_Diaphanosoma_brachyurum_ID_71_20200702-204753.h264	0.572219871374277	0.009793763183136664
Taxa_Cladocera_Type_Diaphanosoma_brachyurum_ID_71_20200702-204753.h264	0.5929814419379601	0.010149105448553549
Taxa_Cladocera_Type_Diaphanosoma_brachyurum_ID_71_20200702-204753.h264	0.6215002492757944	0.010637215804912635
Taxa_Cladocera_Type_Diaphanosoma_brachyurum_ID_71_20200702-204753.h264	0.6196166324615479	0.0106049769786688
Taxa_Cladocera_Type_Diaphanosoma_brachyurum_ID_71_20200702-204753.h264	0.6457336161686824	0.01105197919981014
Taxa_Cladocera_Type_Diaphanosoma_brachyurum_ID_71_20200702-204753.h264	0.5847031908768874	0.010007419997700573
Taxa_Cladocera_Type_Diaphanosoma_brachyurum_ID_71_20200702-204753.h264	0.6158882463895358	0.01054116421705167
Taxa_Cladocera_Type_Diaphanosoma_brachyurum_ID_71_20200702-204753.h264	0.6565658165858342	0.011237376476180625
Taxa_Cladocera_Type_Diaphanosoma_brachyurum_ID_71_20200702-204753.h264	0.6542606874612662	0.011197923304625518
Taxa_Cladocera_Type_Diaphanosoma_brachyurum_ID_71_20200702-204753.h264	0.598038545021644	0.010235659712870446
Taxa_Cladocera_Type_Diaphanosoma_brachyurum_ID_71_20200702-204753.h264	0.6309419683309702	0.010798814457972374
Taxa_Cladocera_Type_Diaphanosoma_brachyurum_ID_71_20200702-204753.h264	0.5603625524961031	0.009590820610029457
Taxa_Cladocera_Type_Diaphanosoma_brachyurum_ID_71_20200702-204753.h264	0.5983119795872615	0.010240339650628129
Taxa_Cladocera_Type_Diaphanosoma_brachyurum_ID_71_20200702-204753.h264	0.5427572316389817	0.009289498772282571
Taxa_Cladocera_Type_Diaphanosoma_brachyurum_ID_71_20200702-204753.h264	0.5799656823965219	0.00992633571794047
Taxa_Cladocera_Type_Diaphanosoma_brachyurum_ID_71_20200702-204753.h264	0.5555254767491268	0.009508032198206208
Taxa_Cladocera_Type_Diaphanosoma_brachyurum_ID_71_20200702-204753.h264	0.5498503384223351	0.00941090002299766
Taxa_Cladocera_Type_Diaphanosoma_brachyurum_ID_71_20200702-204753.h264	0.5758569167210505	0.009856012613110289
Taxa_Cladocera_Type_Diaphanosoma_brachyurum_ID_71_20200702-204753.h264	0.5356144718023447	0.009167247690463207
Taxa_Cladocera_Type_Diaphanosoma_brachyurum_ID_71_20200702-204753.h264	0.544705648789039	0.009322846681197015
Taxa_Cladocera_Type_Diaphanosoma_brachyurum_ID_71_20200702-204753.h264	0.5518507590660682	0.009445137991707705
Taxa_Cladocera_Type_Diaphanosoma_brachyurum_ID_71_20200702-204753.h264	0.5485081716684195	0.00938792832278641
Taxa_Cladocera_Type_Diaphanosoma_brachyurum_ID_71_20200702-204753.h264	0.5598544003413274	0.009582123390457335
Taxa_Cladocera_Type_Diaphanosoma_brachyurum_ID_71_20200702-204753.h264	0.5629141514117901	0.009634492206855638
Taxa_Cladocera_Type_Diaphanosoma_brachyurum_ID_71_20200702-204753.h264	0.5533577178074763	0.009470930170166422
Taxa_Cladocera_Type_Diaphanosoma_brachyurum_ID_71_20200702-204753.h264	0.5543264909890981	0.00948751109577495
Taxa_Cladocera_Type_Diaphanosoma_brachyurum_ID_71_20200702-204753.h264	0.571597722860483	0.009783114872035191
Taxa_Cladocera_Type_Diaphanosoma_brachyurum_ID_71_20200702-204753.h264	0.5485793377802922	0.009389146358162693
Taxa_Cladocera_Type_Diaphanosoma_brachyurum_ID_71_20200702-204753.h264	0.5569310401036189	0.009532088955619631
Taxa_Cladocera_Type_Diaphanosoma_brachyurum_ID_71_20200702-204753.h264	0.537931548998906	0.009206905357865893
Taxa_Cladocera_Type_Diaphanosoma_brachyurum_ID_71_20200702-204753.h264	0.5421737674566416	0.00927951255839252
Taxa_Cladocera_Type_Diaphanosoma_brachyurum_ID_71_20200702-204753.h264	0.5590216262523945	0.009567870141627521
Taxa_Cladocera_Type_Diaphanosoma_brachyurum_ID_71_20200702-204753.h264	0.5627365625821628	0.00963145270573317
Taxa_Cladocera_Type_Diaphanosoma_brachyurum_ID_71_20200702-204753.h264	0.5657714381584754	0.009683395768481599
Taxa_Cladocera_Type_Diaphanosoma_brachyurum_ID_71_20200702-204753.h264	0.5962969339810885	0.010205851370060939
Taxa_Cladocera_Type_Diaphanosoma_brachyurum_ID_71_20200702-204753.h264	0.5632501338078425	0.009640242674788073
Taxa_Cladocera_Type_Diaphanosoma_brachyurum_ID_71_20200702-204753.h264	0.5993784266251784	0.010258592301854014
Taxa_Cladocera_Type_Diaphanosoma_brachyurum_ID_71_20200702-204753.h264	0.6216238432664137	0.010639331163598236
Taxa_Cladocera_Type_Diaphanosoma_brachyurum_ID_71_20200702-204753.h264	0.574971127143273	0.009840851983798327
Taxa_Cladocera_Type_Diaphanosoma_brachyurum_ID_71_20200702-204753.h264	0.6026438412299523	0.010314481128743414
Taxa_Cladocera_Type_Diaphanosoma_brachyurum_ID_71_20200702-204753.h264	0.6515832094045786	0.011152097237886056
Taxa_Cladocera_Type_Diaphanosoma_brachyurum_ID_71_20200702-204753.h264	0.5998457725231464	0.01026659110664616
Taxa_Cladocera_Type_Diaphanosoma_brachyurum_ID_71_20200702-204753.h264	0.5965309986701378	0.010209857477238897
Taxa_Cladocera_Type_Diaphanosoma_brachyurum_ID_71_20200702-204753.h264	0.6081026084606465	0.010407910029422603
Taxa_Cladocera_Type_Diaphanosoma_brachyurum_ID_71_20200702-204753.h264	0.6222889526073749	0.010650714765780072
Taxa_Cladocera_Type_Diaphanosoma_brachyurum_ID_71_20200702-204753.h264	0.6310711772625263	0.0108010259185317
Taxa_Cladocera_Type_Diaphanosoma_brachyurum_ID_71_20200702-204753.h264	0.6501777766301082	0.01112804271539993
Taxa_Cladocera_Type_Diaphanosoma_brachyurum_ID_71_20200702-204753.h264	0.6171290177565355	0.010562400496217627
Taxa_Cladocera_Type_Diaphanosoma_brachyurum_ID_71_20200702-204753.h264	0.6353924619234526	0.010874986367536015
Taxa_Cladocera_Type_Diaphanosoma_brachyurum_ID_71_20200702-204753.h264	0.6111193334139311	0.010459542437276897
Taxa_Cladocera_Type_Diaphanosoma_brachyurum_ID_71_20200702-204753.h264	0.6166740116706262	0.010554612892054949
Taxa_Cladocera_Type_Diaphanosoma_brachyurum_ID_71_20200702-204753.h264	0.6403522828909067	0.010959875611017442
Taxa_Cladocera_Type_Diaphanosoma_brachyurum_ID_71_20200702-204753.h264	0.6182151823777419	0.010580990621465197
Taxa_Cladocera_Type_Diaphanosoma_brachyurum_ID_71_20200702-204753.h264	0.6213052933032697	0.010633879058459809
Taxa_Cladocera_Type_Diaphanosoma_brachyurum_ID_71_20200702-204753.h264	0.631322021484375	0.010805319213867187
Taxa_Cladocera_Type_Diaphanosoma_brachyurum_ID_71_20200702-204753.h264	0.6352025985717773	0.010871736783247727
Taxa_Cladocera_Type_Diaphanosoma_brachyurum_ID_71_20200702-204753.h264	0.6252450231405405	0.010701309049905405
Taxa_Cladocera_Type_Diaphanosoma_brachyurum_ID_71_20200702-204753.h264	0.6354232135185829	0.010875512692914207
Taxa_Cladocera_Type_Diaphanosoma_brachyurum_ID_71_20200702-204753.h264	0.6277076317713811	0.010743457543779408
Taxa_Cladocera_Type_Diaphanosoma_brachyurum_ID_71_20200702-204753.h264	0.6192951444479136	0.010599474587666214
Taxa_Cladocera_Type_Diaphanosoma_brachyurum_ID_71_20200702-204753.h264	0.6295484183384822	0.010774963313870177
Taxa_Cladocera_Type_Diaphanosoma_brachyurum_ID_71_20200702-204753.h264	0.6294488510718712	0.010773259181807026
Taxa_Cladocera_Type_Diaphanosoma_brachyurum_ID_71_20200702-204753.h264	0.6114965138068567	0.010465998024771201
Taxa_Cladocera_Type_Diaphanosoma_brachyurum_ID_71_20200702-204753.h264	0.6292548744495099	0.01076993919730892
Taxa_Cladocera_Type_Diaphanosoma_brachyurum_ID_71_20200702-204753.h264	0.6217473719670222	0.010641445404820189
Taxa_Cladocera_Type_Diaphanosoma_brachyurum_ID_71_20200702-204753.h264	0.6230792881892278	0.010664241663238707
Taxa_Cladocera_Type_Diaphanosoma_brachyurum_ID_71_20200702-204753.h264	0.6146160705272968	0.010519390437871041
Taxa_Cladocera_Type_Diaphanosoma_brachyurum_ID_71_20200702-204753.h264	0.6557440765087421	0.011223312078707318
Taxa_Cladocera_Type_Diaphanosoma_brachyurum_ID_71_20200702-204753.h264	0.6347473966158353	0.010863945826694105
Taxa_Cladocera_Type_Diaphanosoma_brachyurum_ID_71_20200702-204753.h264	0.6125662253453181	0.010484306549179484
Taxa_Cladocera_Type_Diaphanosoma_brachyurum_ID_71_20200702-204753.h264	0.6314176713503324	0.010806956298111459
Taxa_Cladocera_Type_Diaphanosoma_brachyurum_ID_71_20200702-204753.h264	0.6413526564378005	0.010976997389031585
Taxa_Cladocera_Type_Diaphanosoma_brachyurum_ID_71_20200702-204753.h264	0.627535919042734	0.010740518614385255
Taxa_Cladocera_Type_Diaphanosoma_brachyurum_ID_71_20200702-204753.h264	0.6326732635498047	0.010828446241525503
Taxa_Cladocera_Type_Diaphanosoma_brachyurum_ID_71_20200702-204753.h264	0.627463055390578	0.010739271524954123
Taxa_Cladocera_Type_Diaphanosoma_brachyurum_ID_71_20200702-204753.h264	0.6417357129317064	0.010983553548254206
Taxa_Cladocera_Type_Diaphanosoma_brachyurum_ID_71_20200702-204753.h264	0.6329331177931565	0.01083289374684441
Taxa_Cladocera_Type_Diaphanosoma_brachyurum_ID_71_20200702-204753.h264	0.6417336889413687	0.010983518906881118
Taxa_Cladocera_Type_Diaphanosoma_brachyurum_ID_71_20200702-204753.h264	0.6327766829270584	0.010830216303943884
Taxa_Cladocera_Type_Diaphanosoma_brachyurum_ID_71_20200702-204753.h264	0.6363181436978854	0.010890829767136885
Taxa_Cladocera_Type_Diaphanosoma_brachyurum_ID_71_20200702-204753.h264	0.6154402263347919	0.010533496181499322
Taxa_Cladocera_Type_Diaphanosoma_brachyurum_ID_71_20200702-204753.h264	0.6403396819188045	0.010959659940533386
Taxa_Cladocera_Type_Diaphanosoma_brachyurum_ID_71_20200702-204753.h264	0.6604503110738901	0.011303861093380042
Taxa_Cladocera_Type_Diaphanosoma_brachyurum_ID_71_20200702-204753.h264	0.6415212352459247	0.010979882680170635
Taxa_Cladocera_Type_Diaphanosoma_brachyurum_ID_71_20200702-204753.h264	0.6376116041036752	0.010912967839466749
Taxa_Cladocera_Type_Diaphanosoma_brachyurum_ID_71_20200702-204753.h264	0.6575605751917912	0.011254402152321043
Taxa_Cladocera_Type_Diaphanosoma_brachyurum_ID_71_20200702-204753.h264	0.621626781316904	0.010639381449462394
Taxa_Cladocera_Type_Diaphanosoma_brachyurum_ID_71_20200702-204753.h264	0.6135880793057955	0.010501795972733808
Taxa_Cladocera_Type_Diaphanosoma_brachyurum_ID_71_20200702-204753.h264	0.6377828598022461	0.010915898946615366
Taxa_Cladocera_Type_Diaphanosoma_brachyurum_ID_71_20200702-204753.h264	0.6273684501647949	0.010737652320128221
Taxa_Cladocera_Type_Diaphanosoma_brachyurum_ID_71_20200702-204753.h264	0.6291575923332802	0.01076827417647345
Taxa_Cladocera_Type_Diaphanosoma_brachyurum_ID_71_20200702-204753.h264	0.6312673084552471	0.010804382779330192
Taxa_Cladocera_Type_Diaphanosoma_brachyurum_ID_71_20200702-204753.h264	0.6259152251023513	0.010712779814251783
Taxa_Cladocera_Type_Diaphanosoma_brachyurum_ID_71_20200702-204753.h264	0.6197965064415565	0.010608055591018947
Taxa_Cladocera_Type_Diaphanosoma_brachyurum_ID_71_20200702-204753.h264	0.6312191244272085	0.010803558091157992
Taxa_Cladocera_Type_Diaphanosoma_brachyurum_ID_71_20200702-204753.h264	0.6262190195230337	0.01071797937260577
Taxa_Cladocera_Type_Diaphanosoma_brachyurum_ID_71_20200702-204753.h264	0.6155878470494197	0.010536022766807375
Taxa_Cladocera_Type_Diaphanosoma_brachyurum_ID_71_20200702-204753.h264	0.6188116719172552	0.010591199769353021
Taxa_Cladocera_Type_Diaphanosoma_brachyurum_ID_71_20200702-204753.h264	0.6260478291144738	0.010715049382920802
Taxa_Cladocera_Type_Diaphanosoma_brachyurum_ID_71_20200702-204753.h264	0.6108380640470065	0.010454728403881458
Taxa_Cladocera_Type_Diaphanosoma_brachyurum_ID_71_20200702-204753.h264	0.6190659112196703	0.010595551172798203
Taxa_Cladocera_Type_Diaphanosoma_brachyurum_ID_71_20200702-204753.h264	0.6273491243215708	0.010737321550888423
Taxa_Cladocera_Type_Diaphanosoma_brachyurum_ID_71_20200702-204753.h264	0.6105176859635574	0.010449245009760886
Taxa_Cladocera_Type_Diaphanosoma_brachyurum_ID_71_20200702-204753.h264	0.6420732622880202	0.010989330835314191
Taxa_Cladocera_Type_Diaphanosoma_brachyurum_ID_71_20200702-204753.h264	0.6207003813523513	0.010623525757761397
Taxa_Cladocera_Type_Diaphanosoma_brachyurum_ID_71_20200702-204753.h264	0.6041193954761211	0.010339735807187458
Taxa_Cladocera_Type_Diaphanosoma_brachyurum_ID_71_20200702-204753.h264	0.634723304601816	0.010863533482608006
Taxa_Cladocera_Type_Diaphanosoma_brachyurum_ID_71_20200702-204753.h264	0.6153087322528545	0.010531245609712319
Taxa_Cladocera_Type_Diaphanosoma_brachyurum_ID_71_20200702-204753.h264	0.6318400977208064	0.010814186287913802
Taxa_Cladocera_Type_Diaphanosoma_brachyurum_ID_71_20200702-204753.h264	0.6485495743384728	0.011100175406946938
Taxa_Cladocera_Type_Diaphanosoma_brachyurum_ID_71_20200702-204753.h264	0.625724774140578	0.010709520172790662
Taxa_Cladocera_Type_Diaphanosoma_brachyurum_ID_71_20200702-204753.h264	0.6238301233144907	0.010677092495190322
Taxa_Cladocera_Type_Diaphanosoma_brachyurum_ID_71_20200702-204753.h264	0.6236364731421837	0.010673778098010452
Taxa_Cladocera_Type_Diaphanosoma_brachyurum_ID_71_20200702-204753.h264	0.5967371845245362	0.010213386427439177
Taxa_Cladocera_Type_Diaphanosoma_brachyurum_ID_71_20200702-204753.h264	0.6207246692364032	0.01062394145423844
Taxa_Cladocera_Type_Diaphanosoma_brachyurum_ID_71_20200702-204753.h264	0.6115797585707444	0.010467422790922356
Taxa_Cladocera_Type_Diaphanosoma_brachyurum_ID_71_20200702-204753.h264	0.6304426956176757	0.010790269213456374
Taxa_Cladocera_Type_Diaphanosoma_brachyurum_ID_71_20200702-204753.h264	0.6466757510258602	0.0110681042002503
Taxa_Cladocera_Type_Diaphanosoma_brachyurum_ID_71_20200702-204753.h264	0.6054869600442739	0.010363142200757765
Taxa_Cladocera_Type_Diaphanosoma_brachyurum_ID_71_20200702-204753.h264	0.6308551979064941	0.010797329348784227
Taxa_Cladocera_Type_Diaphanosoma_brachyurum_ID_71_20200702-204753.h264	0.6367950219374436	0.010898991721621632
Taxa_Cladocera_Type_Diaphanosoma_brachyurum_ID_71_20200702-204753.h264	0.6275474100846511	0.010740715287987297
Taxa_Cladocera_Type_Diaphanosoma_brachyurum_ID_71_20200702-204753.h264	0.6402525197542631	0.010958168126563349
Taxa_Cladocera_Type_Diaphanosoma_brachyurum_ID_71_20200702-204753.h264	0.606473818558913	0.01038003266379678
Taxa_Cladocera_Type_Diaphanosoma_brachyurum_ID_71_20200702-204753.h264	0.6383378901848427	0.01092539850508673
Taxa_Cladocera_Type_Diaphanosoma_brachyurum_ID_71_20200702-204753.h264	0.6544220190781813	0.011200684557299641
Taxa_Cladocera_Type_Diaphanosoma_brachyurum_ID_71_20200702-204753.h264	0.5907705262991099	0.010111264777042458
Taxa_Cladocera_Type_Diaphanosoma_brachyurum_ID_71_20200702-204753.h264	0.6202419801858755	0.010615680045489023
Taxa_Cladocera_Type_Diaphanosoma_brachyurum_ID_71_20200702-204753.h264	0.6247793094928448	0.010693338181704459
Taxa_Cladocera_Type_Diaphanosoma_brachyurum_ID_71_20200702-204753.h264	0.6142420240548941	0.010512988488631842
Taxa_Cladocera_Type_Diaphanosoma_brachyurum_ID_71_20200702-204753.h264	0.6325217907245343	0.010825853725862221
Taxa_Cladocera_Type_Diaphanosoma_brachyurum_ID_71_20200702-204753.h264	0.6447148961287279	0.01103454341451092
Taxa_Cladocera_Type_Diaphanosoma_brachyurum_ID_71_20200702-204753.h264	0.647743438573984	0.011086378083285496
Taxa_Cladocera_Type_Diaphanosoma_brachyurum_ID_71_20200702-204753.h264	0.6494163645230807	0.011115010854337344
Taxa_Cladocera_Type_Diaphanosoma_brachyurum_ID_71_20200702-204753.h264	0.6295857642247127	0.010775602503076813
Taxa_Cladocera_Type_Diaphanosoma_brachyurum_ID_71_20200702-204753.h264	0.6466282851879414	0.011067291804178227
Taxa_Cladocera_Type_Diaphanosoma_brachyurum_ID_71_20200702-204753.h264	0.6461599599398099	0.011059276237431363
Taxa_Cladocera_Type_Diaphanosoma_brachyurum_ID_71_20200702-204753.h264	0.656815420297476	0.0112416485397068
Taxa_Cladocera_Type_Diaphanosoma_brachyurum_ID_71_20200702-204753.h264	0.6542637560917781	0.011197975825416972
Taxa_Cladocera_Type_Diaphanosoma_brachyurum_ID_71_20200702-204753.h264	0.6551646929520827	0.011213395706295261
Taxa_Cladocera_Type_Diaphanosoma_brachyurum_ID_71_20200702-204753.h264	0.661397212101863	0.0113200676686665
Taxa_Cladocera_Type_Diaphanosoma_brachyurum_ID_71_20200702-204753.h264	0.6757688492995042	0.011566043766856899
Taxa_Cladocera_Type_Diaphanosoma_brachyurum_ID_71_20200702-204753.h264	0.6125529061830961	0.0104840785865953
Taxa_Cladocera_Type_Diaphanosoma_brachyurum_ID_71_20200702-204753.h264	0.6604634343660795	0.011304085703573283
Taxa_Cladocera_Type_Diaphanosoma_brachyurum_ID_71_20200702-204753.h264	0.6215887825305645	0.010638731085619278
Taxa_Cladocera_Type_Diaphanosoma_brachyurum_ID_71_20200702-204753.h264	0.6680404054201566	0.011433768477383451
Taxa_Cladocera_Type_Diaphanosoma_brachyurum_ID_71_20200702-204753.h264	0.6587929894373967	0.01127549539614006
Taxa_Cladocera_Type_Diaphanosoma_brachyurum_ID_71_20200702-204753.h264	0.6803398029620831	0.011644277396851038
Taxa_Cladocera_Type_Diaphanosoma_brachyurum_ID_71_20200702-204753.h264	0.6662808396266057	0.011403652832070751
Taxa_Cladocera_Type_Diaphanosoma_brachyurum_ID_71_20200702-204753.h264	0.6619703278174768	0.011329876764568352
Taxa_Cladocera_Type_Diaphanosoma_brachyurum_ID_71_20200702-204753.h264	0.6544866561889648	0.011201790846311128
Taxa_Cladocera_Type_Diaphanosoma_brachyurum_ID_71_20200702-204753.h264	0.6400823086958666	0.010955254898833101
Taxa_Cladocera_Type_Diaphanosoma_brachyurum_ID_71_20200702-204753.h264	0.6614303794273964	0.011320635340199668
Taxa_Cladocera_Type_Diaphanosoma_brachyurum_ID_71_20200702-204753.h264	0.6435561943054199	0.011014711787150456
Taxa_Cladocera_Type_Diaphanosoma_brachyurum_ID_71_20200702-204753.h264	0.6430343312483567	0.01100577990021226
Taxa_Cladocera_Type_Diaphanosoma_brachyurum_ID_71_20200702-204753.h264	0.6305926667726957	0.010792836027455753
Taxa_Cladocera_Type_Diaphanosoma_brachyurum_ID_71_20200702-204753.h264	0.6563410230783316	0.011233529048840677
Taxa_Cladocera_Type_Diaphanosoma_brachyurum_ID_71_20200702-204753.h264	0.799307735149677	0.013680459313138703
Taxa_Cladocera_Type_Diaphanosoma_brachyurum_ID_71_20200702-204753.h264	0.826431360244751	0.014144690588804392
Taxa_Cladocera_Type_Diaphanosoma_brachyurum_ID_71_20200702-204753.h264	0.8210395152752216	0.014052407088364369
Taxa_Cladocera_Type_Diaphanosoma_brachyurum_ID_71_20200702-204753.h264	0.8740915012359619	0.014960412232692425
Taxa_Cladocera_Type_Diaphanosoma_brachyurum_ID_71_20200702-204753.h264	0.8490515415485089	0.014531843691887942
Taxa_Cladocera_Type_Diaphanosoma_brachyurum_ID_71_20200702-204753.h264	0.8217643649761494	0.014064813169784095
Taxa_Cladocera_Type_Diaphanosoma_brachyurum_ID_71_20200702-204753.h264	0.7998696209834172	0.013690076205293103
Taxa_Cladocera_Type_Diaphanosoma_brachyurum_ID_71_20200702-204753.h264	0.7451159814687875	0.012752946605908094
Taxa_Cladocera_Type_Diaphanosoma_brachyurum_ID_71_20200702-204753.h264	0.7266500076880822	0.012436894362353715
Taxa_Cladocera_Type_Diaphanosoma_brachyurum_ID_71_20200702-204753.h264	0.7208209155156062	0.012337127207863261
Taxa_Cladocera_Type_Diaphanosoma_brachyurum_ID_71_20200702-204753.h264	0.7290172276130089	0.012477410241838037
Taxa_Cladocera_Type_Diaphanosoma_brachyurum_ID_71_20200702-204753.h264	0.7007083276601939	0.011992892531107165
Taxa_Cladocera_Type_Diaphanosoma_brachyurum_ID_71_20200702-204753.h264	0.7361057640955998	0.012598733270097766
Taxa_Cladocera_Type_Diaphanosoma_brachyurum_ID_71_20200702-204753.h264	0.7539801450876089	0.012904660175537921
Taxa_Cladocera_Type_Diaphanosoma_brachyurum_ID_71_20200702-204753.h264	0.7320632677811842	0.012529544390870269
Taxa_Cladocera_Type_Diaphanosoma_brachyurum_ID_71_20200702-204753.h264	0.7081188744765061	0.012119726890078663
Taxa_Cladocera_Type_Diaphanosoma_brachyurum_ID_71_20200702-204753.h264	0.7301833724975586	0.012497369260054368
Taxa_Cladocera_Type_Diaphanosoma_brachyurum_ID_71_20200702-204753.h264	0.7356157625638522	0.012590346705419779
Taxa_Cladocera_Type_Diaphanosoma_brachyurum_ID_71_20200702-204753.h264	0.7505720065190242	0.012846328573114069
Taxa_Cladocera_Type_Diaphanosoma_brachyurum_ID_71_20200702-204753.h264	0.7742526934697078	0.013251632638231538
Taxa_Cladocera_Type_Diaphanosoma_brachyurum_ID_71_20200702-204753.h264	0.7537835568648118	0.012901295492493895
Taxa_Cladocera_Type_Diaphanosoma_brachyurum_ID_71_20200702-204753.h264	0.7537763749636137	0.01290117257149262
Taxa_Cladocera_Type_Diaphanosoma_brachyurum_ID_71_20200702-204753.h264	0.7532750129699707	0.012892591568139882
Taxa_Cladocera_Type_Diaphanosoma_brachyurum_ID_71_20200702-204753.h264	0.7294595021467942	0.012484979940589364
Taxa_Cladocera_Type_Diaphanosoma_brachyurum_ID_71_20200702-204753.h264	0.7237130018380972	0.012386626377613586
Taxa_Cladocera_Type_Diaphanosoma_brachyurum_ID_71_20200702-204753.h264	0.7612098385737492	0.013028399160204554
Taxa_Cladocera_Type_Diaphanosoma_brachyurum_ID_71_20200702-204753.h264	0.7419218635559082	0.012698278049322274
Taxa_Cladocera_Type_Diaphanosoma_brachyurum_ID_71_20200702-204753.h264	0.7467706262148344	0.012781266487138511
Taxa_Cladocera_Type_Diaphanosoma_brachyurum_ID_71_20200702-204753.h264	0.7489255883143499	0.012818149492303296
Taxa_Cladocera_Type_Diaphanosoma_brachyurum_ID_71_20200702-204753.h264	0.7473567999326266	0.012791299075769955
Taxa_Cladocera_Type_Diaphanosoma_brachyurum_ID_71_20200702-204753.h264	0.7340655818352333	0.012563814766026108
Taxa_Cladocera_Type_Diaphanosoma_brachyurum_ID_71_20200702-204753.h264	0.7483603074000432	0.012808474492039201
Taxa_Cladocera_Type_Diaphanosoma_brachyurum_ID_71_20200702-204753.h264	0.7498018455505371	0.012833146971922654
Taxa_Cladocera_Type_Diaphanosoma_brachyurum_ID_71_20200702-204753.h264	0.7398150854844313	0.01266221973232969
Taxa_Cladocera_Type_Diaphanosoma_brachyurum_ID_71_20200702-204753.h264	0.7626287210904635	0.013052683880202165
Taxa_Cladocera_Type_Diaphanosoma_brachyurum_ID_71_20200702-204753.h264	0.7335144688532903	0.012554382255373623
Taxa_Cladocera_Type_Diaphanosoma_brachyurum_ID_71_20200702-204753.h264	0.7583843480623685	0.012980039803375153
Taxa_Cladocera_Type_Diaphanosoma_brachyurum_ID_71_20200702-204753.h264	0.7425113017742451	0.012708366511136118
Taxa_Cladocera_Type_Diaphanosoma_brachyurum_ID_71_20200702-204753.h264	0.7583007768484262	0.012978609449905757
Taxa_Cladocera_Type_Diaphanosoma_brachyurum_ID_71_20200702-204753.h264	0.7008495499537541	0.011995309604977715
Taxa_Cladocera_Type_Diaphanosoma_brachyurum_ID_71_20200702-204753.h264	0.7107528693859394	0.012164808726028578
Taxa_Cladocera_Type_Diaphanosoma_brachyurum_ID_71_20200702-204753.h264	0.7437163595052866	0.012728991537686637
Taxa_Cladocera_Type_Diaphanosoma_brachyurum_ID_71_20200702-204753.h264	0.7374532846304087	0.012621796602328149
Taxa_Cladocera_Type_Diaphanosoma_brachyurum_ID_71_20200702-204753.h264	0.7368646298922026	0.012611721550078083
Taxa_Cladocera_Type_Diaphanosoma_brachyurum_ID_71_20200702-204753.h264	0.7373652736957257	0.012620290261330689
Taxa_Cladocera_Type_Diaphanosoma_brachyurum_ID_71_20200702-204753.h264	0.7226292529472939	0.012368077598520991
Taxa_Cladocera_Type_Diaphanosoma_brachyurum_ID_71_20200702-204753.h264	0.7339342836233286	0.012561567546630048
Taxa_Cladocera_Type_Diaphanosoma_brachyurum_ID_71_20200702-204753.h264	0.7372719742701604	0.012618693405777747
Taxa_Cladocera_Type_Diaphanosoma_brachyurum_ID_71_20200702-204753.h264	0.7159950696505033	0.01225453099978746
Taxa_Cladocera_Type_Diaphanosoma_brachyurum_ID_71_20200702-204753.h264	0.7211479531801664	0.012342724583275925
Taxa_Cladocera_Type_Diaphanosoma_brachyurum_ID_71_20200702-204753.h264	0.7504632333608774	0.012844466878676556
Taxa_Cladocera_Type_Diaphanosoma_brachyurum_ID_71_20200702-204753.h264	0.7596490155733548	0.013001685074236265
Taxa_Cladocera_Type_Diaphanosoma_brachyurum_ID_71_20200702-204753.h264	0.7883518754518949	0.01349294556061897
Taxa_Cladocera_Type_Diaphanosoma_brachyurum_ID_71_20200702-204753.h264	0.7996370579646184	0.013686095799779046
Taxa_Cladocera_Type_Diaphanosoma_brachyurum_ID_71_20200702-204753.h264	0.7916161148364728	0.013548814273162707
Taxa_Cladocera_Type_Diaphanosoma_brachyurum_ID_71_20200702-204753.h264	0.6330796938676101	0.010835402452734096
Taxa_Cladocera_Type_Diaphanosoma_brachyurum_ID_71_20200702-204753.h264	0.6463835129371056	0.011063102432962
Taxa_Cladocera_Type_Diaphanosoma_brachyurum_ID_71_20200702-204753.h264	0.6273089709648719	0.010736634310744923
Taxa_Cladocera_Type_Diaphanosoma_brachyurum_ID_71_20200702-204753.h264	0.622443102323092	0.01065335309745292
Taxa_Cladocera_Type_Diaphanosoma_brachyurum_ID_71_20200702-204753.h264	0.6502658528548021	0.011129550173861037
Taxa_Cladocera_Type_Diaphanosoma_brachyurum_ID_71_20200702-204753.h264	0.678199726985051	0.01160764917339799
Taxa_Cladocera_Type_Diaphanosoma_brachyurum_ID_71_20200702-204753.h264	0.6973315935868484	0.011935098428697982
Taxa_Cladocera_Type_Diaphanosoma_brachyurum_ID_71_20200702-204753.h264	0.7579523240602933	0.01297264554641656
Taxa_Cladocera_Type_Diaphanosoma_brachyurum_ID_71_20200702-204753.h264	0.6339212821080135	0.010849806559156384
Taxa_Cladocera_Type_Diaphanosoma_brachyurum_ID_71_20200702-204753.h264	0.6626849922767052	0.011342108521658992
Taxa_Cladocera_Type_Diaphanosoma_brachyurum_ID_71_20200702-204753.h264	0.6327696968958928	0.01083009673533355
