# Supplementary material for: Zoobooth: A portable, open-source and affordable approach for repeated size measurements of live individual zooplankton
Source: Heliyon. 2023 Apr 20;9(5):e15383. doi: 10.1016/j.heliyon.2023.e15383 (PMC10160350; doi:10.1016/j.heliyon.2023.e15383)
Supplement: Multimedia component 1 [file mmc1.zip › Cladocera_Diaphanosoma.csv]

Movie	Length	Width	count
Taxa_Cladocera_Type_Diaphanosoma_brachyurum_ID_74_20200702-205951.h264	0.6349422872983492	0.010867281455683286	17
Taxa_Cladocera_Type_Diaphanosoma_brachyurum_ID_73_20200702-205312.h264	0.7676172043726994	0.013138063690225047	46
Taxa_Cladocera_Type_Diaphanosoma_brachyurum_ID_68_20200702-203944.h264	0.793249213878925	0.013576765391389294	80
Taxa_Cladocera_Type_Diaphanosoma_brachyurum_ID_67_20200702-203020.h264	0.8680800540630634	0.014857524002233202	156
Taxa_Cladocera_Type_Diaphanosoma_brachyurum_ID_70_20200702-204623.h264	0.5934769278306228	0.010157585880177967	27
Taxa_Cladocera_Type_Diaphanosoma_brachyurum_ID_77_20200702-210805.h264	0.8257538458017203	0.014133094668529444	136
Taxa_Cladocera_Type_Diaphanosoma_brachyurum_ID_66_20200702-202656.h264	0.7339446647350605	0.012561745223350074	107
Taxa_Cladocera_Type_Diaphanosoma_brachyurum_ID_76_20200702-210601.h264	0.782619281915518	0.013394830017400211	51
Taxa_Cladocera_Type_Diaphanosoma_brachyurum_ID_72_20200702-204937.h264	NA	NA	NA
Taxa_Cladocera_Type_Diaphanosoma_brachyurum_ID_69_20200702-204221.h264	1.0049956879248987	0.017200887735637688	174
Taxa_Cladocera_Type_Diaphanosoma_brachyurum_ID_75_20200702-210350.h264	0.6829987386556772	0.011689786103914475	163
Taxa_Cladocera_Type_Diaphanosoma_brachyurum_ID_71_20200702-204753.h264	0.8740915012359619	0.014960412232692425	282
