# Supplementary material for: Zoobooth: A portable, open-source and affordable approach for repeated size measurements of live individual zooplankton
Source: Heliyon. 2023 Apr 20;9(5):e15383. doi: 10.1016/j.heliyon.2023.e15383 (PMC10160350; doi:10.1016/j.heliyon.2023.e15383)
Supplement: Multimedia component 1 [file mmc1.zip › CameraScript.py]

 # -*- coding: utf-8 -*-
"""
Created on Wed May  4 13:53:19 2016

@author: janheu
"""

import time
import picamera


Temp = 15
Clone = "Pippi"
Age = 2
ID = 10

movielength = 30
count = 0
maxpic = 1 


while (count < maxpic):
    timestr = time.strftime("%Y%m%d-%H%M%S")
    filename = "/media/usb/" + "EV_" + "Temp" + str(Temp) + "_Clone" + str(Clone) + "_age" + str(Age)+ "_ID_" + str(ID) + "_" + timestr + ".h264"
    with picamera.PiCamera() as camera:
        camera.resolution = (1080, 768)
        camera.framerate = 26
        camera.sharpness = 50
        camera.exposure_mode= 'off'
        camera.iso = 200
        camera.start_preview()
        camera.start_recording(str(filename))
        camera.wait_recording(movielength)
        camera.stop_recording()
        camera.stop_preview()
        count = count + 1


    
    
    
