# Supplementary material for: Zoobooth: A portable, open-source and affordable approach for repeated size measurements of live individual zooplankton
Source: Heliyon. 2023 Apr 20;9(5):e15383. doi: 10.1016/j.heliyon.2023.e15383 (PMC10160350; doi:10.1016/j.heliyon.2023.e15383)
Supplement: Multimedia component 1 [file mmc1.zip › avg_size_manual.csv]

	animalID	SizeUm
1	1	818
2	10	443
3	11	702
4	12	537
5	13	417
6	14	1589
7	15	1435
8	16	730
9	17	685
10	18	406
11	19	443
12	2	676
13	20	396
14	21	604
15	22	596
16	23	662
17	24	689
18	25	251
19	26	361
20	27	378
21	28	564
22	29	1197
23	3	523
24	30	815
25	31	763
26	32	746
27	33	762
28	34	830
29	35	754
30	36	840
31	37	757
32	38	798
33	39	762
34	4	526
35	40	889
36	41	737
37	42	767
38	43	761
39	44	765
40	45	778
41	47	887
42	48	763
43	49	1156
44	5	664
45	50	1290
46	51	1304
47	52	1210
48	53	1306
49	54	1337
50	55	1269
51	56	1265
52	57	1230
53	58	1244
54	59	1600
55	6	613
56	60	1361
57	61	1356
58	62	1450
59	63	1381
60	64	1341
61	65	1312
62	66	993
63	67	952
64	68	974
65	69	1184
66	7	314
67	70	855
68	71	1043
69	72	856
70	73	816
71	74	754
72	75	869
73	76	890
74	77	944
75	8	395
76	9	616
